# Supplementary material for: A thorough investigation into the correlation between migraines and the gut microbiome: an in-depth analysis using Mendelian randomization studies
Source: Front Neurol. 2024 Jul 2;15:1356974. doi: 10.3389/fneur.2024.1356974 (PMC11250663; doi:10.3389/fneur.2024.1356974)
Supplement: Supplementary file 1 [file Data_Sheet_1.ZIP]

Archive with 9 entries (9 files):
- Supplementary_Material/Figures S1-S5.doc
- Supplementary_Material/Supplementary_Material.docx
- Supplementary_Material/Tables S11-S12.xls
- Supplementary_Material/Tables S13-S17.xls
- Supplementary_Material/Tables S18-S22.xls
- Supplementary_Material/Tables S1-S5.xlsx
- Supplementary_Material/Tables S23-S27.xls
- Supplementary_Material/Tables S28-S31.xls
- Supplementary_Material/Tables S6-S10.xlsx
