# Supplementary material for: A thorough investigation into the correlation between migraines and the gut microbiome: an in-depth analysis using Mendelian randomization studies
Source: Front Neurol. 2024 Jul 2;15:1356974. doi: 10.3389/fneur.2024.1356974 (PMC11250663; doi:10.3389/fneur.2024.1356974)
Supplement: Supplementary file 1 [file Data_Sheet_1.ZIP › Supplementary_Material/Tables S11-S12.xls]

## Sheet: Table S11
Table S11: Positive results of Mendelian randomization analysis for three approaches(FINNGEN-R9).
ID	Level	MR-IVW-p	MR-IVW-OR	Cochran's Q test(IVW)	MR-Egger-OR	Cochran's Q test(MR-Egger)	MR-Egger-p	MR-WM-OR	MR-WM-p	MR-Egger-intercept test	MR-PRESSO global test
Coriobacteriia id.809(migraine)	class	0.007	0.774	0.864	0.575	0.855	0.177	0.728	0.012	0.441	0.91
Coriobacteriaceae id.811(migraine)	family	0.007	0.774	0.864	0.575	0.855	0.177	0.728	0.012	0.441	0.88
Enterobacteriaceae id.3469(Migraine)	family	0.024	0.759	0.677	0.732	0.55	0.687	0.705	0.03	0.961	0.7
Lachnospiraceae UCG008 id.11328(Migraine)	genus	0.044	1.144	0.565	1.078	0.467	0.83	1.103	0.274	0.862	0.56
Roseburia id.2012(Migraine)	genus	0.041	1.267	0.154	1.332	0.112	0.448	1.349	0.023	0.886	0.15
Ruminococcaceae UCG009 id.11366(Migraine)	genus	0.032	1.157	0.975	1.253	0.958	0.408	1.128	0.169	0.757	0.98
unknown id.2755(Migraine)	genus	0.019	1.174	0.367	1.043	0.307	0.871	1.207	0.044	0.636	0.35
Coriobacteriales id.810(Migraine)	order	0.007	0.774	0.864	0.575	0.855	0.177	0.575	0.012	0.441	0.91
Enterobacteriales id.3468(Migraine)	order	0.024	0.759	0.677	0.732	0.55	0.687	0.705	0.025	0.961	0.69
Bifidobacteriaceae id.433(MA)	family	0.013	0.822	0.686	0.677	0.66	0.164	0.872	0.201	0.448	0.69
Clostridiaceae1 id.1869(MA)	family	0.015	0.803	0.716	0.716	0.646	0.236	0.832	0.114	0.65	0.72
Christensenellaceae R 7group id.11283(MA)	genus	0.016	0.754	0.588	0.482	0.633	0.129	0.703	0.021	0.303	0.65
Coprobacter id.949(MA)	genus	0.016	0.158	0.909	1.27	0.87	0.343	1.195	0.029	0.7	0.9
Oxalobacter id.2978(MA)	genus	0.008	1.136	0.653	1.058	0.57	0.809	1.068	0.296	0.754	0.61
Prevotella7 id.11182(MA)	genus	0.008	1.129	0.568	1.412	0.545	0.225	1.118	0.078	0.414	0.58
Prevotella9 id.11183(MA)	genus	0.002	0.834	0.698	0.779	0.639	0.165	0.809	0.011	0.673	0.7
Victivallis id.2256(MA)	genus	0.013	1.123	0.935	1.267	0.899	0.527	1.134	0.033	0.743	0.94
Bifidobacteriales id.432(MA)	order	0.013	0.822	0.686	0.677	0.66	0.164	0.872	0.19	0.448	0.64
Coriobacteriia id.809(MO)	class	0.007	0.774	0.864	0.575	0.855	0.177	0.728	0.015	0.441	0.84
Coriobacteriaceae id.811(MO)	family	0.007	0.774	0.864	0.575	0.855	0.177	0.728	0.012	0.441	0.85
Enterobacteriaceae id.3469(MO)	family	0.024	0.759	0.677	0.732	0.55	0.687	0.705	0.032	0.961	0.72
Lachnospiraceae UCG008 id.11328(MO)	genus	0.044	1.144	0.565	1.078	0.467	0.83	1.103	0.287	0.862	0.58
Roseburia id.2012(MO)	genus	0.041	1.267	0.154	1.332	0.112	0.448	1.349	0.026	0.886	0.21
Ruminococcaceae UCG009 id.11366(MO)	genus	0.032	1.157	0.975	1.253	0.958	0.408	1.128	0.144	0.757	0.96
unknown id.2755(MO)	genus	0.019	1.174	0.367	1.043	0.307	0.871	1.207	0.034	0.636	0.37
Coriobacteriales id.810(MO)	order	0.007	0.774	0.864	0.575	0.855	0.177	0.728	0.011	0.441	0.87
Enterobacteriales id.3468(MO)	order	0.024	0.759	0.677	0.732	0.55	0.687	0.705	0.036	0.961	0.63

## Sheet: Table S12
Table S12: Positive results of Mendelian randomization analysis for three approaches(Choquet at al and Dönertaş at al).
ID	Level	MR-IVW-p	MR-IVW-OR	Cochran's Q test(IVW)	MR-Egger-OR	Cochran's Q test(MR-Egger)	MR-Egger-p	MR-WM-OR	MR-WM-p	MR-Egger-intercept test	MR-PRESSO global test
ebi-a-GCST90016911	class Bacteroidia id.912(Dönertaş at al)	0.137	1	0.578	1.01	0.753	0.041	1	0.215	0.103	0.67
ebi-a-GCST90016921	class Mollicutes id.3920(Dönertaş at al)	0.031	1	0.516	1	0.435	0.357	1	0.62	0.754	0.5
ebi-a-GCST90016952	family Streptococcaceae id.1850(Dönertaş at al)	0.007	1	0.759	1	0.707	0.846	1	0.045	0.637	0.81
ebi-a-GCST90016981	genus Collinsella id.815(Dönertaş at al)	0.006	0.99	0.779	0.98	0.94	0.058	0.99	0.028	0.159	0.91
ebi-a-GCST90017039	genus Parabacteroides id.954(Dönertaş at al)	0.269	1	0.115	1	0.067	0.88	1.01	0.041	0.871	0.12
ebi-a-GCST90017042	genus Peptococcus id.2037(Dönertaş at al)	0.017	1	0.142	1	0.114	0.962	1	0.081	0.596	0.18
ebi-a-GCST90017070	genus Streptococcus id.1853(Dönertaş at al)	0.026	1	0.133	1	0.1	0.742	1	0.053	0.798	0.14
ebi-a-GCST90017092	order Bacteroidales id.913(Dönertaş at al)	0.137	1	0.578	1	0.753	0.041	1.01	0.227	0.103	0.62
ebi-a-GCST90017117	phylum Tenericutes id.3919(Dönertaş at al)	0.031	1	0.516	1	0.435	0.357	1	0.628	0.754	0.57
ebi-a-GCST90016921	class Mollicutes id.3920(Choquet at al)	0.028	0.88	0.305	0.88	0.208	0.78	0.87	0.076	0.993	0.34
ebi-a-GCST90017001	genus Eubacterium nodatum group id.11297(Choquet at al)	0.017	0.94	0.611	0.87	0.57	0.245	0.96	0.221	0.479	0.68
ebi-a-GCST90017039	genus Parabacteroides id.954(Choquet at al)	0.031	1.19	0.191	1.1	0.122	0.736	1.2	0.043	0.792	0.26
ebi-a-GCST90017117	phylum Tenericutes id.3919(Choquet at al)	0.028	0.88	0.305	0.88	0.208	0.78	0.87	0.077	0.993	0.25
