# Supplementary material for: A thorough investigation into the correlation between migraines and the gut microbiome: an in-depth analysis using Mendelian randomization studies
Source: Front Neurol. 2024 Jul 2;15:1356974. doi: 10.3389/fneur.2024.1356974 (PMC11250663; doi:10.3389/fneur.2024.1356974)
Supplement: Supplementary file 1 [file Data_Sheet_1.ZIP › Supplementary_Material/Tables S13-S17.xls]

## Sheet: Table S13
Table S13:Gut Microbiota and Migraine: Mendelian Randomization Cross-Validation Results, Heterogeneity, and Sensitivity Analysis Results(finngen_R9_G6_MIGRAINE)
ID	Taxa	nSNP	P-value	method		OR(95%CI)	Cochran's Q test	MR-Egger-intercept test	MR-PRESSO global test	BETA
ebi-a-GCST90016914	Class Coriobacteriia id.809	14	0.0124	Weighted median		0.73 (0.57-0.93)		0.441	0.91	-0.317
			0.007	Inverse variance weighted		0.77 (0.64-0.93)	0.864			-0.256
ebi-a-GCST90016933	Family Coriobacteriaceae id.811	14	0.0121	Weighted median		0.73 (0.57-0.93)		0.441	0.88	-0.317
			0.007	Inverse variance weighted		0.77 (0.64-0.93)	0.864			-0.256
ebi-a-GCST90016936	Family Enterobacteriaceae id.3469	7	0.03	Weighted median		0.70 (0.51-0.97)		0.961	0.7	-0.35
			0.024	Inverse variance weighted		0.76 (0.60-0.96)	0.677			-0.275
ebi-a-GCST90017048	genus Roseburia id.2012	13	0.023	Weighted median		1.35 (1.04-1.75)		0.886	0.15	0.299
			0.041	Inverse variance weighted		1.27 (1.01-1.59)	0.154			0.237
ebi-a-GCST90017085	unknown genus id.2755	12	0.044	Weighted median		1.21 (1.01-1.45)		0.636	0.35	0.188
			0.019	Inverse variance weighted		1.17 (1.03-1.34)	0.367			0.161
ebi-a-GCST90017096	order Coriobacteriales id.810	14	0.012	Weighted median		0.73 (0.57-0.93)		0.441	0.91	-0.317
			0.007	Inverse variance weighted		0.77 (0.64-0.93)	0.864			-0.256
ebi-a-GCST90017098	order Enterobacteriales id.3468	7	0.025	Weighted median		0.70 (0.52-0.96)		0.961	0.69	-0.35
			0.024	Inverse variance weighted		0.76 (0.60-0.96)	0.677			-0.275

## Sheet: Table S14
Table S14:Gut Microbiota and Migraine: Mendelian Randomization Cross-Validation Results, Heterogeneity, and Sensitivity Analysis Results(R9_G6_MIGRAINE_WITH_AURA)
ID	Taxa	nSNP	P-value	method		OR(95%CI)	Cochran's Q test	MR-Egger-intercept test	MR-PRESSO global test	BETA
ebi-a-GCST90016978	genus Christensenellaceae R 7group id.11283	8	0.021	Weighted median		0.70 (0.52-0.95)		0.303	0.65	-0.352
			0.016	Inverse variance weighted		0.75 (0.60-0.95)	0.588			-0.282
ebi-a-GCST90016982	genus Coprobacter id.949	11	0.029	Weighted median		1.19 (1.02-1.40)		0.7	0.9	0.178
			0.016	Inverse variance weighted		1.16 (1.03-1.31)	0.909			0.147
ebi-a-GCST90017045	genus Prevotella9 id.11183	15	0.011	Weighted median		0.81 (0.69-0.95)		0.673	0.7	-0.211
			0.002	Inverse variance weighted		0.83 (0.74-0.94)	0.698			-0.181
ebi-a-GCST90017089	genus Victivallis id.2256	10	0.033	Weighted median		1.13 (1.01-1.27)		0.743	0.94	0.126
			0.013	Inverse variance weighted		1.12 (1.02-1.23)	0.935			0.116

## Sheet: Table S15
Table S15:Gut Microbiota and Migraine: Mendelian Randomization Cross-Validation Results, Heterogeneity, and Sensitivity Analysis Results(R9_G6_MIGRAINE_NO_AURA)
ID	Taxa	nSNP	P-value	method		OR(95%CI)	Cochran's Q test	MR-Egger-intercept test	MR-PRESSO global test	BETA
ebi-a-GCST90016914	class Coriobacteriia id.809	14	0.015	Weighted median		0.73 (0.56-0.94)		0.441	0.84	-0.317
			0.007	Inverse variance weighted		0.77 (0.64-0.93)	0.864			-0.256
ebi-a-GCST90016933	family Coriobacteriaceae id.811	14	0.012	Weighted median		0.73 (0.57-0.93)		0.441	0.85	-0.317
			0.007	Inverse variance weighted		0.77 (0.64-0.93)	0.864			-0.256
ebi-a-GCST90016936	family Enterobacteriaceae id.3469	7	0.032	Weighted median		0.70 (0.51-0.97)		0.961	0.72	-0.35
			0.024	Inverse variance weighted		0.76 (0.60-0.96)	0.677			-0.275
ebi-a-GCST90017048	genus Roseburia id.2012	13	0.026	Weighted median		1.35 (1.04-1.76)		0.886	0.21	0.3
			0.041	Inverse variance weighted		1.27 (1.01-1.59)	0.154			0.237
ebi-a-GCST90017085	unknown genus id.2755	12	0.034	Weighted median		1.21 (1.01-1.44)		0.636	0.37	0.188
			0.019	Inverse variance weighted		1.17 (1.03-1.34)	0.367			0.161
ebi-a-GCST90017096	order Coriobacteriales id.810	14	0.011	Weighted median		0.73 (0.57-0.93)		0.441	0.87	-0.317
			0.007	Inverse variance weighted		0.77 (0.64-0.93)	0.864			-0.256
ebi-a-GCST90017098	order Enterobacteriales id.3468	7	0.036	Weighted median		0.70 (0.51-0.98)		0.961	0.63	-0.35
			0.024	Inverse variance weighted		0.76 (0.60-0.96)	0.677			-0.275

## Sheet: Table S16
Table S16:Gut Microbiota and Migraine: Mendelian Randomization Cross-Validation Results, Heterogeneity, and Sensitivity Analysis Results(UK Biobank).
ID	Taxa	nSNP	P-value	method		OR(95%CI)	Cochran's Q test	MR-Egger-intercept test	MR-PRESSO global test	BETA
ebi-a-GCST90016952	family Streptococcaceae id.1850	14	0.045	Weighted median		1.00 (0.99-1.00)		0.637	0.81	-0.005
			0.007	Inverse variance weighted		1.00 (0.99-1.00)	0.759			-0.005
ebi-a-GCST90016981	genus Collinsella id.815	9	0.028	Weighted median		0.99 (0.99-1.00)		0.159	0.91	-0.006
			0.006	Inverse variance weighted		0.99 (0.99-1.00)	0.779			-0.006

## Sheet: Table S17
Table S17: Mendelian Randomization Cross-Validation Results, Heterogeneity, and Sensitivity Analysis Results(GERA and UK Biobank data)
ID	Taxa	nSNP	P-value	method		OR(95%CI)	Cochran's Q test	MR-Egger-intercept test	MR-PRESSO global test	BETA
ebi-a-GCST90017039	genus Parabacteroides id.954	6	0.043	Weighted median		1.20 (1.01-1.43)		0.792	0.26	0.181
			0.031	Inverse variance weighted		1.19 (1.02-1.39)	0.191			0.171
