# Supplementary material for: A thorough investigation into the correlation between migraines and the gut microbiome: an in-depth analysis using Mendelian randomization studies
Source: Front Neurol. 2024 Jul 2;15:1356974. doi: 10.3389/fneur.2024.1356974 (PMC11250663; doi:10.3389/fneur.2024.1356974)
Supplement: Supplementary file 1 [file Data_Sheet_1.ZIP › Supplementary_Material/Tables S18-S22.xls]

## Sheet: Table S18
Table S18: Characteristics of the genetic IVs used in TSMR analysis(P<5E-08, finngen_R9_G6_MIGRAINE ).
SNP	effect_allele.exposure	other_allele.exposure	effect_allele.outcome	other_allele.outcome	beta.exposure	beta.outcome	eaf.exposure	eaf.outcome	remove	palindromic	ambiguous	id.outcome	chr	pos	se.outcome	samplesize.outcome	pval.outcome	outcome	originalname.outcome	outcome.deprecated	mr_keep.outcome	data_source.outcome	chr.exposure	pos.exposure	pval.exposure	se.exposure	samplesize.exposure	id.exposure	exposure	mr_keep.exposure	pval_origin.exposure	data_source.exposure	action	mr_keep	EAF2	MAF	R2	F
rs10774231	C	T	C	T	-0.097881	-0.0125172	0.551576	NA	FALSE	FALSE	FALSE	ebi-a-GCST90017108	12	4515374	0.0131768	14306	0.344256	Gut microbiota abundance (order Verrucomicrobiales id.4030) || id:ebi-a-GCST90017108	Gut microbiota abundance (order Verrucomicrobiales id.4030)	Gut microbiota abundance (order Verrucomicrobiales id.4030) || ||	TRUE	igd	12	4406208	3.53e-08	0.0177544	306314	ebi-a-GCST90017108	Migraine	TRUE	reported	textfile	3	TRUE	0.448424	0.448424	9.92144e-05	30.3936
rs9349379	G	A	G	A	-0.0981548	-0.0132662	0.453151	NA	FALSE	FALSE	FALSE	ebi-a-GCST90017108	6	12903957	0.0133093	14306	0.326994	Gut microbiota abundance (order Verrucomicrobiales id.4030) || id:ebi-a-GCST90017108	Gut microbiota abundance (order Verrucomicrobiales id.4030)	Gut microbiota abundance (order Verrucomicrobiales id.4030) || ||	TRUE	igd	6	12903725	3.61e-08	0.0178181	306314	ebi-a-GCST90017108	Migraine	TRUE	reported	textfile	3	TRUE	0.546849	0.453151	9.90582e-05	30.3457
rs9486725	T	C	T	C	0.110915	-0.0172776	0.298277	NA	FALSE	FALSE	FALSE	ebi-a-GCST90017108	6	97061159	0.0136791	14306	0.206032	Gut microbiota abundance (order Verrucomicrobiales id.4030) || id:ebi-a-GCST90017108	Gut microbiota abundance (order Verrucomicrobiales id.4030)	Gut microbiota abundance (order Verrucomicrobiales id.4030) || ||	TRUE	igd	6	96613283	5.56e-09	0.0190268	306314	ebi-a-GCST90017108	Migraine	TRUE	reported	textfile	3	TRUE	0.701723	0.298277	0.000110926	33.9818
rs10774231	C	T	C	T	-0.097881	0.0127773	0.551576	NA	FALSE	FALSE	FALSE	ebi-a-GCST90017063	12	4515374	0.011606	14306	0.270088	Gut microbiota abundance (genus Ruminococcus2 id.11374) || id:ebi-a-GCST90017063	Gut microbiota abundance (genus Ruminococcus2 id.11374)	Gut microbiota abundance (genus Ruminococcus2 id.11374) || ||	TRUE	igd	12	4406208	3.53e-08	0.0177544	306314	ebi-a-GCST90017063	Migraine	TRUE	reported	textfile	3	TRUE	0.448424	0.448424	9.92144e-05	30.3936
rs9349379	G	A	G	A	-0.0981548	0.0195605	0.453151	NA	FALSE	FALSE	FALSE	ebi-a-GCST90017063	6	12903957	0.0117004	14306	0.0977057	Gut microbiota abundance (genus Ruminococcus2 id.11374) || id:ebi-a-GCST90017063	Gut microbiota abundance (genus Ruminococcus2 id.11374)	Gut microbiota abundance (genus Ruminococcus2 id.11374) || ||	TRUE	igd	6	12903725	3.61e-08	0.0178181	306314	ebi-a-GCST90017063	Migraine	TRUE	reported	textfile	3	TRUE	0.546849	0.453151	9.90582e-05	30.3457
rs9486725	T	C	T	C	0.110915	0.000414404	0.298277	NA	FALSE	FALSE	FALSE	ebi-a-GCST90017063	6	97061159	0.012024	14306	0.97401	Gut microbiota abundance (genus Ruminococcus2 id.11374) || id:ebi-a-GCST90017063	Gut microbiota abundance (genus Ruminococcus2 id.11374)	Gut microbiota abundance (genus Ruminococcus2 id.11374) || ||	TRUE	igd	6	96613283	5.56e-09	0.0190268	306314	ebi-a-GCST90017063	Migraine	TRUE	reported	textfile	3	TRUE	0.701723	0.298277	0.000110926	33.9818
rs10774231	C	T	C	T	-0.097881	0.00992937	0.551576	NA	FALSE	FALSE	FALSE	ebi-a-GCST90017023	12	4515374	0.0116144	14306	0.402631	Gut microbiota abundance (genus Lachnospiraceae ND3007 group id.11317) || id:ebi-a-GCST90017023	Gut microbiota abundance (genus Lachnospiraceae ND3007 group id.11317)	Gut microbiota abundance (genus Lachnospiraceae ND3007 group id.11317) || ||	TRUE	igd	12	4406208	3.53e-08	0.0177544	306314	ebi-a-GCST90017023	Migraine	TRUE	reported	textfile	3	TRUE	0.448424	0.448424	9.92144e-05	30.3936
rs9349379	G	A	G	A	-0.0981548	-0.0093857	0.453151	NA	FALSE	FALSE	FALSE	ebi-a-GCST90017023	6	12903957	0.0117175	14306	0.433245	Gut microbiota abundance (genus Lachnospiraceae ND3007 group id.11317) || id:ebi-a-GCST90017023	Gut microbiota abundance (genus Lachnospiraceae ND3007 group id.11317)	Gut microbiota abundance (genus Lachnospiraceae ND3007 group id.11317) || ||	TRUE	igd	6	12903725	3.61e-08	0.0178181	306314	ebi-a-GCST90017023	Migraine	TRUE	reported	textfile	3	TRUE	0.546849	0.453151	9.90582e-05	30.3457
rs9486725	T	C	T	C	0.110915	-0.0237009	0.298277	NA	FALSE	FALSE	FALSE	ebi-a-GCST90017023	6	97061159	0.0120396	14306	0.0481282	Gut microbiota abundance (genus Lachnospiraceae ND3007 group id.11317) || id:ebi-a-GCST90017023	Gut microbiota abundance (genus Lachnospiraceae ND3007 group id.11317)	Gut microbiota abundance (genus Lachnospiraceae ND3007 group id.11317) || ||	TRUE	igd	6	96613283	5.56e-09	0.0190268	306314	ebi-a-GCST90017023	Migraine	TRUE	reported	textfile	3	TRUE	0.701723	0.298277	0.000110926	33.9818
rs10774231	C	T	C	T	-0.097881	-0.00814438	0.551576	NA	FALSE	FALSE	FALSE	ebi-a-GCST90016948	12	4515374	0.0117914	14306	0.479711	Gut microbiota abundance (family Prevotellaceae id.960) || id:ebi-a-GCST90016948	Gut microbiota abundance (family Prevotellaceae id.960)	Gut microbiota abundance (family Prevotellaceae id.960) || ||	TRUE	igd	12	4406208	3.53e-08	0.0177544	306314	ebi-a-GCST90016948	Migraine	TRUE	reported	textfile	3	TRUE	0.448424	0.448424	9.92144e-05	30.3936
rs9349379	G	A	G	A	-0.0981548	-0.00230514	0.453151	NA	FALSE	FALSE	FALSE	ebi-a-GCST90016948	6	12903957	0.0118983	14306	0.883324	Gut microbiota abundance (family Prevotellaceae id.960) || id:ebi-a-GCST90016948	Gut microbiota abundance (family Prevotellaceae id.960)	Gut microbiota abundance (family Prevotellaceae id.960) || ||	TRUE	igd	6	12903725	3.61e-08	0.0178181	306314	ebi-a-GCST90016948	Migraine	TRUE	reported	textfile	3	TRUE	0.546849	0.453151	9.90582e-05	30.3457
rs9486725	T	C	T	C	0.110915	0.0054639	0.298277	NA	FALSE	FALSE	FALSE	ebi-a-GCST90016948	6	97061159	0.0122081	14306	0.648045	Gut microbiota abundance (family Prevotellaceae id.960) || id:ebi-a-GCST90016948	Gut microbiota abundance (family Prevotellaceae id.960)	Gut microbiota abundance (family Prevotellaceae id.960) || ||	TRUE	igd	6	96613283	5.56e-09	0.0190268	306314	ebi-a-GCST90016948	Migraine	TRUE	reported	textfile	3	TRUE	0.701723	0.298277	0.000110926	33.9818
rs10774231	C	T	C	T	-0.097881	-0.00985056	0.551576	NA	FALSE	FALSE	FALSE	ebi-a-GCST90017024	12	4515374	0.0109475	14306	0.357912	Gut microbiota abundance (genus Lachnospiraceae NK4A136 group id.11319) || id:ebi-a-GCST90017024	Gut microbiota abundance (genus Lachnospiraceae NK4A136 group id.11319)	Gut microbiota abundance (genus Lachnospiraceae NK4A136 group id.11319) || ||	TRUE	igd	12	4406208	3.53e-08	0.0177544	306314	ebi-a-GCST90017024	Migraine	TRUE	reported	textfile	3	TRUE	0.448424	0.448424	9.92144e-05	30.3936
rs9349379	G	A	G	A	-0.0981548	-0.00291585	0.453151	NA	FALSE	FALSE	FALSE	ebi-a-GCST90017024	6	12903957	0.0110408	14306	0.812626	Gut microbiota abundance (genus Lachnospiraceae NK4A136 group id.11319) || id:ebi-a-GCST90017024	Gut microbiota abundance (genus Lachnospiraceae NK4A136 group id.11319)	Gut microbiota abundance (genus Lachnospiraceae NK4A136 group id.11319) || ||	TRUE	igd	6	12903725	3.61e-08	0.0178181	306314	ebi-a-GCST90017024	Migraine	TRUE	reported	textfile	3	TRUE	0.546849	0.453151	9.90582e-05	30.3457
rs9486725	T	C	T	C	0.110915	-0.00722829	0.298277	NA	FALSE	FALSE	FALSE	ebi-a-GCST90017024	6	97061159	0.0113334	14306	0.514031	Gut microbiota abundance (genus Lachnospiraceae NK4A136 group id.11319) || id:ebi-a-GCST90017024	Gut microbiota abundance (genus Lachnospiraceae NK4A136 group id.11319)	Gut microbiota abundance (genus Lachnospiraceae NK4A136 group id.11319) || ||	TRUE	igd	6	96613283	5.56e-09	0.0190268	306314	ebi-a-GCST90017024	Migraine	TRUE	reported	textfile	3	TRUE	0.701723	0.298277	0.000110926	33.9818
rs10774231	C	T	C	T	-0.097881	0.0150801	0.551576	NA	FALSE	FALSE	FALSE	ebi-a-GCST90016968	12	4515374	0.0106254	14306	0.160766	Gut microbiota abundance (genus Bacteroides id.918) || id:ebi-a-GCST90016968	Gut microbiota abundance (genus Bacteroides id.918)	Gut microbiota abundance (genus Bacteroides id.918) || ||	TRUE	igd	12	4406208	3.53e-08	0.0177544	306314	ebi-a-GCST90016968	Migraine	TRUE	reported	textfile	3	TRUE	0.448424	0.448424	9.92144e-05	30.3936
rs9349379	G	A	G	A	-0.0981548	0.00439197	0.453151	NA	FALSE	FALSE	FALSE	ebi-a-GCST90016968	6	12903957	0.0107253	14306	0.685543	Gut microbiota abundance (genus Bacteroides id.918) || id:ebi-a-GCST90016968	Gut microbiota abundance (genus Bacteroides id.918)	Gut microbiota abundance (genus Bacteroides id.918) || ||	TRUE	igd	6	12903725	3.61e-08	0.0178181	306314	ebi-a-GCST90016968	Migraine	TRUE	reported	textfile	3	TRUE	0.546849	0.453151	9.90582e-05	30.3457
rs9486725	T	C	T	C	0.110915	0.0123155	0.298277	NA	FALSE	FALSE	FALSE	ebi-a-GCST90016968	6	97061159	0.0110053	14306	0.26828	Gut microbiota abundance (genus Bacteroides id.918) || id:ebi-a-GCST90016968	Gut microbiota abundance (genus Bacteroides id.918)	Gut microbiota abundance (genus Bacteroides id.918) || ||	TRUE	igd	6	96613283	5.56e-09	0.0190268	306314	ebi-a-GCST90016968	Migraine	TRUE	reported	textfile	3	TRUE	0.701723	0.298277	0.000110926	33.9818
rs10774231	C	T	C	T	-0.097881	-0.00269538	0.551576	NA	FALSE	FALSE	FALSE	ebi-a-GCST90016922	12	4515374	0.0106665	14306	0.789627	Gut microbiota abundance (class Negativicutes id.2164) || id:ebi-a-GCST90016922	Gut microbiota abundance (class Negativicutes id.2164)	Gut microbiota abundance (class Negativicutes id.2164) || ||	TRUE	igd	12	4406208	3.53e-08	0.0177544	306314	ebi-a-GCST90016922	Migraine	TRUE	reported	textfile	3	TRUE	0.448424	0.448424	9.92144e-05	30.3936
rs9349379	G	A	G	A	-0.0981548	0.0161207	0.453151	NA	FALSE	FALSE	FALSE	ebi-a-GCST90016922	6	12903957	0.0107632	14306	0.134812	Gut microbiota abundance (class Negativicutes id.2164) || id:ebi-a-GCST90016922	Gut microbiota abundance (class Negativicutes id.2164)	Gut microbiota abundance (class Negativicutes id.2164) || ||	TRUE	igd	6	12903725	3.61e-08	0.0178181	306314	ebi-a-GCST90016922	Migraine	TRUE	reported	textfile	3	TRUE	0.546849	0.453151	9.90582e-05	30.3457
rs9486725	T	C	T	C	0.110915	-0.00238098	0.298277	NA	FALSE	FALSE	FALSE	ebi-a-GCST90016922	6	97061159	0.0110464	14306	0.850503	Gut microbiota abundance (class Negativicutes id.2164) || id:ebi-a-GCST90016922	Gut microbiota abundance (class Negativicutes id.2164)	Gut microbiota abundance (class Negativicutes id.2164) || ||	TRUE	igd	6	96613283	5.56e-09	0.0190268	306314	ebi-a-GCST90016922	Migraine	TRUE	reported	textfile	3	TRUE	0.701723	0.298277	0.000110926	33.9818
rs10774231	C	T	C	T	-0.097881	0.00375588	0.551576	NA	FALSE	FALSE	FALSE	ebi-a-GCST90017064	12	4515374	0.0124141	14306	0.783165	Gut microbiota abundance (genus Ruminococcus gauvreauii group id.11342) || id:ebi-a-GCST90017064	Gut microbiota abundance (genus Ruminococcus gauvreauii group id.11342)	Gut microbiota abundance (genus Ruminococcus gauvreauii group id.11342) || ||	TRUE	igd	12	4406208	3.53e-08	0.0177544	306314	ebi-a-GCST90017064	Migraine	TRUE	reported	textfile	3	TRUE	0.448424	0.448424	9.92144e-05	30.3936
rs9349379	G	A	G	A	-0.0981548	-0.0132005	0.453151	NA	FALSE	FALSE	FALSE	ebi-a-GCST90017064	6	12903957	0.0125343	14306	0.316075	Gut microbiota abundance (genus Ruminococcus gauvreauii group id.11342) || id:ebi-a-GCST90017064	Gut microbiota abundance (genus Ruminococcus gauvreauii group id.11342)	Gut microbiota abundance (genus Ruminococcus gauvreauii group id.11342) || ||	TRUE	igd	6	12903725	3.61e-08	0.0178181	306314	ebi-a-GCST90017064	Migraine	TRUE	reported	textfile	3	TRUE	0.546849	0.453151	9.90582e-05	30.3457
rs9486725	T	C	T	C	0.110915	0.00785999	0.298277	NA	FALSE	FALSE	FALSE	ebi-a-GCST90017064	6	97061159	0.0128726	14306	0.546686	Gut microbiota abundance (genus Ruminococcus gauvreauii group id.11342) || id:ebi-a-GCST90017064	Gut microbiota abundance (genus Ruminococcus gauvreauii group id.11342)	Gut microbiota abundance (genus Ruminococcus gauvreauii group id.11342) || ||	TRUE	igd	6	96613283	5.56e-09	0.0190268	306314	ebi-a-GCST90017064	Migraine	TRUE	reported	textfile	3	TRUE	0.701723	0.298277	0.000110926	33.9818
rs10774231	C	T	C	T	-0.097881	-0.010715	0.551576	NA	FALSE	FALSE	FALSE	ebi-a-GCST90016983	12	4515374	0.0111043	14306	0.331165	Gut microbiota abundance (genus Coprococcus1 id.11301) || id:ebi-a-GCST90016983	Gut microbiota abundance (genus Coprococcus1 id.11301)	Gut microbiota abundance (genus Coprococcus1 id.11301) || ||	TRUE	igd	12	4406208	3.53e-08	0.0177544	306314	ebi-a-GCST90016983	Migraine	TRUE	reported	textfile	3	TRUE	0.448424	0.448424	9.92144e-05	30.3936
rs9349379	G	A	G	A	-0.0981548	0.00274146	0.453151	NA	FALSE	FALSE	FALSE	ebi-a-GCST90016983	6	12903957	0.0112019	14306	0.802018	Gut microbiota abundance (genus Coprococcus1 id.11301) || id:ebi-a-GCST90016983	Gut microbiota abundance (genus Coprococcus1 id.11301)	Gut microbiota abundance (genus Coprococcus1 id.11301) || ||	TRUE	igd	6	12903725	3.61e-08	0.0178181	306314	ebi-a-GCST90016983	Migraine	TRUE	reported	textfile	3	TRUE	0.546849	0.453151	9.90582e-05	30.3457
rs9486725	T	C	T	C	0.110915	-0.0023691	0.298277	NA	FALSE	FALSE	FALSE	ebi-a-GCST90016983	6	97061159	0.0115106	14306	0.816642	Gut microbiota abundance (genus Coprococcus1 id.11301) || id:ebi-a-GCST90016983	Gut microbiota abundance (genus Coprococcus1 id.11301)	Gut microbiota abundance (genus Coprococcus1 id.11301) || ||	TRUE	igd	6	96613283	5.56e-09	0.0190268	306314	ebi-a-GCST90016983	Migraine	TRUE	reported	textfile	3	TRUE	0.701723	0.298277	0.000110926	33.9818
rs10774231	C	T	C	T	-0.097881	-0.00338237	0.551576	NA	FALSE	FALSE	FALSE	ebi-a-GCST90017089	12	4515374	0.0251514	1531	0.903445	Gut microbiota abundance (genus Victivallis id.2256) || id:ebi-a-GCST90017089	Gut microbiota abundance (genus Victivallis id.2256)	Gut microbiota abundance (genus Victivallis id.2256) || ||	TRUE	igd	12	4406208	3.53e-08	0.0177544	306314	ebi-a-GCST90017089	Migraine	TRUE	reported	textfile	3	TRUE	0.448424	0.448424	9.92144e-05	30.3936
rs9349379	G	A	G	A	-0.0981548	-0.0100383	0.453151	NA	FALSE	FALSE	FALSE	ebi-a-GCST90017089	6	12903957	0.0254142	1531	0.727041	Gut microbiota abundance (genus Victivallis id.2256) || id:ebi-a-GCST90017089	Gut microbiota abundance (genus Victivallis id.2256)	Gut microbiota abundance (genus Victivallis id.2256) || ||	TRUE	igd	6	12903725	3.61e-08	0.0178181	306314	ebi-a-GCST90017089	Migraine	TRUE	reported	textfile	3	TRUE	0.546849	0.453151	9.90582e-05	30.3457
rs9486725	T	C	T	C	0.110915	0.0036336	0.298277	NA	FALSE	FALSE	FALSE	ebi-a-GCST90017089	6	97061159	0.0258971	1531	0.880128	Gut microbiota abundance (genus Victivallis id.2256) || id:ebi-a-GCST90017089	Gut microbiota abundance (genus Victivallis id.2256)	Gut microbiota abundance (genus Victivallis id.2256) || ||	TRUE	igd	6	96613283	5.56e-09	0.0190268	306314	ebi-a-GCST90017089	Migraine	TRUE	reported	textfile	3	TRUE	0.701723	0.298277	0.000110926	33.9818
rs10774231	C	T	C	T	-0.097881	0.00776302	0.551576	NA	FALSE	FALSE	FALSE	ebi-a-GCST90016938	12	4515374	0.0255807	14306	0.763896	Gut microbiota abundance (family Family XI id.1936) || id:ebi-a-GCST90016938	Gut microbiota abundance (family Family XI id.1936)	Gut microbiota abundance (family Family XI id.1936) || ||	TRUE	igd	12	4406208	3.53e-08	0.0177544	306314	ebi-a-GCST90016938	Migraine	TRUE	reported	textfile	3	TRUE	0.448424	0.448424	9.92144e-05	30.3936
rs9349379	G	A	G	A	-0.0981548	-0.0229664	0.453151	NA	FALSE	FALSE	FALSE	ebi-a-GCST90016938	6	12903957	0.0257982	14306	0.374812	Gut microbiota abundance (family Family XI id.1936) || id:ebi-a-GCST90016938	Gut microbiota abundance (family Family XI id.1936)	Gut microbiota abundance (family Family XI id.1936) || ||	TRUE	igd	6	12903725	3.61e-08	0.0178181	306314	ebi-a-GCST90016938	Migraine	TRUE	reported	textfile	3	TRUE	0.546849	0.453151	9.90582e-05	30.3457
rs9486725	T	C	T	C	0.110915	-0.00883789	0.298277	NA	FALSE	FALSE	FALSE	ebi-a-GCST90016938	6	97061159	0.0264227	14306	0.711222	Gut microbiota abundance (family Family XI id.1936) || id:ebi-a-GCST90016938	Gut microbiota abundance (family Family XI id.1936)	Gut microbiota abundance (family Family XI id.1936) || ||	TRUE	igd	6	96613283	5.56e-09	0.0190268	306314	ebi-a-GCST90016938	Migraine	TRUE	reported	textfile	3	TRUE	0.701723	0.298277	0.000110926	33.9818
rs10774231	C	T	C	T	-0.097881	-0.00663048	0.551576	NA	FALSE	FALSE	FALSE	ebi-a-GCST90017034	12	4515374	0.0118661	14306	0.575403	Gut microbiota abundance (genus Odoribacter id.952) || id:ebi-a-GCST90017034	Gut microbiota abundance (genus Odoribacter id.952)	Gut microbiota abundance (genus Odoribacter id.952) || ||	TRUE	igd	12	4406208	3.53e-08	0.0177544	306314	ebi-a-GCST90017034	Migraine	TRUE	reported	textfile	3	TRUE	0.448424	0.448424	9.92144e-05	30.3936
rs9349379	G	A	G	A	-0.0981548	0.00465753	0.453151	NA	FALSE	FALSE	FALSE	ebi-a-GCST90017034	6	12903957	0.0119374	14306	0.699088	Gut microbiota abundance (genus Odoribacter id.952) || id:ebi-a-GCST90017034	Gut microbiota abundance (genus Odoribacter id.952)	Gut microbiota abundance (genus Odoribacter id.952) || ||	TRUE	igd	6	12903725	3.61e-08	0.0178181	306314	ebi-a-GCST90017034	Migraine	TRUE	reported	textfile	3	TRUE	0.546849	0.453151	9.90582e-05	30.3457
rs9486725	T	C	T	C	0.110915	-0.00867299	0.298277	NA	FALSE	FALSE	FALSE	ebi-a-GCST90017034	6	97061159	0.0122641	14306	0.491553	Gut microbiota abundance (genus Odoribacter id.952) || id:ebi-a-GCST90017034	Gut microbiota abundance (genus Odoribacter id.952)	Gut microbiota abundance (genus Odoribacter id.952) || ||	TRUE	igd	6	96613283	5.56e-09	0.0190268	306314	ebi-a-GCST90017034	Migraine	TRUE	reported	textfile	3	TRUE	0.701723	0.298277	0.000110926	33.9818
rs10774231	C	T	C	T	-0.097881	-0.00057545	0.551576	NA	FALSE	FALSE	FALSE	ebi-a-GCST90016931	12	4515374	0.012041	14306	0.94689	Gut microbiota abundance (family Clostridiaceae1 id.1869) || id:ebi-a-GCST90016931	Gut microbiota abundance (family Clostridiaceae1 id.1869)	Gut microbiota abundance (family Clostridiaceae1 id.1869) || ||	TRUE	igd	12	4406208	3.53e-08	0.0177544	306314	ebi-a-GCST90016931	Migraine	TRUE	reported	textfile	3	TRUE	0.448424	0.448424	9.92144e-05	30.3936
rs9349379	G	A	G	A	-0.0981548	-0.0163569	0.453151	NA	FALSE	FALSE	FALSE	ebi-a-GCST90016931	6	12903957	0.0121196	14306	0.179792	Gut microbiota abundance (family Clostridiaceae1 id.1869) || id:ebi-a-GCST90016931	Gut microbiota abundance (family Clostridiaceae1 id.1869)	Gut microbiota abundance (family Clostridiaceae1 id.1869) || ||	TRUE	igd	6	12903725	3.61e-08	0.0178181	306314	ebi-a-GCST90016931	Migraine	TRUE	reported	textfile	3	TRUE	0.546849	0.453151	9.90582e-05	30.3457
rs9486725	T	C	T	C	0.110915	-0.0273764	0.298277	NA	FALSE	FALSE	FALSE	ebi-a-GCST90016931	6	97061159	0.0124748	14306	0.0288051	Gut microbiota abundance (family Clostridiaceae1 id.1869) || id:ebi-a-GCST90016931	Gut microbiota abundance (family Clostridiaceae1 id.1869)	Gut microbiota abundance (family Clostridiaceae1 id.1869) || ||	TRUE	igd	6	96613283	5.56e-09	0.0190268	306314	ebi-a-GCST90016931	Migraine	TRUE	reported	textfile	3	TRUE	0.701723	0.298277	0.000110926	33.9818
NA	NA	NA	NA	NA	NA	NA	NA	NA	NA	NA	NA	NA	NA	NA	NA	NA	NA	NA	NA	NA	NA	NA	NA	NA	NA	NA	NA	ebi-a-GCST90016994	NA	NA	NA	NA	NA	NA	NA	NA	NA	NA
rs10774231	C	T	C	T	-0.097881	0.00437462	0.551576	NA	FALSE	FALSE	FALSE	ebi-a-GCST90017111	12	4515374	0.0106165	14306	0.688204	Gut microbiota abundance (phylum Bacteroidetes id.905) || id:ebi-a-GCST90017111	Gut microbiota abundance (phylum Bacteroidetes id.905)	Gut microbiota abundance (phylum Bacteroidetes id.905) || ||	TRUE	igd	12	4406208	3.53e-08	0.0177544	306314	ebi-a-GCST90017111	Migraine	TRUE	reported	textfile	3	TRUE	0.448424	0.448424	9.92144e-05	30.3936
rs9349379	G	A	G	A	-0.0981548	-0.000175397	0.453151	NA	FALSE	FALSE	FALSE	ebi-a-GCST90017111	6	12903957	0.0107145	14306	0.979101	Gut microbiota abundance (phylum Bacteroidetes id.905) || id:ebi-a-GCST90017111	Gut microbiota abundance (phylum Bacteroidetes id.905)	Gut microbiota abundance (phylum Bacteroidetes id.905) || ||	TRUE	igd	6	12903725	3.61e-08	0.0178181	306314	ebi-a-GCST90017111	Migraine	TRUE	reported	textfile	3	TRUE	0.546849	0.453151	9.90582e-05	30.3457
rs9486725	T	C	T	C	0.110915	0.000705065	0.298277	NA	FALSE	FALSE	FALSE	ebi-a-GCST90017111	6	97061159	0.0109967	14306	0.929976	Gut microbiota abundance (phylum Bacteroidetes id.905) || id:ebi-a-GCST90017111	Gut microbiota abundance (phylum Bacteroidetes id.905)	Gut microbiota abundance (phylum Bacteroidetes id.905) || ||	TRUE	igd	6	96613283	5.56e-09	0.0190268	306314	ebi-a-GCST90017111	Migraine	TRUE	reported	textfile	3	TRUE	0.701723	0.298277	0.000110926	33.9818
rs10774231	C	T	C	T	-0.097881	-0.0165294	0.551576	NA	FALSE	FALSE	FALSE	ebi-a-GCST90017049	12	4515374	0.0109031	14306	0.125694	Gut microbiota abundance (genus Ruminiclostridium5 id.11355) || id:ebi-a-GCST90017049	Gut microbiota abundance (genus Ruminiclostridium5 id.11355)	Gut microbiota abundance (genus Ruminiclostridium5 id.11355) || ||	TRUE	igd	12	4406208	3.53e-08	0.0177544	306314	ebi-a-GCST90017049	Migraine	TRUE	reported	textfile	3	TRUE	0.448424	0.448424	9.92144e-05	30.3936
rs9349379	G	A	G	A	-0.0981548	0.000163118	0.453151	NA	FALSE	FALSE	FALSE	ebi-a-GCST90017049	6	12903957	0.0109902	14306	0.972118	Gut microbiota abundance (genus Ruminiclostridium5 id.11355) || id:ebi-a-GCST90017049	Gut microbiota abundance (genus Ruminiclostridium5 id.11355)	Gut microbiota abundance (genus Ruminiclostridium5 id.11355) || ||	TRUE	igd	6	12903725	3.61e-08	0.0178181	306314	ebi-a-GCST90017049	Migraine	TRUE	reported	textfile	3	TRUE	0.546849	0.453151	9.90582e-05	30.3457
rs9486725	T	C	T	C	0.110915	-0.00722503	0.298277	NA	FALSE	FALSE	FALSE	ebi-a-GCST90017049	6	97061159	0.0112866	14306	0.514663	Gut microbiota abundance (genus Ruminiclostridium5 id.11355) || id:ebi-a-GCST90017049	Gut microbiota abundance (genus Ruminiclostridium5 id.11355)	Gut microbiota abundance (genus Ruminiclostridium5 id.11355) || ||	TRUE	igd	6	96613283	5.56e-09	0.0190268	306314	ebi-a-GCST90017049	Migraine	TRUE	reported	textfile	3	TRUE	0.701723	0.298277	0.000110926	33.9818
rs10774231	C	T	C	T	-0.097881	0.00456029	0.551576	NA	FALSE	FALSE	FALSE	ebi-a-GCST90016969	12	4515374	0.0120562	14306	0.702529	Gut microbiota abundance (genus Barnesiella id.944) || id:ebi-a-GCST90016969	Gut microbiota abundance (genus Barnesiella id.944)	Gut microbiota abundance (genus Barnesiella id.944) || ||	TRUE	igd	12	4406208	3.53e-08	0.0177544	306314	ebi-a-GCST90016969	Migraine	TRUE	reported	textfile	3	TRUE	0.448424	0.448424	9.92144e-05	30.3936
rs9349379	G	A	G	A	-0.0981548	0.0104188	0.453151	NA	FALSE	FALSE	FALSE	ebi-a-GCST90016969	6	12903957	0.0121501	14306	0.387474	Gut microbiota abundance (genus Barnesiella id.944) || id:ebi-a-GCST90016969	Gut microbiota abundance (genus Barnesiella id.944)	Gut microbiota abundance (genus Barnesiella id.944) || ||	TRUE	igd	6	12903725	3.61e-08	0.0178181	306314	ebi-a-GCST90016969	Migraine	TRUE	reported	textfile	3	TRUE	0.546849	0.453151	9.90582e-05	30.3457
rs9486725	T	C	T	C	0.110915	0.00307024	0.298277	NA	FALSE	FALSE	FALSE	ebi-a-GCST90016969	6	97061159	0.012486	14306	0.795129	Gut microbiota abundance (genus Barnesiella id.944) || id:ebi-a-GCST90016969	Gut microbiota abundance (genus Barnesiella id.944)	Gut microbiota abundance (genus Barnesiella id.944) || ||	TRUE	igd	6	96613283	5.56e-09	0.0190268	306314	ebi-a-GCST90016969	Migraine	TRUE	reported	textfile	3	TRUE	0.701723	0.298277	0.000110926	33.9818
rs10774231	C	T	C	T	-0.097881	-0.0112193	0.551576	NA	FALSE	FALSE	FALSE	ebi-a-GCST90016916	12	4515374	0.0106512	14306	0.28327	Gut microbiota abundance (class Erysipelotrichia id.2147) || id:ebi-a-GCST90016916	Gut microbiota abundance (class Erysipelotrichia id.2147)	Gut microbiota abundance (class Erysipelotrichia id.2147) || ||	TRUE	igd	12	4406208	3.53e-08	0.0177544	306314	ebi-a-GCST90016916	Migraine	TRUE	reported	textfile	3	TRUE	0.448424	0.448424	9.92144e-05	30.3936
rs9349379	G	A	G	A	-0.0981548	0.00340256	0.453151	NA	FALSE	FALSE	FALSE	ebi-a-GCST90016916	6	12903957	0.0107458	14306	0.750741	Gut microbiota abundance (class Erysipelotrichia id.2147) || id:ebi-a-GCST90016916	Gut microbiota abundance (class Erysipelotrichia id.2147)	Gut microbiota abundance (class Erysipelotrichia id.2147) || ||	TRUE	igd	6	12903725	3.61e-08	0.0178181	306314	ebi-a-GCST90016916	Migraine	TRUE	reported	textfile	3	TRUE	0.546849	0.453151	9.90582e-05	30.3457
rs9486725	T	C	T	C	0.110915	0.00559841	0.298277	NA	FALSE	FALSE	FALSE	ebi-a-GCST90016916	6	97061159	0.01103	14306	0.624121	Gut microbiota abundance (class Erysipelotrichia id.2147) || id:ebi-a-GCST90016916	Gut microbiota abundance (class Erysipelotrichia id.2147)	Gut microbiota abundance (class Erysipelotrichia id.2147) || ||	TRUE	igd	6	96613283	5.56e-09	0.0190268	306314	ebi-a-GCST90016916	Migraine	TRUE	reported	textfile	3	TRUE	0.701723	0.298277	0.000110926	33.9818
rs10774231	C	T	C	T	-0.097881	0.00455782	0.551576	NA	FALSE	FALSE	FALSE	ebi-a-GCST90016974	12	4515374	0.0138635	14306	0.765339	Gut microbiota abundance (genus Butyricimonas id.945) || id:ebi-a-GCST90016974	Gut microbiota abundance (genus Butyricimonas id.945)	Gut microbiota abundance (genus Butyricimonas id.945) || ||	TRUE	igd	12	4406208	3.53e-08	0.0177544	306314	ebi-a-GCST90016974	Migraine	TRUE	reported	textfile	3	TRUE	0.448424	0.448424	9.92144e-05	30.3936
rs9349379	G	A	G	A	-0.0981548	0.000712637	0.453151	NA	FALSE	FALSE	FALSE	ebi-a-GCST90016974	6	12903957	0.0139739	14306	0.958842	Gut microbiota abundance (genus Butyricimonas id.945) || id:ebi-a-GCST90016974	Gut microbiota abundance (genus Butyricimonas id.945)	Gut microbiota abundance (genus Butyricimonas id.945) || ||	TRUE	igd	6	12903725	3.61e-08	0.0178181	306314	ebi-a-GCST90016974	Migraine	TRUE	reported	textfile	3	TRUE	0.546849	0.453151	9.90582e-05	30.3457
rs9486725	T	C	T	C	0.110915	-0.00986231	0.298277	NA	FALSE	FALSE	FALSE	ebi-a-GCST90016974	6	97061159	0.0143506	14306	0.496606	Gut microbiota abundance (genus Butyricimonas id.945) || id:ebi-a-GCST90016974	Gut microbiota abundance (genus Butyricimonas id.945)	Gut microbiota abundance (genus Butyricimonas id.945) || ||	TRUE	igd	6	96613283	5.56e-09	0.0190268	306314	ebi-a-GCST90016974	Migraine	TRUE	reported	textfile	3	TRUE	0.701723	0.298277	0.000110926	33.9818
rs10774231	C	T	C	T	-0.097881	-0.0448476	0.551576	NA	FALSE	FALSE	FALSE	ebi-a-GCST90017033	12	4515374	0.0239467	14306	0.0587395	Gut microbiota abundance (genus Methanobrevibacter id.123) || id:ebi-a-GCST90017033	Gut microbiota abundance (genus Methanobrevibacter id.123)	Gut microbiota abundance (genus Methanobrevibacter id.123) || ||	TRUE	igd	12	4406208	3.53e-08	0.0177544	306314	ebi-a-GCST90017033	Migraine	TRUE	reported	textfile	3	TRUE	0.448424	0.448424	9.92144e-05	30.3936
rs9349379	G	A	G	A	-0.0981548	-0.0144246	0.453151	NA	FALSE	FALSE	FALSE	ebi-a-GCST90017033	6	12903957	0.0241997	14306	0.571264	Gut microbiota abundance (genus Methanobrevibacter id.123) || id:ebi-a-GCST90017033	Gut microbiota abundance (genus Methanobrevibacter id.123)	Gut microbiota abundance (genus Methanobrevibacter id.123) || ||	TRUE	igd	6	12903725	3.61e-08	0.0178181	306314	ebi-a-GCST90017033	Migraine	TRUE	reported	textfile	3	TRUE	0.546849	0.453151	9.90582e-05	30.3457
rs9486725	T	C	T	C	0.110915	-0.0115382	0.298277	NA	FALSE	FALSE	FALSE	ebi-a-GCST90017033	6	97061159	0.0248086	14306	0.639327	Gut microbiota abundance (genus Methanobrevibacter id.123) || id:ebi-a-GCST90017033	Gut microbiota abundance (genus Methanobrevibacter id.123)	Gut microbiota abundance (genus Methanobrevibacter id.123) || ||	TRUE	igd	6	96613283	5.56e-09	0.0190268	306314	ebi-a-GCST90017033	Migraine	TRUE	reported	textfile	3	TRUE	0.701723	0.298277	0.000110926	33.9818
rs10774231	C	T	C	T	-0.097881	0.00166133	0.551576	NA	FALSE	FALSE	FALSE	ebi-a-GCST90017060	12	4515374	0.0111058	14306	0.883153	Gut microbiota abundance (genus Ruminococcaceae UCG013 id.11370) || id:ebi-a-GCST90017060	Gut microbiota abundance (genus Ruminococcaceae UCG013 id.11370)	Gut microbiota abundance (genus Ruminococcaceae UCG013 id.11370) || ||	TRUE	igd	12	4406208	3.53e-08	0.0177544	306314	ebi-a-GCST90017060	Migraine	TRUE	reported	textfile	3	TRUE	0.448424	0.448424	9.92144e-05	30.3936
rs9349379	G	A	G	A	-0.0981548	0.01358	0.453151	NA	FALSE	FALSE	FALSE	ebi-a-GCST90017060	6	12903957	0.0111816	14306	0.218777	Gut microbiota abundance (genus Ruminococcaceae UCG013 id.11370) || id:ebi-a-GCST90017060	Gut microbiota abundance (genus Ruminococcaceae UCG013 id.11370)	Gut microbiota abundance (genus Ruminococcaceae UCG013 id.11370) || ||	TRUE	igd	6	12903725	3.61e-08	0.0178181	306314	ebi-a-GCST90017060	Migraine	TRUE	reported	textfile	3	TRUE	0.546849	0.453151	9.90582e-05	30.3457
rs9486725	T	C	T	C	0.110915	0.00326496	0.298277	NA	FALSE	FALSE	FALSE	ebi-a-GCST90017060	6	97061159	0.0114972	14306	0.783208	Gut microbiota abundance (genus Ruminococcaceae UCG013 id.11370) || id:ebi-a-GCST90017060	Gut microbiota abundance (genus Ruminococcaceae UCG013 id.11370)	Gut microbiota abundance (genus Ruminococcaceae UCG013 id.11370) || ||	TRUE	igd	6	96613283	5.56e-09	0.0190268	306314	ebi-a-GCST90017060	Migraine	TRUE	reported	textfile	3	TRUE	0.701723	0.298277	0.000110926	33.9818
rs10774231	C	T	C	T	-0.097881	-0.0322224	0.551576	NA	FALSE	FALSE	FALSE	ebi-a-GCST90017008	12	4515374	0.0120664	14306	0.0074798	Gut microbiota abundance (genus Family XIII AD3011 group id.11293) || id:ebi-a-GCST90017008	Gut microbiota abundance (genus Family XIII AD3011 group id.11293)	Gut microbiota abundance (genus Family XIII AD3011 group id.11293) || ||	TRUE	igd	12	4406208	3.53e-08	0.0177544	306314	ebi-a-GCST90017008	Migraine	TRUE	reported	textfile	3	TRUE	0.448424	0.448424	9.92144e-05	30.3936
rs9349379	G	A	G	A	-0.0981548	0.00672192	0.453151	NA	FALSE	FALSE	FALSE	ebi-a-GCST90017008	6	12903957	0.0121551	14306	0.580561	Gut microbiota abundance (genus Family XIII AD3011 group id.11293) || id:ebi-a-GCST90017008	Gut microbiota abundance (genus Family XIII AD3011 group id.11293)	Gut microbiota abundance (genus Family XIII AD3011 group id.11293) || ||	TRUE	igd	6	12903725	3.61e-08	0.0178181	306314	ebi-a-GCST90017008	Migraine	TRUE	reported	textfile	3	TRUE	0.546849	0.453151	9.90582e-05	30.3457
rs9486725	T	C	T	C	0.110915	-0.012005	0.298277	NA	FALSE	FALSE	FALSE	ebi-a-GCST90017008	6	97061159	0.0124792	14306	0.326738	Gut microbiota abundance (genus Family XIII AD3011 group id.11293) || id:ebi-a-GCST90017008	Gut microbiota abundance (genus Family XIII AD3011 group id.11293)	Gut microbiota abundance (genus Family XIII AD3011 group id.11293) || ||	TRUE	igd	6	96613283	5.56e-09	0.0190268	306314	ebi-a-GCST90017008	Migraine	TRUE	reported	textfile	3	TRUE	0.701723	0.298277	0.000110926	33.9818
rs10774231	C	T	C	T	-0.097881	-0.00269538	0.551576	NA	FALSE	FALSE	FALSE	ebi-a-GCST90017107	12	4515374	0.0106665	14306	0.789627	Gut microbiota abundance (order Selenomonadales id.2165) || id:ebi-a-GCST90017107	Gut microbiota abundance (order Selenomonadales id.2165)	Gut microbiota abundance (order Selenomonadales id.2165) || ||	TRUE	igd	12	4406208	3.53e-08	0.0177544	306314	ebi-a-GCST90017107	Migraine	TRUE	reported	textfile	3	TRUE	0.448424	0.448424	9.92144e-05	30.3936
rs9349379	G	A	G	A	-0.0981548	0.0161207	0.453151	NA	FALSE	FALSE	FALSE	ebi-a-GCST90017107	6	12903957	0.0107632	14306	0.134812	Gut microbiota abundance (order Selenomonadales id.2165) || id:ebi-a-GCST90017107	Gut microbiota abundance (order Selenomonadales id.2165)	Gut microbiota abundance (order Selenomonadales id.2165) || ||	TRUE	igd	6	12903725	3.61e-08	0.0178181	306314	ebi-a-GCST90017107	Migraine	TRUE	reported	textfile	3	TRUE	0.546849	0.453151	9.90582e-05	30.3457
rs9486725	T	C	T	C	0.110915	-0.00238098	0.298277	NA	FALSE	FALSE	FALSE	ebi-a-GCST90017107	6	97061159	0.0110464	14306	0.850503	Gut microbiota abundance (order Selenomonadales id.2165) || id:ebi-a-GCST90017107	Gut microbiota abundance (order Selenomonadales id.2165)	Gut microbiota abundance (order Selenomonadales id.2165) || ||	TRUE	igd	6	96613283	5.56e-09	0.0190268	306314	ebi-a-GCST90017107	Migraine	TRUE	reported	textfile	3	TRUE	0.701723	0.298277	0.000110926	33.9818
rs10774231	C	T	C	T	-0.097881	-0.00965038	0.551576	NA	FALSE	FALSE	FALSE	ebi-a-GCST90016958	12	4515374	0.022942	14306	0.666598	Gut microbiota abundance (family Victivallaceae id.2255) || id:ebi-a-GCST90016958	Gut microbiota abundance (family Victivallaceae id.2255)	Gut microbiota abundance (family Victivallaceae id.2255) || ||	TRUE	igd	12	4406208	3.53e-08	0.0177544	306314	ebi-a-GCST90016958	Migraine	TRUE	reported	textfile	3	TRUE	0.448424	0.448424	9.92144e-05	30.3936
rs9349379	G	A	G	A	-0.0981548	-0.0191934	0.453151	NA	FALSE	FALSE	FALSE	ebi-a-GCST90016958	6	12903957	0.023201	14306	0.437207	Gut microbiota abundance (family Victivallaceae id.2255) || id:ebi-a-GCST90016958	Gut microbiota abundance (family Victivallaceae id.2255)	Gut microbiota abundance (family Victivallaceae id.2255) || ||	TRUE	igd	6	12903725	3.61e-08	0.0178181	306314	ebi-a-GCST90016958	Migraine	TRUE	reported	textfile	3	TRUE	0.546849	0.453151	9.90582e-05	30.3457
rs9486725	T	C	T	C	0.110915	-0.00664623	0.298277	NA	FALSE	FALSE	FALSE	ebi-a-GCST90016958	6	97061159	0.0237038	14306	0.788975	Gut microbiota abundance (family Victivallaceae id.2255) || id:ebi-a-GCST90016958	Gut microbiota abundance (family Victivallaceae id.2255)	Gut microbiota abundance (family Victivallaceae id.2255) || ||	TRUE	igd	6	96613283	5.56e-09	0.0190268	306314	ebi-a-GCST90016958	Migraine	TRUE	reported	textfile	3	TRUE	0.701723	0.298277	0.000110926	33.9818
rs10774231	C	T	C	T	-0.097881	-0.0128919	0.551576	NA	FALSE	FALSE	FALSE	ebi-a-GCST90016933	12	4515374	0.0108036	14306	0.23515	Gut microbiota abundance (family Coriobacteriaceae id.811) || id:ebi-a-GCST90016933	Gut microbiota abundance (family Coriobacteriaceae id.811)	Gut microbiota abundance (family Coriobacteriaceae id.811) || ||	TRUE	igd	12	4406208	3.53e-08	0.0177544	306314	ebi-a-GCST90016933	Migraine	TRUE	reported	textfile	3	TRUE	0.448424	0.448424	9.92144e-05	30.3936
rs9349379	G	A	G	A	-0.0981548	-0.0119763	0.453151	NA	FALSE	FALSE	FALSE	ebi-a-GCST90016933	6	12903957	0.0109064	14306	0.290279	Gut microbiota abundance (family Coriobacteriaceae id.811) || id:ebi-a-GCST90016933	Gut microbiota abundance (family Coriobacteriaceae id.811)	Gut microbiota abundance (family Coriobacteriaceae id.811) || ||	TRUE	igd	6	12903725	3.61e-08	0.0178181	306314	ebi-a-GCST90016933	Migraine	TRUE	reported	textfile	3	TRUE	0.546849	0.453151	9.90582e-05	30.3457
rs9486725	T	C	T	C	0.110915	-0.0061867	0.298277	NA	FALSE	FALSE	FALSE	ebi-a-GCST90016933	6	97061159	0.011194	14306	0.569656	Gut microbiota abundance (family Coriobacteriaceae id.811) || id:ebi-a-GCST90016933	Gut microbiota abundance (family Coriobacteriaceae id.811)	Gut microbiota abundance (family Coriobacteriaceae id.811) || ||	TRUE	igd	6	96613283	5.56e-09	0.0190268	306314	ebi-a-GCST90016933	Migraine	TRUE	reported	textfile	3	TRUE	0.701723	0.298277	0.000110926	33.9818
rs10774231	C	T	C	T	-0.097881	-0.0144864	0.551576	NA	FALSE	FALSE	FALSE	ebi-a-GCST90017005	12	4515374	0.0116289	14306	0.210133	Gut microbiota abundance (genus Eubacterium ventriosum group id.11341) || id:ebi-a-GCST90017005	Gut microbiota abundance (genus Eubacterium ventriosum group id.11341)	Gut microbiota abundance (genus Eubacterium ventriosum group id.11341) || ||	TRUE	igd	12	4406208	3.53e-08	0.0177544	306314	ebi-a-GCST90017005	Migraine	TRUE	reported	textfile	3	TRUE	0.448424	0.448424	9.92144e-05	30.3936
rs9349379	G	A	G	A	-0.0981548	0.00262499	0.453151	NA	FALSE	FALSE	FALSE	ebi-a-GCST90017005	6	12903957	0.0117133	14306	0.825443	Gut microbiota abundance (genus Eubacterium ventriosum group id.11341) || id:ebi-a-GCST90017005	Gut microbiota abundance (genus Eubacterium ventriosum group id.11341)	Gut microbiota abundance (genus Eubacterium ventriosum group id.11341) || ||	TRUE	igd	6	12903725	3.61e-08	0.0178181	306314	ebi-a-GCST90017005	Migraine	TRUE	reported	textfile	3	TRUE	0.546849	0.453151	9.90582e-05	30.3457
rs9486725	T	C	T	C	0.110915	0.013948	0.298277	NA	FALSE	FALSE	FALSE	ebi-a-GCST90017005	6	97061159	0.0120343	14306	0.245596	Gut microbiota abundance (genus Eubacterium ventriosum group id.11341) || id:ebi-a-GCST90017005	Gut microbiota abundance (genus Eubacterium ventriosum group id.11341)	Gut microbiota abundance (genus Eubacterium ventriosum group id.11341) || ||	TRUE	igd	6	96613283	5.56e-09	0.0190268	306314	ebi-a-GCST90017005	Migraine	TRUE	reported	textfile	3	TRUE	0.701723	0.298277	0.000110926	33.9818
rs10774231	C	T	C	T	-0.097881	-0.00193517	0.551576	NA	FALSE	FALSE	FALSE	ebi-a-GCST90017061	12	4515374	0.0119753	14306	0.875846	Gut microbiota abundance (genus Ruminococcaceae UCG014 id.11371) || id:ebi-a-GCST90017061	Gut microbiota abundance (genus Ruminococcaceae UCG014 id.11371)	Gut microbiota abundance (genus Ruminococcaceae UCG014 id.11371) || ||	TRUE	igd	12	4406208	3.53e-08	0.0177544	306314	ebi-a-GCST90017061	Migraine	TRUE	reported	textfile	3	TRUE	0.448424	0.448424	9.92144e-05	30.3936
rs9349379	G	A	G	A	-0.0981548	-0.0114297	0.453151	NA	FALSE	FALSE	FALSE	ebi-a-GCST90017061	6	12903957	0.0120709	14306	0.360406	Gut microbiota abundance (genus Ruminococcaceae UCG014 id.11371) || id:ebi-a-GCST90017061	Gut microbiota abundance (genus Ruminococcaceae UCG014 id.11371)	Gut microbiota abundance (genus Ruminococcaceae UCG014 id.11371) || ||	TRUE	igd	6	12903725	3.61e-08	0.0178181	306314	ebi-a-GCST90017061	Migraine	TRUE	reported	textfile	3	TRUE	0.546849	0.453151	9.90582e-05	30.3457
rs9486725	T	C	T	C	0.110915	-0.00833973	0.298277	NA	FALSE	FALSE	FALSE	ebi-a-GCST90017061	6	97061159	0.0124122	14306	0.49063	Gut microbiota abundance (genus Ruminococcaceae UCG014 id.11371) || id:ebi-a-GCST90017061	Gut microbiota abundance (genus Ruminococcaceae UCG014 id.11371)	Gut microbiota abundance (genus Ruminococcaceae UCG014 id.11371) || ||	TRUE	igd	6	96613283	5.56e-09	0.0190268	306314	ebi-a-GCST90017061	Migraine	TRUE	reported	textfile	3	TRUE	0.701723	0.298277	0.000110926	33.9818
rs10774231	C	T	C	T	-0.097881	0.00461991	0.551576	NA	FALSE	FALSE	FALSE	ebi-a-GCST90017091	12	4515374	0.0253124	14306	0.858573	Gut microbiota abundance (order Bacillales id.1674) || id:ebi-a-GCST90017091	Gut microbiota abundance (order Bacillales id.1674)	Gut microbiota abundance (order Bacillales id.1674) || ||	TRUE	igd	12	4406208	3.53e-08	0.0177544	306314	ebi-a-GCST90017091	Migraine	TRUE	reported	textfile	3	TRUE	0.448424	0.448424	9.92144e-05	30.3936
rs9349379	G	A	G	A	-0.0981548	-0.0216369	0.453151	NA	FALSE	FALSE	FALSE	ebi-a-GCST90017091	6	12903957	0.0254424	14306	0.393768	Gut microbiota abundance (order Bacillales id.1674) || id:ebi-a-GCST90017091	Gut microbiota abundance (order Bacillales id.1674)	Gut microbiota abundance (order Bacillales id.1674) || ||	TRUE	igd	6	12903725	3.61e-08	0.0178181	306314	ebi-a-GCST90017091	Migraine	TRUE	reported	textfile	3	TRUE	0.546849	0.453151	9.90582e-05	30.3457
rs9486725	T	C	T	C	0.110915	0.0192336	0.298277	NA	FALSE	FALSE	FALSE	ebi-a-GCST90017091	6	97061159	0.0260713	14306	0.456451	Gut microbiota abundance (order Bacillales id.1674) || id:ebi-a-GCST90017091	Gut microbiota abundance (order Bacillales id.1674)	Gut microbiota abundance (order Bacillales id.1674) || ||	TRUE	igd	6	96613283	5.56e-09	0.0190268	306314	ebi-a-GCST90017091	Migraine	TRUE	reported	textfile	3	TRUE	0.701723	0.298277	0.000110926	33.9818
rs10774231	C	T	C	T	-0.097881	-0.00219341	0.551576	NA	FALSE	FALSE	FALSE	ebi-a-GCST90016926	12	4515374	0.0110887	14306	0.820068	Gut microbiota abundance (family Alcaligenaceae id.2875) || id:ebi-a-GCST90016926	Gut microbiota abundance (family Alcaligenaceae id.2875)	Gut microbiota abundance (family Alcaligenaceae id.2875) || ||	TRUE	igd	12	4406208	3.53e-08	0.0177544	306314	ebi-a-GCST90016926	Migraine	TRUE	reported	textfile	3	TRUE	0.448424	0.448424	9.92144e-05	30.3936
rs9349379	G	A	G	A	-0.0981548	0.00924203	0.453151	NA	FALSE	FALSE	FALSE	ebi-a-GCST90016926	6	12903957	0.0111893	14306	0.386543	Gut microbiota abundance (family Alcaligenaceae id.2875) || id:ebi-a-GCST90016926	Gut microbiota abundance (family Alcaligenaceae id.2875)	Gut microbiota abundance (family Alcaligenaceae id.2875) || ||	TRUE	igd	6	12903725	3.61e-08	0.0178181	306314	ebi-a-GCST90016926	Migraine	TRUE	reported	textfile	3	TRUE	0.546849	0.453151	9.90582e-05	30.3457
rs9486725	T	C	T	C	0.110915	-0.00428285	0.298277	NA	FALSE	FALSE	FALSE	ebi-a-GCST90016926	6	97061159	0.0114771	14306	0.71702	Gut microbiota abundance (family Alcaligenaceae id.2875) || id:ebi-a-GCST90016926	Gut microbiota abundance (family Alcaligenaceae id.2875)	Gut microbiota abundance (family Alcaligenaceae id.2875) || ||	TRUE	igd	6	96613283	5.56e-09	0.0190268	306314	ebi-a-GCST90016926	Migraine	TRUE	reported	textfile	3	TRUE	0.701723	0.298277	0.000110926	33.9818
rs10774231	C	T	C	T	-0.097881	0.00205381	0.551576	NA	FALSE	FALSE	FALSE	ebi-a-GCST90016973	12	4515374	0.0109805	14306	0.857353	Gut microbiota abundance (genus Butyricicoccus id.2055) || id:ebi-a-GCST90016973	Gut microbiota abundance (genus Butyricicoccus id.2055)	Gut microbiota abundance (genus Butyricicoccus id.2055) || ||	TRUE	igd	12	4406208	3.53e-08	0.0177544	306314	ebi-a-GCST90016973	Migraine	TRUE	reported	textfile	3	TRUE	0.448424	0.448424	9.92144e-05	30.3936
rs9349379	G	A	G	A	-0.0981548	-0.0146319	0.453151	NA	FALSE	FALSE	FALSE	ebi-a-GCST90016973	6	12903957	0.0110694	14306	0.188868	Gut microbiota abundance (genus Butyricicoccus id.2055) || id:ebi-a-GCST90016973	Gut microbiota abundance (genus Butyricicoccus id.2055)	Gut microbiota abundance (genus Butyricicoccus id.2055) || ||	TRUE	igd	6	12903725	3.61e-08	0.0178181	306314	ebi-a-GCST90016973	Migraine	TRUE	reported	textfile	3	TRUE	0.546849	0.453151	9.90582e-05	30.3457
rs9486725	T	C	T	C	0.110915	0.00124307	0.298277	NA	FALSE	FALSE	FALSE	ebi-a-GCST90016973	6	97061159	0.0113688	14306	0.921101	Gut microbiota abundance (genus Butyricicoccus id.2055) || id:ebi-a-GCST90016973	Gut microbiota abundance (genus Butyricicoccus id.2055)	Gut microbiota abundance (genus Butyricicoccus id.2055) || ||	TRUE	igd	6	96613283	5.56e-09	0.0190268	306314	ebi-a-GCST90016973	Migraine	TRUE	reported	textfile	3	TRUE	0.701723	0.298277	0.000110926	33.9818
rs10774231	C	T	C	T	-0.097881	-0.0192432	0.551576	NA	FALSE	FALSE	FALSE	ebi-a-GCST90016941	12	4515374	0.0171253	14306	0.264995	Gut microbiota abundance (family Lactobacillaceae id.1836) || id:ebi-a-GCST90016941	Gut microbiota abundance (family Lactobacillaceae id.1836)	Gut microbiota abundance (family Lactobacillaceae id.1836) || ||	TRUE	igd	12	4406208	3.53e-08	0.0177544	306314	ebi-a-GCST90016941	Migraine	TRUE	reported	textfile	3	TRUE	0.448424	0.448424	9.92144e-05	30.3936
rs9349379	G	A	G	A	-0.0981548	0.0248921	0.453151	NA	FALSE	FALSE	FALSE	ebi-a-GCST90016941	6	12903957	0.0172069	14306	0.154531	Gut microbiota abundance (family Lactobacillaceae id.1836) || id:ebi-a-GCST90016941	Gut microbiota abundance (family Lactobacillaceae id.1836)	Gut microbiota abundance (family Lactobacillaceae id.1836) || ||	TRUE	igd	6	12903725	3.61e-08	0.0178181	306314	ebi-a-GCST90016941	Migraine	TRUE	reported	textfile	3	TRUE	0.546849	0.453151	9.90582e-05	30.3457
rs9486725	T	C	T	C	0.110915	0.00314519	0.298277	NA	FALSE	FALSE	FALSE	ebi-a-GCST90016941	6	97061159	0.0177102	14306	0.847288	Gut microbiota abundance (family Lactobacillaceae id.1836) || id:ebi-a-GCST90016941	Gut microbiota abundance (family Lactobacillaceae id.1836)	Gut microbiota abundance (family Lactobacillaceae id.1836) || ||	TRUE	igd	6	96613283	5.56e-09	0.0190268	306314	ebi-a-GCST90016941	Migraine	TRUE	reported	textfile	3	TRUE	0.701723	0.298277	0.000110926	33.9818
rs10774231	C	T	C	T	-0.097881	0.0369373	0.551576	NA	FALSE	FALSE	FALSE	ebi-a-GCST90016964	12	4515374	0.026232	14306	0.160756	Gut microbiota abundance (genus Alloprevotella id.961) || id:ebi-a-GCST90016964	Gut microbiota abundance (genus Alloprevotella id.961)	Gut microbiota abundance (genus Alloprevotella id.961) || ||	TRUE	igd	12	4406208	3.53e-08	0.0177544	306314	ebi-a-GCST90016964	Migraine	TRUE	reported	textfile	3	TRUE	0.448424	0.448424	9.92144e-05	30.3936
rs9349379	G	A	G	A	-0.0981548	-0.00932156	0.453151	NA	FALSE	FALSE	FALSE	ebi-a-GCST90016964	6	12903957	0.0263976	14306	0.711268	Gut microbiota abundance (genus Alloprevotella id.961) || id:ebi-a-GCST90016964	Gut microbiota abundance (genus Alloprevotella id.961)	Gut microbiota abundance (genus Alloprevotella id.961) || ||	TRUE	igd	6	12903725	3.61e-08	0.0178181	306314	ebi-a-GCST90016964	Migraine	TRUE	reported	textfile	3	TRUE	0.546849	0.453151	9.90582e-05	30.3457
rs9486725	T	C	T	C	0.110915	-0.0272626	0.298277	NA	FALSE	FALSE	FALSE	ebi-a-GCST90016964	6	97061159	0.0270795	14306	0.320182	Gut microbiota abundance (genus Alloprevotella id.961) || id:ebi-a-GCST90016964	Gut microbiota abundance (genus Alloprevotella id.961)	Gut microbiota abundance (genus Alloprevotella id.961) || ||	TRUE	igd	6	96613283	5.56e-09	0.0190268	306314	ebi-a-GCST90016964	Migraine	TRUE	reported	textfile	3	TRUE	0.701723	0.298277	0.000110926	33.9818
rs10774231	C	T	C	T	-0.097881	0.0429484	0.551576	NA	FALSE	FALSE	FALSE	ebi-a-GCST90017059	12	4515374	0.0237782	14306	0.0712033	Gut microbiota abundance (genus Ruminococcaceae UCG011 id.11368) || id:ebi-a-GCST90017059	Gut microbiota abundance (genus Ruminococcaceae UCG011 id.11368)	Gut microbiota abundance (genus Ruminococcaceae UCG011 id.11368) || ||	TRUE	igd	12	4406208	3.53e-08	0.0177544	306314	ebi-a-GCST90017059	Migraine	TRUE	reported	textfile	3	TRUE	0.448424	0.448424	9.92144e-05	30.3936
rs9349379	G	A	G	A	-0.0981548	-0.00103813	0.453151	NA	FALSE	FALSE	FALSE	ebi-a-GCST90017059	6	12903957	0.0239952	14306	0.980651	Gut microbiota abundance (genus Ruminococcaceae UCG011 id.11368) || id:ebi-a-GCST90017059	Gut microbiota abundance (genus Ruminococcaceae UCG011 id.11368)	Gut microbiota abundance (genus Ruminococcaceae UCG011 id.11368) || ||	TRUE	igd	6	12903725	3.61e-08	0.0178181	306314	ebi-a-GCST90017059	Migraine	TRUE	reported	textfile	3	TRUE	0.546849	0.453151	9.90582e-05	30.3457
rs9486725	T	C	T	C	0.110915	0.024876	0.298277	NA	FALSE	FALSE	FALSE	ebi-a-GCST90017059	6	97061159	0.024678	14306	0.303222	Gut microbiota abundance (genus Ruminococcaceae UCG011 id.11368) || id:ebi-a-GCST90017059	Gut microbiota abundance (genus Ruminococcaceae UCG011 id.11368)	Gut microbiota abundance (genus Ruminococcaceae UCG011 id.11368) || ||	TRUE	igd	6	96613283	5.56e-09	0.0190268	306314	ebi-a-GCST90017059	Migraine	TRUE	reported	textfile	3	TRUE	0.701723	0.298277	0.000110926	33.9818
rs10774231	C	T	C	T	-0.097881	0.00791232	0.551576	NA	FALSE	FALSE	FALSE	ebi-a-GCST90017009	12	4515374	0.0127289	14306	0.551004	Gut microbiota abundance (genus Family XIII UCG001 id.11294) || id:ebi-a-GCST90017009	Gut microbiota abundance (genus Family XIII UCG001 id.11294)	Gut microbiota abundance (genus Family XIII UCG001 id.11294) || ||	TRUE	igd	12	4406208	3.53e-08	0.0177544	306314	ebi-a-GCST90017009	Migraine	TRUE	reported	textfile	3	TRUE	0.448424	0.448424	9.92144e-05	30.3936
rs9349379	G	A	G	A	-0.0981548	-0.00411708	0.453151	NA	FALSE	FALSE	FALSE	ebi-a-GCST90017009	6	12903957	0.0128016	14306	0.732647	Gut microbiota abundance (genus Family XIII UCG001 id.11294) || id:ebi-a-GCST90017009	Gut microbiota abundance (genus Family XIII UCG001 id.11294)	Gut microbiota abundance (genus Family XIII UCG001 id.11294) || ||	TRUE	igd	6	12903725	3.61e-08	0.0178181	306314	ebi-a-GCST90017009	Migraine	TRUE	reported	textfile	3	TRUE	0.546849	0.453151	9.90582e-05	30.3457
rs9486725	T	C	T	C	0.110915	-0.000667783	0.298277	NA	FALSE	FALSE	FALSE	ebi-a-GCST90017009	6	97061159	0.0131742	14306	0.943507	Gut microbiota abundance (genus Family XIII UCG001 id.11294) || id:ebi-a-GCST90017009	Gut microbiota abundance (genus Family XIII UCG001 id.11294)	Gut microbiota abundance (genus Family XIII UCG001 id.11294) || ||	TRUE	igd	6	96613283	5.56e-09	0.0190268	306314	ebi-a-GCST90017009	Migraine	TRUE	reported	textfile	3	TRUE	0.701723	0.298277	0.000110926	33.9818
rs10774231	C	T	C	T	-0.097881	0.00333273	0.551576	NA	FALSE	FALSE	FALSE	ebi-a-GCST90016987	12	4515374	0.0149451	14306	0.830453	Gut microbiota abundance (genus Desulfovibrio id.3173) || id:ebi-a-GCST90016987	Gut microbiota abundance (genus Desulfovibrio id.3173)	Gut microbiota abundance (genus Desulfovibrio id.3173) || ||	TRUE	igd	12	4406208	3.53e-08	0.0177544	306314	ebi-a-GCST90016987	Migraine	TRUE	reported	textfile	3	TRUE	0.448424	0.448424	9.92144e-05	30.3936
rs9349379	G	A	G	A	-0.0981548	0.00156809	0.453151	NA	FALSE	FALSE	FALSE	ebi-a-GCST90016987	6	12903957	0.0150725	14306	0.882627	Gut microbiota abundance (genus Desulfovibrio id.3173) || id:ebi-a-GCST90016987	Gut microbiota abundance (genus Desulfovibrio id.3173)	Gut microbiota abundance (genus Desulfovibrio id.3173) || ||	TRUE	igd	6	12903725	3.61e-08	0.0178181	306314	ebi-a-GCST90016987	Migraine	TRUE	reported	textfile	3	TRUE	0.546849	0.453151	9.90582e-05	30.3457
rs9486725	T	C	T	C	0.110915	0.0207618	0.298277	NA	FALSE	FALSE	FALSE	ebi-a-GCST90016987	6	97061159	0.0154858	14306	0.181506	Gut microbiota abundance (genus Desulfovibrio id.3173) || id:ebi-a-GCST90016987	Gut microbiota abundance (genus Desulfovibrio id.3173)	Gut microbiota abundance (genus Desulfovibrio id.3173) || ||	TRUE	igd	6	96613283	5.56e-09	0.0190268	306314	ebi-a-GCST90016987	Migraine	TRUE	reported	textfile	3	TRUE	0.701723	0.298277	0.000110926	33.9818
rs10774231	C	T	C	T	-0.097881	-0.00674465	0.551576	NA	FALSE	FALSE	FALSE	ebi-a-GCST90017097	12	4515374	0.0116716	14306	0.559057	Gut microbiota abundance (order Desulfovibrionales id.3156) || id:ebi-a-GCST90017097	Gut microbiota abundance (order Desulfovibrionales id.3156)	Gut microbiota abundance (order Desulfovibrionales id.3156) || ||	TRUE	igd	12	4406208	3.53e-08	0.0177544	306314	ebi-a-GCST90017097	Migraine	TRUE	reported	textfile	3	TRUE	0.448424	0.448424	9.92144e-05	30.3936
rs9349379	G	A	G	A	-0.0981548	-0.0114539	0.453151	NA	FALSE	FALSE	FALSE	ebi-a-GCST90017097	6	12903957	0.0117841	14306	0.356233	Gut microbiota abundance (order Desulfovibrionales id.3156) || id:ebi-a-GCST90017097	Gut microbiota abundance (order Desulfovibrionales id.3156)	Gut microbiota abundance (order Desulfovibrionales id.3156) || ||	TRUE	igd	6	12903725	3.61e-08	0.0178181	306314	ebi-a-GCST90017097	Migraine	TRUE	reported	textfile	3	TRUE	0.546849	0.453151	9.90582e-05	30.3457
rs9486725	T	C	T	C	0.110915	-0.00404592	0.298277	NA	FALSE	FALSE	FALSE	ebi-a-GCST90017097	6	97061159	0.0120951	14306	0.748683	Gut microbiota abundance (order Desulfovibrionales id.3156) || id:ebi-a-GCST90017097	Gut microbiota abundance (order Desulfovibrionales id.3156)	Gut microbiota abundance (order Desulfovibrionales id.3156) || ||	TRUE	igd	6	96613283	5.56e-09	0.0190268	306314	ebi-a-GCST90017097	Migraine	TRUE	reported	textfile	3	TRUE	0.701723	0.298277	0.000110926	33.9818
rs10774231	C	T	C	T	-0.097881	0.0211569	0.551576	NA	FALSE	FALSE	FALSE	ebi-a-GCST90016963	12	4515374	0.0253994	14306	0.411245	Gut microbiota abundance (genus Allisonella id.2174) || id:ebi-a-GCST90016963	Gut microbiota abundance (genus Allisonella id.2174)	Gut microbiota abundance (genus Allisonella id.2174) || ||	TRUE	igd	12	4406208	3.53e-08	0.0177544	306314	ebi-a-GCST90016963	Migraine	TRUE	reported	textfile	3	TRUE	0.448424	0.448424	9.92144e-05	30.3936
rs9349379	G	A	G	A	-0.0981548	-0.00691363	0.453151	NA	FALSE	FALSE	FALSE	ebi-a-GCST90016963	6	12903957	0.0255121	14306	0.804077	Gut microbiota abundance (genus Allisonella id.2174) || id:ebi-a-GCST90016963	Gut microbiota abundance (genus Allisonella id.2174)	Gut microbiota abundance (genus Allisonella id.2174) || ||	TRUE	igd	6	12903725	3.61e-08	0.0178181	306314	ebi-a-GCST90016963	Migraine	TRUE	reported	textfile	3	TRUE	0.546849	0.453151	9.90582e-05	30.3457
rs9486725	T	C	T	C	0.110915	0.0239314	0.298277	NA	FALSE	FALSE	FALSE	ebi-a-GCST90016963	6	97061159	0.0262217	14306	0.365609	Gut microbiota abundance (genus Allisonella id.2174) || id:ebi-a-GCST90016963	Gut microbiota abundance (genus Allisonella id.2174)	Gut microbiota abundance (genus Allisonella id.2174) || ||	TRUE	igd	6	96613283	5.56e-09	0.0190268	306314	ebi-a-GCST90016963	Migraine	TRUE	reported	textfile	3	TRUE	0.701723	0.298277	0.000110926	33.9818
rs10774231	C	T	C	T	-0.097881	0.00122964	0.551576	NA	FALSE	FALSE	FALSE	ebi-a-GCST90017007	12	4515374	0.0106891	14306	0.912711	Gut microbiota abundance (genus Faecalibacterium id.2057) || id:ebi-a-GCST90017007	Gut microbiota abundance (genus Faecalibacterium id.2057)	Gut microbiota abundance (genus Faecalibacterium id.2057) || ||	TRUE	igd	12	4406208	3.53e-08	0.0177544	306314	ebi-a-GCST90017007	Migraine	TRUE	reported	textfile	3	TRUE	0.448424	0.448424	9.92144e-05	30.3936
rs9349379	G	A	G	A	-0.0981548	0.00948171	0.453151	NA	FALSE	FALSE	FALSE	ebi-a-GCST90017007	6	12903957	0.0107862	14306	0.390819	Gut microbiota abundance (genus Faecalibacterium id.2057) || id:ebi-a-GCST90017007	Gut microbiota abundance (genus Faecalibacterium id.2057)	Gut microbiota abundance (genus Faecalibacterium id.2057) || ||	TRUE	igd	6	12903725	3.61e-08	0.0178181	306314	ebi-a-GCST90017007	Migraine	TRUE	reported	textfile	3	TRUE	0.546849	0.453151	9.90582e-05	30.3457
rs9486725	T	C	T	C	0.110915	0.0219764	0.298277	NA	FALSE	FALSE	FALSE	ebi-a-GCST90017007	6	97061159	0.0110721	14306	0.0479789	Gut microbiota abundance (genus Faecalibacterium id.2057) || id:ebi-a-GCST90017007	Gut microbiota abundance (genus Faecalibacterium id.2057)	Gut microbiota abundance (genus Faecalibacterium id.2057) || ||	TRUE	igd	6	96613283	5.56e-09	0.0190268	306314	ebi-a-GCST90017007	Migraine	TRUE	reported	textfile	3	TRUE	0.701723	0.298277	0.000110926	33.9818
rs10774231	C	T	C	T	-0.097881	0.0118934	0.551576	NA	FALSE	FALSE	FALSE	ebi-a-GCST90017073	12	4515374	0.0175941	14306	0.509895	Gut microbiota abundance (genus Terrisporobacter id.11348) || id:ebi-a-GCST90017073	Gut microbiota abundance (genus Terrisporobacter id.11348)	Gut microbiota abundance (genus Terrisporobacter id.11348) || ||	TRUE	igd	12	4406208	3.53e-08	0.0177544	306314	ebi-a-GCST90017073	Migraine	TRUE	reported	textfile	3	TRUE	0.448424	0.448424	9.92144e-05	30.3936
rs9349379	G	A	G	A	-0.0981548	-0.0329089	0.453151	NA	FALSE	FALSE	FALSE	ebi-a-GCST90017073	6	12903957	0.0177337	14306	0.0617874	Gut microbiota abundance (genus Terrisporobacter id.11348) || id:ebi-a-GCST90017073	Gut microbiota abundance (genus Terrisporobacter id.11348)	Gut microbiota abundance (genus Terrisporobacter id.11348) || ||	TRUE	igd	6	12903725	3.61e-08	0.0178181	306314	ebi-a-GCST90017073	Migraine	TRUE	reported	textfile	3	TRUE	0.546849	0.453151	9.90582e-05	30.3457
rs9486725	T	C	T	C	0.110915	-0.0214169	0.298277	NA	FALSE	FALSE	FALSE	ebi-a-GCST90017073	6	97061159	0.0182915	14306	0.247426	Gut microbiota abundance (genus Terrisporobacter id.11348) || id:ebi-a-GCST90017073	Gut microbiota abundance (genus Terrisporobacter id.11348)	Gut microbiota abundance (genus Terrisporobacter id.11348) || ||	TRUE	igd	6	96613283	5.56e-09	0.0190268	306314	ebi-a-GCST90017073	Migraine	TRUE	reported	textfile	3	TRUE	0.701723	0.298277	0.000110926	33.9818
rs10774231	C	T	C	T	-0.097881	0.0109278	0.551576	NA	FALSE	FALSE	FALSE	ebi-a-GCST90017106	12	4515374	0.0154951	14306	0.494107	Gut microbiota abundance (order Rhodospirillales id.2667) || id:ebi-a-GCST90017106	Gut microbiota abundance (order Rhodospirillales id.2667)	Gut microbiota abundance (order Rhodospirillales id.2667) || ||	TRUE	igd	12	4406208	3.53e-08	0.0177544	306314	ebi-a-GCST90017106	Migraine	TRUE	reported	textfile	3	TRUE	0.448424	0.448424	9.92144e-05	30.3936
rs9349379	G	A	G	A	-0.0981548	0.0224291	0.453151	NA	FALSE	FALSE	FALSE	ebi-a-GCST90017106	6	12903957	0.0156135	14306	0.136676	Gut microbiota abundance (order Rhodospirillales id.2667) || id:ebi-a-GCST90017106	Gut microbiota abundance (order Rhodospirillales id.2667)	Gut microbiota abundance (order Rhodospirillales id.2667) || ||	TRUE	igd	6	12903725	3.61e-08	0.0178181	306314	ebi-a-GCST90017106	Migraine	TRUE	reported	textfile	3	TRUE	0.546849	0.453151	9.90582e-05	30.3457
rs9486725	T	C	T	C	0.110915	-0.0157769	0.298277	NA	FALSE	FALSE	FALSE	ebi-a-GCST90017106	6	97061159	0.0160439	14306	0.322762	Gut microbiota abundance (order Rhodospirillales id.2667) || id:ebi-a-GCST90017106	Gut microbiota abundance (order Rhodospirillales id.2667)	Gut microbiota abundance (order Rhodospirillales id.2667) || ||	TRUE	igd	6	96613283	5.56e-09	0.0190268	306314	ebi-a-GCST90017106	Migraine	TRUE	reported	textfile	3	TRUE	0.701723	0.298277	0.000110926	33.9818
rs10774231	C	T	C	T	-0.097881	0.026769	0.551576	NA	FALSE	FALSE	FALSE	ebi-a-GCST90017035	12	4515374	0.023499	14306	0.246122	Gut microbiota abundance (genus Olsenella id.822) || id:ebi-a-GCST90017035	Gut microbiota abundance (genus Olsenella id.822)	Gut microbiota abundance (genus Olsenella id.822) || ||	TRUE	igd	12	4406208	3.53e-08	0.0177544	306314	ebi-a-GCST90017035	Migraine	TRUE	reported	textfile	3	TRUE	0.448424	0.448424	9.92144e-05	30.3936
rs9349379	G	A	G	A	-0.0981548	0.0582299	0.453151	NA	FALSE	FALSE	FALSE	ebi-a-GCST90017035	6	12903957	0.023629	14306	0.0164467	Gut microbiota abundance (genus Olsenella id.822) || id:ebi-a-GCST90017035	Gut microbiota abundance (genus Olsenella id.822)	Gut microbiota abundance (genus Olsenella id.822) || ||	TRUE	igd	6	12903725	3.61e-08	0.0178181	306314	ebi-a-GCST90017035	Migraine	TRUE	reported	textfile	3	TRUE	0.546849	0.453151	9.90582e-05	30.3457
rs9486725	T	C	T	C	0.110915	-0.0107827	0.298277	NA	FALSE	FALSE	FALSE	ebi-a-GCST90017035	6	97061159	0.0243157	14306	0.662512	Gut microbiota abundance (genus Olsenella id.822) || id:ebi-a-GCST90017035	Gut microbiota abundance (genus Olsenella id.822)	Gut microbiota abundance (genus Olsenella id.822) || ||	TRUE	igd	6	96613283	5.56e-09	0.0190268	306314	ebi-a-GCST90017035	Migraine	TRUE	reported	textfile	3	TRUE	0.701723	0.298277	0.000110926	33.9818
rs10774231	C	T	C	T	-0.097881	-0.033168	0.551576	NA	FALSE	FALSE	FALSE	ebi-a-GCST90017112	12	4515374	0.0170196	14306	0.0506536	Gut microbiota abundance (phylum Cyanobacteria id.1500) || id:ebi-a-GCST90017112	Gut microbiota abundance (phylum Cyanobacteria id.1500)	Gut microbiota abundance (phylum Cyanobacteria id.1500) || ||	TRUE	igd	12	4406208	3.53e-08	0.0177544	306314	ebi-a-GCST90017112	Migraine	TRUE	reported	textfile	3	TRUE	0.448424	0.448424	9.92144e-05	30.3936
rs9349379	G	A	G	A	-0.0981548	0.0035606	0.453151	NA	FALSE	FALSE	FALSE	ebi-a-GCST90017112	6	12903957	0.0171462	14306	0.830205	Gut microbiota abundance (phylum Cyanobacteria id.1500) || id:ebi-a-GCST90017112	Gut microbiota abundance (phylum Cyanobacteria id.1500)	Gut microbiota abundance (phylum Cyanobacteria id.1500) || ||	TRUE	igd	6	12903725	3.61e-08	0.0178181	306314	ebi-a-GCST90017112	Migraine	TRUE	reported	textfile	3	TRUE	0.546849	0.453151	9.90582e-05	30.3457
rs9486725	T	C	T	C	0.110915	-0.0251681	0.298277	NA	FALSE	FALSE	FALSE	ebi-a-GCST90017112	6	97061159	0.0176435	14306	0.14704	Gut microbiota abundance (phylum Cyanobacteria id.1500) || id:ebi-a-GCST90017112	Gut microbiota abundance (phylum Cyanobacteria id.1500)	Gut microbiota abundance (phylum Cyanobacteria id.1500) || ||	TRUE	igd	6	96613283	5.56e-09	0.0190268	306314	ebi-a-GCST90017112	Migraine	TRUE	reported	textfile	3	TRUE	0.701723	0.298277	0.000110926	33.9818
rs10774231	C	T	C	T	-0.097881	-0.00765627	0.551576	NA	FALSE	FALSE	FALSE	ebi-a-GCST90016951	12	4515374	0.0106156	14306	0.47387	Gut microbiota abundance (family Ruminococcaceae id.2050) || id:ebi-a-GCST90016951	Gut microbiota abundance (family Ruminococcaceae id.2050)	Gut microbiota abundance (family Ruminococcaceae id.2050) || ||	TRUE	igd	12	4406208	3.53e-08	0.0177544	306314	ebi-a-GCST90016951	Migraine	TRUE	reported	textfile	3	TRUE	0.448424	0.448424	9.92144e-05	30.3936
rs9349379	G	A	G	A	-0.0981548	0.00268108	0.453151	NA	FALSE	FALSE	FALSE	ebi-a-GCST90016951	6	12903957	0.0107155	14306	0.780405	Gut microbiota abundance (family Ruminococcaceae id.2050) || id:ebi-a-GCST90016951	Gut microbiota abundance (family Ruminococcaceae id.2050)	Gut microbiota abundance (family Ruminococcaceae id.2050) || ||	TRUE	igd	6	12903725	3.61e-08	0.0178181	306314	ebi-a-GCST90016951	Migraine	TRUE	reported	textfile	3	TRUE	0.546849	0.453151	9.90582e-05	30.3457
rs9486725	T	C	T	C	0.110915	0.0140093	0.298277	NA	FALSE	FALSE	FALSE	ebi-a-GCST90016951	6	97061159	0.0109953	14306	0.213381	Gut microbiota abundance (family Ruminococcaceae id.2050) || id:ebi-a-GCST90016951	Gut microbiota abundance (family Ruminococcaceae id.2050)	Gut microbiota abundance (family Ruminococcaceae id.2050) || ||	TRUE	igd	6	96613283	5.56e-09	0.0190268	306314	ebi-a-GCST90016951	Migraine	TRUE	reported	textfile	3	TRUE	0.701723	0.298277	0.000110926	33.9818
rs10774231	C	T	C	T	-0.097881	-0.0112193	0.551576	NA	FALSE	FALSE	FALSE	ebi-a-GCST90016937	12	4515374	0.0106512	14306	0.28327	Gut microbiota abundance (family Erysipelotrichaceae id.2149) || id:ebi-a-GCST90016937	Gut microbiota abundance (family Erysipelotrichaceae id.2149)	Gut microbiota abundance (family Erysipelotrichaceae id.2149) || ||	TRUE	igd	12	4406208	3.53e-08	0.0177544	306314	ebi-a-GCST90016937	Migraine	TRUE	reported	textfile	3	TRUE	0.448424	0.448424	9.92144e-05	30.3936
rs9349379	G	A	G	A	-0.0981548	0.00340256	0.453151	NA	FALSE	FALSE	FALSE	ebi-a-GCST90016937	6	12903957	0.0107458	14306	0.750741	Gut microbiota abundance (family Erysipelotrichaceae id.2149) || id:ebi-a-GCST90016937	Gut microbiota abundance (family Erysipelotrichaceae id.2149)	Gut microbiota abundance (family Erysipelotrichaceae id.2149) || ||	TRUE	igd	6	12903725	3.61e-08	0.0178181	306314	ebi-a-GCST90016937	Migraine	TRUE	reported	textfile	3	TRUE	0.546849	0.453151	9.90582e-05	30.3457
rs9486725	T	C	T	C	0.110915	0.00559841	0.298277	NA	FALSE	FALSE	FALSE	ebi-a-GCST90016937	6	97061159	0.01103	14306	0.624121	Gut microbiota abundance (family Erysipelotrichaceae id.2149) || id:ebi-a-GCST90016937	Gut microbiota abundance (family Erysipelotrichaceae id.2149)	Gut microbiota abundance (family Erysipelotrichaceae id.2149) || ||	TRUE	igd	6	96613283	5.56e-09	0.0190268	306314	ebi-a-GCST90016937	Migraine	TRUE	reported	textfile	3	TRUE	0.701723	0.298277	0.000110926	33.9818
rs10774231	C	T	C	T	-0.097881	0.00881957	0.551576	NA	FALSE	FALSE	FALSE	ebi-a-GCST90016970	12	4515374	0.0117967	14306	0.465059	Gut microbiota abundance (genus Bifidobacterium id.436) || id:ebi-a-GCST90016970	Gut microbiota abundance (genus Bifidobacterium id.436)	Gut microbiota abundance (genus Bifidobacterium id.436) || ||	TRUE	igd	12	4406208	3.53e-08	0.0177544	306314	ebi-a-GCST90016970	Migraine	TRUE	reported	textfile	3	TRUE	0.448424	0.448424	9.92144e-05	30.3936
rs9349379	G	A	G	A	-0.0981548	-0.0236874	0.453151	NA	FALSE	FALSE	FALSE	ebi-a-GCST90016970	6	12903957	0.0119375	14306	0.0413057	Gut microbiota abundance (genus Bifidobacterium id.436) || id:ebi-a-GCST90016970	Gut microbiota abundance (genus Bifidobacterium id.436)	Gut microbiota abundance (genus Bifidobacterium id.436) || ||	TRUE	igd	6	12903725	3.61e-08	0.0178181	306314	ebi-a-GCST90016970	Migraine	TRUE	reported	textfile	3	TRUE	0.546849	0.453151	9.90582e-05	30.3457
rs9486725	T	C	T	C	0.110915	-0.00105327	0.298277	NA	FALSE	FALSE	FALSE	ebi-a-GCST90016970	6	97061159	0.012257	14306	0.93243	Gut microbiota abundance (genus Bifidobacterium id.436) || id:ebi-a-GCST90016970	Gut microbiota abundance (genus Bifidobacterium id.436)	Gut microbiota abundance (genus Bifidobacterium id.436) || ||	TRUE	igd	6	96613283	5.56e-09	0.0190268	306314	ebi-a-GCST90016970	Migraine	TRUE	reported	textfile	3	TRUE	0.701723	0.298277	0.000110926	33.9818
rs10774231	C	T	C	T	-0.097881	-0.0342539	0.551576	NA	FALSE	FALSE	FALSE	ebi-a-GCST90016965	12	4515374	0.020234	14306	0.0937476	Gut microbiota abundance (genus Anaerofilum id.2053) || id:ebi-a-GCST90016965	Gut microbiota abundance (genus Anaerofilum id.2053)	Gut microbiota abundance (genus Anaerofilum id.2053) || ||	TRUE	igd	12	4406208	3.53e-08	0.0177544	306314	ebi-a-GCST90016965	Migraine	TRUE	reported	textfile	3	TRUE	0.448424	0.448424	9.92144e-05	30.3936
rs9349379	G	A	G	A	-0.0981548	0.0249156	0.453151	NA	FALSE	FALSE	FALSE	ebi-a-GCST90016965	6	12903957	0.020347	14306	0.21245	Gut microbiota abundance (genus Anaerofilum id.2053) || id:ebi-a-GCST90016965	Gut microbiota abundance (genus Anaerofilum id.2053)	Gut microbiota abundance (genus Anaerofilum id.2053) || ||	TRUE	igd	6	12903725	3.61e-08	0.0178181	306314	ebi-a-GCST90016965	Migraine	TRUE	reported	textfile	3	TRUE	0.546849	0.453151	9.90582e-05	30.3457
rs9486725	T	C	T	C	0.110915	0.0019233	0.298277	NA	FALSE	FALSE	FALSE	ebi-a-GCST90016965	6	97061159	0.0208908	14306	0.916612	Gut microbiota abundance (genus Anaerofilum id.2053) || id:ebi-a-GCST90016965	Gut microbiota abundance (genus Anaerofilum id.2053)	Gut microbiota abundance (genus Anaerofilum id.2053) || ||	TRUE	igd	6	96613283	5.56e-09	0.0190268	306314	ebi-a-GCST90016965	Migraine	TRUE	reported	textfile	3	TRUE	0.701723	0.298277	0.000110926	33.9818
rs10774231	C	T	C	T	-0.097881	-0.00981759	0.551576	NA	FALSE	FALSE	FALSE	ebi-a-GCST90017105	12	4515374	0.0148296	14306	0.523563	Gut microbiota abundance (order Pasteurellales id.3688) || id:ebi-a-GCST90017105	Gut microbiota abundance (order Pasteurellales id.3688)	Gut microbiota abundance (order Pasteurellales id.3688) || ||	TRUE	igd	12	4406208	3.53e-08	0.0177544	306314	ebi-a-GCST90017105	Migraine	TRUE	reported	textfile	3	TRUE	0.448424	0.448424	9.92144e-05	30.3936
rs9349379	G	A	G	A	-0.0981548	0.0167653	0.453151	NA	FALSE	FALSE	FALSE	ebi-a-GCST90017105	6	12903957	0.0149321	14306	0.279236	Gut microbiota abundance (order Pasteurellales id.3688) || id:ebi-a-GCST90017105	Gut microbiota abundance (order Pasteurellales id.3688)	Gut microbiota abundance (order Pasteurellales id.3688) || ||	TRUE	igd	6	12903725	3.61e-08	0.0178181	306314	ebi-a-GCST90017105	Migraine	TRUE	reported	textfile	3	TRUE	0.546849	0.453151	9.90582e-05	30.3457
rs9486725	T	C	T	C	0.110915	-0.032696	0.298277	NA	FALSE	FALSE	FALSE	ebi-a-GCST90017105	6	97061159	0.0153167	14306	0.0362326	Gut microbiota abundance (order Pasteurellales id.3688) || id:ebi-a-GCST90017105	Gut microbiota abundance (order Pasteurellales id.3688)	Gut microbiota abundance (order Pasteurellales id.3688) || ||	TRUE	igd	6	96613283	5.56e-09	0.0190268	306314	ebi-a-GCST90017105	Migraine	TRUE	reported	textfile	3	TRUE	0.701723	0.298277	0.000110926	33.9818
rs10774231	C	T	C	T	-0.097881	-0.0333397	0.551576	NA	FALSE	FALSE	FALSE	ebi-a-GCST90016939	12	4515374	0.0111101	14306	0.00273968	Gut microbiota abundance (family Family XIII id.1957) || id:ebi-a-GCST90016939	Gut microbiota abundance (family Family XIII id.1957)	Gut microbiota abundance (family Family XIII id.1957) || ||	TRUE	igd	12	4406208	3.53e-08	0.0177544	306314	ebi-a-GCST90016939	Migraine	TRUE	reported	textfile	3	TRUE	0.448424	0.448424	9.92144e-05	30.3936
rs9349379	G	A	G	A	-0.0981548	0.00424226	0.453151	NA	FALSE	FALSE	FALSE	ebi-a-GCST90016939	6	12903957	0.011197	14306	0.671138	Gut microbiota abundance (family Family XIII id.1957) || id:ebi-a-GCST90016939	Gut microbiota abundance (family Family XIII id.1957)	Gut microbiota abundance (family Family XIII id.1957) || ||	TRUE	igd	6	12903725	3.61e-08	0.0178181	306314	ebi-a-GCST90016939	Migraine	TRUE	reported	textfile	3	TRUE	0.546849	0.453151	9.90582e-05	30.3457
rs9486725	T	C	T	C	0.110915	-0.0156558	0.298277	NA	FALSE	FALSE	FALSE	ebi-a-GCST90016939	6	97061159	0.0114984	14306	0.169444	Gut microbiota abundance (family Family XIII id.1957) || id:ebi-a-GCST90016939	Gut microbiota abundance (family Family XIII id.1957)	Gut microbiota abundance (family Family XIII id.1957) || ||	TRUE	igd	6	96613283	5.56e-09	0.0190268	306314	ebi-a-GCST90016939	Migraine	TRUE	reported	textfile	3	TRUE	0.701723	0.298277	0.000110926	33.9818
rs10774231	C	T	C	T	-0.097881	-0.00817568	0.551576	NA	FALSE	FALSE	FALSE	ebi-a-GCST90016932	12	4515374	0.0140098	14306	0.571677	Gut microbiota abundance (family Clostridiales vadin BB60 group id.11286) || id:ebi-a-GCST90016932	Gut microbiota abundance (family Clostridiales vadin BB60 group id.11286)	Gut microbiota abundance (family Clostridiales vadin BB60 group id.11286) || ||	TRUE	igd	12	4406208	3.53e-08	0.0177544	306314	ebi-a-GCST90016932	Migraine	TRUE	reported	textfile	3	TRUE	0.448424	0.448424	9.92144e-05	30.3936
rs9349379	G	A	G	A	-0.0981548	-0.0225434	0.453151	NA	FALSE	FALSE	FALSE	ebi-a-GCST90016932	6	12903957	0.0141514	14306	0.11835	Gut microbiota abundance (family Clostridiales vadin BB60 group id.11286) || id:ebi-a-GCST90016932	Gut microbiota abundance (family Clostridiales vadin BB60 group id.11286)	Gut microbiota abundance (family Clostridiales vadin BB60 group id.11286) || ||	TRUE	igd	6	12903725	3.61e-08	0.0178181	306314	ebi-a-GCST90016932	Migraine	TRUE	reported	textfile	3	TRUE	0.546849	0.453151	9.90582e-05	30.3457
rs9486725	T	C	T	C	0.110915	0.00246882	0.298277	NA	FALSE	FALSE	FALSE	ebi-a-GCST90016932	6	97061159	0.0145063	14306	0.862286	Gut microbiota abundance (family Clostridiales vadin BB60 group id.11286) || id:ebi-a-GCST90016932	Gut microbiota abundance (family Clostridiales vadin BB60 group id.11286)	Gut microbiota abundance (family Clostridiales vadin BB60 group id.11286) || ||	TRUE	igd	6	96613283	5.56e-09	0.0190268	306314	ebi-a-GCST90016932	Migraine	TRUE	reported	textfile	3	TRUE	0.701723	0.298277	0.000110926	33.9818
NA	NA	NA	NA	NA	NA	NA	NA	NA	NA	NA	NA	NA	NA	NA	NA	NA	NA	NA	NA	NA	NA	NA	NA	NA	NA	NA	NA	ebi-a-GCST90016972	NA	NA	NA	NA	NA	NA	NA	NA	NA	NA
rs10774231	C	T	C	T	-0.097881	0.00152473	0.551576	NA	FALSE	FALSE	FALSE	ebi-a-GCST90016998	12	4515374	0.0118274	14306	0.895283	Gut microbiota abundance (genus Eubacterium eligens group id.14372) || id:ebi-a-GCST90016998	Gut microbiota abundance (genus Eubacterium eligens group id.14372)	Gut microbiota abundance (genus Eubacterium eligens group id.14372) || ||	TRUE	igd	12	4406208	3.53e-08	0.0177544	306314	ebi-a-GCST90016998	Migraine	TRUE	reported	textfile	3	TRUE	0.448424	0.448424	9.92144e-05	30.3936
rs9349379	G	A	G	A	-0.0981548	0.0151676	0.453151	NA	FALSE	FALSE	FALSE	ebi-a-GCST90016998	6	12903957	0.0119347	14306	0.203273	Gut microbiota abundance (genus Eubacterium eligens group id.14372) || id:ebi-a-GCST90016998	Gut microbiota abundance (genus Eubacterium eligens group id.14372)	Gut microbiota abundance (genus Eubacterium eligens group id.14372) || ||	TRUE	igd	6	12903725	3.61e-08	0.0178181	306314	ebi-a-GCST90016998	Migraine	TRUE	reported	textfile	3	TRUE	0.546849	0.453151	9.90582e-05	30.3457
rs9486725	T	C	T	C	0.110915	-0.0168366	0.298277	NA	FALSE	FALSE	FALSE	ebi-a-GCST90016998	6	97061159	0.0122407	14306	0.171555	Gut microbiota abundance (genus Eubacterium eligens group id.14372) || id:ebi-a-GCST90016998	Gut microbiota abundance (genus Eubacterium eligens group id.14372)	Gut microbiota abundance (genus Eubacterium eligens group id.14372) || ||	TRUE	igd	6	96613283	5.56e-09	0.0190268	306314	ebi-a-GCST90016998	Migraine	TRUE	reported	textfile	3	TRUE	0.701723	0.298277	0.000110926	33.9818
rs10774231	C	T	C	T	-0.097881	-0.00321972	0.551576	NA	FALSE	FALSE	FALSE	ebi-a-GCST90017098	12	4515374	0.0123488	14306	0.788185	Gut microbiota abundance (order Enterobacteriales id.3468) || id:ebi-a-GCST90017098	Gut microbiota abundance (order Enterobacteriales id.3468)	Gut microbiota abundance (order Enterobacteriales id.3468) || ||	TRUE	igd	12	4406208	3.53e-08	0.0177544	306314	ebi-a-GCST90017098	Migraine	TRUE	reported	textfile	3	TRUE	0.448424	0.448424	9.92144e-05	30.3936
rs9349379	G	A	G	A	-0.0981548	0.0136261	0.453151	NA	FALSE	FALSE	FALSE	ebi-a-GCST90017098	6	12903957	0.0124421	14306	0.263315	Gut microbiota abundance (order Enterobacteriales id.3468) || id:ebi-a-GCST90017098	Gut microbiota abundance (order Enterobacteriales id.3468)	Gut microbiota abundance (order Enterobacteriales id.3468) || ||	TRUE	igd	6	12903725	3.61e-08	0.0178181	306314	ebi-a-GCST90017098	Migraine	TRUE	reported	textfile	3	TRUE	0.546849	0.453151	9.90582e-05	30.3457
rs9486725	T	C	T	C	0.110915	-0.00123121	0.298277	NA	FALSE	FALSE	FALSE	ebi-a-GCST90017098	6	97061159	0.0127764	14306	0.939443	Gut microbiota abundance (order Enterobacteriales id.3468) || id:ebi-a-GCST90017098	Gut microbiota abundance (order Enterobacteriales id.3468)	Gut microbiota abundance (order Enterobacteriales id.3468) || ||	TRUE	igd	6	96613283	5.56e-09	0.0190268	306314	ebi-a-GCST90017098	Migraine	TRUE	reported	textfile	3	TRUE	0.701723	0.298277	0.000110926	33.9818
rs10774231	C	T	C	T	-0.097881	-0.0117837	0.551576	NA	FALSE	FALSE	FALSE	ebi-a-GCST90017090	12	4515374	0.0163487	14306	0.46967	Gut microbiota abundance (order Actinomycetales id.420) || id:ebi-a-GCST90017090	Gut microbiota abundance (order Actinomycetales id.420)	Gut microbiota abundance (order Actinomycetales id.420) || ||	TRUE	igd	12	4406208	3.53e-08	0.0177544	306314	ebi-a-GCST90017090	Migraine	TRUE	reported	textfile	3	TRUE	0.448424	0.448424	9.92144e-05	30.3936
rs9349379	G	A	G	A	-0.0981548	-0.0267045	0.453151	NA	FALSE	FALSE	FALSE	ebi-a-GCST90017090	6	12903957	0.0164731	14306	0.110314	Gut microbiota abundance (order Actinomycetales id.420) || id:ebi-a-GCST90017090	Gut microbiota abundance (order Actinomycetales id.420)	Gut microbiota abundance (order Actinomycetales id.420) || ||	TRUE	igd	6	12903725	3.61e-08	0.0178181	306314	ebi-a-GCST90017090	Migraine	TRUE	reported	textfile	3	TRUE	0.546849	0.453151	9.90582e-05	30.3457
rs9486725	T	C	T	C	0.110915	-0.0278639	0.298277	NA	FALSE	FALSE	FALSE	ebi-a-GCST90017090	6	97061159	0.0169787	14306	0.104656	Gut microbiota abundance (order Actinomycetales id.420) || id:ebi-a-GCST90017090	Gut microbiota abundance (order Actinomycetales id.420)	Gut microbiota abundance (order Actinomycetales id.420) || ||	TRUE	igd	6	96613283	5.56e-09	0.0190268	306314	ebi-a-GCST90017090	Migraine	TRUE	reported	textfile	3	TRUE	0.701723	0.298277	0.000110926	33.9818
rs10774231	C	T	C	T	-0.097881	0.00494699	0.551576	NA	FALSE	FALSE	FALSE	ebi-a-GCST90016911	12	4515374	0.0106169	14306	0.649002	Gut microbiota abundance (class Bacteroidia id.912) || id:ebi-a-GCST90016911	Gut microbiota abundance (class Bacteroidia id.912)	Gut microbiota abundance (class Bacteroidia id.912) || ||	TRUE	igd	12	4406208	3.53e-08	0.0177544	306314	ebi-a-GCST90016911	Migraine	TRUE	reported	textfile	3	TRUE	0.448424	0.448424	9.92144e-05	30.3936
rs9349379	G	A	G	A	-0.0981548	3.32941e-05	0.453151	NA	FALSE	FALSE	FALSE	ebi-a-GCST90016911	6	12903957	0.0107147	14306	0.993682	Gut microbiota abundance (class Bacteroidia id.912) || id:ebi-a-GCST90016911	Gut microbiota abundance (class Bacteroidia id.912)	Gut microbiota abundance (class Bacteroidia id.912) || ||	TRUE	igd	6	12903725	3.61e-08	0.0178181	306314	ebi-a-GCST90016911	Migraine	TRUE	reported	textfile	3	TRUE	0.546849	0.453151	9.90582e-05	30.3457
rs9486725	T	C	T	C	0.110915	0.000228331	0.298277	NA	FALSE	FALSE	FALSE	ebi-a-GCST90016911	6	97061159	0.010997	14306	0.9642	Gut microbiota abundance (class Bacteroidia id.912) || id:ebi-a-GCST90016911	Gut microbiota abundance (class Bacteroidia id.912)	Gut microbiota abundance (class Bacteroidia id.912) || ||	TRUE	igd	6	96613283	5.56e-09	0.0190268	306314	ebi-a-GCST90016911	Migraine	TRUE	reported	textfile	3	TRUE	0.701723	0.298277	0.000110926	33.9818
rs10774231	C	T	C	T	-0.097881	0.0158567	0.551576	NA	FALSE	FALSE	FALSE	ebi-a-GCST90017041	12	4515374	0.0134784	14306	0.238266	Gut microbiota abundance (genus Parasutterella id.2892) || id:ebi-a-GCST90017041	Gut microbiota abundance (genus Parasutterella id.2892)	Gut microbiota abundance (genus Parasutterella id.2892) || ||	TRUE	igd	12	4406208	3.53e-08	0.0177544	306314	ebi-a-GCST90017041	Migraine	TRUE	reported	textfile	3	TRUE	0.448424	0.448424	9.92144e-05	30.3936
rs9349379	G	A	G	A	-0.0981548	-0.00983142	0.453151	NA	FALSE	FALSE	FALSE	ebi-a-GCST90017041	6	12903957	0.01359	14306	0.482465	Gut microbiota abundance (genus Parasutterella id.2892) || id:ebi-a-GCST90017041	Gut microbiota abundance (genus Parasutterella id.2892)	Gut microbiota abundance (genus Parasutterella id.2892) || ||	TRUE	igd	6	12903725	3.61e-08	0.0178181	306314	ebi-a-GCST90017041	Migraine	TRUE	reported	textfile	3	TRUE	0.546849	0.453151	9.90582e-05	30.3457
rs9486725	T	C	T	C	0.110915	-0.00405148	0.298277	NA	FALSE	FALSE	FALSE	ebi-a-GCST90017041	6	97061159	0.0139367	14306	0.780153	Gut microbiota abundance (genus Parasutterella id.2892) || id:ebi-a-GCST90017041	Gut microbiota abundance (genus Parasutterella id.2892)	Gut microbiota abundance (genus Parasutterella id.2892) || ||	TRUE	igd	6	96613283	5.56e-09	0.0190268	306314	ebi-a-GCST90017041	Migraine	TRUE	reported	textfile	3	TRUE	0.701723	0.298277	0.000110926	33.9818
rs10774231	C	T	C	T	-0.097881	-0.0061782	0.551576	NA	FALSE	FALSE	FALSE	ebi-a-GCST90017071	12	4515374	0.010842	14306	0.571281	Gut microbiota abundance (genus Subdoligranulum id.2070) || id:ebi-a-GCST90017071	Gut microbiota abundance (genus Subdoligranulum id.2070)	Gut microbiota abundance (genus Subdoligranulum id.2070) || ||	TRUE	igd	12	4406208	3.53e-08	0.0177544	306314	ebi-a-GCST90017071	Migraine	TRUE	reported	textfile	3	TRUE	0.448424	0.448424	9.92144e-05	30.3936
rs9349379	G	A	G	A	-0.0981548	-0.0136924	0.453151	NA	FALSE	FALSE	FALSE	ebi-a-GCST90017071	6	12903957	0.0109344	14306	0.215547	Gut microbiota abundance (genus Subdoligranulum id.2070) || id:ebi-a-GCST90017071	Gut microbiota abundance (genus Subdoligranulum id.2070)	Gut microbiota abundance (genus Subdoligranulum id.2070) || ||	TRUE	igd	6	12903725	3.61e-08	0.0178181	306314	ebi-a-GCST90017071	Migraine	TRUE	reported	textfile	3	TRUE	0.546849	0.453151	9.90582e-05	30.3457
rs9486725	T	C	T	C	0.110915	-0.00388579	0.298277	NA	FALSE	FALSE	FALSE	ebi-a-GCST90017071	6	97061159	0.0112302	14306	0.724798	Gut microbiota abundance (genus Subdoligranulum id.2070) || id:ebi-a-GCST90017071	Gut microbiota abundance (genus Subdoligranulum id.2070)	Gut microbiota abundance (genus Subdoligranulum id.2070) || ||	TRUE	igd	6	96613283	5.56e-09	0.0190268	306314	ebi-a-GCST90017071	Migraine	TRUE	reported	textfile	3	TRUE	0.701723	0.298277	0.000110926	33.9818
rs10774231	C	T	C	T	-0.097881	0.00590567	0.551576	NA	FALSE	FALSE	FALSE	ebi-a-GCST90017093	12	4515374	0.011744	14306	0.628679	Gut microbiota abundance (order Bifidobacteriales id.432) || id:ebi-a-GCST90017093	Gut microbiota abundance (order Bifidobacteriales id.432)	Gut microbiota abundance (order Bifidobacteriales id.432) || ||	TRUE	igd	12	4406208	3.53e-08	0.0177544	306314	ebi-a-GCST90017093	Migraine	TRUE	reported	textfile	3	TRUE	0.448424	0.448424	9.92144e-05	30.3936
rs9349379	G	A	G	A	-0.0981548	-0.025798	0.453151	NA	FALSE	FALSE	FALSE	ebi-a-GCST90017093	6	12903957	0.0118816	14306	0.0270134	Gut microbiota abundance (order Bifidobacteriales id.432) || id:ebi-a-GCST90017093	Gut microbiota abundance (order Bifidobacteriales id.432)	Gut microbiota abundance (order Bifidobacteriales id.432) || ||	TRUE	igd	6	12903725	3.61e-08	0.0178181	306314	ebi-a-GCST90017093	Migraine	TRUE	reported	textfile	3	TRUE	0.546849	0.453151	9.90582e-05	30.3457
rs9486725	T	C	T	C	0.110915	-0.00142309	0.298277	NA	FALSE	FALSE	FALSE	ebi-a-GCST90017093	6	97061159	0.0122001	14306	0.909245	Gut microbiota abundance (order Bifidobacteriales id.432) || id:ebi-a-GCST90017093	Gut microbiota abundance (order Bifidobacteriales id.432)	Gut microbiota abundance (order Bifidobacteriales id.432) || ||	TRUE	igd	6	96613283	5.56e-09	0.0190268	306314	ebi-a-GCST90017093	Migraine	TRUE	reported	textfile	3	TRUE	0.701723	0.298277	0.000110926	33.9818
rs10774231	C	T	C	T	-0.097881	-0.0128919	0.551576	NA	FALSE	FALSE	FALSE	ebi-a-GCST90017096	12	4515374	0.0108036	14306	0.23515	Gut microbiota abundance (order Coriobacteriales id.810) || id:ebi-a-GCST90017096	Gut microbiota abundance (order Coriobacteriales id.810)	Gut microbiota abundance (order Coriobacteriales id.810) || ||	TRUE	igd	12	4406208	3.53e-08	0.0177544	306314	ebi-a-GCST90017096	Migraine	TRUE	reported	textfile	3	TRUE	0.448424	0.448424	9.92144e-05	30.3936
rs9349379	G	A	G	A	-0.0981548	-0.0119763	0.453151	NA	FALSE	FALSE	FALSE	ebi-a-GCST90017096	6	12903957	0.0109064	14306	0.290279	Gut microbiota abundance (order Coriobacteriales id.810) || id:ebi-a-GCST90017096	Gut microbiota abundance (order Coriobacteriales id.810)	Gut microbiota abundance (order Coriobacteriales id.810) || ||	TRUE	igd	6	12903725	3.61e-08	0.0178181	306314	ebi-a-GCST90017096	Migraine	TRUE	reported	textfile	3	TRUE	0.546849	0.453151	9.90582e-05	30.3457
rs9486725	T	C	T	C	0.110915	-0.0061867	0.298277	NA	FALSE	FALSE	FALSE	ebi-a-GCST90017096	6	97061159	0.011194	14306	0.569656	Gut microbiota abundance (order Coriobacteriales id.810) || id:ebi-a-GCST90017096	Gut microbiota abundance (order Coriobacteriales id.810)	Gut microbiota abundance (order Coriobacteriales id.810) || ||	TRUE	igd	6	96613283	5.56e-09	0.0190268	306314	ebi-a-GCST90017096	Migraine	TRUE	reported	textfile	3	TRUE	0.701723	0.298277	0.000110926	33.9818
rs10774231	C	T	C	T	-0.097881	-0.0342605	0.551576	NA	FALSE	FALSE	FALSE	ebi-a-GCST90017102	12	4515374	0.0236044	14306	0.143993	Gut microbiota abundance (order Methanobacteriales id.120) || id:ebi-a-GCST90017102	Gut microbiota abundance (order Methanobacteriales id.120)	Gut microbiota abundance (order Methanobacteriales id.120) || ||	TRUE	igd	12	4406208	3.53e-08	0.0177544	306314	ebi-a-GCST90017102	Migraine	TRUE	reported	textfile	3	TRUE	0.448424	0.448424	9.92144e-05	30.3936
rs9349379	G	A	G	A	-0.0981548	-0.0222097	0.453151	NA	FALSE	FALSE	FALSE	ebi-a-GCST90017102	6	12903957	0.0238276	14306	0.363913	Gut microbiota abundance (order Methanobacteriales id.120) || id:ebi-a-GCST90017102	Gut microbiota abundance (order Methanobacteriales id.120)	Gut microbiota abundance (order Methanobacteriales id.120) || ||	TRUE	igd	6	12903725	3.61e-08	0.0178181	306314	ebi-a-GCST90017102	Migraine	TRUE	reported	textfile	3	TRUE	0.546849	0.453151	9.90582e-05	30.3457
rs9486725	T	C	T	C	0.110915	-0.00509359	0.298277	NA	FALSE	FALSE	FALSE	ebi-a-GCST90017102	6	97061159	0.0244247	14306	0.828511	Gut microbiota abundance (order Methanobacteriales id.120) || id:ebi-a-GCST90017102	Gut microbiota abundance (order Methanobacteriales id.120)	Gut microbiota abundance (order Methanobacteriales id.120) || ||	TRUE	igd	6	96613283	5.56e-09	0.0190268	306314	ebi-a-GCST90017102	Migraine	TRUE	reported	textfile	3	TRUE	0.701723	0.298277	0.000110926	33.9818
rs10774231	C	T	C	T	-0.097881	0.0150801	0.551576	NA	FALSE	FALSE	FALSE	ebi-a-GCST90016927	12	4515374	0.0106254	14306	0.160766	Gut microbiota abundance (family Bacteroidaceae id.917) || id:ebi-a-GCST90016927	Gut microbiota abundance (family Bacteroidaceae id.917)	Gut microbiota abundance (family Bacteroidaceae id.917) || ||	TRUE	igd	12	4406208	3.53e-08	0.0177544	306314	ebi-a-GCST90016927	Migraine	TRUE	reported	textfile	3	TRUE	0.448424	0.448424	9.92144e-05	30.3936
rs9349379	G	A	G	A	-0.0981548	0.00439197	0.453151	NA	FALSE	FALSE	FALSE	ebi-a-GCST90016927	6	12903957	0.0107253	14306	0.685543	Gut microbiota abundance (family Bacteroidaceae id.917) || id:ebi-a-GCST90016927	Gut microbiota abundance (family Bacteroidaceae id.917)	Gut microbiota abundance (family Bacteroidaceae id.917) || ||	TRUE	igd	6	12903725	3.61e-08	0.0178181	306314	ebi-a-GCST90016927	Migraine	TRUE	reported	textfile	3	TRUE	0.546849	0.453151	9.90582e-05	30.3457
rs9486725	T	C	T	C	0.110915	0.0123155	0.298277	NA	FALSE	FALSE	FALSE	ebi-a-GCST90016927	6	97061159	0.0110053	14306	0.26828	Gut microbiota abundance (family Bacteroidaceae id.917) || id:ebi-a-GCST90016927	Gut microbiota abundance (family Bacteroidaceae id.917)	Gut microbiota abundance (family Bacteroidaceae id.917) || ||	TRUE	igd	6	96613283	5.56e-09	0.0190268	306314	ebi-a-GCST90016927	Migraine	TRUE	reported	textfile	3	TRUE	0.701723	0.298277	0.000110926	33.9818
rs10774231	C	T	C	T	-0.097881	-0.00981759	0.551576	NA	FALSE	FALSE	FALSE	ebi-a-GCST90016944	12	4515374	0.0148296	14306	0.523563	Gut microbiota abundance (family Pasteurellaceae id.3689) || id:ebi-a-GCST90016944	Gut microbiota abundance (family Pasteurellaceae id.3689)	Gut microbiota abundance (family Pasteurellaceae id.3689) || ||	TRUE	igd	12	4406208	3.53e-08	0.0177544	306314	ebi-a-GCST90016944	Migraine	TRUE	reported	textfile	3	TRUE	0.448424	0.448424	9.92144e-05	30.3936
rs9349379	G	A	G	A	-0.0981548	0.0167653	0.453151	NA	FALSE	FALSE	FALSE	ebi-a-GCST90016944	6	12903957	0.0149321	14306	0.279236	Gut microbiota abundance (family Pasteurellaceae id.3689) || id:ebi-a-GCST90016944	Gut microbiota abundance (family Pasteurellaceae id.3689)	Gut microbiota abundance (family Pasteurellaceae id.3689) || ||	TRUE	igd	6	12903725	3.61e-08	0.0178181	306314	ebi-a-GCST90016944	Migraine	TRUE	reported	textfile	3	TRUE	0.546849	0.453151	9.90582e-05	30.3457
rs9486725	T	C	T	C	0.110915	-0.032696	0.298277	NA	FALSE	FALSE	FALSE	ebi-a-GCST90016944	6	97061159	0.0153167	14306	0.0362326	Gut microbiota abundance (family Pasteurellaceae id.3689) || id:ebi-a-GCST90016944	Gut microbiota abundance (family Pasteurellaceae id.3689)	Gut microbiota abundance (family Pasteurellaceae id.3689) || ||	TRUE	igd	6	96613283	5.56e-09	0.0190268	306314	ebi-a-GCST90016944	Migraine	TRUE	reported	textfile	3	TRUE	0.701723	0.298277	0.000110926	33.9818
rs10774231	C	T	C	T	-0.097881	-0.0125172	0.551576	NA	FALSE	FALSE	FALSE	ebi-a-GCST90016923	12	4515374	0.0131768	14306	0.344256	Gut microbiota abundance (class Verrucomicrobiae id.4029) || id:ebi-a-GCST90016923	Gut microbiota abundance (class Verrucomicrobiae id.4029)	Gut microbiota abundance (class Verrucomicrobiae id.4029) || ||	TRUE	igd	12	4406208	3.53e-08	0.0177544	306314	ebi-a-GCST90016923	Migraine	TRUE	reported	textfile	3	TRUE	0.448424	0.448424	9.92144e-05	30.3936
rs9349379	G	A	G	A	-0.0981548	-0.0132662	0.453151	NA	FALSE	FALSE	FALSE	ebi-a-GCST90016923	6	12903957	0.0133093	14306	0.326994	Gut microbiota abundance (class Verrucomicrobiae id.4029) || id:ebi-a-GCST90016923	Gut microbiota abundance (class Verrucomicrobiae id.4029)	Gut microbiota abundance (class Verrucomicrobiae id.4029) || ||	TRUE	igd	6	12903725	3.61e-08	0.0178181	306314	ebi-a-GCST90016923	Migraine	TRUE	reported	textfile	3	TRUE	0.546849	0.453151	9.90582e-05	30.3457
rs9486725	T	C	T	C	0.110915	-0.0172776	0.298277	NA	FALSE	FALSE	FALSE	ebi-a-GCST90016923	6	97061159	0.0136791	14306	0.206032	Gut microbiota abundance (class Verrucomicrobiae id.4029) || id:ebi-a-GCST90016923	Gut microbiota abundance (class Verrucomicrobiae id.4029)	Gut microbiota abundance (class Verrucomicrobiae id.4029) || ||	TRUE	igd	6	96613283	5.56e-09	0.0190268	306314	ebi-a-GCST90016923	Migraine	TRUE	reported	textfile	3	TRUE	0.701723	0.298277	0.000110926	33.9818
rs10774231	C	T	C	T	-0.097881	-0.00157746	0.551576	NA	FALSE	FALSE	FALSE	ebi-a-GCST90016993	12	4515374	0.0145311	14306	0.919543	Gut microbiota abundance (genus Erysipelatoclostridium id.11381) || id:ebi-a-GCST90016993	Gut microbiota abundance (genus Erysipelatoclostridium id.11381)	Gut microbiota abundance (genus Erysipelatoclostridium id.11381) || ||	TRUE	igd	12	4406208	3.53e-08	0.0177544	306314	ebi-a-GCST90016993	Migraine	TRUE	reported	textfile	3	TRUE	0.448424	0.448424	9.92144e-05	30.3936
rs9349379	G	A	G	A	-0.0981548	0.00950815	0.453151	NA	FALSE	FALSE	FALSE	ebi-a-GCST90016993	6	12903957	0.0146512	14306	0.516003	Gut microbiota abundance (genus Erysipelatoclostridium id.11381) || id:ebi-a-GCST90016993	Gut microbiota abundance (genus Erysipelatoclostridium id.11381)	Gut microbiota abundance (genus Erysipelatoclostridium id.11381) || ||	TRUE	igd	6	12903725	3.61e-08	0.0178181	306314	ebi-a-GCST90016993	Migraine	TRUE	reported	textfile	3	TRUE	0.546849	0.453151	9.90582e-05	30.3457
rs9486725	T	C	T	C	0.110915	0.0137868	0.298277	NA	FALSE	FALSE	FALSE	ebi-a-GCST90016993	6	97061159	0.015035	14306	0.354119	Gut microbiota abundance (genus Erysipelatoclostridium id.11381) || id:ebi-a-GCST90016993	Gut microbiota abundance (genus Erysipelatoclostridium id.11381)	Gut microbiota abundance (genus Erysipelatoclostridium id.11381) || ||	TRUE	igd	6	96613283	5.56e-09	0.0190268	306314	ebi-a-GCST90016993	Migraine	TRUE	reported	textfile	3	TRUE	0.701723	0.298277	0.000110926	33.9818
rs10774231	C	T	C	T	-0.097881	-0.0205675	0.551576	NA	FALSE	FALSE	FALSE	ebi-a-GCST90016967	12	4515374	0.0111684	14306	0.0668698	Gut microbiota abundance (genus Anaerotruncus id.2054) || id:ebi-a-GCST90016967	Gut microbiota abundance (genus Anaerotruncus id.2054)	Gut microbiota abundance (genus Anaerotruncus id.2054) || ||	TRUE	igd	12	4406208	3.53e-08	0.0177544	306314	ebi-a-GCST90016967	Migraine	TRUE	reported	textfile	3	TRUE	0.448424	0.448424	9.92144e-05	30.3936
rs9349379	G	A	G	A	-0.0981548	-0.00611187	0.453151	NA	FALSE	FALSE	FALSE	ebi-a-GCST90016967	6	12903957	0.0112671	14306	0.605071	Gut microbiota abundance (genus Anaerotruncus id.2054) || id:ebi-a-GCST90016967	Gut microbiota abundance (genus Anaerotruncus id.2054)	Gut microbiota abundance (genus Anaerotruncus id.2054) || ||	TRUE	igd	6	12903725	3.61e-08	0.0178181	306314	ebi-a-GCST90016967	Migraine	TRUE	reported	textfile	3	TRUE	0.546849	0.453151	9.90582e-05	30.3457
rs9486725	T	C	T	C	0.110915	0.00696288	0.298277	NA	FALSE	FALSE	FALSE	ebi-a-GCST90016967	6	97061159	0.0115659	14306	0.552514	Gut microbiota abundance (genus Anaerotruncus id.2054) || id:ebi-a-GCST90016967	Gut microbiota abundance (genus Anaerotruncus id.2054)	Gut microbiota abundance (genus Anaerotruncus id.2054) || ||	TRUE	igd	6	96613283	5.56e-09	0.0190268	306314	ebi-a-GCST90016967	Migraine	TRUE	reported	textfile	3	TRUE	0.701723	0.298277	0.000110926	33.9818
rs10774231	C	T	C	T	-0.097881	0.00234091	0.551576	NA	FALSE	FALSE	FALSE	ebi-a-GCST90017017	12	4515374	0.0221605	14306	0.938669	Gut microbiota abundance (genus Hungatella id.11306) || id:ebi-a-GCST90017017	Gut microbiota abundance (genus Hungatella id.11306)	Gut microbiota abundance (genus Hungatella id.11306) || ||	TRUE	igd	12	4406208	3.53e-08	0.0177544	306314	ebi-a-GCST90017017	Migraine	TRUE	reported	textfile	3	TRUE	0.448424	0.448424	9.92144e-05	30.3936
rs9349379	G	A	G	A	-0.0981548	0.00329214	0.453151	NA	FALSE	FALSE	FALSE	ebi-a-GCST90017017	6	12903957	0.0223865	14306	0.883685	Gut microbiota abundance (genus Hungatella id.11306) || id:ebi-a-GCST90017017	Gut microbiota abundance (genus Hungatella id.11306)	Gut microbiota abundance (genus Hungatella id.11306) || ||	TRUE	igd	6	12903725	3.61e-08	0.0178181	306314	ebi-a-GCST90017017	Migraine	TRUE	reported	textfile	3	TRUE	0.546849	0.453151	9.90582e-05	30.3457
rs9486725	T	C	T	C	0.110915	-0.0082164	0.298277	NA	FALSE	FALSE	FALSE	ebi-a-GCST90017017	6	97061159	0.0227814	14306	0.749102	Gut microbiota abundance (genus Hungatella id.11306) || id:ebi-a-GCST90017017	Gut microbiota abundance (genus Hungatella id.11306)	Gut microbiota abundance (genus Hungatella id.11306) || ||	TRUE	igd	6	96613283	5.56e-09	0.0190268	306314	ebi-a-GCST90017017	Migraine	TRUE	reported	textfile	3	TRUE	0.701723	0.298277	0.000110926	33.9818
rs10774231	C	T	C	T	-0.097881	-0.0135365	0.551576	NA	FALSE	FALSE	FALSE	ebi-a-GCST90017051	12	4515374	0.0111221	14306	0.221775	Gut microbiota abundance (genus Ruminiclostridium9 id.11357) || id:ebi-a-GCST90017051	Gut microbiota abundance (genus Ruminiclostridium9 id.11357)	Gut microbiota abundance (genus Ruminiclostridium9 id.11357) || ||	TRUE	igd	12	4406208	3.53e-08	0.0177544	306314	ebi-a-GCST90017051	Migraine	TRUE	reported	textfile	3	TRUE	0.448424	0.448424	9.92144e-05	30.3936
rs9349379	G	A	G	A	-0.0981548	0.00686431	0.453151	NA	FALSE	FALSE	FALSE	ebi-a-GCST90017051	6	12903957	0.0112136	14306	0.543177	Gut microbiota abundance (genus Ruminiclostridium9 id.11357) || id:ebi-a-GCST90017051	Gut microbiota abundance (genus Ruminiclostridium9 id.11357)	Gut microbiota abundance (genus Ruminiclostridium9 id.11357) || ||	TRUE	igd	6	12903725	3.61e-08	0.0178181	306314	ebi-a-GCST90017051	Migraine	TRUE	reported	textfile	3	TRUE	0.546849	0.453151	9.90582e-05	30.3457
rs9486725	T	C	T	C	0.110915	-0.00455625	0.298277	NA	FALSE	FALSE	FALSE	ebi-a-GCST90017051	6	97061159	0.0115085	14306	0.71615	Gut microbiota abundance (genus Ruminiclostridium9 id.11357) || id:ebi-a-GCST90017051	Gut microbiota abundance (genus Ruminiclostridium9 id.11357)	Gut microbiota abundance (genus Ruminiclostridium9 id.11357) || ||	TRUE	igd	6	96613283	5.56e-09	0.0190268	306314	ebi-a-GCST90017051	Migraine	TRUE	reported	textfile	3	TRUE	0.701723	0.298277	0.000110926	33.9818
rs10774231	C	T	C	T	-0.097881	-0.0342605	0.551576	NA	FALSE	FALSE	FALSE	ebi-a-GCST90016942	12	4515374	0.0236044	14306	0.143993	Gut microbiota abundance (family Methanobacteriaceae id.121) || id:ebi-a-GCST90016942	Gut microbiota abundance (family Methanobacteriaceae id.121)	Gut microbiota abundance (family Methanobacteriaceae id.121) || ||	TRUE	igd	12	4406208	3.53e-08	0.0177544	306314	ebi-a-GCST90016942	Migraine	TRUE	reported	textfile	3	TRUE	0.448424	0.448424	9.92144e-05	30.3936
rs9349379	G	A	G	A	-0.0981548	-0.0222097	0.453151	NA	FALSE	FALSE	FALSE	ebi-a-GCST90016942	6	12903957	0.0238276	14306	0.363913	Gut microbiota abundance (family Methanobacteriaceae id.121) || id:ebi-a-GCST90016942	Gut microbiota abundance (family Methanobacteriaceae id.121)	Gut microbiota abundance (family Methanobacteriaceae id.121) || ||	TRUE	igd	6	12903725	3.61e-08	0.0178181	306314	ebi-a-GCST90016942	Migraine	TRUE	reported	textfile	3	TRUE	0.546849	0.453151	9.90582e-05	30.3457
rs9486725	T	C	T	C	0.110915	-0.00509359	0.298277	NA	FALSE	FALSE	FALSE	ebi-a-GCST90016942	6	97061159	0.0244247	14306	0.828511	Gut microbiota abundance (family Methanobacteriaceae id.121) || id:ebi-a-GCST90016942	Gut microbiota abundance (family Methanobacteriaceae id.121)	Gut microbiota abundance (family Methanobacteriaceae id.121) || ||	TRUE	igd	6	96613283	5.56e-09	0.0190268	306314	ebi-a-GCST90016942	Migraine	TRUE	reported	textfile	3	TRUE	0.701723	0.298277	0.000110926	33.9818
rs10774231	C	T	C	T	-0.097881	-0.0214061	0.551576	NA	FALSE	FALSE	FALSE	ebi-a-GCST90017058	12	4515374	0.0126664	14306	0.090615	Gut microbiota abundance (genus Ruminococcaceae UCG010 id.11367) || id:ebi-a-GCST90017058	Gut microbiota abundance (genus Ruminococcaceae UCG010 id.11367)	Gut microbiota abundance (genus Ruminococcaceae UCG010 id.11367) || ||	TRUE	igd	12	4406208	3.53e-08	0.0177544	306314	ebi-a-GCST90017058	Migraine	TRUE	reported	textfile	3	TRUE	0.448424	0.448424	9.92144e-05	30.3936
rs9349379	G	A	G	A	-0.0981548	-0.00415737	0.453151	NA	FALSE	FALSE	FALSE	ebi-a-GCST90017058	6	12903957	0.0127661	14306	0.714121	Gut microbiota abundance (genus Ruminococcaceae UCG010 id.11367) || id:ebi-a-GCST90017058	Gut microbiota abundance (genus Ruminococcaceae UCG010 id.11367)	Gut microbiota abundance (genus Ruminococcaceae UCG010 id.11367) || ||	TRUE	igd	6	12903725	3.61e-08	0.0178181	306314	ebi-a-GCST90017058	Migraine	TRUE	reported	textfile	3	TRUE	0.546849	0.453151	9.90582e-05	30.3457
rs9486725	T	C	T	C	0.110915	0.00289013	0.298277	NA	FALSE	FALSE	FALSE	ebi-a-GCST90017058	6	97061159	0.0131175	14306	0.832008	Gut microbiota abundance (genus Ruminococcaceae UCG010 id.11367) || id:ebi-a-GCST90017058	Gut microbiota abundance (genus Ruminococcaceae UCG010 id.11367)	Gut microbiota abundance (genus Ruminococcaceae UCG010 id.11367) || ||	TRUE	igd	6	96613283	5.56e-09	0.0190268	306314	ebi-a-GCST90017058	Migraine	TRUE	reported	textfile	3	TRUE	0.701723	0.298277	0.000110926	33.9818
rs10774231	C	T	C	T	-0.097881	-0.0190875	0.551576	NA	FALSE	FALSE	FALSE	ebi-a-GCST90016997	12	4515374	0.0109023	14306	0.0818653	Gut microbiota abundance (genus Eubacterium coprostanoligenes group id.11375) || id:ebi-a-GCST90016997	Gut microbiota abundance (genus Eubacterium coprostanoligenes group id.11375)	Gut microbiota abundance (genus Eubacterium coprostanoligenes group id.11375) || ||	TRUE	igd	12	4406208	3.53e-08	0.0177544	306314	ebi-a-GCST90016997	Migraine	TRUE	reported	textfile	3	TRUE	0.448424	0.448424	9.92144e-05	30.3936
rs9349379	G	A	G	A	-0.0981548	0.00551489	0.453151	NA	FALSE	FALSE	FALSE	ebi-a-GCST90016997	6	12903957	0.0110055	14306	0.578573	Gut microbiota abundance (genus Eubacterium coprostanoligenes group id.11375) || id:ebi-a-GCST90016997	Gut microbiota abundance (genus Eubacterium coprostanoligenes group id.11375)	Gut microbiota abundance (genus Eubacterium coprostanoligenes group id.11375) || ||	TRUE	igd	6	12903725	3.61e-08	0.0178181	306314	ebi-a-GCST90016997	Migraine	TRUE	reported	textfile	3	TRUE	0.546849	0.453151	9.90582e-05	30.3457
rs9486725	T	C	T	C	0.110915	-0.00728305	0.298277	NA	FALSE	FALSE	FALSE	ebi-a-GCST90016997	6	97061159	0.0112957	14306	0.513399	Gut microbiota abundance (genus Eubacterium coprostanoligenes group id.11375) || id:ebi-a-GCST90016997	Gut microbiota abundance (genus Eubacterium coprostanoligenes group id.11375)	Gut microbiota abundance (genus Eubacterium coprostanoligenes group id.11375) || ||	TRUE	igd	6	96613283	5.56e-09	0.0190268	306314	ebi-a-GCST90016997	Migraine	TRUE	reported	textfile	3	TRUE	0.701723	0.298277	0.000110926	33.9818
rs10774231	C	T	C	T	-0.097881	-0.0114944	0.551576	NA	FALSE	FALSE	FALSE	ebi-a-GCST90016925	12	4515374	0.0163502	14306	0.480538	Gut microbiota abundance (family Actinomycetaceae id.421) || id:ebi-a-GCST90016925	Gut microbiota abundance (family Actinomycetaceae id.421)	Gut microbiota abundance (family Actinomycetaceae id.421) || ||	TRUE	igd	12	4406208	3.53e-08	0.0177544	306314	ebi-a-GCST90016925	Migraine	TRUE	reported	textfile	3	TRUE	0.448424	0.448424	9.92144e-05	30.3936
rs9349379	G	A	G	A	-0.0981548	-0.0262577	0.453151	NA	FALSE	FALSE	FALSE	ebi-a-GCST90016925	6	12903957	0.0164742	14306	0.116554	Gut microbiota abundance (family Actinomycetaceae id.421) || id:ebi-a-GCST90016925	Gut microbiota abundance (family Actinomycetaceae id.421)	Gut microbiota abundance (family Actinomycetaceae id.421) || ||	TRUE	igd	6	12903725	3.61e-08	0.0178181	306314	ebi-a-GCST90016925	Migraine	TRUE	reported	textfile	3	TRUE	0.546849	0.453151	9.90582e-05	30.3457
rs9486725	T	C	T	C	0.110915	-0.0279482	0.298277	NA	FALSE	FALSE	FALSE	ebi-a-GCST90016925	6	97061159	0.0169797	14306	0.103605	Gut microbiota abundance (family Actinomycetaceae id.421) || id:ebi-a-GCST90016925	Gut microbiota abundance (family Actinomycetaceae id.421)	Gut microbiota abundance (family Actinomycetaceae id.421) || ||	TRUE	igd	6	96613283	5.56e-09	0.0190268	306314	ebi-a-GCST90016925	Migraine	TRUE	reported	textfile	3	TRUE	0.701723	0.298277	0.000110926	33.9818
rs10774231	C	T	C	T	-0.097881	-0.0075063	0.551576	NA	FALSE	FALSE	FALSE	ebi-a-GCST90016950	12	4515374	0.0108176	14306	0.484875	Gut microbiota abundance (family Rikenellaceae id.967) || id:ebi-a-GCST90016950	Gut microbiota abundance (family Rikenellaceae id.967)	Gut microbiota abundance (family Rikenellaceae id.967) || ||	TRUE	igd	12	4406208	3.53e-08	0.0177544	306314	ebi-a-GCST90016950	Migraine	TRUE	reported	textfile	3	TRUE	0.448424	0.448424	9.92144e-05	30.3936
rs9349379	G	A	G	A	-0.0981548	-0.00732184	0.453151	NA	FALSE	FALSE	FALSE	ebi-a-GCST90016950	6	12903957	0.0109041	14306	0.493988	Gut microbiota abundance (family Rikenellaceae id.967) || id:ebi-a-GCST90016950	Gut microbiota abundance (family Rikenellaceae id.967)	Gut microbiota abundance (family Rikenellaceae id.967) || ||	TRUE	igd	6	12903725	3.61e-08	0.0178181	306314	ebi-a-GCST90016950	Migraine	TRUE	reported	textfile	3	TRUE	0.546849	0.453151	9.90582e-05	30.3457
rs9486725	T	C	T	C	0.110915	0.00315808	0.298277	NA	FALSE	FALSE	FALSE	ebi-a-GCST90016950	6	97061159	0.0111949	14306	0.78346	Gut microbiota abundance (family Rikenellaceae id.967) || id:ebi-a-GCST90016950	Gut microbiota abundance (family Rikenellaceae id.967)	Gut microbiota abundance (family Rikenellaceae id.967) || ||	TRUE	igd	6	96613283	5.56e-09	0.0190268	306314	ebi-a-GCST90016950	Migraine	TRUE	reported	textfile	3	TRUE	0.701723	0.298277	0.000110926	33.9818
rs10774231	C	T	C	T	-0.097881	0.00391626	0.551576	NA	FALSE	FALSE	FALSE	ebi-a-GCST90016976	12	4515374	0.0183366	14306	0.822434	Gut microbiota abundance (genus Candidatus Soleaferrea id.11350) || id:ebi-a-GCST90016976	Gut microbiota abundance (genus Candidatus Soleaferrea id.11350)	Gut microbiota abundance (genus Candidatus Soleaferrea id.11350) || ||	TRUE	igd	12	4406208	3.53e-08	0.0177544	306314	ebi-a-GCST90016976	Migraine	TRUE	reported	textfile	3	TRUE	0.448424	0.448424	9.92144e-05	30.3936
rs9349379	G	A	G	A	-0.0981548	-0.0101451	0.453151	NA	FALSE	FALSE	FALSE	ebi-a-GCST90016976	6	12903957	0.0184784	14306	0.573066	Gut microbiota abundance (genus Candidatus Soleaferrea id.11350) || id:ebi-a-GCST90016976	Gut microbiota abundance (genus Candidatus Soleaferrea id.11350)	Gut microbiota abundance (genus Candidatus Soleaferrea id.11350) || ||	TRUE	igd	6	12903725	3.61e-08	0.0178181	306314	ebi-a-GCST90016976	Migraine	TRUE	reported	textfile	3	TRUE	0.546849	0.453151	9.90582e-05	30.3457
rs9486725	T	C	T	C	0.110915	-0.0131542	0.298277	NA	FALSE	FALSE	FALSE	ebi-a-GCST90016976	6	97061159	0.0189629	14306	0.497572	Gut microbiota abundance (genus Candidatus Soleaferrea id.11350) || id:ebi-a-GCST90016976	Gut microbiota abundance (genus Candidatus Soleaferrea id.11350)	Gut microbiota abundance (genus Candidatus Soleaferrea id.11350) || ||	TRUE	igd	6	96613283	5.56e-09	0.0190268	306314	ebi-a-GCST90016976	Migraine	TRUE	reported	textfile	3	TRUE	0.701723	0.298277	0.000110926	33.9818
rs10774231	C	T	C	T	-0.097881	-0.0210792	0.551576	NA	FALSE	FALSE	FALSE	ebi-a-GCST90017072	12	4515374	0.0124902	14306	0.0877486	Gut microbiota abundance (genus Sutterella id.2896) || id:ebi-a-GCST90017072	Gut microbiota abundance (genus Sutterella id.2896)	Gut microbiota abundance (genus Sutterella id.2896) || ||	TRUE	igd	12	4406208	3.53e-08	0.0177544	306314	ebi-a-GCST90017072	Migraine	TRUE	reported	textfile	3	TRUE	0.448424	0.448424	9.92144e-05	30.3936
rs9349379	G	A	G	A	-0.0981548	0.0214121	0.453151	NA	FALSE	FALSE	FALSE	ebi-a-GCST90017072	6	12903957	0.0125974	14306	0.0866244	Gut microbiota abundance (genus Sutterella id.2896) || id:ebi-a-GCST90017072	Gut microbiota abundance (genus Sutterella id.2896)	Gut microbiota abundance (genus Sutterella id.2896) || ||	TRUE	igd	6	12903725	3.61e-08	0.0178181	306314	ebi-a-GCST90017072	Migraine	TRUE	reported	textfile	3	TRUE	0.546849	0.453151	9.90582e-05	30.3457
rs9486725	T	C	T	C	0.110915	0.0018698	0.298277	NA	FALSE	FALSE	FALSE	ebi-a-GCST90017072	6	97061159	0.0129189	14306	0.872785	Gut microbiota abundance (genus Sutterella id.2896) || id:ebi-a-GCST90017072	Gut microbiota abundance (genus Sutterella id.2896)	Gut microbiota abundance (genus Sutterella id.2896) || ||	TRUE	igd	6	96613283	5.56e-09	0.0190268	306314	ebi-a-GCST90017072	Migraine	TRUE	reported	textfile	3	TRUE	0.701723	0.298277	0.000110926	33.9818
rs10774231	C	T	C	T	-0.097881	0.019701	0.551576	NA	FALSE	FALSE	FALSE	ebi-a-GCST90017014	12	4515374	0.0163736	14306	0.241148	Gut microbiota abundance (genus Holdemanella id.11393) || id:ebi-a-GCST90017014	Gut microbiota abundance (genus Holdemanella id.11393)	Gut microbiota abundance (genus Holdemanella id.11393) || ||	TRUE	igd	12	4406208	3.53e-08	0.0177544	306314	ebi-a-GCST90017014	Migraine	TRUE	reported	textfile	3	TRUE	0.448424	0.448424	9.92144e-05	30.3936
rs9349379	G	A	G	A	-0.0981548	-0.0159279	0.453151	NA	FALSE	FALSE	FALSE	ebi-a-GCST90017014	6	12903957	0.0165068	14306	0.318582	Gut microbiota abundance (genus Holdemanella id.11393) || id:ebi-a-GCST90017014	Gut microbiota abundance (genus Holdemanella id.11393)	Gut microbiota abundance (genus Holdemanella id.11393) || ||	TRUE	igd	6	12903725	3.61e-08	0.0178181	306314	ebi-a-GCST90017014	Migraine	TRUE	reported	textfile	3	TRUE	0.546849	0.453151	9.90582e-05	30.3457
rs9486725	T	C	T	C	0.110915	0.0327804	0.298277	NA	FALSE	FALSE	FALSE	ebi-a-GCST90017014	6	97061159	0.0169432	14306	0.0576421	Gut microbiota abundance (genus Holdemanella id.11393) || id:ebi-a-GCST90017014	Gut microbiota abundance (genus Holdemanella id.11393)	Gut microbiota abundance (genus Holdemanella id.11393) || ||	TRUE	igd	6	96613283	5.56e-09	0.0190268	306314	ebi-a-GCST90017014	Migraine	TRUE	reported	textfile	3	TRUE	0.701723	0.298277	0.000110926	33.9818
rs10774231	C	T	C	T	-0.097881	0.0319631	0.551576	NA	FALSE	FALSE	FALSE	ebi-a-GCST90017010	12	4515374	0.0138552	14306	0.0213491	Gut microbiota abundance (genus Flavonifractor id.2059) || id:ebi-a-GCST90017010	Gut microbiota abundance (genus Flavonifractor id.2059)	Gut microbiota abundance (genus Flavonifractor id.2059) || ||	TRUE	igd	12	4406208	3.53e-08	0.0177544	306314	ebi-a-GCST90017010	Migraine	TRUE	reported	textfile	3	TRUE	0.448424	0.448424	9.92144e-05	30.3936
rs9349379	G	A	G	A	-0.0981548	0.0126738	0.453151	NA	FALSE	FALSE	FALSE	ebi-a-GCST90017010	6	12903957	0.0139548	14306	0.385183	Gut microbiota abundance (genus Flavonifractor id.2059) || id:ebi-a-GCST90017010	Gut microbiota abundance (genus Flavonifractor id.2059)	Gut microbiota abundance (genus Flavonifractor id.2059) || ||	TRUE	igd	6	12903725	3.61e-08	0.0178181	306314	ebi-a-GCST90017010	Migraine	TRUE	reported	textfile	3	TRUE	0.546849	0.453151	9.90582e-05	30.3457
rs9486725	T	C	T	C	0.110915	0.00899604	0.298277	NA	FALSE	FALSE	FALSE	ebi-a-GCST90017010	6	97061159	0.0142943	14306	0.535692	Gut microbiota abundance (genus Flavonifractor id.2059) || id:ebi-a-GCST90017010	Gut microbiota abundance (genus Flavonifractor id.2059)	Gut microbiota abundance (genus Flavonifractor id.2059) || ||	TRUE	igd	6	96613283	5.56e-09	0.0190268	306314	ebi-a-GCST90017010	Migraine	TRUE	reported	textfile	3	TRUE	0.701723	0.298277	0.000110926	33.9818
rs10774231	C	T	C	T	-0.097881	-0.00890282	0.551576	NA	FALSE	FALSE	FALSE	ebi-a-GCST90017004	12	4515374	0.0163431	14306	0.583756	Gut microbiota abundance (genus Eubacterium ruminantium group id.11340) || id:ebi-a-GCST90017004	Gut microbiota abundance (genus Eubacterium ruminantium group id.11340)	Gut microbiota abundance (genus Eubacterium ruminantium group id.11340) || ||	TRUE	igd	12	4406208	3.53e-08	0.0177544	306314	ebi-a-GCST90017004	Migraine	TRUE	reported	textfile	3	TRUE	0.448424	0.448424	9.92144e-05	30.3936
rs9349379	G	A	G	A	-0.0981548	-0.0107451	0.453151	NA	FALSE	FALSE	FALSE	ebi-a-GCST90017004	6	12903957	0.0164495	14306	0.557834	Gut microbiota abundance (genus Eubacterium ruminantium group id.11340) || id:ebi-a-GCST90017004	Gut microbiota abundance (genus Eubacterium ruminantium group id.11340)	Gut microbiota abundance (genus Eubacterium ruminantium group id.11340) || ||	TRUE	igd	6	12903725	3.61e-08	0.0178181	306314	ebi-a-GCST90017004	Migraine	TRUE	reported	textfile	3	TRUE	0.546849	0.453151	9.90582e-05	30.3457
rs9486725	T	C	T	C	0.110915	-0.0193472	0.298277	NA	FALSE	FALSE	FALSE	ebi-a-GCST90017004	6	97061159	0.016896	14306	0.24605	Gut microbiota abundance (genus Eubacterium ruminantium group id.11340) || id:ebi-a-GCST90017004	Gut microbiota abundance (genus Eubacterium ruminantium group id.11340)	Gut microbiota abundance (genus Eubacterium ruminantium group id.11340) || ||	TRUE	igd	6	96613283	5.56e-09	0.0190268	306314	ebi-a-GCST90017004	Migraine	TRUE	reported	textfile	3	TRUE	0.701723	0.298277	0.000110926	33.9818
rs10774231	C	T	C	T	-0.097881	-0.00238212	0.551576	NA	FALSE	FALSE	FALSE	ebi-a-GCST90017040	12	4515374	0.0169397	14306	0.879544	Gut microbiota abundance (genus Paraprevotella id.962) || id:ebi-a-GCST90017040	Gut microbiota abundance (genus Paraprevotella id.962)	Gut microbiota abundance (genus Paraprevotella id.962) || ||	TRUE	igd	12	4406208	3.53e-08	0.0177544	306314	ebi-a-GCST90017040	Migraine	TRUE	reported	textfile	3	TRUE	0.448424	0.448424	9.92144e-05	30.3936
rs9349379	G	A	G	A	-0.0981548	-0.00931071	0.453151	NA	FALSE	FALSE	FALSE	ebi-a-GCST90017040	6	12903957	0.0171004	14306	0.640454	Gut microbiota abundance (genus Paraprevotella id.962) || id:ebi-a-GCST90017040	Gut microbiota abundance (genus Paraprevotella id.962)	Gut microbiota abundance (genus Paraprevotella id.962) || ||	TRUE	igd	6	12903725	3.61e-08	0.0178181	306314	ebi-a-GCST90017040	Migraine	TRUE	reported	textfile	3	TRUE	0.546849	0.453151	9.90582e-05	30.3457
rs9486725	T	C	T	C	0.110915	0.0120562	0.298277	NA	FALSE	FALSE	FALSE	ebi-a-GCST90017040	6	97061159	0.0175711	14306	0.49788	Gut microbiota abundance (genus Paraprevotella id.962) || id:ebi-a-GCST90017040	Gut microbiota abundance (genus Paraprevotella id.962)	Gut microbiota abundance (genus Paraprevotella id.962) || ||	TRUE	igd	6	96613283	5.56e-09	0.0190268	306314	ebi-a-GCST90017040	Migraine	TRUE	reported	textfile	3	TRUE	0.701723	0.298277	0.000110926	33.9818
rs10774231	C	T	C	T	-0.097881	-0.0252716	0.551576	NA	FALSE	FALSE	FALSE	ebi-a-GCST90017016	12	4515374	0.0233039	14306	0.275286	Gut microbiota abundance (genus Howardella id.2000) || id:ebi-a-GCST90017016	Gut microbiota abundance (genus Howardella id.2000)	Gut microbiota abundance (genus Howardella id.2000) || ||	TRUE	igd	12	4406208	3.53e-08	0.0177544	306314	ebi-a-GCST90017016	Migraine	TRUE	reported	textfile	3	TRUE	0.448424	0.448424	9.92144e-05	30.3936
rs9349379	G	A	G	A	-0.0981548	-0.0206518	0.453151	NA	FALSE	FALSE	FALSE	ebi-a-GCST90017016	6	12903957	0.0234853	14306	0.377961	Gut microbiota abundance (genus Howardella id.2000) || id:ebi-a-GCST90017016	Gut microbiota abundance (genus Howardella id.2000)	Gut microbiota abundance (genus Howardella id.2000) || ||	TRUE	igd	6	12903725	3.61e-08	0.0178181	306314	ebi-a-GCST90017016	Migraine	TRUE	reported	textfile	3	TRUE	0.546849	0.453151	9.90582e-05	30.3457
rs9486725	T	C	T	C	0.110915	0.0267167	0.298277	NA	FALSE	FALSE	FALSE	ebi-a-GCST90017016	6	97061159	0.024119	14306	0.262742	Gut microbiota abundance (genus Howardella id.2000) || id:ebi-a-GCST90017016	Gut microbiota abundance (genus Howardella id.2000)	Gut microbiota abundance (genus Howardella id.2000) || ||	TRUE	igd	6	96613283	5.56e-09	0.0190268	306314	ebi-a-GCST90017016	Migraine	TRUE	reported	textfile	3	TRUE	0.701723	0.298277	0.000110926	33.9818
rs10774231	C	T	C	T	-0.097881	-0.0139051	0.551576	NA	FALSE	FALSE	FALSE	ebi-a-GCST90016913	12	4515374	0.0106143	14306	0.188018	Gut microbiota abundance (class Clostridia id.1859) || id:ebi-a-GCST90016913	Gut microbiota abundance (class Clostridia id.1859)	Gut microbiota abundance (class Clostridia id.1859) || ||	TRUE	igd	12	4406208	3.53e-08	0.0177544	306314	ebi-a-GCST90016913	Migraine	TRUE	reported	textfile	3	TRUE	0.448424	0.448424	9.92144e-05	30.3936
rs9349379	G	A	G	A	-0.0981548	0.00406389	0.453151	NA	FALSE	FALSE	FALSE	ebi-a-GCST90016913	6	12903957	0.0107136	14306	0.698178	Gut microbiota abundance (class Clostridia id.1859) || id:ebi-a-GCST90016913	Gut microbiota abundance (class Clostridia id.1859)	Gut microbiota abundance (class Clostridia id.1859) || ||	TRUE	igd	6	12903725	3.61e-08	0.0178181	306314	ebi-a-GCST90016913	Migraine	TRUE	reported	textfile	3	TRUE	0.546849	0.453151	9.90582e-05	30.3457
rs9486725	T	C	T	C	0.110915	0.00727102	0.298277	NA	FALSE	FALSE	FALSE	ebi-a-GCST90016913	6	97061159	0.0109914	14306	0.536494	Gut microbiota abundance (class Clostridia id.1859) || id:ebi-a-GCST90016913	Gut microbiota abundance (class Clostridia id.1859)	Gut microbiota abundance (class Clostridia id.1859) || ||	TRUE	igd	6	96613283	5.56e-09	0.0190268	306314	ebi-a-GCST90016913	Migraine	TRUE	reported	textfile	3	TRUE	0.701723	0.298277	0.000110926	33.9818
rs10774231	C	T	C	T	-0.097881	-0.0191045	0.551576	NA	FALSE	FALSE	FALSE	ebi-a-GCST90017067	12	4515374	0.0255498	14306	0.447343	Gut microbiota abundance (genus Sellimonas id.14369) || id:ebi-a-GCST90017067	Gut microbiota abundance (genus Sellimonas id.14369)	Gut microbiota abundance (genus Sellimonas id.14369) || ||	TRUE	igd	12	4406208	3.53e-08	0.0177544	306314	ebi-a-GCST90017067	Migraine	TRUE	reported	textfile	3	TRUE	0.448424	0.448424	9.92144e-05	30.3936
rs9349379	G	A	G	A	-0.0981548	0.0108545	0.453151	NA	FALSE	FALSE	FALSE	ebi-a-GCST90017067	6	12903957	0.0258233	14306	0.652418	Gut microbiota abundance (genus Sellimonas id.14369) || id:ebi-a-GCST90017067	Gut microbiota abundance (genus Sellimonas id.14369)	Gut microbiota abundance (genus Sellimonas id.14369) || ||	TRUE	igd	6	12903725	3.61e-08	0.0178181	306314	ebi-a-GCST90017067	Migraine	TRUE	reported	textfile	3	TRUE	0.546849	0.453151	9.90582e-05	30.3457
rs9486725	T	C	T	C	0.110915	0.0115105	0.298277	NA	FALSE	FALSE	FALSE	ebi-a-GCST90017067	6	97061159	0.0264307	14306	0.664789	Gut microbiota abundance (genus Sellimonas id.14369) || id:ebi-a-GCST90017067	Gut microbiota abundance (genus Sellimonas id.14369)	Gut microbiota abundance (genus Sellimonas id.14369) || ||	TRUE	igd	6	96613283	5.56e-09	0.0190268	306314	ebi-a-GCST90017067	Migraine	TRUE	reported	textfile	3	TRUE	0.701723	0.298277	0.000110926	33.9818
rs10774231	C	T	C	T	-0.097881	-0.017354	0.551576	NA	FALSE	FALSE	FALSE	ebi-a-GCST90016917	12	4515374	0.0113625	14306	0.127941	Gut microbiota abundance (class Gammaproteobacteria id.3303) || id:ebi-a-GCST90016917	Gut microbiota abundance (class Gammaproteobacteria id.3303)	Gut microbiota abundance (class Gammaproteobacteria id.3303) || ||	TRUE	igd	12	4406208	3.53e-08	0.0177544	306314	ebi-a-GCST90016917	Migraine	TRUE	reported	textfile	3	TRUE	0.448424	0.448424	9.92144e-05	30.3936
rs9349379	G	A	G	A	-0.0981548	0.0213125	0.453151	NA	FALSE	FALSE	FALSE	ebi-a-GCST90016917	6	12903957	0.0114586	14306	0.0591248	Gut microbiota abundance (class Gammaproteobacteria id.3303) || id:ebi-a-GCST90016917	Gut microbiota abundance (class Gammaproteobacteria id.3303)	Gut microbiota abundance (class Gammaproteobacteria id.3303) || ||	TRUE	igd	6	12903725	3.61e-08	0.0178181	306314	ebi-a-GCST90016917	Migraine	TRUE	reported	textfile	3	TRUE	0.546849	0.453151	9.90582e-05	30.3457
rs9486725	T	C	T	C	0.110915	-0.0111403	0.298277	NA	FALSE	FALSE	FALSE	ebi-a-GCST90016917	6	97061159	0.0117622	14306	0.353601	Gut microbiota abundance (class Gammaproteobacteria id.3303) || id:ebi-a-GCST90016917	Gut microbiota abundance (class Gammaproteobacteria id.3303)	Gut microbiota abundance (class Gammaproteobacteria id.3303) || ||	TRUE	igd	6	96613283	5.56e-09	0.0190268	306314	ebi-a-GCST90016917	Migraine	TRUE	reported	textfile	3	TRUE	0.701723	0.298277	0.000110926	33.9818
rs10774231	C	T	C	T	-0.097881	0.0106592	0.551576	NA	FALSE	FALSE	FALSE	ebi-a-GCST90016989	12	4515374	0.0108319	14306	0.334053	Gut microbiota abundance (genus Dorea id.1997) || id:ebi-a-GCST90016989	Gut microbiota abundance (genus Dorea id.1997)	Gut microbiota abundance (genus Dorea id.1997) || ||	TRUE	igd	12	4406208	3.53e-08	0.0177544	306314	ebi-a-GCST90016989	Migraine	TRUE	reported	textfile	3	TRUE	0.448424	0.448424	9.92144e-05	30.3936
rs9349379	G	A	G	A	-0.0981548	-0.021823	0.453151	NA	FALSE	FALSE	FALSE	ebi-a-GCST90016989	6	12903957	0.0109287	14306	0.0449459	Gut microbiota abundance (genus Dorea id.1997) || id:ebi-a-GCST90016989	Gut microbiota abundance (genus Dorea id.1997)	Gut microbiota abundance (genus Dorea id.1997) || ||	TRUE	igd	6	12903725	3.61e-08	0.0178181	306314	ebi-a-GCST90016989	Migraine	TRUE	reported	textfile	3	TRUE	0.546849	0.453151	9.90582e-05	30.3457
rs9486725	T	C	T	C	0.110915	-0.00369234	0.298277	NA	FALSE	FALSE	FALSE	ebi-a-GCST90016989	6	97061159	0.0112213	14306	0.741937	Gut microbiota abundance (genus Dorea id.1997) || id:ebi-a-GCST90016989	Gut microbiota abundance (genus Dorea id.1997)	Gut microbiota abundance (genus Dorea id.1997) || ||	TRUE	igd	6	96613283	5.56e-09	0.0190268	306314	ebi-a-GCST90016989	Migraine	TRUE	reported	textfile	3	TRUE	0.701723	0.298277	0.000110926	33.9818
rs10774231	C	T	C	T	-0.097881	-0.0022329	0.551576	NA	FALSE	FALSE	FALSE	ebi-a-GCST90016962	12	4515374	0.0108511	14306	0.830206	Gut microbiota abundance (genus Alistipes id.968) || id:ebi-a-GCST90016962	Gut microbiota abundance (genus Alistipes id.968)	Gut microbiota abundance (genus Alistipes id.968) || ||	TRUE	igd	12	4406208	3.53e-08	0.0177544	306314	ebi-a-GCST90016962	Migraine	TRUE	reported	textfile	3	TRUE	0.448424	0.448424	9.92144e-05	30.3936
rs9349379	G	A	G	A	-0.0981548	-0.0106178	0.453151	NA	FALSE	FALSE	FALSE	ebi-a-GCST90016962	6	12903957	0.0109361	14306	0.325415	Gut microbiota abundance (genus Alistipes id.968) || id:ebi-a-GCST90016962	Gut microbiota abundance (genus Alistipes id.968)	Gut microbiota abundance (genus Alistipes id.968) || ||	TRUE	igd	6	12903725	3.61e-08	0.0178181	306314	ebi-a-GCST90016962	Migraine	TRUE	reported	textfile	3	TRUE	0.546849	0.453151	9.90582e-05	30.3457
rs9486725	T	C	T	C	0.110915	0.00248176	0.298277	NA	FALSE	FALSE	FALSE	ebi-a-GCST90016962	6	97061159	0.0112302	14306	0.830864	Gut microbiota abundance (genus Alistipes id.968) || id:ebi-a-GCST90016962	Gut microbiota abundance (genus Alistipes id.968)	Gut microbiota abundance (genus Alistipes id.968) || ||	TRUE	igd	6	96613283	5.56e-09	0.0190268	306314	ebi-a-GCST90016962	Migraine	TRUE	reported	textfile	3	TRUE	0.701723	0.298277	0.000110926	33.9818
rs10774231	C	T	C	T	-0.097881	-0.0342605	0.551576	NA	FALSE	FALSE	FALSE	ebi-a-GCST90016920	12	4515374	0.0236044	14306	0.143993	Gut microbiota abundance (class Methanobacteria id.119) || id:ebi-a-GCST90016920	Gut microbiota abundance (class Methanobacteria id.119)	Gut microbiota abundance (class Methanobacteria id.119) || ||	TRUE	igd	12	4406208	3.53e-08	0.0177544	306314	ebi-a-GCST90016920	Migraine	TRUE	reported	textfile	3	TRUE	0.448424	0.448424	9.92144e-05	30.3936
rs9349379	G	A	G	A	-0.0981548	-0.0222097	0.453151	NA	FALSE	FALSE	FALSE	ebi-a-GCST90016920	6	12903957	0.0238276	14306	0.363913	Gut microbiota abundance (class Methanobacteria id.119) || id:ebi-a-GCST90016920	Gut microbiota abundance (class Methanobacteria id.119)	Gut microbiota abundance (class Methanobacteria id.119) || ||	TRUE	igd	6	12903725	3.61e-08	0.0178181	306314	ebi-a-GCST90016920	Migraine	TRUE	reported	textfile	3	TRUE	0.546849	0.453151	9.90582e-05	30.3457
rs9486725	T	C	T	C	0.110915	-0.00509359	0.298277	NA	FALSE	FALSE	FALSE	ebi-a-GCST90016920	6	97061159	0.0244247	14306	0.828511	Gut microbiota abundance (class Methanobacteria id.119) || id:ebi-a-GCST90016920	Gut microbiota abundance (class Methanobacteria id.119)	Gut microbiota abundance (class Methanobacteria id.119) || ||	TRUE	igd	6	96613283	5.56e-09	0.0190268	306314	ebi-a-GCST90016920	Migraine	TRUE	reported	textfile	3	TRUE	0.701723	0.298277	0.000110926	33.9818
rs10774231	C	T	C	T	-0.097881	-0.000751081	0.551576	NA	FALSE	FALSE	FALSE	ebi-a-GCST90016982	12	4515374	0.0174548	14306	0.941741	Gut microbiota abundance (genus Coprobacter id.949) || id:ebi-a-GCST90016982	Gut microbiota abundance (genus Coprobacter id.949)	Gut microbiota abundance (genus Coprobacter id.949) || ||	TRUE	igd	12	4406208	3.53e-08	0.0177544	306314	ebi-a-GCST90016982	Migraine	TRUE	reported	textfile	3	TRUE	0.448424	0.448424	9.92144e-05	30.3936
rs9349379	G	A	G	A	-0.0981548	-0.0125896	0.453151	NA	FALSE	FALSE	FALSE	ebi-a-GCST90016982	6	12903957	0.017525	14306	0.494145	Gut microbiota abundance (genus Coprobacter id.949) || id:ebi-a-GCST90016982	Gut microbiota abundance (genus Coprobacter id.949)	Gut microbiota abundance (genus Coprobacter id.949) || ||	TRUE	igd	6	12903725	3.61e-08	0.0178181	306314	ebi-a-GCST90016982	Migraine	TRUE	reported	textfile	3	TRUE	0.546849	0.453151	9.90582e-05	30.3457
rs9486725	T	C	T	C	0.110915	-0.00926978	0.298277	NA	FALSE	FALSE	FALSE	ebi-a-GCST90016982	6	97061159	0.0180129	14306	0.607404	Gut microbiota abundance (genus Coprobacter id.949) || id:ebi-a-GCST90016982	Gut microbiota abundance (genus Coprobacter id.949)	Gut microbiota abundance (genus Coprobacter id.949) || ||	TRUE	igd	6	96613283	5.56e-09	0.0190268	306314	ebi-a-GCST90016982	Migraine	TRUE	reported	textfile	3	TRUE	0.701723	0.298277	0.000110926	33.9818
rs10774231	C	T	C	T	-0.097881	-0.0136082	0.551576	NA	FALSE	FALSE	FALSE	ebi-a-GCST90017045	12	4515374	0.0142116	14306	0.325621	Gut microbiota abundance (genus Prevotella9 id.11183) || id:ebi-a-GCST90017045	Gut microbiota abundance (genus Prevotella9 id.11183)	Gut microbiota abundance (genus Prevotella9 id.11183) || ||	TRUE	igd	12	4406208	3.53e-08	0.0177544	306314	ebi-a-GCST90017045	Migraine	TRUE	reported	textfile	3	TRUE	0.448424	0.448424	9.92144e-05	30.3936
rs9349379	G	A	G	A	-0.0981548	0.00453551	0.453151	NA	FALSE	FALSE	FALSE	ebi-a-GCST90017045	6	12903957	0.014319	14306	0.761341	Gut microbiota abundance (genus Prevotella9 id.11183) || id:ebi-a-GCST90017045	Gut microbiota abundance (genus Prevotella9 id.11183)	Gut microbiota abundance (genus Prevotella9 id.11183) || ||	TRUE	igd	6	12903725	3.61e-08	0.0178181	306314	ebi-a-GCST90017045	Migraine	TRUE	reported	textfile	3	TRUE	0.546849	0.453151	9.90582e-05	30.3457
rs9486725	T	C	T	C	0.110915	-0.00626508	0.298277	NA	FALSE	FALSE	FALSE	ebi-a-GCST90017045	6	97061159	0.0146745	14306	0.675171	Gut microbiota abundance (genus Prevotella9 id.11183) || id:ebi-a-GCST90017045	Gut microbiota abundance (genus Prevotella9 id.11183)	Gut microbiota abundance (genus Prevotella9 id.11183) || ||	TRUE	igd	6	96613283	5.56e-09	0.0190268	306314	ebi-a-GCST90017045	Migraine	TRUE	reported	textfile	3	TRUE	0.701723	0.298277	0.000110926	33.9818
rs10774231	C	T	C	T	-0.097881	-0.00694625	0.551576	NA	FALSE	FALSE	FALSE	ebi-a-GCST90017053	12	4515374	0.0109938	14306	0.515635	Gut microbiota abundance (genus Ruminococcaceae UCG002 id.11360) || id:ebi-a-GCST90017053	Gut microbiota abundance (genus Ruminococcaceae UCG002 id.11360)	Gut microbiota abundance (genus Ruminococcaceae UCG002 id.11360) || ||	TRUE	igd	12	4406208	3.53e-08	0.0177544	306314	ebi-a-GCST90017053	Migraine	TRUE	reported	textfile	3	TRUE	0.448424	0.448424	9.92144e-05	30.3936
rs9349379	G	A	G	A	-0.0981548	-0.000736467	0.453151	NA	FALSE	FALSE	FALSE	ebi-a-GCST90017053	6	12903957	0.0110885	14306	0.956576	Gut microbiota abundance (genus Ruminococcaceae UCG002 id.11360) || id:ebi-a-GCST90017053	Gut microbiota abundance (genus Ruminococcaceae UCG002 id.11360)	Gut microbiota abundance (genus Ruminococcaceae UCG002 id.11360) || ||	TRUE	igd	6	12903725	3.61e-08	0.0178181	306314	ebi-a-GCST90017053	Migraine	TRUE	reported	textfile	3	TRUE	0.546849	0.453151	9.90582e-05	30.3457
rs9486725	T	C	T	C	0.110915	-0.00159863	0.298277	NA	FALSE	FALSE	FALSE	ebi-a-GCST90017053	6	97061159	0.0113882	14306	0.88492	Gut microbiota abundance (genus Ruminococcaceae UCG002 id.11360) || id:ebi-a-GCST90017053	Gut microbiota abundance (genus Ruminococcaceae UCG002 id.11360)	Gut microbiota abundance (genus Ruminococcaceae UCG002 id.11360) || ||	TRUE	igd	6	96613283	5.56e-09	0.0190268	306314	ebi-a-GCST90017053	Migraine	TRUE	reported	textfile	3	TRUE	0.701723	0.298277	0.000110926	33.9818
rs10774231	C	T	C	T	-0.097881	-0.00526721	0.551576	NA	FALSE	FALSE	FALSE	ebi-a-GCST90016912	12	4515374	0.0109782	14306	0.611357	Gut microbiota abundance (class Betaproteobacteria id.2867) || id:ebi-a-GCST90016912	Gut microbiota abundance (class Betaproteobacteria id.2867)	Gut microbiota abundance (class Betaproteobacteria id.2867) || ||	TRUE	igd	12	4406208	3.53e-08	0.0177544	306314	ebi-a-GCST90016912	Migraine	TRUE	reported	textfile	3	TRUE	0.448424	0.448424	9.92144e-05	30.3936
rs9349379	G	A	G	A	-0.0981548	0.0116295	0.453151	NA	FALSE	FALSE	FALSE	ebi-a-GCST90016912	6	12903957	0.0110779	14306	0.278456	Gut microbiota abundance (class Betaproteobacteria id.2867) || id:ebi-a-GCST90016912	Gut microbiota abundance (class Betaproteobacteria id.2867)	Gut microbiota abundance (class Betaproteobacteria id.2867) || ||	TRUE	igd	6	12903725	3.61e-08	0.0178181	306314	ebi-a-GCST90016912	Migraine	TRUE	reported	textfile	3	TRUE	0.546849	0.453151	9.90582e-05	30.3457
rs9486725	T	C	T	C	0.110915	-0.00982528	0.298277	NA	FALSE	FALSE	FALSE	ebi-a-GCST90016912	6	97061159	0.0113625	14306	0.390959	Gut microbiota abundance (class Betaproteobacteria id.2867) || id:ebi-a-GCST90016912	Gut microbiota abundance (class Betaproteobacteria id.2867)	Gut microbiota abundance (class Betaproteobacteria id.2867) || ||	TRUE	igd	6	96613283	5.56e-09	0.0190268	306314	ebi-a-GCST90016912	Migraine	TRUE	reported	textfile	3	TRUE	0.701723	0.298277	0.000110926	33.9818
rs10774231	C	T	C	T	-0.097881	0.0128078	0.551576	NA	FALSE	FALSE	FALSE	ebi-a-GCST90017069	12	4515374	0.0184107	14306	0.482371	Gut microbiota abundance (genus Slackia id.825) || id:ebi-a-GCST90017069	Gut microbiota abundance (genus Slackia id.825)	Gut microbiota abundance (genus Slackia id.825) || ||	TRUE	igd	12	4406208	3.53e-08	0.0177544	306314	ebi-a-GCST90017069	Migraine	TRUE	reported	textfile	3	TRUE	0.448424	0.448424	9.92144e-05	30.3936
rs9349379	G	A	G	A	-0.0981548	0.0115893	0.453151	NA	FALSE	FALSE	FALSE	ebi-a-GCST90017069	6	12903957	0.0186107	14306	0.561743	Gut microbiota abundance (genus Slackia id.825) || id:ebi-a-GCST90017069	Gut microbiota abundance (genus Slackia id.825)	Gut microbiota abundance (genus Slackia id.825) || ||	TRUE	igd	6	12903725	3.61e-08	0.0178181	306314	ebi-a-GCST90017069	Migraine	TRUE	reported	textfile	3	TRUE	0.546849	0.453151	9.90582e-05	30.3457
rs9486725	T	C	T	C	0.110915	-0.0048204	0.298277	NA	FALSE	FALSE	FALSE	ebi-a-GCST90017069	6	97061159	0.0191233	14306	0.809142	Gut microbiota abundance (genus Slackia id.825) || id:ebi-a-GCST90017069	Gut microbiota abundance (genus Slackia id.825)	Gut microbiota abundance (genus Slackia id.825) || ||	TRUE	igd	6	96613283	5.56e-09	0.0190268	306314	ebi-a-GCST90017069	Migraine	TRUE	reported	textfile	3	TRUE	0.701723	0.298277	0.000110926	33.9818
rs10774231	C	T	C	T	-0.097881	-0.00912471	0.551576	NA	FALSE	FALSE	FALSE	ebi-a-GCST90016960	12	4515374	0.0157979	14306	0.562145	Gut microbiota abundance (genus Adlercreutzia id.812) || id:ebi-a-GCST90016960	Gut microbiota abundance (genus Adlercreutzia id.812)	Gut microbiota abundance (genus Adlercreutzia id.812) || ||	TRUE	igd	12	4406208	3.53e-08	0.0177544	306314	ebi-a-GCST90016960	Migraine	TRUE	reported	textfile	3	TRUE	0.448424	0.448424	9.92144e-05	30.3936
rs9349379	G	A	G	A	-0.0981548	0.0170219	0.453151	NA	FALSE	FALSE	FALSE	ebi-a-GCST90016960	6	12903957	0.0159545	14306	0.268339	Gut microbiota abundance (genus Adlercreutzia id.812) || id:ebi-a-GCST90016960	Gut microbiota abundance (genus Adlercreutzia id.812)	Gut microbiota abundance (genus Adlercreutzia id.812) || ||	TRUE	igd	6	12903725	3.61e-08	0.0178181	306314	ebi-a-GCST90016960	Migraine	TRUE	reported	textfile	3	TRUE	0.546849	0.453151	9.90582e-05	30.3457
rs9486725	T	C	T	C	0.110915	-0.0304626	0.298277	NA	FALSE	FALSE	FALSE	ebi-a-GCST90016960	6	97061159	0.0163709	14306	0.0636048	Gut microbiota abundance (genus Adlercreutzia id.812) || id:ebi-a-GCST90016960	Gut microbiota abundance (genus Adlercreutzia id.812)	Gut microbiota abundance (genus Adlercreutzia id.812) || ||	TRUE	igd	6	96613283	5.56e-09	0.0190268	306314	ebi-a-GCST90016960	Migraine	TRUE	reported	textfile	3	TRUE	0.701723	0.298277	0.000110926	33.9818
rs10774231	C	T	C	T	-0.097881	0.00925653	0.551576	NA	FALSE	FALSE	FALSE	ebi-a-GCST90016985	12	4515374	0.0114223	14306	0.41628	Gut microbiota abundance (genus Coprococcus3 id.11303) || id:ebi-a-GCST90016985	Gut microbiota abundance (genus Coprococcus3 id.11303)	Gut microbiota abundance (genus Coprococcus3 id.11303) || ||	TRUE	igd	12	4406208	3.53e-08	0.0177544	306314	ebi-a-GCST90016985	Migraine	TRUE	reported	textfile	3	TRUE	0.448424	0.448424	9.92144e-05	30.3936
rs9349379	G	A	G	A	-0.0981548	0.00178749	0.453151	NA	FALSE	FALSE	FALSE	ebi-a-GCST90016985	6	12903957	0.0115198	14306	0.836537	Gut microbiota abundance (genus Coprococcus3 id.11303) || id:ebi-a-GCST90016985	Gut microbiota abundance (genus Coprococcus3 id.11303)	Gut microbiota abundance (genus Coprococcus3 id.11303) || ||	TRUE	igd	6	12903725	3.61e-08	0.0178181	306314	ebi-a-GCST90016985	Migraine	TRUE	reported	textfile	3	TRUE	0.546849	0.453151	9.90582e-05	30.3457
rs9486725	T	C	T	C	0.110915	-0.00689099	0.298277	NA	FALSE	FALSE	FALSE	ebi-a-GCST90016985	6	97061159	0.0118293	14306	0.553716	Gut microbiota abundance (genus Coprococcus3 id.11303) || id:ebi-a-GCST90016985	Gut microbiota abundance (genus Coprococcus3 id.11303)	Gut microbiota abundance (genus Coprococcus3 id.11303) || ||	TRUE	igd	6	96613283	5.56e-09	0.0190268	306314	ebi-a-GCST90016985	Migraine	TRUE	reported	textfile	3	TRUE	0.701723	0.298277	0.000110926	33.9818
rs10774231	C	T	C	T	-0.097881	-0.00429806	0.551576	NA	FALSE	FALSE	FALSE	ebi-a-GCST90017110	12	4515374	0.0107111	14306	0.679997	Gut microbiota abundance (phylum Actinobacteria id.400) || id:ebi-a-GCST90017110	Gut microbiota abundance (phylum Actinobacteria id.400)	Gut microbiota abundance (phylum Actinobacteria id.400) || ||	TRUE	igd	12	4406208	3.53e-08	0.0177544	306314	ebi-a-GCST90017110	Migraine	TRUE	reported	textfile	3	TRUE	0.448424	0.448424	9.92144e-05	30.3936
rs9349379	G	A	G	A	-0.0981548	-0.0238839	0.453151	NA	FALSE	FALSE	FALSE	ebi-a-GCST90017110	6	12903957	0.0108177	14306	0.0268516	Gut microbiota abundance (phylum Actinobacteria id.400) || id:ebi-a-GCST90017110	Gut microbiota abundance (phylum Actinobacteria id.400)	Gut microbiota abundance (phylum Actinobacteria id.400) || ||	TRUE	igd	6	12903725	3.61e-08	0.0178181	306314	ebi-a-GCST90017110	Migraine	TRUE	reported	textfile	3	TRUE	0.546849	0.453151	9.90582e-05	30.3457
rs9486725	T	C	T	C	0.110915	-0.00101383	0.298277	NA	FALSE	FALSE	FALSE	ebi-a-GCST90017110	6	97061159	0.0111001	14306	0.919707	Gut microbiota abundance (phylum Actinobacteria id.400) || id:ebi-a-GCST90017110	Gut microbiota abundance (phylum Actinobacteria id.400)	Gut microbiota abundance (phylum Actinobacteria id.400) || ||	TRUE	igd	6	96613283	5.56e-09	0.0190268	306314	ebi-a-GCST90017110	Migraine	TRUE	reported	textfile	3	TRUE	0.701723	0.298277	0.000110926	33.9818
rs10774231	C	T	C	T	-0.097881	0.0111917	0.551576	NA	FALSE	FALSE	FALSE	ebi-a-GCST90016996	12	4515374	0.0226318	14306	0.620657	Gut microbiota abundance (genus Eubacterium brachy group id.11296) || id:ebi-a-GCST90016996	Gut microbiota abundance (genus Eubacterium brachy group id.11296)	Gut microbiota abundance (genus Eubacterium brachy group id.11296) || ||	TRUE	igd	12	4406208	3.53e-08	0.0177544	306314	ebi-a-GCST90016996	Migraine	TRUE	reported	textfile	3	TRUE	0.448424	0.448424	9.92144e-05	30.3936
rs9349379	G	A	G	A	-0.0981548	0.0203727	0.453151	NA	FALSE	FALSE	FALSE	ebi-a-GCST90016996	6	12903957	0.0228424	14306	0.336805	Gut microbiota abundance (genus Eubacterium brachy group id.11296) || id:ebi-a-GCST90016996	Gut microbiota abundance (genus Eubacterium brachy group id.11296)	Gut microbiota abundance (genus Eubacterium brachy group id.11296) || ||	TRUE	igd	6	12903725	3.61e-08	0.0178181	306314	ebi-a-GCST90016996	Migraine	TRUE	reported	textfile	3	TRUE	0.546849	0.453151	9.90582e-05	30.3457
rs9486725	T	C	T	C	0.110915	0.00902135	0.298277	NA	FALSE	FALSE	FALSE	ebi-a-GCST90016996	6	97061159	0.0235385	14306	0.690521	Gut microbiota abundance (genus Eubacterium brachy group id.11296) || id:ebi-a-GCST90016996	Gut microbiota abundance (genus Eubacterium brachy group id.11296)	Gut microbiota abundance (genus Eubacterium brachy group id.11296) || ||	TRUE	igd	6	96613283	5.56e-09	0.0190268	306314	ebi-a-GCST90016996	Migraine	TRUE	reported	textfile	3	TRUE	0.701723	0.298277	0.000110926	33.9818
NA	NA	NA	NA	NA	NA	NA	NA	NA	NA	NA	NA	NA	NA	NA	NA	NA	NA	NA	NA	NA	NA	NA	NA	NA	NA	NA	NA	ebi-a-GCST90017029	NA	NA	NA	NA	NA	NA	NA	NA	NA	NA
rs10774231	C	T	C	T	-0.097881	-0.0150225	0.551576	NA	FALSE	FALSE	FALSE	ebi-a-GCST90017043	12	4515374	0.0136205	14306	0.254716	Gut microbiota abundance (genus Phascolarctobacterium id.2168) || id:ebi-a-GCST90017043	Gut microbiota abundance (genus Phascolarctobacterium id.2168)	Gut microbiota abundance (genus Phascolarctobacterium id.2168) || ||	TRUE	igd	12	4406208	3.53e-08	0.0177544	306314	ebi-a-GCST90017043	Migraine	TRUE	reported	textfile	3	TRUE	0.448424	0.448424	9.92144e-05	30.3936
rs9349379	G	A	G	A	-0.0981548	-0.00843025	0.453151	NA	FALSE	FALSE	FALSE	ebi-a-GCST90017043	6	12903957	0.0137551	14306	0.558836	Gut microbiota abundance (genus Phascolarctobacterium id.2168) || id:ebi-a-GCST90017043	Gut microbiota abundance (genus Phascolarctobacterium id.2168)	Gut microbiota abundance (genus Phascolarctobacterium id.2168) || ||	TRUE	igd	6	12903725	3.61e-08	0.0178181	306314	ebi-a-GCST90017043	Migraine	TRUE	reported	textfile	3	TRUE	0.546849	0.453151	9.90582e-05	30.3457
rs9486725	T	C	T	C	0.110915	0.00137911	0.298277	NA	FALSE	FALSE	FALSE	ebi-a-GCST90017043	6	97061159	0.0141215	14306	0.914975	Gut microbiota abundance (genus Phascolarctobacterium id.2168) || id:ebi-a-GCST90017043	Gut microbiota abundance (genus Phascolarctobacterium id.2168)	Gut microbiota abundance (genus Phascolarctobacterium id.2168) || ||	TRUE	igd	6	96613283	5.56e-09	0.0190268	306314	ebi-a-GCST90017043	Migraine	TRUE	reported	textfile	3	TRUE	0.701723	0.298277	0.000110926	33.9818
rs10774231	C	T	C	T	-0.097881	0.00134541	0.551576	NA	FALSE	FALSE	FALSE	ebi-a-GCST90016971	12	4515374	0.0126724	14306	0.919792	Gut microbiota abundance (genus Bilophila id.3170) || id:ebi-a-GCST90016971	Gut microbiota abundance (genus Bilophila id.3170)	Gut microbiota abundance (genus Bilophila id.3170) || ||	TRUE	igd	12	4406208	3.53e-08	0.0177544	306314	ebi-a-GCST90016971	Migraine	TRUE	reported	textfile	3	TRUE	0.448424	0.448424	9.92144e-05	30.3936
rs9349379	G	A	G	A	-0.0981548	-0.0310679	0.453151	NA	FALSE	FALSE	FALSE	ebi-a-GCST90016971	6	12903957	0.0127865	14306	0.0170699	Gut microbiota abundance (genus Bilophila id.3170) || id:ebi-a-GCST90016971	Gut microbiota abundance (genus Bilophila id.3170)	Gut microbiota abundance (genus Bilophila id.3170) || ||	TRUE	igd	6	12903725	3.61e-08	0.0178181	306314	ebi-a-GCST90016971	Migraine	TRUE	reported	textfile	3	TRUE	0.546849	0.453151	9.90582e-05	30.3457
rs9486725	T	C	T	C	0.110915	-0.0132166	0.298277	NA	FALSE	FALSE	FALSE	ebi-a-GCST90016971	6	97061159	0.0131195	14306	0.327209	Gut microbiota abundance (genus Bilophila id.3170) || id:ebi-a-GCST90016971	Gut microbiota abundance (genus Bilophila id.3170)	Gut microbiota abundance (genus Bilophila id.3170) || ||	TRUE	igd	6	96613283	5.56e-09	0.0190268	306314	ebi-a-GCST90016971	Migraine	TRUE	reported	textfile	3	TRUE	0.701723	0.298277	0.000110926	33.9818
rs10774231	C	T	C	T	-0.097881	0.00450987	0.551576	NA	FALSE	FALSE	FALSE	ebi-a-GCST90016952	12	4515374	0.0111505	14306	0.690214	Gut microbiota abundance (family Streptococcaceae id.1850) || id:ebi-a-GCST90016952	Gut microbiota abundance (family Streptococcaceae id.1850)	Gut microbiota abundance (family Streptococcaceae id.1850) || ||	TRUE	igd	12	4406208	3.53e-08	0.0177544	306314	ebi-a-GCST90016952	Migraine	TRUE	reported	textfile	3	TRUE	0.448424	0.448424	9.92144e-05	30.3936
rs9349379	G	A	G	A	-0.0981548	-0.00438548	0.453151	NA	FALSE	FALSE	FALSE	ebi-a-GCST90016952	6	12903957	0.011244	14306	0.713311	Gut microbiota abundance (family Streptococcaceae id.1850) || id:ebi-a-GCST90016952	Gut microbiota abundance (family Streptococcaceae id.1850)	Gut microbiota abundance (family Streptococcaceae id.1850) || ||	TRUE	igd	6	12903725	3.61e-08	0.0178181	306314	ebi-a-GCST90016952	Migraine	TRUE	reported	textfile	3	TRUE	0.546849	0.453151	9.90582e-05	30.3457
rs9486725	T	C	T	C	0.110915	0.0159841	0.298277	NA	FALSE	FALSE	FALSE	ebi-a-GCST90016952	6	97061159	0.0115479	14306	0.166295	Gut microbiota abundance (family Streptococcaceae id.1850) || id:ebi-a-GCST90016952	Gut microbiota abundance (family Streptococcaceae id.1850)	Gut microbiota abundance (family Streptococcaceae id.1850) || ||	TRUE	igd	6	96613283	5.56e-09	0.0190268	306314	ebi-a-GCST90016952	Migraine	TRUE	reported	textfile	3	TRUE	0.701723	0.298277	0.000110926	33.9818
rs10774231	C	T	C	T	-0.097881	-0.00536596	0.551576	NA	FALSE	FALSE	FALSE	ebi-a-GCST90017109	12	4515374	0.020879	14306	0.803141	Gut microbiota abundance (order Victivallales id.2254) || id:ebi-a-GCST90017109	Gut microbiota abundance (order Victivallales id.2254)	Gut microbiota abundance (order Victivallales id.2254) || ||	TRUE	igd	12	4406208	3.53e-08	0.0177544	306314	ebi-a-GCST90017109	Migraine	TRUE	reported	textfile	3	TRUE	0.448424	0.448424	9.92144e-05	30.3936
rs9349379	G	A	G	A	-0.0981548	-0.0133032	0.453151	NA	FALSE	FALSE	FALSE	ebi-a-GCST90017109	6	12903957	0.0210948	14306	0.537404	Gut microbiota abundance (order Victivallales id.2254) || id:ebi-a-GCST90017109	Gut microbiota abundance (order Victivallales id.2254)	Gut microbiota abundance (order Victivallales id.2254) || ||	TRUE	igd	6	12903725	3.61e-08	0.0178181	306314	ebi-a-GCST90017109	Migraine	TRUE	reported	textfile	3	TRUE	0.546849	0.453151	9.90582e-05	30.3457
rs9486725	T	C	T	C	0.110915	-0.0171765	0.298277	NA	FALSE	FALSE	FALSE	ebi-a-GCST90017109	6	97061159	0.0215769	14306	0.432624	Gut microbiota abundance (order Victivallales id.2254) || id:ebi-a-GCST90017109	Gut microbiota abundance (order Victivallales id.2254)	Gut microbiota abundance (order Victivallales id.2254) || ||	TRUE	igd	6	96613283	5.56e-09	0.0190268	306314	ebi-a-GCST90017109	Migraine	TRUE	reported	textfile	3	TRUE	0.701723	0.298277	0.000110926	33.9818
rs10774231	C	T	C	T	-0.097881	0.0222778	0.551576	NA	FALSE	FALSE	FALSE	ebi-a-GCST90017066	12	4515374	0.0107753	14306	0.0393287	Gut microbiota abundance (genus Ruminococcus torques group id.14377) || id:ebi-a-GCST90017066	Gut microbiota abundance (genus Ruminococcus torques group id.14377)	Gut microbiota abundance (genus Ruminococcus torques group id.14377) || ||	TRUE	igd	12	4406208	3.53e-08	0.0177544	306314	ebi-a-GCST90017066	Migraine	TRUE	reported	textfile	3	TRUE	0.448424	0.448424	9.92144e-05	30.3936
rs9349379	G	A	G	A	-0.0981548	0.00554916	0.453151	NA	FALSE	FALSE	FALSE	ebi-a-GCST90017066	6	12903957	0.0108694	14306	0.602297	Gut microbiota abundance (genus Ruminococcus torques group id.14377) || id:ebi-a-GCST90017066	Gut microbiota abundance (genus Ruminococcus torques group id.14377)	Gut microbiota abundance (genus Ruminococcus torques group id.14377) || ||	TRUE	igd	6	12903725	3.61e-08	0.0178181	306314	ebi-a-GCST90017066	Migraine	TRUE	reported	textfile	3	TRUE	0.546849	0.453151	9.90582e-05	30.3457
rs9486725	T	C	T	C	0.110915	-0.0184229	0.298277	NA	FALSE	FALSE	FALSE	ebi-a-GCST90017066	6	97061159	0.0111601	14306	0.101182	Gut microbiota abundance (genus Ruminococcus torques group id.14377) || id:ebi-a-GCST90017066	Gut microbiota abundance (genus Ruminococcus torques group id.14377)	Gut microbiota abundance (genus Ruminococcus torques group id.14377) || ||	TRUE	igd	6	96613283	5.56e-09	0.0190268	306314	ebi-a-GCST90017066	Migraine	TRUE	reported	textfile	3	TRUE	0.701723	0.298277	0.000110926	33.9818
rs10774231	C	T	C	T	-0.097881	-0.00558206	0.551576	NA	FALSE	FALSE	FALSE	ebi-a-GCST90016995	12	4515374	0.013134	14306	0.665077	Gut microbiota abundance (genus Escherichia Shigella id.3504) || id:ebi-a-GCST90016995	Gut microbiota abundance (genus Escherichia Shigella id.3504)	Gut microbiota abundance (genus Escherichia Shigella id.3504) || ||	TRUE	igd	12	4406208	3.53e-08	0.0177544	306314	ebi-a-GCST90016995	Migraine	TRUE	reported	textfile	3	TRUE	0.448424	0.448424	9.92144e-05	30.3936
rs9349379	G	A	G	A	-0.0981548	0.0171184	0.453151	NA	FALSE	FALSE	FALSE	ebi-a-GCST90016995	6	12903957	0.0132291	14306	0.188001	Gut microbiota abundance (genus Escherichia Shigella id.3504) || id:ebi-a-GCST90016995	Gut microbiota abundance (genus Escherichia Shigella id.3504)	Gut microbiota abundance (genus Escherichia Shigella id.3504) || ||	TRUE	igd	6	12903725	3.61e-08	0.0178181	306314	ebi-a-GCST90016995	Migraine	TRUE	reported	textfile	3	TRUE	0.546849	0.453151	9.90582e-05	30.3457
rs9486725	T	C	T	C	0.110915	8.29402e-06	0.298277	NA	FALSE	FALSE	FALSE	ebi-a-GCST90016995	6	97061159	0.0135842	14306	0.982279	Gut microbiota abundance (genus Escherichia Shigella id.3504) || id:ebi-a-GCST90016995	Gut microbiota abundance (genus Escherichia Shigella id.3504)	Gut microbiota abundance (genus Escherichia Shigella id.3504) || ||	TRUE	igd	6	96613283	5.56e-09	0.0190268	306314	ebi-a-GCST90016995	Migraine	TRUE	reported	textfile	3	TRUE	0.701723	0.298277	0.000110926	33.9818
rs10774231	C	T	C	T	-0.097881	0.000465828	0.551576	NA	FALSE	FALSE	FALSE	ebi-a-GCST90017021	12	4515374	0.01224	14306	0.98855	Gut microbiota abundance (genus Lachnospiraceae FCS020 group id.11314) || id:ebi-a-GCST90017021	Gut microbiota abundance (genus Lachnospiraceae FCS020 group id.11314)	Gut microbiota abundance (genus Lachnospiraceae FCS020 group id.11314) || ||	TRUE	igd	12	4406208	3.53e-08	0.0177544	306314	ebi-a-GCST90017021	Migraine	TRUE	reported	textfile	3	TRUE	0.448424	0.448424	9.92144e-05	30.3936
rs9349379	G	A	G	A	-0.0981548	0.00335453	0.453151	NA	FALSE	FALSE	FALSE	ebi-a-GCST90017021	6	12903957	0.012329	14306	0.775379	Gut microbiota abundance (genus Lachnospiraceae FCS020 group id.11314) || id:ebi-a-GCST90017021	Gut microbiota abundance (genus Lachnospiraceae FCS020 group id.11314)	Gut microbiota abundance (genus Lachnospiraceae FCS020 group id.11314) || ||	TRUE	igd	6	12903725	3.61e-08	0.0178181	306314	ebi-a-GCST90017021	Migraine	TRUE	reported	textfile	3	TRUE	0.546849	0.453151	9.90582e-05	30.3457
rs9486725	T	C	T	C	0.110915	-0.0101879	0.298277	NA	FALSE	FALSE	FALSE	ebi-a-GCST90017021	6	97061159	0.0126832	14306	0.420966	Gut microbiota abundance (genus Lachnospiraceae FCS020 group id.11314) || id:ebi-a-GCST90017021	Gut microbiota abundance (genus Lachnospiraceae FCS020 group id.11314)	Gut microbiota abundance (genus Lachnospiraceae FCS020 group id.11314) || ||	TRUE	igd	6	96613283	5.56e-09	0.0190268	306314	ebi-a-GCST90017021	Migraine	TRUE	reported	textfile	3	TRUE	0.701723	0.298277	0.000110926	33.9818
rs10774231	C	T	C	T	-0.097881	-0.00679649	0.551576	NA	FALSE	FALSE	FALSE	ebi-a-GCST90017026	12	4515374	0.0119561	14306	0.553049	Gut microbiota abundance (genus Lachnospiraceae UCG004 id.11324) || id:ebi-a-GCST90017026	Gut microbiota abundance (genus Lachnospiraceae UCG004 id.11324)	Gut microbiota abundance (genus Lachnospiraceae UCG004 id.11324) || ||	TRUE	igd	12	4406208	3.53e-08	0.0177544	306314	ebi-a-GCST90017026	Migraine	TRUE	reported	textfile	3	TRUE	0.448424	0.448424	9.92144e-05	30.3936
rs9349379	G	A	G	A	-0.0981548	0.00623831	0.453151	NA	FALSE	FALSE	FALSE	ebi-a-GCST90017026	6	12903957	0.0120648	14306	0.63259	Gut microbiota abundance (genus Lachnospiraceae UCG004 id.11324) || id:ebi-a-GCST90017026	Gut microbiota abundance (genus Lachnospiraceae UCG004 id.11324)	Gut microbiota abundance (genus Lachnospiraceae UCG004 id.11324) || ||	TRUE	igd	6	12903725	3.61e-08	0.0178181	306314	ebi-a-GCST90017026	Migraine	TRUE	reported	textfile	3	TRUE	0.546849	0.453151	9.90582e-05	30.3457
rs9486725	T	C	T	C	0.110915	-0.00661403	0.298277	NA	FALSE	FALSE	FALSE	ebi-a-GCST90017026	6	97061159	0.0123642	14306	0.598865	Gut microbiota abundance (genus Lachnospiraceae UCG004 id.11324) || id:ebi-a-GCST90017026	Gut microbiota abundance (genus Lachnospiraceae UCG004 id.11324)	Gut microbiota abundance (genus Lachnospiraceae UCG004 id.11324) || ||	TRUE	igd	6	96613283	5.56e-09	0.0190268	306314	ebi-a-GCST90017026	Migraine	TRUE	reported	textfile	3	TRUE	0.701723	0.298277	0.000110926	33.9818
rs10774231	C	T	C	T	-0.097881	-0.00567267	0.551576	NA	FALSE	FALSE	FALSE	ebi-a-GCST90017046	12	4515374	0.0249246	14306	0.815096	Gut microbiota abundance (genus Rikenellaceae RC9 gut group id.11191) || id:ebi-a-GCST90017046	Gut microbiota abundance (genus Rikenellaceae RC9 gut group id.11191)	Gut microbiota abundance (genus Rikenellaceae RC9 gut group id.11191) || ||	TRUE	igd	12	4406208	3.53e-08	0.0177544	306314	ebi-a-GCST90017046	Migraine	TRUE	reported	textfile	3	TRUE	0.448424	0.448424	9.92144e-05	30.3936
rs9349379	G	A	G	A	-0.0981548	0.0248991	0.453151	NA	FALSE	FALSE	FALSE	ebi-a-GCST90017046	6	12903957	0.0250063	14306	0.314816	Gut microbiota abundance (genus Rikenellaceae RC9 gut group id.11191) || id:ebi-a-GCST90017046	Gut microbiota abundance (genus Rikenellaceae RC9 gut group id.11191)	Gut microbiota abundance (genus Rikenellaceae RC9 gut group id.11191) || ||	TRUE	igd	6	12903725	3.61e-08	0.0178181	306314	ebi-a-GCST90017046	Migraine	TRUE	reported	textfile	3	TRUE	0.546849	0.453151	9.90582e-05	30.3457
rs9486725	T	C	T	C	0.110915	-0.0223744	0.298277	NA	FALSE	FALSE	FALSE	ebi-a-GCST90017046	6	97061159	0.0257472	14306	0.376614	Gut microbiota abundance (genus Rikenellaceae RC9 gut group id.11191) || id:ebi-a-GCST90017046	Gut microbiota abundance (genus Rikenellaceae RC9 gut group id.11191)	Gut microbiota abundance (genus Rikenellaceae RC9 gut group id.11191) || ||	TRUE	igd	6	96613283	5.56e-09	0.0190268	306314	ebi-a-GCST90017046	Migraine	TRUE	reported	textfile	3	TRUE	0.701723	0.298277	0.000110926	33.9818
rs10774231	C	T	C	T	-0.097881	-0.00856778	0.551576	NA	FALSE	FALSE	FALSE	ebi-a-GCST90017028	12	4515374	0.0125134	14306	0.485316	Gut microbiota abundance (genus Lachnospiraceae UCG010 id.11330) || id:ebi-a-GCST90017028	Gut microbiota abundance (genus Lachnospiraceae UCG010 id.11330)	Gut microbiota abundance (genus Lachnospiraceae UCG010 id.11330) || ||	TRUE	igd	12	4406208	3.53e-08	0.0177544	306314	ebi-a-GCST90017028	Migraine	TRUE	reported	textfile	3	TRUE	0.448424	0.448424	9.92144e-05	30.3936
rs9349379	G	A	G	A	-0.0981548	0.0080217	0.453151	NA	FALSE	FALSE	FALSE	ebi-a-GCST90017028	6	12903957	0.0125995	14306	0.534054	Gut microbiota abundance (genus Lachnospiraceae UCG010 id.11330) || id:ebi-a-GCST90017028	Gut microbiota abundance (genus Lachnospiraceae UCG010 id.11330)	Gut microbiota abundance (genus Lachnospiraceae UCG010 id.11330) || ||	TRUE	igd	6	12903725	3.61e-08	0.0178181	306314	ebi-a-GCST90017028	Migraine	TRUE	reported	textfile	3	TRUE	0.546849	0.453151	9.90582e-05	30.3457
rs9486725	T	C	T	C	0.110915	0.00951686	0.298277	NA	FALSE	FALSE	FALSE	ebi-a-GCST90017028	6	97061159	0.0129146	14306	0.453488	Gut microbiota abundance (genus Lachnospiraceae UCG010 id.11330) || id:ebi-a-GCST90017028	Gut microbiota abundance (genus Lachnospiraceae UCG010 id.11330)	Gut microbiota abundance (genus Lachnospiraceae UCG010 id.11330) || ||	TRUE	igd	6	96613283	5.56e-09	0.0190268	306314	ebi-a-GCST90017028	Migraine	TRUE	reported	textfile	3	TRUE	0.701723	0.298277	0.000110926	33.9818
rs10774231	C	T	C	T	-0.097881	-0.0157547	0.551576	NA	FALSE	FALSE	FALSE	ebi-a-GCST90017036	12	4515374	0.0151875	14306	0.30226	Gut microbiota abundance (genus Oscillibacter id.2063) || id:ebi-a-GCST90017036	Gut microbiota abundance (genus Oscillibacter id.2063)	Gut microbiota abundance (genus Oscillibacter id.2063) || ||	TRUE	igd	12	4406208	3.53e-08	0.0177544	306314	ebi-a-GCST90017036	Migraine	TRUE	reported	textfile	3	TRUE	0.448424	0.448424	9.92144e-05	30.3936
rs9349379	G	A	G	A	-0.0981548	-0.0303358	0.453151	NA	FALSE	FALSE	FALSE	ebi-a-GCST90017036	6	12903957	0.0152781	14306	0.0451076	Gut microbiota abundance (genus Oscillibacter id.2063) || id:ebi-a-GCST90017036	Gut microbiota abundance (genus Oscillibacter id.2063)	Gut microbiota abundance (genus Oscillibacter id.2063) || ||	TRUE	igd	6	12903725	3.61e-08	0.0178181	306314	ebi-a-GCST90017036	Migraine	TRUE	reported	textfile	3	TRUE	0.546849	0.453151	9.90582e-05	30.3457
rs9486725	T	C	T	C	0.110915	-0.0221339	0.298277	NA	FALSE	FALSE	FALSE	ebi-a-GCST90017036	6	97061159	0.0157496	14306	0.162072	Gut microbiota abundance (genus Oscillibacter id.2063) || id:ebi-a-GCST90017036	Gut microbiota abundance (genus Oscillibacter id.2063)	Gut microbiota abundance (genus Oscillibacter id.2063) || ||	TRUE	igd	6	96613283	5.56e-09	0.0190268	306314	ebi-a-GCST90017036	Migraine	TRUE	reported	textfile	3	TRUE	0.701723	0.298277	0.000110926	33.9818
rs10774231	C	T	C	T	-0.097881	0.00494699	0.551576	NA	FALSE	FALSE	FALSE	ebi-a-GCST90017092	12	4515374	0.0106169	14306	0.649002	Gut microbiota abundance (order Bacteroidales id.913) || id:ebi-a-GCST90017092	Gut microbiota abundance (order Bacteroidales id.913)	Gut microbiota abundance (order Bacteroidales id.913) || ||	TRUE	igd	12	4406208	3.53e-08	0.0177544	306314	ebi-a-GCST90017092	Migraine	TRUE	reported	textfile	3	TRUE	0.448424	0.448424	9.92144e-05	30.3936
rs9349379	G	A	G	A	-0.0981548	3.32941e-05	0.453151	NA	FALSE	FALSE	FALSE	ebi-a-GCST90017092	6	12903957	0.0107147	14306	0.993682	Gut microbiota abundance (order Bacteroidales id.913) || id:ebi-a-GCST90017092	Gut microbiota abundance (order Bacteroidales id.913)	Gut microbiota abundance (order Bacteroidales id.913) || ||	TRUE	igd	6	12903725	3.61e-08	0.0178181	306314	ebi-a-GCST90017092	Migraine	TRUE	reported	textfile	3	TRUE	0.546849	0.453151	9.90582e-05	30.3457
rs9486725	T	C	T	C	0.110915	0.000228331	0.298277	NA	FALSE	FALSE	FALSE	ebi-a-GCST90017092	6	97061159	0.010997	14306	0.9642	Gut microbiota abundance (order Bacteroidales id.913) || id:ebi-a-GCST90017092	Gut microbiota abundance (order Bacteroidales id.913)	Gut microbiota abundance (order Bacteroidales id.913) || ||	TRUE	igd	6	96613283	5.56e-09	0.0190268	306314	ebi-a-GCST90017092	Migraine	TRUE	reported	textfile	3	TRUE	0.701723	0.298277	0.000110926	33.9818
NA	NA	NA	NA	NA	NA	NA	NA	NA	NA	NA	NA	NA	NA	NA	NA	NA	NA	NA	NA	NA	NA	NA	NA	NA	NA	NA	NA	ebi-a-GCST90016930	NA	NA	NA	NA	NA	NA	NA	NA	NA	NA
rs10774231	C	T	C	T	-0.097881	-0.0128919	0.551576	NA	FALSE	FALSE	FALSE	ebi-a-GCST90016914	12	4515374	0.0108036	14306	0.23515	Gut microbiota abundance (class Coriobacteriia id.809) || id:ebi-a-GCST90016914	Gut microbiota abundance (class Coriobacteriia id.809)	Gut microbiota abundance (class Coriobacteriia id.809) || ||	TRUE	igd	12	4406208	3.53e-08	0.0177544	306314	ebi-a-GCST90016914	Migraine	TRUE	reported	textfile	3	TRUE	0.448424	0.448424	9.92144e-05	30.3936
rs9349379	G	A	G	A	-0.0981548	-0.0119763	0.453151	NA	FALSE	FALSE	FALSE	ebi-a-GCST90016914	6	12903957	0.0109064	14306	0.290279	Gut microbiota abundance (class Coriobacteriia id.809) || id:ebi-a-GCST90016914	Gut microbiota abundance (class Coriobacteriia id.809)	Gut microbiota abundance (class Coriobacteriia id.809) || ||	TRUE	igd	6	12903725	3.61e-08	0.0178181	306314	ebi-a-GCST90016914	Migraine	TRUE	reported	textfile	3	TRUE	0.546849	0.453151	9.90582e-05	30.3457
rs9486725	T	C	T	C	0.110915	-0.0061867	0.298277	NA	FALSE	FALSE	FALSE	ebi-a-GCST90016914	6	97061159	0.011194	14306	0.569656	Gut microbiota abundance (class Coriobacteriia id.809) || id:ebi-a-GCST90016914	Gut microbiota abundance (class Coriobacteriia id.809)	Gut microbiota abundance (class Coriobacteriia id.809) || ||	TRUE	igd	6	96613283	5.56e-09	0.0190268	306314	ebi-a-GCST90016914	Migraine	TRUE	reported	textfile	3	TRUE	0.701723	0.298277	0.000110926	33.9818
rs10774231	C	T	C	T	-0.097881	-0.026423	0.551576	NA	FALSE	FALSE	FALSE	ebi-a-GCST90017113	12	4515374	0.0230775	14306	0.244957	Gut microbiota abundance (phylum Euryarchaeota id.55) || id:ebi-a-GCST90017113	Gut microbiota abundance (phylum Euryarchaeota id.55)	Gut microbiota abundance (phylum Euryarchaeota id.55) || ||	TRUE	igd	12	4406208	3.53e-08	0.0177544	306314	ebi-a-GCST90017113	Migraine	TRUE	reported	textfile	3	TRUE	0.448424	0.448424	9.92144e-05	30.3936
rs9349379	G	A	G	A	-0.0981548	-0.0220288	0.453151	NA	FALSE	FALSE	FALSE	ebi-a-GCST90017113	6	12903957	0.0233162	14306	0.365683	Gut microbiota abundance (phylum Euryarchaeota id.55) || id:ebi-a-GCST90017113	Gut microbiota abundance (phylum Euryarchaeota id.55)	Gut microbiota abundance (phylum Euryarchaeota id.55) || ||	TRUE	igd	6	12903725	3.61e-08	0.0178181	306314	ebi-a-GCST90017113	Migraine	TRUE	reported	textfile	3	TRUE	0.546849	0.453151	9.90582e-05	30.3457
rs9486725	T	C	T	C	0.110915	-0.0086489	0.298277	NA	FALSE	FALSE	FALSE	ebi-a-GCST90017113	6	97061159	0.0239115	14306	0.711466	Gut microbiota abundance (phylum Euryarchaeota id.55) || id:ebi-a-GCST90017113	Gut microbiota abundance (phylum Euryarchaeota id.55)	Gut microbiota abundance (phylum Euryarchaeota id.55) || ||	TRUE	igd	6	96613283	5.56e-09	0.0190268	306314	ebi-a-GCST90017113	Migraine	TRUE	reported	textfile	3	TRUE	0.701723	0.298277	0.000110926	33.9818
rs10774231	C	T	C	T	-0.097881	0.0154283	0.551576	NA	FALSE	FALSE	FALSE	ebi-a-GCST90017027	12	4515374	0.0171462	14306	0.365368	Gut microbiota abundance (genus Lachnospiraceae UCG008 id.11328) || id:ebi-a-GCST90017027	Gut microbiota abundance (genus Lachnospiraceae UCG008 id.11328)	Gut microbiota abundance (genus Lachnospiraceae UCG008 id.11328) || ||	TRUE	igd	12	4406208	3.53e-08	0.0177544	306314	ebi-a-GCST90017027	Migraine	TRUE	reported	textfile	3	TRUE	0.448424	0.448424	9.92144e-05	30.3936
rs9349379	G	A	G	A	-0.0981548	-0.0164625	0.453151	NA	FALSE	FALSE	FALSE	ebi-a-GCST90017027	6	12903957	0.0173052	14306	0.366061	Gut microbiota abundance (genus Lachnospiraceae UCG008 id.11328) || id:ebi-a-GCST90017027	Gut microbiota abundance (genus Lachnospiraceae UCG008 id.11328)	Gut microbiota abundance (genus Lachnospiraceae UCG008 id.11328) || ||	TRUE	igd	6	12903725	3.61e-08	0.0178181	306314	ebi-a-GCST90017027	Migraine	TRUE	reported	textfile	3	TRUE	0.546849	0.453151	9.90582e-05	30.3457
rs9486725	T	C	T	C	0.110915	0.00853171	0.298277	NA	FALSE	FALSE	FALSE	ebi-a-GCST90017027	6	97061159	0.0177379	14306	0.622495	Gut microbiota abundance (genus Lachnospiraceae UCG008 id.11328) || id:ebi-a-GCST90017027	Gut microbiota abundance (genus Lachnospiraceae UCG008 id.11328)	Gut microbiota abundance (genus Lachnospiraceae UCG008 id.11328) || ||	TRUE	igd	6	96613283	5.56e-09	0.0190268	306314	ebi-a-GCST90017027	Migraine	TRUE	reported	textfile	3	TRUE	0.701723	0.298277	0.000110926	33.9818
rs10774231	C	T	C	T	-0.097881	-0.0491581	0.551576	NA	FALSE	FALSE	FALSE	ebi-a-GCST90016919	12	4515374	0.0187022	14306	0.00872951	Gut microbiota abundance (class Melainabacteria id.1589) || id:ebi-a-GCST90016919	Gut microbiota abundance (class Melainabacteria id.1589)	Gut microbiota abundance (class Melainabacteria id.1589) || ||	TRUE	igd	12	4406208	3.53e-08	0.0177544	306314	ebi-a-GCST90016919	Migraine	TRUE	reported	textfile	3	TRUE	0.448424	0.448424	9.92144e-05	30.3936
rs9349379	G	A	G	A	-0.0981548	0.00730584	0.453151	NA	FALSE	FALSE	FALSE	ebi-a-GCST90016919	6	12903957	0.0188248	14306	0.69989	Gut microbiota abundance (class Melainabacteria id.1589) || id:ebi-a-GCST90016919	Gut microbiota abundance (class Melainabacteria id.1589)	Gut microbiota abundance (class Melainabacteria id.1589) || ||	TRUE	igd	6	12903725	3.61e-08	0.0178181	306314	ebi-a-GCST90016919	Migraine	TRUE	reported	textfile	3	TRUE	0.546849	0.453151	9.90582e-05	30.3457
rs9486725	T	C	T	C	0.110915	-0.0306814	0.298277	NA	FALSE	FALSE	FALSE	ebi-a-GCST90016919	6	97061159	0.0194005	14306	0.112046	Gut microbiota abundance (class Melainabacteria id.1589) || id:ebi-a-GCST90016919	Gut microbiota abundance (class Melainabacteria id.1589)	Gut microbiota abundance (class Melainabacteria id.1589) || ||	TRUE	igd	6	96613283	5.56e-09	0.0190268	306314	ebi-a-GCST90016919	Migraine	TRUE	reported	textfile	3	TRUE	0.701723	0.298277	0.000110926	33.9818
rs10774231	C	T	C	T	-0.097881	-0.00711838	0.551576	NA	FALSE	FALSE	FALSE	ebi-a-GCST90016981	12	4515374	0.011992	14306	0.545085	Gut microbiota abundance (genus Collinsella id.815) || id:ebi-a-GCST90016981	Gut microbiota abundance (genus Collinsella id.815)	Gut microbiota abundance (genus Collinsella id.815) || ||	TRUE	igd	12	4406208	3.53e-08	0.0177544	306314	ebi-a-GCST90016981	Migraine	TRUE	reported	textfile	3	TRUE	0.448424	0.448424	9.92144e-05	30.3936
rs9349379	G	A	G	A	-0.0981548	-0.028649	0.453151	NA	FALSE	FALSE	FALSE	ebi-a-GCST90016981	6	12903957	0.0121228	14306	0.020602	Gut microbiota abundance (genus Collinsella id.815) || id:ebi-a-GCST90016981	Gut microbiota abundance (genus Collinsella id.815)	Gut microbiota abundance (genus Collinsella id.815) || ||	TRUE	igd	6	12903725	3.61e-08	0.0178181	306314	ebi-a-GCST90016981	Migraine	TRUE	reported	textfile	3	TRUE	0.546849	0.453151	9.90582e-05	30.3457
rs9486725	T	C	T	C	0.110915	-0.00412539	0.298277	NA	FALSE	FALSE	FALSE	ebi-a-GCST90016981	6	97061159	0.0124418	14306	0.742566	Gut microbiota abundance (genus Collinsella id.815) || id:ebi-a-GCST90016981	Gut microbiota abundance (genus Collinsella id.815)	Gut microbiota abundance (genus Collinsella id.815) || ||	TRUE	igd	6	96613283	5.56e-09	0.0190268	306314	ebi-a-GCST90016981	Migraine	TRUE	reported	textfile	3	TRUE	0.701723	0.298277	0.000110926	33.9818
rs10774231	C	T	C	T	-0.097881	-0.0109225	0.551576	NA	FALSE	FALSE	FALSE	ebi-a-GCST90017114	12	4515374	0.0106137	14306	0.297024	Gut microbiota abundance (phylum Firmicutes id.1672) || id:ebi-a-GCST90017114	Gut microbiota abundance (phylum Firmicutes id.1672)	Gut microbiota abundance (phylum Firmicutes id.1672) || ||	TRUE	igd	12	4406208	3.53e-08	0.0177544	306314	ebi-a-GCST90017114	Migraine	TRUE	reported	textfile	3	TRUE	0.448424	0.448424	9.92144e-05	30.3936
rs9349379	G	A	G	A	-0.0981548	0.00777919	0.453151	NA	FALSE	FALSE	FALSE	ebi-a-GCST90017114	6	12903957	0.0107145	14306	0.465958	Gut microbiota abundance (phylum Firmicutes id.1672) || id:ebi-a-GCST90017114	Gut microbiota abundance (phylum Firmicutes id.1672)	Gut microbiota abundance (phylum Firmicutes id.1672) || ||	TRUE	igd	6	12903725	3.61e-08	0.0178181	306314	ebi-a-GCST90017114	Migraine	TRUE	reported	textfile	3	TRUE	0.546849	0.453151	9.90582e-05	30.3457
rs9486725	T	C	T	C	0.110915	0.0087745	0.298277	NA	FALSE	FALSE	FALSE	ebi-a-GCST90017114	6	97061159	0.0109933	14306	0.442419	Gut microbiota abundance (phylum Firmicutes id.1672) || id:ebi-a-GCST90017114	Gut microbiota abundance (phylum Firmicutes id.1672)	Gut microbiota abundance (phylum Firmicutes id.1672) || ||	TRUE	igd	6	96613283	5.56e-09	0.0190268	306314	ebi-a-GCST90017114	Migraine	TRUE	reported	textfile	3	TRUE	0.701723	0.298277	0.000110926	33.9818
rs10774231	C	T	C	T	-0.097881	-0.028016	0.551576	NA	FALSE	FALSE	FALSE	ebi-a-GCST90016992	12	4515374	0.0165411	14306	0.0949948	Gut microbiota abundance (genus Enterorhabdus id.820) || id:ebi-a-GCST90016992	Gut microbiota abundance (genus Enterorhabdus id.820)	Gut microbiota abundance (genus Enterorhabdus id.820) || ||	TRUE	igd	12	4406208	3.53e-08	0.0177544	306314	ebi-a-GCST90016992	Migraine	TRUE	reported	textfile	3	TRUE	0.448424	0.448424	9.92144e-05	30.3936
rs9349379	G	A	G	A	-0.0981548	-0.0174704	0.453151	NA	FALSE	FALSE	FALSE	ebi-a-GCST90016992	6	12903957	0.0166927	14306	0.289528	Gut microbiota abundance (genus Enterorhabdus id.820) || id:ebi-a-GCST90016992	Gut microbiota abundance (genus Enterorhabdus id.820)	Gut microbiota abundance (genus Enterorhabdus id.820) || ||	TRUE	igd	6	12903725	3.61e-08	0.0178181	306314	ebi-a-GCST90016992	Migraine	TRUE	reported	textfile	3	TRUE	0.546849	0.453151	9.90582e-05	30.3457
rs9486725	T	C	T	C	0.110915	-0.0174117	0.298277	NA	FALSE	FALSE	FALSE	ebi-a-GCST90016992	6	97061159	0.0171572	14306	0.305508	Gut microbiota abundance (genus Enterorhabdus id.820) || id:ebi-a-GCST90016992	Gut microbiota abundance (genus Enterorhabdus id.820)	Gut microbiota abundance (genus Enterorhabdus id.820) || ||	TRUE	igd	6	96613283	5.56e-09	0.0190268	306314	ebi-a-GCST90016992	Migraine	TRUE	reported	textfile	3	TRUE	0.701723	0.298277	0.000110926	33.9818
rs10774231	C	T	C	T	-0.097881	0.00693347	0.551576	NA	FALSE	FALSE	FALSE	ebi-a-GCST90017074	12	4515374	0.0151862	14306	0.650038	Gut microbiota abundance (genus Turicibacter id.2162) || id:ebi-a-GCST90017074	Gut microbiota abundance (genus Turicibacter id.2162)	Gut microbiota abundance (genus Turicibacter id.2162) || ||	TRUE	igd	12	4406208	3.53e-08	0.0177544	306314	ebi-a-GCST90017074	Migraine	TRUE	reported	textfile	3	TRUE	0.448424	0.448424	9.92144e-05	30.3936
rs9349379	G	A	G	A	-0.0981548	-0.0182137	0.453151	NA	FALSE	FALSE	FALSE	ebi-a-GCST90017074	6	12903957	0.015286	14306	0.233735	Gut microbiota abundance (genus Turicibacter id.2162) || id:ebi-a-GCST90017074	Gut microbiota abundance (genus Turicibacter id.2162)	Gut microbiota abundance (genus Turicibacter id.2162) || ||	TRUE	igd	6	12903725	3.61e-08	0.0178181	306314	ebi-a-GCST90017074	Migraine	TRUE	reported	textfile	3	TRUE	0.546849	0.453151	9.90582e-05	30.3457
rs9486725	T	C	T	C	0.110915	-0.012626	0.298277	NA	FALSE	FALSE	FALSE	ebi-a-GCST90017074	6	97061159	0.0157465	14306	0.437411	Gut microbiota abundance (genus Turicibacter id.2162) || id:ebi-a-GCST90017074	Gut microbiota abundance (genus Turicibacter id.2162)	Gut microbiota abundance (genus Turicibacter id.2162) || ||	TRUE	igd	6	96613283	5.56e-09	0.0190268	306314	ebi-a-GCST90017074	Migraine	TRUE	reported	textfile	3	TRUE	0.701723	0.298277	0.000110926	33.9818
rs10774231	C	T	C	T	-0.097881	0.0182531	0.551576	NA	FALSE	FALSE	FALSE	ebi-a-GCST90016979	12	4515374	0.0222551	14306	0.413619	Gut microbiota abundance (genus Clostridium innocuum group id.14397) || id:ebi-a-GCST90016979	Gut microbiota abundance (genus Clostridium innocuum group id.14397)	Gut microbiota abundance (genus Clostridium innocuum group id.14397) || ||	TRUE	igd	12	4406208	3.53e-08	0.0177544	306314	ebi-a-GCST90016979	Migraine	TRUE	reported	textfile	3	TRUE	0.448424	0.448424	9.92144e-05	30.3936
rs9349379	G	A	G	A	-0.0981548	0.00499627	0.453151	NA	FALSE	FALSE	FALSE	ebi-a-GCST90016979	6	12903957	0.0224123	14306	0.820095	Gut microbiota abundance (genus Clostridium innocuum group id.14397) || id:ebi-a-GCST90016979	Gut microbiota abundance (genus Clostridium innocuum group id.14397)	Gut microbiota abundance (genus Clostridium innocuum group id.14397) || ||	TRUE	igd	6	12903725	3.61e-08	0.0178181	306314	ebi-a-GCST90016979	Migraine	TRUE	reported	textfile	3	TRUE	0.546849	0.453151	9.90582e-05	30.3457
rs9486725	T	C	T	C	0.110915	-0.0222721	0.298277	NA	FALSE	FALSE	FALSE	ebi-a-GCST90016979	6	97061159	0.0229761	14306	0.333156	Gut microbiota abundance (genus Clostridium innocuum group id.14397) || id:ebi-a-GCST90016979	Gut microbiota abundance (genus Clostridium innocuum group id.14397)	Gut microbiota abundance (genus Clostridium innocuum group id.14397) || ||	TRUE	igd	6	96613283	5.56e-09	0.0190268	306314	ebi-a-GCST90016979	Migraine	TRUE	reported	textfile	3	TRUE	0.701723	0.298277	0.000110926	33.9818
rs10774231	C	T	C	T	-0.097881	-0.00269313	0.551576	NA	FALSE	FALSE	FALSE	ebi-a-GCST90017003	12	4515374	0.010909	14306	0.805776	Gut microbiota abundance (genus Eubacterium rectale group id.14374) || id:ebi-a-GCST90017003	Gut microbiota abundance (genus Eubacterium rectale group id.14374)	Gut microbiota abundance (genus Eubacterium rectale group id.14374) || ||	TRUE	igd	12	4406208	3.53e-08	0.0177544	306314	ebi-a-GCST90017003	Migraine	TRUE	reported	textfile	3	TRUE	0.448424	0.448424	9.92144e-05	30.3936
rs9349379	G	A	G	A	-0.0981548	-0.00510428	0.453151	NA	FALSE	FALSE	FALSE	ebi-a-GCST90017003	6	12903957	0.0110175	14306	0.634615	Gut microbiota abundance (genus Eubacterium rectale group id.14374) || id:ebi-a-GCST90017003	Gut microbiota abundance (genus Eubacterium rectale group id.14374)	Gut microbiota abundance (genus Eubacterium rectale group id.14374) || ||	TRUE	igd	6	12903725	3.61e-08	0.0178181	306314	ebi-a-GCST90017003	Migraine	TRUE	reported	textfile	3	TRUE	0.546849	0.453151	9.90582e-05	30.3457
rs9486725	T	C	T	C	0.110915	0.0138845	0.298277	NA	FALSE	FALSE	FALSE	ebi-a-GCST90017003	6	97061159	0.0113066	14306	0.2213	Gut microbiota abundance (genus Eubacterium rectale group id.14374) || id:ebi-a-GCST90017003	Gut microbiota abundance (genus Eubacterium rectale group id.14374)	Gut microbiota abundance (genus Eubacterium rectale group id.14374) || ||	TRUE	igd	6	96613283	5.56e-09	0.0190268	306314	ebi-a-GCST90017003	Migraine	TRUE	reported	textfile	3	TRUE	0.701723	0.298277	0.000110926	33.9818
rs10774231	C	T	C	T	-0.097881	0.00201282	0.551576	NA	FALSE	FALSE	FALSE	ebi-a-GCST90016910	12	4515374	0.0109075	14306	0.863601	Gut microbiota abundance (class Bacilli id.1673) || id:ebi-a-GCST90016910	Gut microbiota abundance (class Bacilli id.1673)	Gut microbiota abundance (class Bacilli id.1673) || ||	TRUE	igd	12	4406208	3.53e-08	0.0177544	306314	ebi-a-GCST90016910	Migraine	TRUE	reported	textfile	3	TRUE	0.448424	0.448424	9.92144e-05	30.3936
rs9349379	G	A	G	A	-0.0981548	0.00232444	0.453151	NA	FALSE	FALSE	FALSE	ebi-a-GCST90016910	6	12903957	0.0109994	14306	0.822662	Gut microbiota abundance (class Bacilli id.1673) || id:ebi-a-GCST90016910	Gut microbiota abundance (class Bacilli id.1673)	Gut microbiota abundance (class Bacilli id.1673) || ||	TRUE	igd	6	12903725	3.61e-08	0.0178181	306314	ebi-a-GCST90016910	Migraine	TRUE	reported	textfile	3	TRUE	0.546849	0.453151	9.90582e-05	30.3457
rs9486725	T	C	T	C	0.110915	0.0125561	0.298277	NA	FALSE	FALSE	FALSE	ebi-a-GCST90016910	6	97061159	0.0112953	14306	0.259514	Gut microbiota abundance (class Bacilli id.1673) || id:ebi-a-GCST90016910	Gut microbiota abundance (class Bacilli id.1673)	Gut microbiota abundance (class Bacilli id.1673) || ||	TRUE	igd	6	96613283	5.56e-09	0.0190268	306314	ebi-a-GCST90016910	Migraine	TRUE	reported	textfile	3	TRUE	0.701723	0.298277	0.000110926	33.9818
rs10774231	C	T	C	T	-0.097881	-0.0125493	0.551576	NA	FALSE	FALSE	FALSE	ebi-a-GCST90016957	12	4515374	0.0131768	14306	0.342984	Gut microbiota abundance (family Verrucomicrobiaceae id.4036) || id:ebi-a-GCST90016957	Gut microbiota abundance (family Verrucomicrobiaceae id.4036)	Gut microbiota abundance (family Verrucomicrobiaceae id.4036) || ||	TRUE	igd	12	4406208	3.53e-08	0.0177544	306314	ebi-a-GCST90016957	Migraine	TRUE	reported	textfile	3	TRUE	0.448424	0.448424	9.92144e-05	30.3936
rs9349379	G	A	G	A	-0.0981548	-0.0133889	0.453151	NA	FALSE	FALSE	FALSE	ebi-a-GCST90016957	6	12903957	0.0133092	14306	0.322615	Gut microbiota abundance (family Verrucomicrobiaceae id.4036) || id:ebi-a-GCST90016957	Gut microbiota abundance (family Verrucomicrobiaceae id.4036)	Gut microbiota abundance (family Verrucomicrobiaceae id.4036) || ||	TRUE	igd	6	12903725	3.61e-08	0.0178181	306314	ebi-a-GCST90016957	Migraine	TRUE	reported	textfile	3	TRUE	0.546849	0.453151	9.90582e-05	30.3457
rs9486725	T	C	T	C	0.110915	-0.0172683	0.298277	NA	FALSE	FALSE	FALSE	ebi-a-GCST90016957	6	97061159	0.0136792	14306	0.20626	Gut microbiota abundance (family Verrucomicrobiaceae id.4036) || id:ebi-a-GCST90016957	Gut microbiota abundance (family Verrucomicrobiaceae id.4036)	Gut microbiota abundance (family Verrucomicrobiaceae id.4036) || ||	TRUE	igd	6	96613283	5.56e-09	0.0190268	306314	ebi-a-GCST90016957	Migraine	TRUE	reported	textfile	3	TRUE	0.701723	0.298277	0.000110926	33.9818
rs10774231	C	T	C	T	-0.097881	0.0039829	0.551576	NA	FALSE	FALSE	FALSE	ebi-a-GCST90017011	12	4515374	0.010901	14306	0.728028	Gut microbiota abundance (genus Fusicatenibacter id.11305) || id:ebi-a-GCST90017011	Gut microbiota abundance (genus Fusicatenibacter id.11305)	Gut microbiota abundance (genus Fusicatenibacter id.11305) || ||	TRUE	igd	12	4406208	3.53e-08	0.0177544	306314	ebi-a-GCST90017011	Migraine	TRUE	reported	textfile	3	TRUE	0.448424	0.448424	9.92144e-05	30.3936
rs9349379	G	A	G	A	-0.0981548	-0.00774897	0.453151	NA	FALSE	FALSE	FALSE	ebi-a-GCST90017011	6	12903957	0.0109981	14306	0.463519	Gut microbiota abundance (genus Fusicatenibacter id.11305) || id:ebi-a-GCST90017011	Gut microbiota abundance (genus Fusicatenibacter id.11305)	Gut microbiota abundance (genus Fusicatenibacter id.11305) || ||	TRUE	igd	6	12903725	3.61e-08	0.0178181	306314	ebi-a-GCST90017011	Migraine	TRUE	reported	textfile	3	TRUE	0.546849	0.453151	9.90582e-05	30.3457
rs9486725	T	C	T	C	0.110915	-0.00144229	0.298277	NA	FALSE	FALSE	FALSE	ebi-a-GCST90017011	6	97061159	0.0112947	14306	0.893555	Gut microbiota abundance (genus Fusicatenibacter id.11305) || id:ebi-a-GCST90017011	Gut microbiota abundance (genus Fusicatenibacter id.11305)	Gut microbiota abundance (genus Fusicatenibacter id.11305) || ||	TRUE	igd	6	96613283	5.56e-09	0.0190268	306314	ebi-a-GCST90017011	Migraine	TRUE	reported	textfile	3	TRUE	0.701723	0.298277	0.000110926	33.9818
rs10774231	C	T	C	T	-0.097881	0.00529622	0.551576	NA	FALSE	FALSE	FALSE	ebi-a-GCST90016928	12	4515374	0.0161306	14306	0.755397	Gut microbiota abundance (family Bacteroidales S24 7group id.11173) || id:ebi-a-GCST90016928	Gut microbiota abundance (family Bacteroidales S24 7group id.11173)	Gut microbiota abundance (family Bacteroidales S24 7group id.11173) || ||	TRUE	igd	12	4406208	3.53e-08	0.0177544	306314	ebi-a-GCST90016928	Migraine	TRUE	reported	textfile	3	TRUE	0.448424	0.448424	9.92144e-05	30.3936
rs9349379	G	A	G	A	-0.0981548	-0.00490593	0.453151	NA	FALSE	FALSE	FALSE	ebi-a-GCST90016928	6	12903957	0.016232	14306	0.728529	Gut microbiota abundance (family Bacteroidales S24 7group id.11173) || id:ebi-a-GCST90016928	Gut microbiota abundance (family Bacteroidales S24 7group id.11173)	Gut microbiota abundance (family Bacteroidales S24 7group id.11173) || ||	TRUE	igd	6	12903725	3.61e-08	0.0178181	306314	ebi-a-GCST90016928	Migraine	TRUE	reported	textfile	3	TRUE	0.546849	0.453151	9.90582e-05	30.3457
rs9486725	T	C	T	C	0.110915	-0.0126744	0.298277	NA	FALSE	FALSE	FALSE	ebi-a-GCST90016928	6	97061159	0.0166922	14306	0.451252	Gut microbiota abundance (family Bacteroidales S24 7group id.11173) || id:ebi-a-GCST90016928	Gut microbiota abundance (family Bacteroidales S24 7group id.11173)	Gut microbiota abundance (family Bacteroidales S24 7group id.11173) || ||	TRUE	igd	6	96613283	5.56e-09	0.0190268	306314	ebi-a-GCST90016928	Migraine	TRUE	reported	textfile	3	TRUE	0.701723	0.298277	0.000110926	33.9818
rs10774231	C	T	C	T	-0.097881	-0.004384	0.551576	NA	FALSE	FALSE	FALSE	ebi-a-GCST90017094	12	4515374	0.0109956	14306	0.67145	Gut microbiota abundance (order Burkholderiales id.2874) || id:ebi-a-GCST90017094	Gut microbiota abundance (order Burkholderiales id.2874)	Gut microbiota abundance (order Burkholderiales id.2874) || ||	TRUE	igd	12	4406208	3.53e-08	0.0177544	306314	ebi-a-GCST90017094	Migraine	TRUE	reported	textfile	3	TRUE	0.448424	0.448424	9.92144e-05	30.3936
rs9349379	G	A	G	A	-0.0981548	0.0127391	0.453151	NA	FALSE	FALSE	FALSE	ebi-a-GCST90017094	6	12903957	0.0110953	14306	0.236609	Gut microbiota abundance (order Burkholderiales id.2874) || id:ebi-a-GCST90017094	Gut microbiota abundance (order Burkholderiales id.2874)	Gut microbiota abundance (order Burkholderiales id.2874) || ||	TRUE	igd	6	12903725	3.61e-08	0.0178181	306314	ebi-a-GCST90017094	Migraine	TRUE	reported	textfile	3	TRUE	0.546849	0.453151	9.90582e-05	30.3457
rs9486725	T	C	T	C	0.110915	-0.00970761	0.298277	NA	FALSE	FALSE	FALSE	ebi-a-GCST90017094	6	97061159	0.0113811	14306	0.397205	Gut microbiota abundance (order Burkholderiales id.2874) || id:ebi-a-GCST90017094	Gut microbiota abundance (order Burkholderiales id.2874)	Gut microbiota abundance (order Burkholderiales id.2874) || ||	TRUE	igd	6	96613283	5.56e-09	0.0190268	306314	ebi-a-GCST90017094	Migraine	TRUE	reported	textfile	3	TRUE	0.701723	0.298277	0.000110926	33.9818
rs10774231	C	T	C	T	-0.097881	0.0213473	0.551576	NA	FALSE	FALSE	FALSE	ebi-a-GCST90016977	12	4515374	0.0252068	14306	0.411488	Gut microbiota abundance (genus Catenibacterium id.2153) || id:ebi-a-GCST90016977	Gut microbiota abundance (genus Catenibacterium id.2153)	Gut microbiota abundance (genus Catenibacterium id.2153) || ||	TRUE	igd	12	4406208	3.53e-08	0.0177544	306314	ebi-a-GCST90016977	Migraine	TRUE	reported	textfile	3	TRUE	0.448424	0.448424	9.92144e-05	30.3936
rs9349379	G	A	G	A	-0.0981548	-0.0310104	0.453151	NA	FALSE	FALSE	FALSE	ebi-a-GCST90016977	6	12903957	0.0254987	14306	0.222791	Gut microbiota abundance (genus Catenibacterium id.2153) || id:ebi-a-GCST90016977	Gut microbiota abundance (genus Catenibacterium id.2153)	Gut microbiota abundance (genus Catenibacterium id.2153) || ||	TRUE	igd	6	12903725	3.61e-08	0.0178181	306314	ebi-a-GCST90016977	Migraine	TRUE	reported	textfile	3	TRUE	0.546849	0.453151	9.90582e-05	30.3457
rs9486725	T	C	T	C	0.110915	0.0139475	0.298277	NA	FALSE	FALSE	FALSE	ebi-a-GCST90016977	6	97061159	0.0261526	14306	0.603997	Gut microbiota abundance (genus Catenibacterium id.2153) || id:ebi-a-GCST90016977	Gut microbiota abundance (genus Catenibacterium id.2153)	Gut microbiota abundance (genus Catenibacterium id.2153) || ||	TRUE	igd	6	96613283	5.56e-09	0.0190268	306314	ebi-a-GCST90016977	Migraine	TRUE	reported	textfile	3	TRUE	0.701723	0.298277	0.000110926	33.9818
rs10774231	C	T	C	T	-0.097881	-0.00728791	0.551576	NA	FALSE	FALSE	FALSE	ebi-a-GCST90017115	12	4515374	0.02087	14306	0.732037	Gut microbiota abundance (phylum Lentisphaerae id.2238) || id:ebi-a-GCST90017115	Gut microbiota abundance (phylum Lentisphaerae id.2238)	Gut microbiota abundance (phylum Lentisphaerae id.2238) || ||	TRUE	igd	12	4406208	3.53e-08	0.0177544	306314	ebi-a-GCST90017115	Migraine	TRUE	reported	textfile	3	TRUE	0.448424	0.448424	9.92144e-05	30.3936
rs9349379	G	A	G	A	-0.0981548	-0.0115253	0.453151	NA	FALSE	FALSE	FALSE	ebi-a-GCST90017115	6	12903957	0.0210864	14306	0.592306	Gut microbiota abundance (phylum Lentisphaerae id.2238) || id:ebi-a-GCST90017115	Gut microbiota abundance (phylum Lentisphaerae id.2238)	Gut microbiota abundance (phylum Lentisphaerae id.2238) || ||	TRUE	igd	6	12903725	3.61e-08	0.0178181	306314	ebi-a-GCST90017115	Migraine	TRUE	reported	textfile	3	TRUE	0.546849	0.453151	9.90582e-05	30.3457
rs9486725	T	C	T	C	0.110915	-0.0159872	0.298277	NA	FALSE	FALSE	FALSE	ebi-a-GCST90017115	6	97061159	0.021566	14306	0.46467	Gut microbiota abundance (phylum Lentisphaerae id.2238) || id:ebi-a-GCST90017115	Gut microbiota abundance (phylum Lentisphaerae id.2238)	Gut microbiota abundance (phylum Lentisphaerae id.2238) || ||	TRUE	igd	6	96613283	5.56e-09	0.0190268	306314	ebi-a-GCST90017115	Migraine	TRUE	reported	textfile	3	TRUE	0.701723	0.298277	0.000110926	33.9818
rs10774231	C	T	C	T	-0.097881	-0.0201648	0.551576	NA	FALSE	FALSE	FALSE	ebi-a-GCST90016945	12	4515374	0.0138785	14306	0.141137	Gut microbiota abundance (family Peptococcaceae id.2024) || id:ebi-a-GCST90016945	Gut microbiota abundance (family Peptococcaceae id.2024)	Gut microbiota abundance (family Peptococcaceae id.2024) || ||	TRUE	igd	12	4406208	3.53e-08	0.0177544	306314	ebi-a-GCST90016945	Migraine	TRUE	reported	textfile	3	TRUE	0.448424	0.448424	9.92144e-05	30.3936
rs9349379	G	A	G	A	-0.0981548	0.00780759	0.453151	NA	FALSE	FALSE	FALSE	ebi-a-GCST90016945	6	12903957	0.0139776	14306	0.570946	Gut microbiota abundance (family Peptococcaceae id.2024) || id:ebi-a-GCST90016945	Gut microbiota abundance (family Peptococcaceae id.2024)	Gut microbiota abundance (family Peptococcaceae id.2024) || ||	TRUE	igd	6	12903725	3.61e-08	0.0178181	306314	ebi-a-GCST90016945	Migraine	TRUE	reported	textfile	3	TRUE	0.546849	0.453151	9.90582e-05	30.3457
rs9486725	T	C	T	C	0.110915	-0.00911238	0.298277	NA	FALSE	FALSE	FALSE	ebi-a-GCST90016945	6	97061159	0.0143733	14306	0.524789	Gut microbiota abundance (family Peptococcaceae id.2024) || id:ebi-a-GCST90016945	Gut microbiota abundance (family Peptococcaceae id.2024)	Gut microbiota abundance (family Peptococcaceae id.2024) || ||	TRUE	igd	6	96613283	5.56e-09	0.0190268	306314	ebi-a-GCST90016945	Migraine	TRUE	reported	textfile	3	TRUE	0.701723	0.298277	0.000110926	33.9818
rs10774231	C	T	C	T	-0.097881	-0.0181418	0.551576	NA	FALSE	FALSE	FALSE	ebi-a-GCST90017032	12	4515374	0.0131347	14306	0.171511	Gut microbiota abundance (genus Marvinbryantia id.2005) || id:ebi-a-GCST90017032	Gut microbiota abundance (genus Marvinbryantia id.2005)	Gut microbiota abundance (genus Marvinbryantia id.2005) || ||	TRUE	igd	12	4406208	3.53e-08	0.0177544	306314	ebi-a-GCST90017032	Migraine	TRUE	reported	textfile	3	TRUE	0.448424	0.448424	9.92144e-05	30.3936
rs9349379	G	A	G	A	-0.0981548	0.00304362	0.453151	NA	FALSE	FALSE	FALSE	ebi-a-GCST90017032	6	12903957	0.0132402	14306	0.802689	Gut microbiota abundance (genus Marvinbryantia id.2005) || id:ebi-a-GCST90017032	Gut microbiota abundance (genus Marvinbryantia id.2005)	Gut microbiota abundance (genus Marvinbryantia id.2005) || ||	TRUE	igd	6	12903725	3.61e-08	0.0178181	306314	ebi-a-GCST90017032	Migraine	TRUE	reported	textfile	3	TRUE	0.546849	0.453151	9.90582e-05	30.3457
rs9486725	T	C	T	C	0.110915	-0.000498896	0.298277	NA	FALSE	FALSE	FALSE	ebi-a-GCST90017032	6	97061159	0.0136048	14306	0.962168	Gut microbiota abundance (genus Marvinbryantia id.2005) || id:ebi-a-GCST90017032	Gut microbiota abundance (genus Marvinbryantia id.2005)	Gut microbiota abundance (genus Marvinbryantia id.2005) || ||	TRUE	igd	6	96613283	5.56e-09	0.0190268	306314	ebi-a-GCST90017032	Migraine	TRUE	reported	textfile	3	TRUE	0.701723	0.298277	0.000110926	33.9818
rs10774231	C	T	C	T	-0.097881	0.0449969	0.551576	NA	FALSE	FALSE	FALSE	ebi-a-GCST90016975	12	4515374	0.0242999	14306	0.0654244	Gut microbiota abundance (genus Butyrivibrio id.1993) || id:ebi-a-GCST90016975	Gut microbiota abundance (genus Butyrivibrio id.1993)	Gut microbiota abundance (genus Butyrivibrio id.1993) || ||	TRUE	igd	12	4406208	3.53e-08	0.0177544	306314	ebi-a-GCST90016975	Migraine	TRUE	reported	textfile	3	TRUE	0.448424	0.448424	9.92144e-05	30.3936
rs9349379	G	A	G	A	-0.0981548	0.0141962	0.453151	NA	FALSE	FALSE	FALSE	ebi-a-GCST90016975	6	12903957	0.0244672	14306	0.572506	Gut microbiota abundance (genus Butyrivibrio id.1993) || id:ebi-a-GCST90016975	Gut microbiota abundance (genus Butyrivibrio id.1993)	Gut microbiota abundance (genus Butyrivibrio id.1993) || ||	TRUE	igd	6	12903725	3.61e-08	0.0178181	306314	ebi-a-GCST90016975	Migraine	TRUE	reported	textfile	3	TRUE	0.546849	0.453151	9.90582e-05	30.3457
rs9486725	T	C	T	C	0.110915	0.0274402	0.298277	NA	FALSE	FALSE	FALSE	ebi-a-GCST90016975	6	97061159	0.0251847	14306	0.269985	Gut microbiota abundance (genus Butyrivibrio id.1993) || id:ebi-a-GCST90016975	Gut microbiota abundance (genus Butyrivibrio id.1993)	Gut microbiota abundance (genus Butyrivibrio id.1993) || ||	TRUE	igd	6	96613283	5.56e-09	0.0190268	306314	ebi-a-GCST90016975	Migraine	TRUE	reported	textfile	3	TRUE	0.701723	0.298277	0.000110926	33.9818
rs10774231	C	T	C	T	-0.097881	0.00585327	0.551576	NA	FALSE	FALSE	FALSE	ebi-a-GCST90016991	12	4515374	0.0192754	14306	0.759875	Gut microbiota abundance (genus Eisenbergiella id.11304) || id:ebi-a-GCST90016991	Gut microbiota abundance (genus Eisenbergiella id.11304)	Gut microbiota abundance (genus Eisenbergiella id.11304) || ||	TRUE	igd	12	4406208	3.53e-08	0.0177544	306314	ebi-a-GCST90016991	Migraine	TRUE	reported	textfile	3	TRUE	0.448424	0.448424	9.92144e-05	30.3936
rs9349379	G	A	G	A	-0.0981548	0.0106103	0.453151	NA	FALSE	FALSE	FALSE	ebi-a-GCST90016991	6	12903957	0.0194163	14306	0.571935	Gut microbiota abundance (genus Eisenbergiella id.11304) || id:ebi-a-GCST90016991	Gut microbiota abundance (genus Eisenbergiella id.11304)	Gut microbiota abundance (genus Eisenbergiella id.11304) || ||	TRUE	igd	6	12903725	3.61e-08	0.0178181	306314	ebi-a-GCST90016991	Migraine	TRUE	reported	textfile	3	TRUE	0.546849	0.453151	9.90582e-05	30.3457
rs9486725	T	C	T	C	0.110915	0.00838756	0.298277	NA	FALSE	FALSE	FALSE	ebi-a-GCST90016991	6	97061159	0.0198568	14306	0.668289	Gut microbiota abundance (genus Eisenbergiella id.11304) || id:ebi-a-GCST90016991	Gut microbiota abundance (genus Eisenbergiella id.11304)	Gut microbiota abundance (genus Eisenbergiella id.11304) || ||	TRUE	igd	6	96613283	5.56e-09	0.0190268	306314	ebi-a-GCST90016991	Migraine	TRUE	reported	textfile	3	TRUE	0.701723	0.298277	0.000110926	33.9818
rs10774231	C	T	C	T	-0.097881	-0.0267384	0.551576	NA	FALSE	FALSE	FALSE	ebi-a-GCST90016986	12	4515374	0.0158932	14306	0.0914703	Gut microbiota abundance (genus Defluviitaleaceae UCG011 id.11287) || id:ebi-a-GCST90016986	Gut microbiota abundance (genus Defluviitaleaceae UCG011 id.11287)	Gut microbiota abundance (genus Defluviitaleaceae UCG011 id.11287) || ||	TRUE	igd	12	4406208	3.53e-08	0.0177544	306314	ebi-a-GCST90016986	Migraine	TRUE	reported	textfile	3	TRUE	0.448424	0.448424	9.92144e-05	30.3936
rs9349379	G	A	G	A	-0.0981548	0.0154351	0.453151	NA	FALSE	FALSE	FALSE	ebi-a-GCST90016986	6	12903957	0.0159696	14306	0.329768	Gut microbiota abundance (genus Defluviitaleaceae UCG011 id.11287) || id:ebi-a-GCST90016986	Gut microbiota abundance (genus Defluviitaleaceae UCG011 id.11287)	Gut microbiota abundance (genus Defluviitaleaceae UCG011 id.11287) || ||	TRUE	igd	6	12903725	3.61e-08	0.0178181	306314	ebi-a-GCST90016986	Migraine	TRUE	reported	textfile	3	TRUE	0.546849	0.453151	9.90582e-05	30.3457
rs9486725	T	C	T	C	0.110915	0.00176006	0.298277	NA	FALSE	FALSE	FALSE	ebi-a-GCST90016986	6	97061159	0.0164366	14306	0.923465	Gut microbiota abundance (genus Defluviitaleaceae UCG011 id.11287) || id:ebi-a-GCST90016986	Gut microbiota abundance (genus Defluviitaleaceae UCG011 id.11287)	Gut microbiota abundance (genus Defluviitaleaceae UCG011 id.11287) || ||	TRUE	igd	6	96613283	5.56e-09	0.0190268	306314	ebi-a-GCST90016986	Migraine	TRUE	reported	textfile	3	TRUE	0.701723	0.298277	0.000110926	33.9818
rs10774231	C	T	C	T	-0.097881	-0.026384	0.551576	NA	FALSE	FALSE	FALSE	ebi-a-GCST90017054	12	4515374	0.0119784	14306	0.0263233	Gut microbiota abundance (genus Ruminococcaceae UCG003 id.11361) || id:ebi-a-GCST90017054	Gut microbiota abundance (genus Ruminococcaceae UCG003 id.11361)	Gut microbiota abundance (genus Ruminococcaceae UCG003 id.11361) || ||	TRUE	igd	12	4406208	3.53e-08	0.0177544	306314	ebi-a-GCST90017054	Migraine	TRUE	reported	textfile	3	TRUE	0.448424	0.448424	9.92144e-05	30.3936
rs9349379	G	A	G	A	-0.0981548	0.0186688	0.453151	NA	FALSE	FALSE	FALSE	ebi-a-GCST90017054	6	12903957	0.0120836	14306	0.126373	Gut microbiota abundance (genus Ruminococcaceae UCG003 id.11361) || id:ebi-a-GCST90017054	Gut microbiota abundance (genus Ruminococcaceae UCG003 id.11361)	Gut microbiota abundance (genus Ruminococcaceae UCG003 id.11361) || ||	TRUE	igd	6	12903725	3.61e-08	0.0178181	306314	ebi-a-GCST90017054	Migraine	TRUE	reported	textfile	3	TRUE	0.546849	0.453151	9.90582e-05	30.3457
rs9486725	T	C	T	C	0.110915	-0.0183613	0.298277	NA	FALSE	FALSE	FALSE	ebi-a-GCST90017054	6	97061159	0.0123946	14306	0.136015	Gut microbiota abundance (genus Ruminococcaceae UCG003 id.11361) || id:ebi-a-GCST90017054	Gut microbiota abundance (genus Ruminococcaceae UCG003 id.11361)	Gut microbiota abundance (genus Ruminococcaceae UCG003 id.11361) || ||	TRUE	igd	6	96613283	5.56e-09	0.0190268	306314	ebi-a-GCST90017054	Migraine	TRUE	reported	textfile	3	TRUE	0.701723	0.298277	0.000110926	33.9818
rs10774231	C	T	C	T	-0.097881	0.00590567	0.551576	NA	FALSE	FALSE	FALSE	ebi-a-GCST90016929	12	4515374	0.011744	14306	0.628679	Gut microbiota abundance (family Bifidobacteriaceae id.433) || id:ebi-a-GCST90016929	Gut microbiota abundance (family Bifidobacteriaceae id.433)	Gut microbiota abundance (family Bifidobacteriaceae id.433) || ||	TRUE	igd	12	4406208	3.53e-08	0.0177544	306314	ebi-a-GCST90016929	Migraine	TRUE	reported	textfile	3	TRUE	0.448424	0.448424	9.92144e-05	30.3936
rs9349379	G	A	G	A	-0.0981548	-0.025798	0.453151	NA	FALSE	FALSE	FALSE	ebi-a-GCST90016929	6	12903957	0.0118816	14306	0.0270134	Gut microbiota abundance (family Bifidobacteriaceae id.433) || id:ebi-a-GCST90016929	Gut microbiota abundance (family Bifidobacteriaceae id.433)	Gut microbiota abundance (family Bifidobacteriaceae id.433) || ||	TRUE	igd	6	12903725	3.61e-08	0.0178181	306314	ebi-a-GCST90016929	Migraine	TRUE	reported	textfile	3	TRUE	0.546849	0.453151	9.90582e-05	30.3457
rs9486725	T	C	T	C	0.110915	-0.00142309	0.298277	NA	FALSE	FALSE	FALSE	ebi-a-GCST90016929	6	97061159	0.0122001	14306	0.909245	Gut microbiota abundance (family Bifidobacteriaceae id.433) || id:ebi-a-GCST90016929	Gut microbiota abundance (family Bifidobacteriaceae id.433)	Gut microbiota abundance (family Bifidobacteriaceae id.433) || ||	TRUE	igd	6	96613283	5.56e-09	0.0190268	306314	ebi-a-GCST90016929	Migraine	TRUE	reported	textfile	3	TRUE	0.701723	0.298277	0.000110926	33.9818
rs10774231	C	T	C	T	-0.097881	-0.0127357	0.551576	NA	FALSE	FALSE	FALSE	ebi-a-GCST90017118	12	4515374	0.0129033	14306	0.324832	Gut microbiota abundance (phylum Verrucomicrobia id.3982) || id:ebi-a-GCST90017118	Gut microbiota abundance (phylum Verrucomicrobia id.3982)	Gut microbiota abundance (phylum Verrucomicrobia id.3982) || ||	TRUE	igd	12	4406208	3.53e-08	0.0177544	306314	ebi-a-GCST90017118	Migraine	TRUE	reported	textfile	3	TRUE	0.448424	0.448424	9.92144e-05	30.3936
rs9349379	G	A	G	A	-0.0981548	-0.01377	0.453151	NA	FALSE	FALSE	FALSE	ebi-a-GCST90017118	6	12903957	0.0130267	14306	0.302454	Gut microbiota abundance (phylum Verrucomicrobia id.3982) || id:ebi-a-GCST90017118	Gut microbiota abundance (phylum Verrucomicrobia id.3982)	Gut microbiota abundance (phylum Verrucomicrobia id.3982) || ||	TRUE	igd	6	12903725	3.61e-08	0.0178181	306314	ebi-a-GCST90017118	Migraine	TRUE	reported	textfile	3	TRUE	0.546849	0.453151	9.90582e-05	30.3457
rs9486725	T	C	T	C	0.110915	-0.00922171	0.298277	NA	FALSE	FALSE	FALSE	ebi-a-GCST90017118	6	97061159	0.0133888	14306	0.48631	Gut microbiota abundance (phylum Verrucomicrobia id.3982) || id:ebi-a-GCST90017118	Gut microbiota abundance (phylum Verrucomicrobia id.3982)	Gut microbiota abundance (phylum Verrucomicrobia id.3982) || ||	TRUE	igd	6	96613283	5.56e-09	0.0190268	306314	ebi-a-GCST90017118	Migraine	TRUE	reported	textfile	3	TRUE	0.701723	0.298277	0.000110926	33.9818
rs10774231	C	T	C	T	-0.097881	-0.0119454	0.551576	NA	FALSE	FALSE	FALSE	ebi-a-GCST90017056	12	4515374	0.011323	14306	0.300599	Gut microbiota abundance (genus Ruminococcaceae UCG005 id.11363) || id:ebi-a-GCST90017056	Gut microbiota abundance (genus Ruminococcaceae UCG005 id.11363)	Gut microbiota abundance (genus Ruminococcaceae UCG005 id.11363) || ||	TRUE	igd	12	4406208	3.53e-08	0.0177544	306314	ebi-a-GCST90017056	Migraine	TRUE	reported	textfile	3	TRUE	0.448424	0.448424	9.92144e-05	30.3936
rs9349379	G	A	G	A	-0.0981548	-0.00802139	0.453151	NA	FALSE	FALSE	FALSE	ebi-a-GCST90017056	6	12903957	0.0114243	14306	0.477677	Gut microbiota abundance (genus Ruminococcaceae UCG005 id.11363) || id:ebi-a-GCST90017056	Gut microbiota abundance (genus Ruminococcaceae UCG005 id.11363)	Gut microbiota abundance (genus Ruminococcaceae UCG005 id.11363) || ||	TRUE	igd	6	12903725	3.61e-08	0.0178181	306314	ebi-a-GCST90017056	Migraine	TRUE	reported	textfile	3	TRUE	0.546849	0.453151	9.90582e-05	30.3457
rs9486725	T	C	T	C	0.110915	-0.00760082	0.298277	NA	FALSE	FALSE	FALSE	ebi-a-GCST90017056	6	97061159	0.0117329	14306	0.497122	Gut microbiota abundance (genus Ruminococcaceae UCG005 id.11363) || id:ebi-a-GCST90017056	Gut microbiota abundance (genus Ruminococcaceae UCG005 id.11363)	Gut microbiota abundance (genus Ruminococcaceae UCG005 id.11363) || ||	TRUE	igd	6	96613283	5.56e-09	0.0190268	306314	ebi-a-GCST90017056	Migraine	TRUE	reported	textfile	3	TRUE	0.701723	0.298277	0.000110926	33.9818
rs10774231	C	T	C	T	-0.097881	-0.00716719	0.551576	NA	FALSE	FALSE	FALSE	ebi-a-GCST90017065	12	4515374	0.0179879	14306	0.691833	Gut microbiota abundance (genus Ruminococcus gnavus group id.14376) || id:ebi-a-GCST90017065	Gut microbiota abundance (genus Ruminococcus gnavus group id.14376)	Gut microbiota abundance (genus Ruminococcus gnavus group id.14376) || ||	TRUE	igd	12	4406208	3.53e-08	0.0177544	306314	ebi-a-GCST90017065	Migraine	TRUE	reported	textfile	3	TRUE	0.448424	0.448424	9.92144e-05	30.3936
rs9349379	G	A	G	A	-0.0981548	0.0138755	0.453151	NA	FALSE	FALSE	FALSE	ebi-a-GCST90017065	6	12903957	0.0181364	14306	0.487247	Gut microbiota abundance (genus Ruminococcus gnavus group id.14376) || id:ebi-a-GCST90017065	Gut microbiota abundance (genus Ruminococcus gnavus group id.14376)	Gut microbiota abundance (genus Ruminococcus gnavus group id.14376) || ||	TRUE	igd	6	12903725	3.61e-08	0.0178181	306314	ebi-a-GCST90017065	Migraine	TRUE	reported	textfile	3	TRUE	0.546849	0.453151	9.90582e-05	30.3457
rs9486725	T	C	T	C	0.110915	0.00336333	0.298277	NA	FALSE	FALSE	FALSE	ebi-a-GCST90017065	6	97061159	0.0185481	14306	0.828008	Gut microbiota abundance (genus Ruminococcus gnavus group id.14376) || id:ebi-a-GCST90017065	Gut microbiota abundance (genus Ruminococcus gnavus group id.14376)	Gut microbiota abundance (genus Ruminococcus gnavus group id.14376) || ||	TRUE	igd	6	96613283	5.56e-09	0.0190268	306314	ebi-a-GCST90017065	Migraine	TRUE	reported	textfile	3	TRUE	0.701723	0.298277	0.000110926	33.9818
rs10774231	C	T	C	T	-0.097881	-0.00257074	0.551576	NA	FALSE	FALSE	FALSE	ebi-a-GCST90016988	12	4515374	0.0131408	14306	0.834227	Gut microbiota abundance (genus Dialister id.2183) || id:ebi-a-GCST90016988	Gut microbiota abundance (genus Dialister id.2183)	Gut microbiota abundance (genus Dialister id.2183) || ||	TRUE	igd	12	4406208	3.53e-08	0.0177544	306314	ebi-a-GCST90016988	Migraine	TRUE	reported	textfile	3	TRUE	0.448424	0.448424	9.92144e-05	30.3936
rs9349379	G	A	G	A	-0.0981548	0.000347052	0.453151	NA	FALSE	FALSE	FALSE	ebi-a-GCST90016988	6	12903957	0.0132336	14306	0.979412	Gut microbiota abundance (genus Dialister id.2183) || id:ebi-a-GCST90016988	Gut microbiota abundance (genus Dialister id.2183)	Gut microbiota abundance (genus Dialister id.2183) || ||	TRUE	igd	6	12903725	3.61e-08	0.0178181	306314	ebi-a-GCST90016988	Migraine	TRUE	reported	textfile	3	TRUE	0.546849	0.453151	9.90582e-05	30.3457
rs9486725	T	C	T	C	0.110915	0.00259231	0.298277	NA	FALSE	FALSE	FALSE	ebi-a-GCST90016988	6	97061159	0.013589	14306	0.856994	Gut microbiota abundance (genus Dialister id.2183) || id:ebi-a-GCST90016988	Gut microbiota abundance (genus Dialister id.2183)	Gut microbiota abundance (genus Dialister id.2183) || ||	TRUE	igd	6	96613283	5.56e-09	0.0190268	306314	ebi-a-GCST90016988	Migraine	TRUE	reported	textfile	3	TRUE	0.701723	0.298277	0.000110926	33.9818
rs10774231	C	T	C	T	-0.097881	0.00188148	0.551576	NA	FALSE	FALSE	FALSE	ebi-a-GCST90017012	12	4515374	0.0235432	14306	0.929257	Gut microbiota abundance (genus Gordonibacter id.821) || id:ebi-a-GCST90017012	Gut microbiota abundance (genus Gordonibacter id.821)	Gut microbiota abundance (genus Gordonibacter id.821) || ||	TRUE	igd	12	4406208	3.53e-08	0.0177544	306314	ebi-a-GCST90017012	Migraine	TRUE	reported	textfile	3	TRUE	0.448424	0.448424	9.92144e-05	30.3936
rs9349379	G	A	G	A	-0.0981548	0.0376309	0.453151	NA	FALSE	FALSE	FALSE	ebi-a-GCST90017012	6	12903957	0.0237496	14306	0.102732	Gut microbiota abundance (genus Gordonibacter id.821) || id:ebi-a-GCST90017012	Gut microbiota abundance (genus Gordonibacter id.821)	Gut microbiota abundance (genus Gordonibacter id.821) || ||	TRUE	igd	6	12903725	3.61e-08	0.0178181	306314	ebi-a-GCST90017012	Migraine	TRUE	reported	textfile	3	TRUE	0.546849	0.453151	9.90582e-05	30.3457
rs9486725	T	C	T	C	0.110915	0.0011519	0.298277	NA	FALSE	FALSE	FALSE	ebi-a-GCST90017012	6	97061159	0.0243144	14306	0.955768	Gut microbiota abundance (genus Gordonibacter id.821) || id:ebi-a-GCST90017012	Gut microbiota abundance (genus Gordonibacter id.821)	Gut microbiota abundance (genus Gordonibacter id.821) || ||	TRUE	igd	6	96613283	5.56e-09	0.0190268	306314	ebi-a-GCST90017012	Migraine	TRUE	reported	textfile	3	TRUE	0.701723	0.298277	0.000110926	33.9818
rs10774231	C	T	C	T	-0.097881	0.00182935	0.551576	NA	FALSE	FALSE	FALSE	ebi-a-GCST90016966	12	4515374	0.0110395	14306	0.890436	Gut microbiota abundance (genus Anaerostipes id.1991) || id:ebi-a-GCST90016966	Gut microbiota abundance (genus Anaerostipes id.1991)	Gut microbiota abundance (genus Anaerostipes id.1991) || ||	TRUE	igd	12	4406208	3.53e-08	0.0177544	306314	ebi-a-GCST90016966	Migraine	TRUE	reported	textfile	3	TRUE	0.448424	0.448424	9.92144e-05	30.3936
rs9349379	G	A	G	A	-0.0981548	-0.0118106	0.453151	NA	FALSE	FALSE	FALSE	ebi-a-GCST90016966	6	12903957	0.0111445	14306	0.299989	Gut microbiota abundance (genus Anaerostipes id.1991) || id:ebi-a-GCST90016966	Gut microbiota abundance (genus Anaerostipes id.1991)	Gut microbiota abundance (genus Anaerostipes id.1991) || ||	TRUE	igd	6	12903725	3.61e-08	0.0178181	306314	ebi-a-GCST90016966	Migraine	TRUE	reported	textfile	3	TRUE	0.546849	0.453151	9.90582e-05	30.3457
rs9486725	T	C	T	C	0.110915	0.005139	0.298277	NA	FALSE	FALSE	FALSE	ebi-a-GCST90016966	6	97061159	0.0114471	14306	0.662303	Gut microbiota abundance (genus Anaerostipes id.1991) || id:ebi-a-GCST90016966	Gut microbiota abundance (genus Anaerostipes id.1991)	Gut microbiota abundance (genus Anaerostipes id.1991) || ||	TRUE	igd	6	96613283	5.56e-09	0.0190268	306314	ebi-a-GCST90016966	Migraine	TRUE	reported	textfile	3	TRUE	0.701723	0.298277	0.000110926	33.9818
rs10774231	C	T	C	T	-0.097881	-0.00536596	0.551576	NA	FALSE	FALSE	FALSE	ebi-a-GCST90016918	12	4515374	0.020879	14306	0.803141	Gut microbiota abundance (class Lentisphaeria id.2250) || id:ebi-a-GCST90016918	Gut microbiota abundance (class Lentisphaeria id.2250)	Gut microbiota abundance (class Lentisphaeria id.2250) || ||	TRUE	igd	12	4406208	3.53e-08	0.0177544	306314	ebi-a-GCST90016918	Migraine	TRUE	reported	textfile	3	TRUE	0.448424	0.448424	9.92144e-05	30.3936
rs9349379	G	A	G	A	-0.0981548	-0.0133032	0.453151	NA	FALSE	FALSE	FALSE	ebi-a-GCST90016918	6	12903957	0.0210948	14306	0.537404	Gut microbiota abundance (class Lentisphaeria id.2250) || id:ebi-a-GCST90016918	Gut microbiota abundance (class Lentisphaeria id.2250)	Gut microbiota abundance (class Lentisphaeria id.2250) || ||	TRUE	igd	6	12903725	3.61e-08	0.0178181	306314	ebi-a-GCST90016918	Migraine	TRUE	reported	textfile	3	TRUE	0.546849	0.453151	9.90582e-05	30.3457
rs9486725	T	C	T	C	0.110915	-0.0171765	0.298277	NA	FALSE	FALSE	FALSE	ebi-a-GCST90016918	6	97061159	0.0215769	14306	0.432624	Gut microbiota abundance (class Lentisphaeria id.2250) || id:ebi-a-GCST90016918	Gut microbiota abundance (class Lentisphaeria id.2250)	Gut microbiota abundance (class Lentisphaeria id.2250) || ||	TRUE	igd	6	96613283	5.56e-09	0.0190268	306314	ebi-a-GCST90016918	Migraine	TRUE	reported	textfile	3	TRUE	0.701723	0.298277	0.000110926	33.9818
rs10774231	C	T	C	T	-0.097881	-0.00321972	0.551576	NA	FALSE	FALSE	FALSE	ebi-a-GCST90016936	12	4515374	0.0123488	14306	0.788185	Gut microbiota abundance (family Enterobacteriaceae id.3469) || id:ebi-a-GCST90016936	Gut microbiota abundance (family Enterobacteriaceae id.3469)	Gut microbiota abundance (family Enterobacteriaceae id.3469) || ||	TRUE	igd	12	4406208	3.53e-08	0.0177544	306314	ebi-a-GCST90016936	Migraine	TRUE	reported	textfile	3	TRUE	0.448424	0.448424	9.92144e-05	30.3936
rs9349379	G	A	G	A	-0.0981548	0.0136261	0.453151	NA	FALSE	FALSE	FALSE	ebi-a-GCST90016936	6	12903957	0.0124421	14306	0.263315	Gut microbiota abundance (family Enterobacteriaceae id.3469) || id:ebi-a-GCST90016936	Gut microbiota abundance (family Enterobacteriaceae id.3469)	Gut microbiota abundance (family Enterobacteriaceae id.3469) || ||	TRUE	igd	6	12903725	3.61e-08	0.0178181	306314	ebi-a-GCST90016936	Migraine	TRUE	reported	textfile	3	TRUE	0.546849	0.453151	9.90582e-05	30.3457
rs9486725	T	C	T	C	0.110915	-0.00123121	0.298277	NA	FALSE	FALSE	FALSE	ebi-a-GCST90016936	6	97061159	0.0127764	14306	0.939443	Gut microbiota abundance (family Enterobacteriaceae id.3469) || id:ebi-a-GCST90016936	Gut microbiota abundance (family Enterobacteriaceae id.3469)	Gut microbiota abundance (family Enterobacteriaceae id.3469) || ||	TRUE	igd	6	96613283	5.56e-09	0.0190268	306314	ebi-a-GCST90016936	Migraine	TRUE	reported	textfile	3	TRUE	0.701723	0.298277	0.000110926	33.9818
rs10774231	C	T	C	T	-0.097881	0.00254288	0.551576	NA	FALSE	FALSE	FALSE	ebi-a-GCST90017101	12	4515374	0.0109336	14306	0.826973	Gut microbiota abundance (order Lactobacillales id.1800) || id:ebi-a-GCST90017101	Gut microbiota abundance (order Lactobacillales id.1800)	Gut microbiota abundance (order Lactobacillales id.1800) || ||	TRUE	igd	12	4406208	3.53e-08	0.0177544	306314	ebi-a-GCST90017101	Migraine	TRUE	reported	textfile	3	TRUE	0.448424	0.448424	9.92144e-05	30.3936
rs9349379	G	A	G	A	-0.0981548	0.000229023	0.453151	NA	FALSE	FALSE	FALSE	ebi-a-GCST90017101	6	12903957	0.0110253	14306	0.972424	Gut microbiota abundance (order Lactobacillales id.1800) || id:ebi-a-GCST90017101	Gut microbiota abundance (order Lactobacillales id.1800)	Gut microbiota abundance (order Lactobacillales id.1800) || ||	TRUE	igd	6	12903725	3.61e-08	0.0178181	306314	ebi-a-GCST90017101	Migraine	TRUE	reported	textfile	3	TRUE	0.546849	0.453151	9.90582e-05	30.3457
rs9486725	T	C	T	C	0.110915	0.011465	0.298277	NA	FALSE	FALSE	FALSE	ebi-a-GCST90017101	6	97061159	0.0113224	14306	0.303811	Gut microbiota abundance (order Lactobacillales id.1800) || id:ebi-a-GCST90017101	Gut microbiota abundance (order Lactobacillales id.1800)	Gut microbiota abundance (order Lactobacillales id.1800) || ||	TRUE	igd	6	96613283	5.56e-09	0.0190268	306314	ebi-a-GCST90017101	Migraine	TRUE	reported	textfile	3	TRUE	0.701723	0.298277	0.000110926	33.9818
rs10774231	C	T	C	T	-0.097881	-0.00783242	0.551576	NA	FALSE	FALSE	FALSE	ebi-a-GCST90017025	12	4515374	0.0142664	14306	0.580353	Gut microbiota abundance (genus Lachnospiraceae UCG001 id.11321) || id:ebi-a-GCST90017025	Gut microbiota abundance (genus Lachnospiraceae UCG001 id.11321)	Gut microbiota abundance (genus Lachnospiraceae UCG001 id.11321) || ||	TRUE	igd	12	4406208	3.53e-08	0.0177544	306314	ebi-a-GCST90017025	Migraine	TRUE	reported	textfile	3	TRUE	0.448424	0.448424	9.92144e-05	30.3936
rs9349379	G	A	G	A	-0.0981548	-0.00621389	0.453151	NA	FALSE	FALSE	FALSE	ebi-a-GCST90017025	6	12903957	0.0143874	14306	0.675512	Gut microbiota abundance (genus Lachnospiraceae UCG001 id.11321) || id:ebi-a-GCST90017025	Gut microbiota abundance (genus Lachnospiraceae UCG001 id.11321)	Gut microbiota abundance (genus Lachnospiraceae UCG001 id.11321) || ||	TRUE	igd	6	12903725	3.61e-08	0.0178181	306314	ebi-a-GCST90017025	Migraine	TRUE	reported	textfile	3	TRUE	0.546849	0.453151	9.90582e-05	30.3457
rs9486725	T	C	T	C	0.110915	0.00204749	0.298277	NA	FALSE	FALSE	FALSE	ebi-a-GCST90017025	6	97061159	0.0147578	14306	0.88475	Gut microbiota abundance (genus Lachnospiraceae UCG001 id.11321) || id:ebi-a-GCST90017025	Gut microbiota abundance (genus Lachnospiraceae UCG001 id.11321)	Gut microbiota abundance (genus Lachnospiraceae UCG001 id.11321) || ||	TRUE	igd	6	96613283	5.56e-09	0.0190268	306314	ebi-a-GCST90017025	Migraine	TRUE	reported	textfile	3	TRUE	0.701723	0.298277	0.000110926	33.9818
rs10774231	C	T	C	T	-0.097881	-0.00246847	0.551576	NA	FALSE	FALSE	FALSE	ebi-a-GCST90017042	12	4515374	0.0190991	14306	0.894211	Gut microbiota abundance (genus Peptococcus id.2037) || id:ebi-a-GCST90017042	Gut microbiota abundance (genus Peptococcus id.2037)	Gut microbiota abundance (genus Peptococcus id.2037) || ||	TRUE	igd	12	4406208	3.53e-08	0.0177544	306314	ebi-a-GCST90017042	Migraine	TRUE	reported	textfile	3	TRUE	0.448424	0.448424	9.92144e-05	30.3936
rs9349379	G	A	G	A	-0.0981548	0.0336939	0.453151	NA	FALSE	FALSE	FALSE	ebi-a-GCST90017042	6	12903957	0.0191821	14306	0.0837626	Gut microbiota abundance (genus Peptococcus id.2037) || id:ebi-a-GCST90017042	Gut microbiota abundance (genus Peptococcus id.2037)	Gut microbiota abundance (genus Peptococcus id.2037) || ||	TRUE	igd	6	12903725	3.61e-08	0.0178181	306314	ebi-a-GCST90017042	Migraine	TRUE	reported	textfile	3	TRUE	0.546849	0.453151	9.90582e-05	30.3457
rs9486725	T	C	T	C	0.110915	-0.00698506	0.298277	NA	FALSE	FALSE	FALSE	ebi-a-GCST90017042	6	97061159	0.0197834	14306	0.7323	Gut microbiota abundance (genus Peptococcus id.2037) || id:ebi-a-GCST90017042	Gut microbiota abundance (genus Peptococcus id.2037)	Gut microbiota abundance (genus Peptococcus id.2037) || ||	TRUE	igd	6	96613283	5.56e-09	0.0190268	306314	ebi-a-GCST90017042	Migraine	TRUE	reported	textfile	3	TRUE	0.701723	0.298277	0.000110926	33.9818
rs10774231	C	T	C	T	-0.097881	-0.00182953	0.551576	NA	FALSE	FALSE	FALSE	ebi-a-GCST90017055	12	4515374	0.0147734	14306	0.897248	Gut microbiota abundance (genus Ruminococcaceae UCG004 id.11362) || id:ebi-a-GCST90017055	Gut microbiota abundance (genus Ruminococcaceae UCG004 id.11362)	Gut microbiota abundance (genus Ruminococcaceae UCG004 id.11362) || ||	TRUE	igd	12	4406208	3.53e-08	0.0177544	306314	ebi-a-GCST90017055	Migraine	TRUE	reported	textfile	3	TRUE	0.448424	0.448424	9.92144e-05	30.3936
rs9349379	G	A	G	A	-0.0981548	0.0119707	0.453151	NA	FALSE	FALSE	FALSE	ebi-a-GCST90017055	6	12903957	0.0148619	14306	0.413631	Gut microbiota abundance (genus Ruminococcaceae UCG004 id.11362) || id:ebi-a-GCST90017055	Gut microbiota abundance (genus Ruminococcaceae UCG004 id.11362)	Gut microbiota abundance (genus Ruminococcaceae UCG004 id.11362) || ||	TRUE	igd	6	12903725	3.61e-08	0.0178181	306314	ebi-a-GCST90017055	Migraine	TRUE	reported	textfile	3	TRUE	0.546849	0.453151	9.90582e-05	30.3457
rs9486725	T	C	T	C	0.110915	-0.041873	0.298277	NA	FALSE	FALSE	FALSE	ebi-a-GCST90017055	6	97061159	0.0152242	14306	0.00601077	Gut microbiota abundance (genus Ruminococcaceae UCG004 id.11362) || id:ebi-a-GCST90017055	Gut microbiota abundance (genus Ruminococcaceae UCG004 id.11362)	Gut microbiota abundance (genus Ruminococcaceae UCG004 id.11362) || ||	TRUE	igd	6	96613283	5.56e-09	0.0190268	306314	ebi-a-GCST90017055	Migraine	TRUE	reported	textfile	3	TRUE	0.701723	0.298277	0.000110926	33.9818
rs10774231	C	T	C	T	-0.097881	-0.0129783	0.551576	NA	FALSE	FALSE	FALSE	ebi-a-GCST90017103	12	4515374	0.0141235	14306	0.359224	Gut microbiota abundance (order Mollicutes RF9 id.11579) || id:ebi-a-GCST90017103	Gut microbiota abundance (order Mollicutes RF9 id.11579)	Gut microbiota abundance (order Mollicutes RF9 id.11579) || ||	TRUE	igd	12	4406208	3.53e-08	0.0177544	306314	ebi-a-GCST90017103	Migraine	TRUE	reported	textfile	3	TRUE	0.448424	0.448424	9.92144e-05	30.3936
rs9349379	G	A	G	A	-0.0981548	0.00811403	0.453151	NA	FALSE	FALSE	FALSE	ebi-a-GCST90017103	6	12903957	0.0142083	14306	0.558681	Gut microbiota abundance (order Mollicutes RF9 id.11579) || id:ebi-a-GCST90017103	Gut microbiota abundance (order Mollicutes RF9 id.11579)	Gut microbiota abundance (order Mollicutes RF9 id.11579) || ||	TRUE	igd	6	12903725	3.61e-08	0.0178181	306314	ebi-a-GCST90017103	Migraine	TRUE	reported	textfile	3	TRUE	0.546849	0.453151	9.90582e-05	30.3457
rs9486725	T	C	T	C	0.110915	-0.00747273	0.298277	NA	FALSE	FALSE	FALSE	ebi-a-GCST90017103	6	97061159	0.0146279	14306	0.612992	Gut microbiota abundance (order Mollicutes RF9 id.11579) || id:ebi-a-GCST90017103	Gut microbiota abundance (order Mollicutes RF9 id.11579)	Gut microbiota abundance (order Mollicutes RF9 id.11579) || ||	TRUE	igd	6	96613283	5.56e-09	0.0190268	306314	ebi-a-GCST90017103	Migraine	TRUE	reported	textfile	3	TRUE	0.701723	0.298277	0.000110926	33.9818
rs10774231	C	T	C	T	-0.097881	-0.00419074	0.551576	NA	FALSE	FALSE	FALSE	ebi-a-GCST90016940	12	4515374	0.0106166	14306	0.682252	Gut microbiota abundance (family Lachnospiraceae id.1987) || id:ebi-a-GCST90016940	Gut microbiota abundance (family Lachnospiraceae id.1987)	Gut microbiota abundance (family Lachnospiraceae id.1987) || ||	TRUE	igd	12	4406208	3.53e-08	0.0177544	306314	ebi-a-GCST90016940	Migraine	TRUE	reported	textfile	3	TRUE	0.448424	0.448424	9.92144e-05	30.3936
rs9349379	G	A	G	A	-0.0981548	0.00176644	0.453151	NA	FALSE	FALSE	FALSE	ebi-a-GCST90016940	6	12903957	0.0107124	14306	0.867504	Gut microbiota abundance (family Lachnospiraceae id.1987) || id:ebi-a-GCST90016940	Gut microbiota abundance (family Lachnospiraceae id.1987)	Gut microbiota abundance (family Lachnospiraceae id.1987) || ||	TRUE	igd	6	12903725	3.61e-08	0.0178181	306314	ebi-a-GCST90016940	Migraine	TRUE	reported	textfile	3	TRUE	0.546849	0.453151	9.90582e-05	30.3457
rs9486725	T	C	T	C	0.110915	0.0111715	0.298277	NA	FALSE	FALSE	FALSE	ebi-a-GCST90016940	6	97061159	0.0109965	14306	0.309077	Gut microbiota abundance (family Lachnospiraceae id.1987) || id:ebi-a-GCST90016940	Gut microbiota abundance (family Lachnospiraceae id.1987)	Gut microbiota abundance (family Lachnospiraceae id.1987) || ||	TRUE	igd	6	96613283	5.56e-09	0.0190268	306314	ebi-a-GCST90016940	Migraine	TRUE	reported	textfile	3	TRUE	0.701723	0.298277	0.000110926	33.9818
rs10774231	C	T	C	T	-0.097881	-0.0254791	0.551576	NA	FALSE	FALSE	FALSE	ebi-a-GCST90017030	12	4515374	0.0172485	14306	0.142262	Gut microbiota abundance (genus Lactobacillus id.1837) || id:ebi-a-GCST90017030	Gut microbiota abundance (genus Lactobacillus id.1837)	Gut microbiota abundance (genus Lactobacillus id.1837) || ||	TRUE	igd	12	4406208	3.53e-08	0.0177544	306314	ebi-a-GCST90017030	Migraine	TRUE	reported	textfile	3	TRUE	0.448424	0.448424	9.92144e-05	30.3936
rs9349379	G	A	G	A	-0.0981548	0.0252536	0.453151	NA	FALSE	FALSE	FALSE	ebi-a-GCST90017030	6	12903957	0.0173307	14306	0.151284	Gut microbiota abundance (genus Lactobacillus id.1837) || id:ebi-a-GCST90017030	Gut microbiota abundance (genus Lactobacillus id.1837)	Gut microbiota abundance (genus Lactobacillus id.1837) || ||	TRUE	igd	6	12903725	3.61e-08	0.0178181	306314	ebi-a-GCST90017030	Migraine	TRUE	reported	textfile	3	TRUE	0.546849	0.453151	9.90582e-05	30.3457
rs9486725	T	C	T	C	0.110915	0.0116557	0.298277	NA	FALSE	FALSE	FALSE	ebi-a-GCST90017030	6	97061159	0.0178349	14306	0.505361	Gut microbiota abundance (genus Lactobacillus id.1837) || id:ebi-a-GCST90017030	Gut microbiota abundance (genus Lactobacillus id.1837)	Gut microbiota abundance (genus Lactobacillus id.1837) || ||	TRUE	igd	6	96613283	5.56e-09	0.0190268	306314	ebi-a-GCST90017030	Migraine	TRUE	reported	textfile	3	TRUE	0.701723	0.298277	0.000110926	33.9818
rs10774231	C	T	C	T	-0.097881	-0.0105927	0.551576	NA	FALSE	FALSE	FALSE	ebi-a-GCST90017117	12	4515374	0.0134664	14306	0.439332	Gut microbiota abundance (phylum Tenericutes id.3919) || id:ebi-a-GCST90017117	Gut microbiota abundance (phylum Tenericutes id.3919)	Gut microbiota abundance (phylum Tenericutes id.3919) || ||	TRUE	igd	12	4406208	3.53e-08	0.0177544	306314	ebi-a-GCST90017117	Migraine	TRUE	reported	textfile	3	TRUE	0.448424	0.448424	9.92144e-05	30.3936
rs9349379	G	A	G	A	-0.0981548	-0.00475706	0.453151	NA	FALSE	FALSE	FALSE	ebi-a-GCST90017117	6	12903957	0.0135574	14306	0.733233	Gut microbiota abundance (phylum Tenericutes id.3919) || id:ebi-a-GCST90017117	Gut microbiota abundance (phylum Tenericutes id.3919)	Gut microbiota abundance (phylum Tenericutes id.3919) || ||	TRUE	igd	6	12903725	3.61e-08	0.0178181	306314	ebi-a-GCST90017117	Migraine	TRUE	reported	textfile	3	TRUE	0.546849	0.453151	9.90582e-05	30.3457
rs9486725	T	C	T	C	0.110915	-0.0085372	0.298277	NA	FALSE	FALSE	FALSE	ebi-a-GCST90017117	6	97061159	0.0139438	14306	0.552178	Gut microbiota abundance (phylum Tenericutes id.3919) || id:ebi-a-GCST90017117	Gut microbiota abundance (phylum Tenericutes id.3919)	Gut microbiota abundance (phylum Tenericutes id.3919) || ||	TRUE	igd	6	96613283	5.56e-09	0.0190268	306314	ebi-a-GCST90017117	Migraine	TRUE	reported	textfile	3	TRUE	0.701723	0.298277	0.000110926	33.9818
rs10774231	C	T	C	T	-0.097881	-0.0019782	0.551576	NA	FALSE	FALSE	FALSE	ebi-a-GCST90017116	12	4515374	0.0106418	14306	0.848853	Gut microbiota abundance (phylum Proteobacteria id.2375) || id:ebi-a-GCST90017116	Gut microbiota abundance (phylum Proteobacteria id.2375)	Gut microbiota abundance (phylum Proteobacteria id.2375) || ||	TRUE	igd	12	4406208	3.53e-08	0.0177544	306314	ebi-a-GCST90017116	Migraine	TRUE	reported	textfile	3	TRUE	0.448424	0.448424	9.92144e-05	30.3936
rs9349379	G	A	G	A	-0.0981548	0.0154522	0.453151	NA	FALSE	FALSE	FALSE	ebi-a-GCST90017116	6	12903957	0.0107386	14306	0.13436	Gut microbiota abundance (phylum Proteobacteria id.2375) || id:ebi-a-GCST90017116	Gut microbiota abundance (phylum Proteobacteria id.2375)	Gut microbiota abundance (phylum Proteobacteria id.2375) || ||	TRUE	igd	6	12903725	3.61e-08	0.0178181	306314	ebi-a-GCST90017116	Migraine	TRUE	reported	textfile	3	TRUE	0.546849	0.453151	9.90582e-05	30.3457
rs9486725	T	C	T	C	0.110915	-0.0208746	0.298277	NA	FALSE	FALSE	FALSE	ebi-a-GCST90017116	6	97061159	0.0110182	14306	0.0590052	Gut microbiota abundance (phylum Proteobacteria id.2375) || id:ebi-a-GCST90017116	Gut microbiota abundance (phylum Proteobacteria id.2375)	Gut microbiota abundance (phylum Proteobacteria id.2375) || ||	TRUE	igd	6	96613283	5.56e-09	0.0190268	306314	ebi-a-GCST90017116	Migraine	TRUE	reported	textfile	3	TRUE	0.701723	0.298277	0.000110926	33.9818
rs10774231	C	T	C	T	-0.097881	0.00159172	0.551576	NA	FALSE	FALSE	FALSE	ebi-a-GCST90017047	12	4515374	0.012066	14306	0.894354	Gut microbiota abundance (genus Romboutsia id.11347) || id:ebi-a-GCST90017047	Gut microbiota abundance (genus Romboutsia id.11347)	Gut microbiota abundance (genus Romboutsia id.11347) || ||	TRUE	igd	12	4406208	3.53e-08	0.0177544	306314	ebi-a-GCST90017047	Migraine	TRUE	reported	textfile	3	TRUE	0.448424	0.448424	9.92144e-05	30.3936
rs9349379	G	A	G	A	-0.0981548	0.0209819	0.453151	NA	FALSE	FALSE	FALSE	ebi-a-GCST90017047	6	12903957	0.0121545	14306	0.0921446	Gut microbiota abundance (genus Romboutsia id.11347) || id:ebi-a-GCST90017047	Gut microbiota abundance (genus Romboutsia id.11347)	Gut microbiota abundance (genus Romboutsia id.11347) || ||	TRUE	igd	6	12903725	3.61e-08	0.0178181	306314	ebi-a-GCST90017047	Migraine	TRUE	reported	textfile	3	TRUE	0.546849	0.453151	9.90582e-05	30.3457
rs9486725	T	C	T	C	0.110915	-0.00795255	0.298277	NA	FALSE	FALSE	FALSE	ebi-a-GCST90017047	6	97061159	0.0124942	14306	0.52281	Gut microbiota abundance (genus Romboutsia id.11347) || id:ebi-a-GCST90017047	Gut microbiota abundance (genus Romboutsia id.11347)	Gut microbiota abundance (genus Romboutsia id.11347) || ||	TRUE	igd	6	96613283	5.56e-09	0.0190268	306314	ebi-a-GCST90017047	Migraine	TRUE	reported	textfile	3	TRUE	0.701723	0.298277	0.000110926	33.9818
rs10774231	C	T	C	T	-0.097881	-0.00256491	0.551576	NA	FALSE	FALSE	FALSE	ebi-a-GCST90016956	12	4515374	0.0113797	14306	0.832053	Gut microbiota abundance (family Veillonellaceae id.2172) || id:ebi-a-GCST90016956	Gut microbiota abundance (family Veillonellaceae id.2172)	Gut microbiota abundance (family Veillonellaceae id.2172) || ||	TRUE	igd	12	4406208	3.53e-08	0.0177544	306314	ebi-a-GCST90016956	Migraine	TRUE	reported	textfile	3	TRUE	0.448424	0.448424	9.92144e-05	30.3936
rs9349379	G	A	G	A	-0.0981548	0.0110816	0.453151	NA	FALSE	FALSE	FALSE	ebi-a-GCST90016956	6	12903957	0.0114766	14306	0.338288	Gut microbiota abundance (family Veillonellaceae id.2172) || id:ebi-a-GCST90016956	Gut microbiota abundance (family Veillonellaceae id.2172)	Gut microbiota abundance (family Veillonellaceae id.2172) || ||	TRUE	igd	6	12903725	3.61e-08	0.0178181	306314	ebi-a-GCST90016956	Migraine	TRUE	reported	textfile	3	TRUE	0.546849	0.453151	9.90582e-05	30.3457
rs9486725	T	C	T	C	0.110915	-0.0124417	0.298277	NA	FALSE	FALSE	FALSE	ebi-a-GCST90016956	6	97061159	0.0117773	14306	0.297504	Gut microbiota abundance (family Veillonellaceae id.2172) || id:ebi-a-GCST90016956	Gut microbiota abundance (family Veillonellaceae id.2172)	Gut microbiota abundance (family Veillonellaceae id.2172) || ||	TRUE	igd	6	96613283	5.56e-09	0.0190268	306314	ebi-a-GCST90016956	Migraine	TRUE	reported	textfile	3	TRUE	0.701723	0.298277	0.000110926	33.9818
rs10774231	C	T	C	T	-0.097881	-0.00287441	0.551576	NA	FALSE	FALSE	FALSE	ebi-a-GCST90017039	12	4515374	0.0109283	14306	0.784795	Gut microbiota abundance (genus Parabacteroides id.954) || id:ebi-a-GCST90017039	Gut microbiota abundance (genus Parabacteroides id.954)	Gut microbiota abundance (genus Parabacteroides id.954) || ||	TRUE	igd	12	4406208	3.53e-08	0.0177544	306314	ebi-a-GCST90017039	Migraine	TRUE	reported	textfile	3	TRUE	0.448424	0.448424	9.92144e-05	30.3936
rs9349379	G	A	G	A	-0.0981548	-0.00909372	0.453151	NA	FALSE	FALSE	FALSE	ebi-a-GCST90017039	6	12903957	0.0110279	14306	0.42347	Gut microbiota abundance (genus Parabacteroides id.954) || id:ebi-a-GCST90017039	Gut microbiota abundance (genus Parabacteroides id.954)	Gut microbiota abundance (genus Parabacteroides id.954) || ||	TRUE	igd	6	12903725	3.61e-08	0.0178181	306314	ebi-a-GCST90017039	Migraine	TRUE	reported	textfile	3	TRUE	0.546849	0.453151	9.90582e-05	30.3457
rs9486725	T	C	T	C	0.110915	0.00145343	0.298277	NA	FALSE	FALSE	FALSE	ebi-a-GCST90017039	6	97061159	0.011317	14306	0.889353	Gut microbiota abundance (genus Parabacteroides id.954) || id:ebi-a-GCST90017039	Gut microbiota abundance (genus Parabacteroides id.954)	Gut microbiota abundance (genus Parabacteroides id.954) || ||	TRUE	igd	6	96613283	5.56e-09	0.0190268	306314	ebi-a-GCST90017039	Migraine	TRUE	reported	textfile	3	TRUE	0.701723	0.298277	0.000110926	33.9818
rs10774231	C	T	C	T	-0.097881	-0.00643552	0.551576	NA	FALSE	FALSE	FALSE	ebi-a-GCST90016935	12	4515374	0.0116723	14306	0.576587	Gut microbiota abundance (family Desulfovibrionaceae id.3169) || id:ebi-a-GCST90016935	Gut microbiota abundance (family Desulfovibrionaceae id.3169)	Gut microbiota abundance (family Desulfovibrionaceae id.3169) || ||	TRUE	igd	12	4406208	3.53e-08	0.0177544	306314	ebi-a-GCST90016935	Migraine	TRUE	reported	textfile	3	TRUE	0.448424	0.448424	9.92144e-05	30.3936
rs9349379	G	A	G	A	-0.0981548	-0.0118909	0.453151	NA	FALSE	FALSE	FALSE	ebi-a-GCST90016935	6	12903957	0.0117848	14306	0.336933	Gut microbiota abundance (family Desulfovibrionaceae id.3169) || id:ebi-a-GCST90016935	Gut microbiota abundance (family Desulfovibrionaceae id.3169)	Gut microbiota abundance (family Desulfovibrionaceae id.3169) || ||	TRUE	igd	6	12903725	3.61e-08	0.0178181	306314	ebi-a-GCST90016935	Migraine	TRUE	reported	textfile	3	TRUE	0.546849	0.453151	9.90582e-05	30.3457
rs9486725	T	C	T	C	0.110915	-0.00398365	0.298277	NA	FALSE	FALSE	FALSE	ebi-a-GCST90016935	6	97061159	0.012096	14306	0.752303	Gut microbiota abundance (family Desulfovibrionaceae id.3169) || id:ebi-a-GCST90016935	Gut microbiota abundance (family Desulfovibrionaceae id.3169)	Gut microbiota abundance (family Desulfovibrionaceae id.3169) || ||	TRUE	igd	6	96613283	5.56e-09	0.0190268	306314	ebi-a-GCST90016935	Migraine	TRUE	reported	textfile	3	TRUE	0.701723	0.298277	0.000110926	33.9818
rs10774231	C	T	C	T	-0.097881	-0.0193512	0.551576	NA	FALSE	FALSE	FALSE	ebi-a-GCST90016959	12	4515374	0.0166121	14306	0.244705	Gut microbiota abundance (genus Actinomyces id.423) || id:ebi-a-GCST90016959	Gut microbiota abundance (genus Actinomyces id.423)	Gut microbiota abundance (genus Actinomyces id.423) || ||	TRUE	igd	12	4406208	3.53e-08	0.0177544	306314	ebi-a-GCST90016959	Migraine	TRUE	reported	textfile	3	TRUE	0.448424	0.448424	9.92144e-05	30.3936
rs9349379	G	A	G	A	-0.0981548	-0.0211326	0.453151	NA	FALSE	FALSE	FALSE	ebi-a-GCST90016959	6	12903957	0.016739	14306	0.216444	Gut microbiota abundance (genus Actinomyces id.423) || id:ebi-a-GCST90016959	Gut microbiota abundance (genus Actinomyces id.423)	Gut microbiota abundance (genus Actinomyces id.423) || ||	TRUE	igd	6	12903725	3.61e-08	0.0178181	306314	ebi-a-GCST90016959	Migraine	TRUE	reported	textfile	3	TRUE	0.546849	0.453151	9.90582e-05	30.3457
rs9486725	T	C	T	C	0.110915	-0.018017	0.298277	NA	FALSE	FALSE	FALSE	ebi-a-GCST90016959	6	97061159	0.0172549	14306	0.303568	Gut microbiota abundance (genus Actinomyces id.423) || id:ebi-a-GCST90016959	Gut microbiota abundance (genus Actinomyces id.423)	Gut microbiota abundance (genus Actinomyces id.423) || ||	TRUE	igd	6	96613283	5.56e-09	0.0190268	306314	ebi-a-GCST90016959	Migraine	TRUE	reported	textfile	3	TRUE	0.701723	0.298277	0.000110926	33.9818
rs10774231	C	T	C	T	-0.097881	-0.0302836	0.551576	NA	FALSE	FALSE	FALSE	ebi-a-GCST90016934	12	4515374	0.0158732	14306	0.0559835	Gut microbiota abundance (family Defluviitaleaceae id.1924) || id:ebi-a-GCST90016934	Gut microbiota abundance (family Defluviitaleaceae id.1924)	Gut microbiota abundance (family Defluviitaleaceae id.1924) || ||	TRUE	igd	12	4406208	3.53e-08	0.0177544	306314	ebi-a-GCST90016934	Migraine	TRUE	reported	textfile	3	TRUE	0.448424	0.448424	9.92144e-05	30.3936
rs9349379	G	A	G	A	-0.0981548	0.0135826	0.453151	NA	FALSE	FALSE	FALSE	ebi-a-GCST90016934	6	12903957	0.0159513	14306	0.390193	Gut microbiota abundance (family Defluviitaleaceae id.1924) || id:ebi-a-GCST90016934	Gut microbiota abundance (family Defluviitaleaceae id.1924)	Gut microbiota abundance (family Defluviitaleaceae id.1924) || ||	TRUE	igd	6	12903725	3.61e-08	0.0178181	306314	ebi-a-GCST90016934	Migraine	TRUE	reported	textfile	3	TRUE	0.546849	0.453151	9.90582e-05	30.3457
rs9486725	T	C	T	C	0.110915	0.0011361	0.298277	NA	FALSE	FALSE	FALSE	ebi-a-GCST90016934	6	97061159	0.0164161	14306	0.953286	Gut microbiota abundance (family Defluviitaleaceae id.1924) || id:ebi-a-GCST90016934	Gut microbiota abundance (family Defluviitaleaceae id.1924)	Gut microbiota abundance (family Defluviitaleaceae id.1924) || ||	TRUE	igd	6	96613283	5.56e-09	0.0190268	306314	ebi-a-GCST90016934	Migraine	TRUE	reported	textfile	3	TRUE	0.701723	0.298277	0.000110926	33.9818
rs10774231	C	T	C	T	-0.097881	-0.005941	0.551576	NA	FALSE	FALSE	FALSE	ebi-a-GCST90016947	12	4515374	0.0107104	14306	0.566723	Gut microbiota abundance (family Porphyromonadaceae id.943) || id:ebi-a-GCST90016947	Gut microbiota abundance (family Porphyromonadaceae id.943)	Gut microbiota abundance (family Porphyromonadaceae id.943) || ||	TRUE	igd	12	4406208	3.53e-08	0.0177544	306314	ebi-a-GCST90016947	Migraine	TRUE	reported	textfile	3	TRUE	0.448424	0.448424	9.92144e-05	30.3936
rs9349379	G	A	G	A	-0.0981548	-0.00459825	0.453151	NA	FALSE	FALSE	FALSE	ebi-a-GCST90016947	6	12903957	0.010805	14306	0.681718	Gut microbiota abundance (family Porphyromonadaceae id.943) || id:ebi-a-GCST90016947	Gut microbiota abundance (family Porphyromonadaceae id.943)	Gut microbiota abundance (family Porphyromonadaceae id.943) || ||	TRUE	igd	6	12903725	3.61e-08	0.0178181	306314	ebi-a-GCST90016947	Migraine	TRUE	reported	textfile	3	TRUE	0.546849	0.453151	9.90582e-05	30.3457
rs9486725	T	C	T	C	0.110915	-0.00703384	0.298277	NA	FALSE	FALSE	FALSE	ebi-a-GCST90016947	6	97061159	0.0110879	14306	0.537371	Gut microbiota abundance (family Porphyromonadaceae id.943) || id:ebi-a-GCST90016947	Gut microbiota abundance (family Porphyromonadaceae id.943)	Gut microbiota abundance (family Porphyromonadaceae id.943) || ||	TRUE	igd	6	96613283	5.56e-09	0.0190268	306314	ebi-a-GCST90016947	Migraine	TRUE	reported	textfile	3	TRUE	0.701723	0.298277	0.000110926	33.9818
rs10774231	C	T	C	T	-0.097881	-0.0272526	0.551576	NA	FALSE	FALSE	FALSE	ebi-a-GCST90017050	12	4515374	0.0124242	14306	0.0271244	Gut microbiota abundance (genus Ruminiclostridium6 id.11356) || id:ebi-a-GCST90017050	Gut microbiota abundance (genus Ruminiclostridium6 id.11356)	Gut microbiota abundance (genus Ruminiclostridium6 id.11356) || ||	TRUE	igd	12	4406208	3.53e-08	0.0177544	306314	ebi-a-GCST90017050	Migraine	TRUE	reported	textfile	3	TRUE	0.448424	0.448424	9.92144e-05	30.3936
rs9349379	G	A	G	A	-0.0981548	0.00611189	0.453151	NA	FALSE	FALSE	FALSE	ebi-a-GCST90017050	6	12903957	0.0125265	14306	0.587534	Gut microbiota abundance (genus Ruminiclostridium6 id.11356) || id:ebi-a-GCST90017050	Gut microbiota abundance (genus Ruminiclostridium6 id.11356)	Gut microbiota abundance (genus Ruminiclostridium6 id.11356) || ||	TRUE	igd	6	12903725	3.61e-08	0.0178181	306314	ebi-a-GCST90017050	Migraine	TRUE	reported	textfile	3	TRUE	0.546849	0.453151	9.90582e-05	30.3457
rs9486725	T	C	T	C	0.110915	-0.0176181	0.298277	NA	FALSE	FALSE	FALSE	ebi-a-GCST90017050	6	97061159	0.0128712	14306	0.163678	Gut microbiota abundance (genus Ruminiclostridium6 id.11356) || id:ebi-a-GCST90017050	Gut microbiota abundance (genus Ruminiclostridium6 id.11356)	Gut microbiota abundance (genus Ruminiclostridium6 id.11356) || ||	TRUE	igd	6	96613283	5.56e-09	0.0190268	306314	ebi-a-GCST90017050	Migraine	TRUE	reported	textfile	3	TRUE	0.701723	0.298277	0.000110926	33.9818
rs10774231	C	T	C	T	-0.097881	0.0148254	0.551576	NA	FALSE	FALSE	FALSE	ebi-a-GCST90016990	12	4515374	0.0200491	14306	0.460887	Gut microbiota abundance (genus Eggerthella id.819) || id:ebi-a-GCST90016990	Gut microbiota abundance (genus Eggerthella id.819)	Gut microbiota abundance (genus Eggerthella id.819) || ||	TRUE	igd	12	4406208	3.53e-08	0.0177544	306314	ebi-a-GCST90016990	Migraine	TRUE	reported	textfile	3	TRUE	0.448424	0.448424	9.92144e-05	30.3936
rs9349379	G	A	G	A	-0.0981548	0.0185439	0.453151	NA	FALSE	FALSE	FALSE	ebi-a-GCST90016990	6	12903957	0.0202389	14306	0.352377	Gut microbiota abundance (genus Eggerthella id.819) || id:ebi-a-GCST90016990	Gut microbiota abundance (genus Eggerthella id.819)	Gut microbiota abundance (genus Eggerthella id.819) || ||	TRUE	igd	6	12903725	3.61e-08	0.0178181	306314	ebi-a-GCST90016990	Migraine	TRUE	reported	textfile	3	TRUE	0.546849	0.453151	9.90582e-05	30.3457
rs9486725	T	C	T	C	0.110915	-0.039653	0.298277	NA	FALSE	FALSE	FALSE	ebi-a-GCST90016990	6	97061159	0.0206648	14306	0.0590432	Gut microbiota abundance (genus Eggerthella id.819) || id:ebi-a-GCST90016990	Gut microbiota abundance (genus Eggerthella id.819)	Gut microbiota abundance (genus Eggerthella id.819) || ||	TRUE	igd	6	96613283	5.56e-09	0.0190268	306314	ebi-a-GCST90016990	Migraine	TRUE	reported	textfile	3	TRUE	0.701723	0.298277	0.000110926	33.9818
rs10774231	C	T	C	T	-0.097881	0.00728937	0.551576	NA	FALSE	FALSE	FALSE	ebi-a-GCST90017104	12	4515374	0.020107	14306	0.707568	Gut microbiota abundance (order NB1n id.3953) || id:ebi-a-GCST90017104	Gut microbiota abundance (order NB1n id.3953)	Gut microbiota abundance (order NB1n id.3953) || ||	TRUE	igd	12	4406208	3.53e-08	0.0177544	306314	ebi-a-GCST90017104	Migraine	TRUE	reported	textfile	3	TRUE	0.448424	0.448424	9.92144e-05	30.3936
rs9349379	G	A	G	A	-0.0981548	-0.0166138	0.453151	NA	FALSE	FALSE	FALSE	ebi-a-GCST90017104	6	12903957	0.0202383	14306	0.410436	Gut microbiota abundance (order NB1n id.3953) || id:ebi-a-GCST90017104	Gut microbiota abundance (order NB1n id.3953)	Gut microbiota abundance (order NB1n id.3953) || ||	TRUE	igd	6	12903725	3.61e-08	0.0178181	306314	ebi-a-GCST90017104	Migraine	TRUE	reported	textfile	3	TRUE	0.546849	0.453151	9.90582e-05	30.3457
rs9486725	T	C	T	C	0.110915	-0.0129392	0.298277	NA	FALSE	FALSE	FALSE	ebi-a-GCST90017104	6	97061159	0.0207877	14306	0.539424	Gut microbiota abundance (order NB1n id.3953) || id:ebi-a-GCST90017104	Gut microbiota abundance (order NB1n id.3953)	Gut microbiota abundance (order NB1n id.3953) || ||	TRUE	igd	6	96613283	5.56e-09	0.0190268	306314	ebi-a-GCST90017104	Migraine	TRUE	reported	textfile	3	TRUE	0.701723	0.298277	0.000110926	33.9818
rs10774231	C	T	C	T	-0.097881	-0.0167955	0.551576	NA	FALSE	FALSE	FALSE	ebi-a-GCST90016978	12	4515374	0.0112441	14306	0.135005	Gut microbiota abundance (genus Christensenellaceae R 7group id.11283) || id:ebi-a-GCST90016978	Gut microbiota abundance (genus Christensenellaceae R 7group id.11283)	Gut microbiota abundance (genus Christensenellaceae R 7group id.11283) || ||	TRUE	igd	12	4406208	3.53e-08	0.0177544	306314	ebi-a-GCST90016978	Migraine	TRUE	reported	textfile	3	TRUE	0.448424	0.448424	9.92144e-05	30.3936
rs9349379	G	A	G	A	-0.0981548	-0.009375	0.453151	NA	FALSE	FALSE	FALSE	ebi-a-GCST90016978	6	12903957	0.0113483	14306	0.402009	Gut microbiota abundance (genus Christensenellaceae R 7group id.11283) || id:ebi-a-GCST90016978	Gut microbiota abundance (genus Christensenellaceae R 7group id.11283)	Gut microbiota abundance (genus Christensenellaceae R 7group id.11283) || ||	TRUE	igd	6	12903725	3.61e-08	0.0178181	306314	ebi-a-GCST90016978	Migraine	TRUE	reported	textfile	3	TRUE	0.546849	0.453151	9.90582e-05	30.3457
rs9486725	T	C	T	C	0.110915	-0.00942241	0.298277	NA	FALSE	FALSE	FALSE	ebi-a-GCST90016978	6	97061159	0.0116548	14306	0.40149	Gut microbiota abundance (genus Christensenellaceae R 7group id.11283) || id:ebi-a-GCST90016978	Gut microbiota abundance (genus Christensenellaceae R 7group id.11283)	Gut microbiota abundance (genus Christensenellaceae R 7group id.11283) || ||	TRUE	igd	6	96613283	5.56e-09	0.0190268	306314	ebi-a-GCST90016978	Migraine	TRUE	reported	textfile	3	TRUE	0.701723	0.298277	0.000110926	33.9818
rs10774231	C	T	C	T	-0.097881	0.00380699	0.551576	NA	FALSE	FALSE	FALSE	ebi-a-GCST90016909	12	4515374	0.0146753	14306	0.806872	Gut microbiota abundance (class Alphaproteobacteria id.2379) || id:ebi-a-GCST90016909	Gut microbiota abundance (class Alphaproteobacteria id.2379)	Gut microbiota abundance (class Alphaproteobacteria id.2379) || ||	TRUE	igd	12	4406208	3.53e-08	0.0177544	306314	ebi-a-GCST90016909	Migraine	TRUE	reported	textfile	3	TRUE	0.448424	0.448424	9.92144e-05	30.3936
rs9349379	G	A	G	A	-0.0981548	0.0152342	0.453151	NA	FALSE	FALSE	FALSE	ebi-a-GCST90016909	6	12903957	0.0147804	14306	0.278151	Gut microbiota abundance (class Alphaproteobacteria id.2379) || id:ebi-a-GCST90016909	Gut microbiota abundance (class Alphaproteobacteria id.2379)	Gut microbiota abundance (class Alphaproteobacteria id.2379) || ||	TRUE	igd	6	12903725	3.61e-08	0.0178181	306314	ebi-a-GCST90016909	Migraine	TRUE	reported	textfile	3	TRUE	0.546849	0.453151	9.90582e-05	30.3457
rs9486725	T	C	T	C	0.110915	-0.0120908	0.298277	NA	FALSE	FALSE	FALSE	ebi-a-GCST90016909	6	97061159	0.0152026	14306	0.422983	Gut microbiota abundance (class Alphaproteobacteria id.2379) || id:ebi-a-GCST90016909	Gut microbiota abundance (class Alphaproteobacteria id.2379)	Gut microbiota abundance (class Alphaproteobacteria id.2379) || ||	TRUE	igd	6	96613283	5.56e-09	0.0190268	306314	ebi-a-GCST90016909	Migraine	TRUE	reported	textfile	3	TRUE	0.701723	0.298277	0.000110926	33.9818
rs10774231	C	T	C	T	-0.097881	0.000721289	0.551576	NA	FALSE	FALSE	FALSE	ebi-a-GCST90017019	12	4515374	0.0130624	14306	0.964711	Gut microbiota abundance (genus Intestinimonas id.2062) || id:ebi-a-GCST90017019	Gut microbiota abundance (genus Intestinimonas id.2062)	Gut microbiota abundance (genus Intestinimonas id.2062) || ||	TRUE	igd	12	4406208	3.53e-08	0.0177544	306314	ebi-a-GCST90017019	Migraine	TRUE	reported	textfile	3	TRUE	0.448424	0.448424	9.92144e-05	30.3936
rs9349379	G	A	G	A	-0.0981548	0.00679813	0.453151	NA	FALSE	FALSE	FALSE	ebi-a-GCST90017019	6	12903957	0.013183	14306	0.589415	Gut microbiota abundance (genus Intestinimonas id.2062) || id:ebi-a-GCST90017019	Gut microbiota abundance (genus Intestinimonas id.2062)	Gut microbiota abundance (genus Intestinimonas id.2062) || ||	TRUE	igd	6	12903725	3.61e-08	0.0178181	306314	ebi-a-GCST90017019	Migraine	TRUE	reported	textfile	3	TRUE	0.546849	0.453151	9.90582e-05	30.3457
rs9486725	T	C	T	C	0.110915	0.0109002	0.298277	NA	FALSE	FALSE	FALSE	ebi-a-GCST90017019	6	97061159	0.0135478	14306	0.424011	Gut microbiota abundance (genus Intestinimonas id.2062) || id:ebi-a-GCST90017019	Gut microbiota abundance (genus Intestinimonas id.2062)	Gut microbiota abundance (genus Intestinimonas id.2062) || ||	TRUE	igd	6	96613283	5.56e-09	0.0190268	306314	ebi-a-GCST90017019	Migraine	TRUE	reported	textfile	3	TRUE	0.701723	0.298277	0.000110926	33.9818
rs10774231	C	T	C	T	-0.097881	0.00746479	0.551576	NA	FALSE	FALSE	FALSE	ebi-a-GCST90017068	12	4515374	0.0172435	14306	0.658902	Gut microbiota abundance (genus Senegalimassilia id.11160) || id:ebi-a-GCST90017068	Gut microbiota abundance (genus Senegalimassilia id.11160)	Gut microbiota abundance (genus Senegalimassilia id.11160) || ||	TRUE	igd	12	4406208	3.53e-08	0.0177544	306314	ebi-a-GCST90017068	Migraine	TRUE	reported	textfile	3	TRUE	0.448424	0.448424	9.92144e-05	30.3936
rs9349379	G	A	G	A	-0.0981548	0.00713558	0.453151	NA	FALSE	FALSE	FALSE	ebi-a-GCST90017068	6	12903957	0.0173873	14306	0.689285	Gut microbiota abundance (genus Senegalimassilia id.11160) || id:ebi-a-GCST90017068	Gut microbiota abundance (genus Senegalimassilia id.11160)	Gut microbiota abundance (genus Senegalimassilia id.11160) || ||	TRUE	igd	6	12903725	3.61e-08	0.0178181	306314	ebi-a-GCST90017068	Migraine	TRUE	reported	textfile	3	TRUE	0.546849	0.453151	9.90582e-05	30.3457
rs9486725	T	C	T	C	0.110915	0.0024336	0.298277	NA	FALSE	FALSE	FALSE	ebi-a-GCST90017068	6	97061159	0.0179002	14306	0.889613	Gut microbiota abundance (genus Senegalimassilia id.11160) || id:ebi-a-GCST90017068	Gut microbiota abundance (genus Senegalimassilia id.11160)	Gut microbiota abundance (genus Senegalimassilia id.11160) || ||	TRUE	igd	6	96613283	5.56e-09	0.0190268	306314	ebi-a-GCST90017068	Migraine	TRUE	reported	textfile	3	TRUE	0.701723	0.298277	0.000110926	33.9818
rs10774231	C	T	C	T	-0.097881	-0.0142064	0.551576	NA	FALSE	FALSE	FALSE	ebi-a-GCST90017052	12	4515374	0.0116223	14306	0.215075	Gut microbiota abundance (genus Ruminococcaceae NK4A214 group id.11358) || id:ebi-a-GCST90017052	Gut microbiota abundance (genus Ruminococcaceae NK4A214 group id.11358)	Gut microbiota abundance (genus Ruminococcaceae NK4A214 group id.11358) || ||	TRUE	igd	12	4406208	3.53e-08	0.0177544	306314	ebi-a-GCST90017052	Migraine	TRUE	reported	textfile	3	TRUE	0.448424	0.448424	9.92144e-05	30.3936
rs9349379	G	A	G	A	-0.0981548	-0.00441143	0.453151	NA	FALSE	FALSE	FALSE	ebi-a-GCST90017052	6	12903957	0.0117208	14306	0.712771	Gut microbiota abundance (genus Ruminococcaceae NK4A214 group id.11358) || id:ebi-a-GCST90017052	Gut microbiota abundance (genus Ruminococcaceae NK4A214 group id.11358)	Gut microbiota abundance (genus Ruminococcaceae NK4A214 group id.11358) || ||	TRUE	igd	6	12903725	3.61e-08	0.0178181	306314	ebi-a-GCST90017052	Migraine	TRUE	reported	textfile	3	TRUE	0.546849	0.453151	9.90582e-05	30.3457
rs9486725	T	C	T	C	0.110915	-0.0313932	0.298277	NA	FALSE	FALSE	FALSE	ebi-a-GCST90017052	6	97061159	0.0120401	14306	0.00931472	Gut microbiota abundance (genus Ruminococcaceae NK4A214 group id.11358) || id:ebi-a-GCST90017052	Gut microbiota abundance (genus Ruminococcaceae NK4A214 group id.11358)	Gut microbiota abundance (genus Ruminococcaceae NK4A214 group id.11358) || ||	TRUE	igd	6	96613283	5.56e-09	0.0190268	306314	ebi-a-GCST90017052	Migraine	TRUE	reported	textfile	3	TRUE	0.701723	0.298277	0.000110926	33.9818
rs10774231	C	T	C	T	-0.097881	-0.0142301	0.551576	NA	FALSE	FALSE	FALSE	ebi-a-GCST90016999	12	4515374	0.0231841	14306	0.557073	Gut microbiota abundance (genus Eubacterium fissicatena group id.14373) || id:ebi-a-GCST90016999	Gut microbiota abundance (genus Eubacterium fissicatena group id.14373)	Gut microbiota abundance (genus Eubacterium fissicatena group id.14373) || ||	TRUE	igd	12	4406208	3.53e-08	0.0177544	306314	ebi-a-GCST90016999	Migraine	TRUE	reported	textfile	3	TRUE	0.448424	0.448424	9.92144e-05	30.3936
rs9349379	G	A	G	A	-0.0981548	0.00880721	0.453151	NA	FALSE	FALSE	FALSE	ebi-a-GCST90016999	6	12903957	0.023422	14306	0.7036	Gut microbiota abundance (genus Eubacterium fissicatena group id.14373) || id:ebi-a-GCST90016999	Gut microbiota abundance (genus Eubacterium fissicatena group id.14373)	Gut microbiota abundance (genus Eubacterium fissicatena group id.14373) || ||	TRUE	igd	6	12903725	3.61e-08	0.0178181	306314	ebi-a-GCST90016999	Migraine	TRUE	reported	textfile	3	TRUE	0.546849	0.453151	9.90582e-05	30.3457
rs9486725	T	C	T	C	0.110915	-0.025508	0.298277	NA	FALSE	FALSE	FALSE	ebi-a-GCST90016999	6	97061159	0.0239279	14306	0.291369	Gut microbiota abundance (genus Eubacterium fissicatena group id.14373) || id:ebi-a-GCST90016999	Gut microbiota abundance (genus Eubacterium fissicatena group id.14373)	Gut microbiota abundance (genus Eubacterium fissicatena group id.14373) || ||	TRUE	igd	6	96613283	5.56e-09	0.0190268	306314	ebi-a-GCST90016999	Migraine	TRUE	reported	textfile	3	TRUE	0.701723	0.298277	0.000110926	33.9818
rs10774231	C	T	C	T	-0.097881	-0.00532879	0.551576	NA	FALSE	FALSE	FALSE	ebi-a-GCST90017057	12	4515374	0.0165969	14306	0.737899	Gut microbiota abundance (genus Ruminococcaceae UCG009 id.11366) || id:ebi-a-GCST90017057	Gut microbiota abundance (genus Ruminococcaceae UCG009 id.11366)	Gut microbiota abundance (genus Ruminococcaceae UCG009 id.11366) || ||	TRUE	igd	12	4406208	3.53e-08	0.0177544	306314	ebi-a-GCST90017057	Migraine	TRUE	reported	textfile	3	TRUE	0.448424	0.448424	9.92144e-05	30.3936
rs9349379	G	A	G	A	-0.0981548	0.0003645	0.453151	NA	FALSE	FALSE	FALSE	ebi-a-GCST90017057	6	12903957	0.0166796	14306	0.941544	Gut microbiota abundance (genus Ruminococcaceae UCG009 id.11366) || id:ebi-a-GCST90017057	Gut microbiota abundance (genus Ruminococcaceae UCG009 id.11366)	Gut microbiota abundance (genus Ruminococcaceae UCG009 id.11366) || ||	TRUE	igd	6	12903725	3.61e-08	0.0178181	306314	ebi-a-GCST90017057	Migraine	TRUE	reported	textfile	3	TRUE	0.546849	0.453151	9.90582e-05	30.3457
rs9486725	T	C	T	C	0.110915	0.032075	0.298277	NA	FALSE	FALSE	FALSE	ebi-a-GCST90017057	6	97061159	0.017143	14306	0.066077	Gut microbiota abundance (genus Ruminococcaceae UCG009 id.11366) || id:ebi-a-GCST90017057	Gut microbiota abundance (genus Ruminococcaceae UCG009 id.11366)	Gut microbiota abundance (genus Ruminococcaceae UCG009 id.11366) || ||	TRUE	igd	6	96613283	5.56e-09	0.0190268	306314	ebi-a-GCST90017057	Migraine	TRUE	reported	textfile	3	TRUE	0.701723	0.298277	0.000110926	33.9818
rs10774231	C	T	C	T	-0.097881	-0.00954512	0.551576	NA	FALSE	FALSE	FALSE	ebi-a-GCST90017022	12	4515374	0.0180187	14306	0.564652	Gut microbiota abundance (genus Lachnospiraceae NC2004 group id.11316) || id:ebi-a-GCST90017022	Gut microbiota abundance (genus Lachnospiraceae NC2004 group id.11316)	Gut microbiota abundance (genus Lachnospiraceae NC2004 group id.11316) || ||	TRUE	igd	12	4406208	3.53e-08	0.0177544	306314	ebi-a-GCST90017022	Migraine	TRUE	reported	textfile	3	TRUE	0.448424	0.448424	9.92144e-05	30.3936
rs9349379	G	A	G	A	-0.0981548	0.0130522	0.453151	NA	FALSE	FALSE	FALSE	ebi-a-GCST90017022	6	12903957	0.0182558	14306	0.453523	Gut microbiota abundance (genus Lachnospiraceae NC2004 group id.11316) || id:ebi-a-GCST90017022	Gut microbiota abundance (genus Lachnospiraceae NC2004 group id.11316)	Gut microbiota abundance (genus Lachnospiraceae NC2004 group id.11316) || ||	TRUE	igd	6	12903725	3.61e-08	0.0178181	306314	ebi-a-GCST90017022	Migraine	TRUE	reported	textfile	3	TRUE	0.546849	0.453151	9.90582e-05	30.3457
rs9486725	T	C	T	C	0.110915	-0.00024369	0.298277	NA	FALSE	FALSE	FALSE	ebi-a-GCST90017022	6	97061159	0.0186694	14306	0.99952	Gut microbiota abundance (genus Lachnospiraceae NC2004 group id.11316) || id:ebi-a-GCST90017022	Gut microbiota abundance (genus Lachnospiraceae NC2004 group id.11316)	Gut microbiota abundance (genus Lachnospiraceae NC2004 group id.11316) || ||	TRUE	igd	6	96613283	5.56e-09	0.0190268	306314	ebi-a-GCST90017022	Migraine	TRUE	reported	textfile	3	TRUE	0.701723	0.298277	0.000110926	33.9818
rs10774231	C	T	C	T	-0.097881	-0.0137317	0.551576	NA	FALSE	FALSE	FALSE	ebi-a-GCST90016924	12	4515374	0.0128322	14306	0.266664	Gut microbiota abundance (family Acidaminococcaceae id.2166) || id:ebi-a-GCST90016924	Gut microbiota abundance (family Acidaminococcaceae id.2166)	Gut microbiota abundance (family Acidaminococcaceae id.2166) || ||	TRUE	igd	12	4406208	3.53e-08	0.0177544	306314	ebi-a-GCST90016924	Migraine	TRUE	reported	textfile	3	TRUE	0.448424	0.448424	9.92144e-05	30.3936
rs9349379	G	A	G	A	-0.0981548	0.000232031	0.453151	NA	FALSE	FALSE	FALSE	ebi-a-GCST90016924	6	12903957	0.0129622	14306	0.98616	Gut microbiota abundance (family Acidaminococcaceae id.2166) || id:ebi-a-GCST90016924	Gut microbiota abundance (family Acidaminococcaceae id.2166)	Gut microbiota abundance (family Acidaminococcaceae id.2166) || ||	TRUE	igd	6	12903725	3.61e-08	0.0178181	306314	ebi-a-GCST90016924	Migraine	TRUE	reported	textfile	3	TRUE	0.546849	0.453151	9.90582e-05	30.3457
rs9486725	T	C	T	C	0.110915	0.00524674	0.298277	NA	FALSE	FALSE	FALSE	ebi-a-GCST90016924	6	97061159	0.0133019	14306	0.679942	Gut microbiota abundance (family Acidaminococcaceae id.2166) || id:ebi-a-GCST90016924	Gut microbiota abundance (family Acidaminococcaceae id.2166)	Gut microbiota abundance (family Acidaminococcaceae id.2166) || ||	TRUE	igd	6	96613283	5.56e-09	0.0190268	306314	ebi-a-GCST90016924	Migraine	TRUE	reported	textfile	3	TRUE	0.701723	0.298277	0.000110926	33.9818
rs10774231	C	T	C	T	-0.097881	0.00745621	0.551576	NA	FALSE	FALSE	FALSE	ebi-a-GCST90016908	12	4515374	0.0112403	14306	0.51071	Gut microbiota abundance (class Actinobacteria id.419) || id:ebi-a-GCST90016908	Gut microbiota abundance (class Actinobacteria id.419)	Gut microbiota abundance (class Actinobacteria id.419) || ||	TRUE	igd	12	4406208	3.53e-08	0.0177544	306314	ebi-a-GCST90016908	Migraine	TRUE	reported	textfile	3	TRUE	0.448424	0.448424	9.92144e-05	30.3936
rs9349379	G	A	G	A	-0.0981548	-0.03021	0.453151	NA	FALSE	FALSE	FALSE	ebi-a-GCST90016908	6	12903957	0.0113601	14306	0.00712508	Gut microbiota abundance (class Actinobacteria id.419) || id:ebi-a-GCST90016908	Gut microbiota abundance (class Actinobacteria id.419)	Gut microbiota abundance (class Actinobacteria id.419) || ||	TRUE	igd	6	12903725	3.61e-08	0.0178181	306314	ebi-a-GCST90016908	Migraine	TRUE	reported	textfile	3	TRUE	0.546849	0.453151	9.90582e-05	30.3457
rs9486725	T	C	T	C	0.110915	-0.00279487	0.298277	NA	FALSE	FALSE	FALSE	ebi-a-GCST90016908	6	97061159	0.0116591	14306	0.807444	Gut microbiota abundance (class Actinobacteria id.419) || id:ebi-a-GCST90016908	Gut microbiota abundance (class Actinobacteria id.419)	Gut microbiota abundance (class Actinobacteria id.419) || ||	TRUE	igd	6	96613283	5.56e-09	0.0190268	306314	ebi-a-GCST90016908	Migraine	TRUE	reported	textfile	3	TRUE	0.701723	0.298277	0.000110926	33.9818
rs10774231	C	T	C	T	-0.097881	-0.0101235	0.551576	NA	FALSE	FALSE	FALSE	ebi-a-GCST90017048	12	4515374	0.0107551	14306	0.334167	Gut microbiota abundance (genus Roseburia id.2012) || id:ebi-a-GCST90017048	Gut microbiota abundance (genus Roseburia id.2012)	Gut microbiota abundance (genus Roseburia id.2012) || ||	TRUE	igd	12	4406208	3.53e-08	0.0177544	306314	ebi-a-GCST90017048	Migraine	TRUE	reported	textfile	3	TRUE	0.448424	0.448424	9.92144e-05	30.3936
rs9349379	G	A	G	A	-0.0981548	0.0221825	0.453151	NA	FALSE	FALSE	FALSE	ebi-a-GCST90017048	6	12903957	0.0108532	14306	0.0433251	Gut microbiota abundance (genus Roseburia id.2012) || id:ebi-a-GCST90017048	Gut microbiota abundance (genus Roseburia id.2012)	Gut microbiota abundance (genus Roseburia id.2012) || ||	TRUE	igd	6	12903725	3.61e-08	0.0178181	306314	ebi-a-GCST90017048	Migraine	TRUE	reported	textfile	3	TRUE	0.546849	0.453151	9.90582e-05	30.3457
rs9486725	T	C	T	C	0.110915	0.00111012	0.298277	NA	FALSE	FALSE	FALSE	ebi-a-GCST90017048	6	97061159	0.011145	14306	0.921423	Gut microbiota abundance (genus Roseburia id.2012) || id:ebi-a-GCST90017048	Gut microbiota abundance (genus Roseburia id.2012)	Gut microbiota abundance (genus Roseburia id.2012) || ||	TRUE	igd	6	96613283	5.56e-09	0.0190268	306314	ebi-a-GCST90017048	Migraine	TRUE	reported	textfile	3	TRUE	0.701723	0.298277	0.000110926	33.9818
rs10774231	C	T	C	T	-0.097881	-0.000963391	0.551576	NA	FALSE	FALSE	FALSE	ebi-a-GCST90017020	12	4515374	0.0107384	14306	0.898071	Gut microbiota abundance (genus Lachnoclostridium id.11308) || id:ebi-a-GCST90017020	Gut microbiota abundance (genus Lachnoclostridium id.11308)	Gut microbiota abundance (genus Lachnoclostridium id.11308) || ||	TRUE	igd	12	4406208	3.53e-08	0.0177544	306314	ebi-a-GCST90017020	Migraine	TRUE	reported	textfile	3	TRUE	0.448424	0.448424	9.92144e-05	30.3936
rs9349379	G	A	G	A	-0.0981548	0.00980977	0.453151	NA	FALSE	FALSE	FALSE	ebi-a-GCST90017020	6	12903957	0.0108358	14306	0.353151	Gut microbiota abundance (genus Lachnoclostridium id.11308) || id:ebi-a-GCST90017020	Gut microbiota abundance (genus Lachnoclostridium id.11308)	Gut microbiota abundance (genus Lachnoclostridium id.11308) || ||	TRUE	igd	6	12903725	3.61e-08	0.0178181	306314	ebi-a-GCST90017020	Migraine	TRUE	reported	textfile	3	TRUE	0.546849	0.453151	9.90582e-05	30.3457
rs9486725	T	C	T	C	0.110915	-0.00693532	0.298277	NA	FALSE	FALSE	FALSE	ebi-a-GCST90017020	6	97061159	0.0111167	14306	0.557478	Gut microbiota abundance (genus Lachnoclostridium id.11308) || id:ebi-a-GCST90017020	Gut microbiota abundance (genus Lachnoclostridium id.11308)	Gut microbiota abundance (genus Lachnoclostridium id.11308) || ||	TRUE	igd	6	96613283	5.56e-09	0.0190268	306314	ebi-a-GCST90017020	Migraine	TRUE	reported	textfile	3	TRUE	0.701723	0.298277	0.000110926	33.9818
rs10774231	C	T	C	T	-0.097881	-0.049398	0.551576	NA	FALSE	FALSE	FALSE	ebi-a-GCST90017100	12	4515374	0.0187166	14306	0.00845065	Gut microbiota abundance (order Gastranaerophilales id.1591) || id:ebi-a-GCST90017100	Gut microbiota abundance (order Gastranaerophilales id.1591)	Gut microbiota abundance (order Gastranaerophilales id.1591) || ||	TRUE	igd	12	4406208	3.53e-08	0.0177544	306314	ebi-a-GCST90017100	Migraine	TRUE	reported	textfile	3	TRUE	0.448424	0.448424	9.92144e-05	30.3936
rs9349379	G	A	G	A	-0.0981548	0.00989935	0.453151	NA	FALSE	FALSE	FALSE	ebi-a-GCST90017100	6	12903957	0.018833	14306	0.607265	Gut microbiota abundance (order Gastranaerophilales id.1591) || id:ebi-a-GCST90017100	Gut microbiota abundance (order Gastranaerophilales id.1591)	Gut microbiota abundance (order Gastranaerophilales id.1591) || ||	TRUE	igd	6	12903725	3.61e-08	0.0178181	306314	ebi-a-GCST90017100	Migraine	TRUE	reported	textfile	3	TRUE	0.546849	0.453151	9.90582e-05	30.3457
rs9486725	T	C	T	C	0.110915	-0.0305596	0.298277	NA	FALSE	FALSE	FALSE	ebi-a-GCST90017100	6	97061159	0.0194154	14306	0.11381	Gut microbiota abundance (order Gastranaerophilales id.1591) || id:ebi-a-GCST90017100	Gut microbiota abundance (order Gastranaerophilales id.1591)	Gut microbiota abundance (order Gastranaerophilales id.1591) || ||	TRUE	igd	6	96613283	5.56e-09	0.0190268	306314	ebi-a-GCST90017100	Migraine	TRUE	reported	textfile	3	TRUE	0.701723	0.298277	0.000110926	33.9818
rs10774231	C	T	C	T	-0.097881	-0.0100415	0.551576	NA	FALSE	FALSE	FALSE	ebi-a-GCST90017000	12	4515374	0.0111529	14306	0.355027	Gut microbiota abundance (genus Eubacterium hallii group id.11338) || id:ebi-a-GCST90017000	Gut microbiota abundance (genus Eubacterium hallii group id.11338)	Gut microbiota abundance (genus Eubacterium hallii group id.11338) || ||	TRUE	igd	12	4406208	3.53e-08	0.0177544	306314	ebi-a-GCST90017000	Migraine	TRUE	reported	textfile	3	TRUE	0.448424	0.448424	9.92144e-05	30.3936
rs9349379	G	A	G	A	-0.0981548	-0.0128495	0.453151	NA	FALSE	FALSE	FALSE	ebi-a-GCST90017000	6	12903957	0.0112691	14306	0.268413	Gut microbiota abundance (genus Eubacterium hallii group id.11338) || id:ebi-a-GCST90017000	Gut microbiota abundance (genus Eubacterium hallii group id.11338)	Gut microbiota abundance (genus Eubacterium hallii group id.11338) || ||	TRUE	igd	6	12903725	3.61e-08	0.0178181	306314	ebi-a-GCST90017000	Migraine	TRUE	reported	textfile	3	TRUE	0.546849	0.453151	9.90582e-05	30.3457
rs9486725	T	C	T	C	0.110915	0.00362519	0.298277	NA	FALSE	FALSE	FALSE	ebi-a-GCST90017000	6	97061159	0.0115736	14306	0.743286	Gut microbiota abundance (genus Eubacterium hallii group id.11338) || id:ebi-a-GCST90017000	Gut microbiota abundance (genus Eubacterium hallii group id.11338)	Gut microbiota abundance (genus Eubacterium hallii group id.11338) || ||	TRUE	igd	6	96613283	5.56e-09	0.0190268	306314	ebi-a-GCST90017000	Migraine	TRUE	reported	textfile	3	TRUE	0.701723	0.298277	0.000110926	33.9818
rs10774231	C	T	C	T	-0.097881	-0.0122835	0.551576	NA	FALSE	FALSE	FALSE	ebi-a-GCST90016961	12	4515374	0.0131774	14306	0.353324	Gut microbiota abundance (genus Akkermansia id.4037) || id:ebi-a-GCST90016961	Gut microbiota abundance (genus Akkermansia id.4037)	Gut microbiota abundance (genus Akkermansia id.4037) || ||	TRUE	igd	12	4406208	3.53e-08	0.0177544	306314	ebi-a-GCST90016961	Migraine	TRUE	reported	textfile	3	TRUE	0.448424	0.448424	9.92144e-05	30.3936
rs9349379	G	A	G	A	-0.0981548	-0.0134362	0.453151	NA	FALSE	FALSE	FALSE	ebi-a-GCST90016961	6	12903957	0.0133098	14306	0.320911	Gut microbiota abundance (genus Akkermansia id.4037) || id:ebi-a-GCST90016961	Gut microbiota abundance (genus Akkermansia id.4037)	Gut microbiota abundance (genus Akkermansia id.4037) || ||	TRUE	igd	6	12903725	3.61e-08	0.0178181	306314	ebi-a-GCST90016961	Migraine	TRUE	reported	textfile	3	TRUE	0.546849	0.453151	9.90582e-05	30.3457
rs9486725	T	C	T	C	0.110915	-0.0170043	0.298277	NA	FALSE	FALSE	FALSE	ebi-a-GCST90016961	6	97061159	0.0136796	14306	0.21301	Gut microbiota abundance (genus Akkermansia id.4037) || id:ebi-a-GCST90016961	Gut microbiota abundance (genus Akkermansia id.4037)	Gut microbiota abundance (genus Akkermansia id.4037) || ||	TRUE	igd	6	96613283	5.56e-09	0.0190268	306314	ebi-a-GCST90016961	Migraine	TRUE	reported	textfile	3	TRUE	0.701723	0.298277	0.000110926	33.9818
rs10774231	C	T	C	T	-0.097881	0.0127526	0.551576	NA	FALSE	FALSE	FALSE	ebi-a-GCST90016949	12	4515374	0.0155846	14306	0.42274	Gut microbiota abundance (family Rhodospirillaceae id.2717) || id:ebi-a-GCST90016949	Gut microbiota abundance (family Rhodospirillaceae id.2717)	Gut microbiota abundance (family Rhodospirillaceae id.2717) || ||	TRUE	igd	12	4406208	3.53e-08	0.0177544	306314	ebi-a-GCST90016949	Migraine	TRUE	reported	textfile	3	TRUE	0.448424	0.448424	9.92144e-05	30.3936
rs9349379	G	A	G	A	-0.0981548	0.0229235	0.453151	NA	FALSE	FALSE	FALSE	ebi-a-GCST90016949	6	12903957	0.0157113	14306	0.130342	Gut microbiota abundance (family Rhodospirillaceae id.2717) || id:ebi-a-GCST90016949	Gut microbiota abundance (family Rhodospirillaceae id.2717)	Gut microbiota abundance (family Rhodospirillaceae id.2717) || ||	TRUE	igd	6	12903725	3.61e-08	0.0178181	306314	ebi-a-GCST90016949	Migraine	TRUE	reported	textfile	3	TRUE	0.546849	0.453151	9.90582e-05	30.3457
rs9486725	T	C	T	C	0.110915	-0.0179535	0.298277	NA	FALSE	FALSE	FALSE	ebi-a-GCST90016949	6	97061159	0.0161431	14306	0.264623	Gut microbiota abundance (family Rhodospirillaceae id.2717) || id:ebi-a-GCST90016949	Gut microbiota abundance (family Rhodospirillaceae id.2717)	Gut microbiota abundance (family Rhodospirillaceae id.2717) || ||	TRUE	igd	6	96613283	5.56e-09	0.0190268	306314	ebi-a-GCST90016949	Migraine	TRUE	reported	textfile	3	TRUE	0.701723	0.298277	0.000110926	33.9818
rs10774231	C	T	C	T	-0.097881	-0.0329114	0.551576	NA	FALSE	FALSE	FALSE	ebi-a-GCST90016943	12	4515374	0.0200054	14306	0.0983445	Gut microbiota abundance (family Oxalobacteraceae id.2966) || id:ebi-a-GCST90016943	Gut microbiota abundance (family Oxalobacteraceae id.2966)	Gut microbiota abundance (family Oxalobacteraceae id.2966) || ||	TRUE	igd	12	4406208	3.53e-08	0.0177544	306314	ebi-a-GCST90016943	Migraine	TRUE	reported	textfile	3	TRUE	0.448424	0.448424	9.92144e-05	30.3936
rs9349379	G	A	G	A	-0.0981548	0.0293046	0.453151	NA	FALSE	FALSE	FALSE	ebi-a-GCST90016943	6	12903957	0.0200979	14306	0.139726	Gut microbiota abundance (family Oxalobacteraceae id.2966) || id:ebi-a-GCST90016943	Gut microbiota abundance (family Oxalobacteraceae id.2966)	Gut microbiota abundance (family Oxalobacteraceae id.2966) || ||	TRUE	igd	6	12903725	3.61e-08	0.0178181	306314	ebi-a-GCST90016943	Migraine	TRUE	reported	textfile	3	TRUE	0.546849	0.453151	9.90582e-05	30.3457
rs9486725	T	C	T	C	0.110915	-0.0356662	0.298277	NA	FALSE	FALSE	FALSE	ebi-a-GCST90016943	6	97061159	0.0206514	14306	0.0899539	Gut microbiota abundance (family Oxalobacteraceae id.2966) || id:ebi-a-GCST90016943	Gut microbiota abundance (family Oxalobacteraceae id.2966)	Gut microbiota abundance (family Oxalobacteraceae id.2966) || ||	TRUE	igd	6	96613283	5.56e-09	0.0190268	306314	ebi-a-GCST90016943	Migraine	TRUE	reported	textfile	3	TRUE	0.701723	0.298277	0.000110926	33.9818
rs10774231	C	T	C	T	-0.097881	-0.03014	0.551576	NA	FALSE	FALSE	FALSE	ebi-a-GCST90017038	12	4515374	0.0210669	14306	0.153496	Gut microbiota abundance (genus Oxalobacter id.2978) || id:ebi-a-GCST90017038	Gut microbiota abundance (genus Oxalobacter id.2978)	Gut microbiota abundance (genus Oxalobacter id.2978) || ||	TRUE	igd	12	4406208	3.53e-08	0.0177544	306314	ebi-a-GCST90017038	Migraine	TRUE	reported	textfile	3	TRUE	0.448424	0.448424	9.92144e-05	30.3936
rs9349379	G	A	G	A	-0.0981548	0.0310247	0.453151	NA	FALSE	FALSE	FALSE	ebi-a-GCST90017038	6	12903957	0.0211693	14306	0.139418	Gut microbiota abundance (genus Oxalobacter id.2978) || id:ebi-a-GCST90017038	Gut microbiota abundance (genus Oxalobacter id.2978)	Gut microbiota abundance (genus Oxalobacter id.2978) || ||	TRUE	igd	6	12903725	3.61e-08	0.0178181	306314	ebi-a-GCST90017038	Migraine	TRUE	reported	textfile	3	TRUE	0.546849	0.453151	9.90582e-05	30.3457
rs9486725	T	C	T	C	0.110915	-0.0383267	0.298277	NA	FALSE	FALSE	FALSE	ebi-a-GCST90017038	6	97061159	0.0217463	14306	0.0800055	Gut microbiota abundance (genus Oxalobacter id.2978) || id:ebi-a-GCST90017038	Gut microbiota abundance (genus Oxalobacter id.2978)	Gut microbiota abundance (genus Oxalobacter id.2978) || ||	TRUE	igd	6	96613283	5.56e-09	0.0190268	306314	ebi-a-GCST90017038	Migraine	TRUE	reported	textfile	3	TRUE	0.701723	0.298277	0.000110926	33.9818
rs10774231	C	T	C	T	-0.097881	-0.011538	0.551576	NA	FALSE	FALSE	FALSE	ebi-a-GCST90016946	12	4515374	0.0113418	14306	0.304933	Gut microbiota abundance (family Peptostreptococcaceae id.2042) || id:ebi-a-GCST90016946	Gut microbiota abundance (family Peptostreptococcaceae id.2042)	Gut microbiota abundance (family Peptostreptococcaceae id.2042) || ||	TRUE	igd	12	4406208	3.53e-08	0.0177544	306314	ebi-a-GCST90016946	Migraine	TRUE	reported	textfile	3	TRUE	0.448424	0.448424	9.92144e-05	30.3936
rs9349379	G	A	G	A	-0.0981548	0.00663239	0.453151	NA	FALSE	FALSE	FALSE	ebi-a-GCST90016946	6	12903957	0.0114287	14306	0.574696	Gut microbiota abundance (family Peptostreptococcaceae id.2042) || id:ebi-a-GCST90016946	Gut microbiota abundance (family Peptostreptococcaceae id.2042)	Gut microbiota abundance (family Peptostreptococcaceae id.2042) || ||	TRUE	igd	6	12903725	3.61e-08	0.0178181	306314	ebi-a-GCST90016946	Migraine	TRUE	reported	textfile	3	TRUE	0.546849	0.453151	9.90582e-05	30.3457
rs9486725	T	C	T	C	0.110915	-0.0312618	0.298277	NA	FALSE	FALSE	FALSE	ebi-a-GCST90016946	6	97061159	0.0117417	14306	0.00836527	Gut microbiota abundance (family Peptostreptococcaceae id.2042) || id:ebi-a-GCST90016946	Gut microbiota abundance (family Peptostreptococcaceae id.2042)	Gut microbiota abundance (family Peptostreptococcaceae id.2042) || ||	TRUE	igd	6	96613283	5.56e-09	0.0190268	306314	ebi-a-GCST90016946	Migraine	TRUE	reported	textfile	3	TRUE	0.701723	0.298277	0.000110926	33.9818
rs10774231	C	T	C	T	-0.097881	0.00504852	0.551576	NA	FALSE	FALSE	FALSE	ebi-a-GCST90017070	12	4515374	0.011233	14306	0.660435	Gut microbiota abundance (genus Streptococcus id.1853) || id:ebi-a-GCST90017070	Gut microbiota abundance (genus Streptococcus id.1853)	Gut microbiota abundance (genus Streptococcus id.1853) || ||	TRUE	igd	12	4406208	3.53e-08	0.0177544	306314	ebi-a-GCST90017070	Migraine	TRUE	reported	textfile	3	TRUE	0.448424	0.448424	9.92144e-05	30.3936
rs9349379	G	A	G	A	-0.0981548	-0.00244702	0.453151	NA	FALSE	FALSE	FALSE	ebi-a-GCST90017070	6	12903957	0.0113257	14306	0.84947	Gut microbiota abundance (genus Streptococcus id.1853) || id:ebi-a-GCST90017070	Gut microbiota abundance (genus Streptococcus id.1853)	Gut microbiota abundance (genus Streptococcus id.1853) || ||	TRUE	igd	6	12903725	3.61e-08	0.0178181	306314	ebi-a-GCST90017070	Migraine	TRUE	reported	textfile	3	TRUE	0.546849	0.453151	9.90582e-05	30.3457
rs9486725	T	C	T	C	0.110915	0.00866795	0.298277	NA	FALSE	FALSE	FALSE	ebi-a-GCST90017070	6	97061159	0.0116315	14306	0.451776	Gut microbiota abundance (genus Streptococcus id.1853) || id:ebi-a-GCST90017070	Gut microbiota abundance (genus Streptococcus id.1853)	Gut microbiota abundance (genus Streptococcus id.1853) || ||	TRUE	igd	6	96613283	5.56e-09	0.0190268	306314	ebi-a-GCST90017070	Migraine	TRUE	reported	textfile	3	TRUE	0.701723	0.298277	0.000110926	33.9818
rs10774231	C	T	C	T	-0.097881	-0.00249061	0.551576	NA	FALSE	FALSE	FALSE	ebi-a-GCST90016984	12	4515374	0.0134138	14306	0.850474	Gut microbiota abundance (genus Coprococcus2 id.11302) || id:ebi-a-GCST90016984	Gut microbiota abundance (genus Coprococcus2 id.11302)	Gut microbiota abundance (genus Coprococcus2 id.11302) || ||	TRUE	igd	12	4406208	3.53e-08	0.0177544	306314	ebi-a-GCST90016984	Migraine	TRUE	reported	textfile	3	TRUE	0.448424	0.448424	9.92144e-05	30.3936
rs9349379	G	A	G	A	-0.0981548	0.0188558	0.453151	NA	FALSE	FALSE	FALSE	ebi-a-GCST90016984	6	12903957	0.0135023	14306	0.157702	Gut microbiota abundance (genus Coprococcus2 id.11302) || id:ebi-a-GCST90016984	Gut microbiota abundance (genus Coprococcus2 id.11302)	Gut microbiota abundance (genus Coprococcus2 id.11302) || ||	TRUE	igd	6	12903725	3.61e-08	0.0178181	306314	ebi-a-GCST90016984	Migraine	TRUE	reported	textfile	3	TRUE	0.546849	0.453151	9.90582e-05	30.3457
rs9486725	T	C	T	C	0.110915	-0.00391058	0.298277	NA	FALSE	FALSE	FALSE	ebi-a-GCST90016984	6	97061159	0.0138894	14306	0.78593	Gut microbiota abundance (genus Coprococcus2 id.11302) || id:ebi-a-GCST90016984	Gut microbiota abundance (genus Coprococcus2 id.11302)	Gut microbiota abundance (genus Coprococcus2 id.11302) || ||	TRUE	igd	6	96613283	5.56e-09	0.0190268	306314	ebi-a-GCST90016984	Migraine	TRUE	reported	textfile	3	TRUE	0.701723	0.298277	0.000110926	33.9818
rs10774231	C	T	C	T	-0.097881	-0.00985311	0.551576	NA	FALSE	FALSE	FALSE	ebi-a-GCST90017088	12	4515374	0.0149276	14306	0.516807	Gut microbiota abundance (genus Veillonella id.2198) || id:ebi-a-GCST90017088	Gut microbiota abundance (genus Veillonella id.2198)	Gut microbiota abundance (genus Veillonella id.2198) || ||	TRUE	igd	12	4406208	3.53e-08	0.0177544	306314	ebi-a-GCST90017088	Migraine	TRUE	reported	textfile	3	TRUE	0.448424	0.448424	9.92144e-05	30.3936
rs9349379	G	A	G	A	-0.0981548	0.0179102	0.453151	NA	FALSE	FALSE	FALSE	ebi-a-GCST90017088	6	12903957	0.015045	14306	0.23136	Gut microbiota abundance (genus Veillonella id.2198) || id:ebi-a-GCST90017088	Gut microbiota abundance (genus Veillonella id.2198)	Gut microbiota abundance (genus Veillonella id.2198) || ||	TRUE	igd	6	12903725	3.61e-08	0.0178181	306314	ebi-a-GCST90017088	Migraine	TRUE	reported	textfile	3	TRUE	0.546849	0.453151	9.90582e-05	30.3457
rs9486725	T	C	T	C	0.110915	-0.0189151	0.298277	NA	FALSE	FALSE	FALSE	ebi-a-GCST90017088	6	97061159	0.0154115	14306	0.22296	Gut microbiota abundance (genus Veillonella id.2198) || id:ebi-a-GCST90017088	Gut microbiota abundance (genus Veillonella id.2198)	Gut microbiota abundance (genus Veillonella id.2198) || ||	TRUE	igd	6	96613283	5.56e-09	0.0190268	306314	ebi-a-GCST90017088	Migraine	TRUE	reported	textfile	3	TRUE	0.701723	0.298277	0.000110926	33.9818
rs10774231	C	T	C	T	-0.097881	0.00430423	0.551576	NA	FALSE	FALSE	FALSE	ebi-a-GCST90016980	12	4515374	0.0120973	14306	0.734729	Gut microbiota abundance (genus Clostridium sensustricto1 id.1873) || id:ebi-a-GCST90016980	Gut microbiota abundance (genus Clostridium sensustricto1 id.1873)	Gut microbiota abundance (genus Clostridium sensustricto1 id.1873) || ||	TRUE	igd	12	4406208	3.53e-08	0.0177544	306314	ebi-a-GCST90016980	Migraine	TRUE	reported	textfile	3	TRUE	0.448424	0.448424	9.92144e-05	30.3936
rs9349379	G	A	G	A	-0.0981548	-0.0157996	0.453151	NA	FALSE	FALSE	FALSE	ebi-a-GCST90016980	6	12903957	0.0121756	14306	0.195085	Gut microbiota abundance (genus Clostridium sensustricto1 id.1873) || id:ebi-a-GCST90016980	Gut microbiota abundance (genus Clostridium sensustricto1 id.1873)	Gut microbiota abundance (genus Clostridium sensustricto1 id.1873) || ||	TRUE	igd	6	12903725	3.61e-08	0.0178181	306314	ebi-a-GCST90016980	Migraine	TRUE	reported	textfile	3	TRUE	0.546849	0.453151	9.90582e-05	30.3457
rs9486725	T	C	T	C	0.110915	-0.0270622	0.298277	NA	FALSE	FALSE	FALSE	ebi-a-GCST90016980	6	97061159	0.0125335	14306	0.031668	Gut microbiota abundance (genus Clostridium sensustricto1 id.1873) || id:ebi-a-GCST90016980	Gut microbiota abundance (genus Clostridium sensustricto1 id.1873)	Gut microbiota abundance (genus Clostridium sensustricto1 id.1873) || ||	TRUE	igd	6	96613283	5.56e-09	0.0190268	306314	ebi-a-GCST90016980	Migraine	TRUE	reported	textfile	3	TRUE	0.701723	0.298277	0.000110926	33.9818
rs10774231	C	T	C	T	-0.097881	-0.00758829	0.551576	NA	FALSE	FALSE	FALSE	ebi-a-GCST90016915	12	4515374	0.0116631	14306	0.510778	Gut microbiota abundance (class Deltaproteobacteria id.3087) || id:ebi-a-GCST90016915	Gut microbiota abundance (class Deltaproteobacteria id.3087)	Gut microbiota abundance (class Deltaproteobacteria id.3087) || ||	TRUE	igd	12	4406208	3.53e-08	0.0177544	306314	ebi-a-GCST90016915	Migraine	TRUE	reported	textfile	3	TRUE	0.448424	0.448424	9.92144e-05	30.3936
rs9349379	G	A	G	A	-0.0981548	-0.0110958	0.453151	NA	FALSE	FALSE	FALSE	ebi-a-GCST90016915	6	12903957	0.0117748	14306	0.370929	Gut microbiota abundance (class Deltaproteobacteria id.3087) || id:ebi-a-GCST90016915	Gut microbiota abundance (class Deltaproteobacteria id.3087)	Gut microbiota abundance (class Deltaproteobacteria id.3087) || ||	TRUE	igd	6	12903725	3.61e-08	0.0178181	306314	ebi-a-GCST90016915	Migraine	TRUE	reported	textfile	3	TRUE	0.546849	0.453151	9.90582e-05	30.3457
rs9486725	T	C	T	C	0.110915	-0.00477007	0.298277	NA	FALSE	FALSE	FALSE	ebi-a-GCST90016915	6	97061159	0.0120856	14306	0.70431	Gut microbiota abundance (class Deltaproteobacteria id.3087) || id:ebi-a-GCST90016915	Gut microbiota abundance (class Deltaproteobacteria id.3087)	Gut microbiota abundance (class Deltaproteobacteria id.3087) || ||	TRUE	igd	6	96613283	5.56e-09	0.0190268	306314	ebi-a-GCST90016915	Migraine	TRUE	reported	textfile	3	TRUE	0.701723	0.298277	0.000110926	33.9818
rs10774231	C	T	C	T	-0.097881	-0.0112193	0.551576	NA	FALSE	FALSE	FALSE	ebi-a-GCST90017099	12	4515374	0.0106512	14306	0.28327	Gut microbiota abundance (order Erysipelotrichales id.2148) || id:ebi-a-GCST90017099	Gut microbiota abundance (order Erysipelotrichales id.2148)	Gut microbiota abundance (order Erysipelotrichales id.2148) || ||	TRUE	igd	12	4406208	3.53e-08	0.0177544	306314	ebi-a-GCST90017099	Migraine	TRUE	reported	textfile	3	TRUE	0.448424	0.448424	9.92144e-05	30.3936
rs9349379	G	A	G	A	-0.0981548	0.00340256	0.453151	NA	FALSE	FALSE	FALSE	ebi-a-GCST90017099	6	12903957	0.0107458	14306	0.750741	Gut microbiota abundance (order Erysipelotrichales id.2148) || id:ebi-a-GCST90017099	Gut microbiota abundance (order Erysipelotrichales id.2148)	Gut microbiota abundance (order Erysipelotrichales id.2148) || ||	TRUE	igd	6	12903725	3.61e-08	0.0178181	306314	ebi-a-GCST90017099	Migraine	TRUE	reported	textfile	3	TRUE	0.546849	0.453151	9.90582e-05	30.3457
rs9486725	T	C	T	C	0.110915	0.00559841	0.298277	NA	FALSE	FALSE	FALSE	ebi-a-GCST90017099	6	97061159	0.01103	14306	0.624121	Gut microbiota abundance (order Erysipelotrichales id.2148) || id:ebi-a-GCST90017099	Gut microbiota abundance (order Erysipelotrichales id.2148)	Gut microbiota abundance (order Erysipelotrichales id.2148) || ||	TRUE	igd	6	96613283	5.56e-09	0.0190268	306314	ebi-a-GCST90017099	Migraine	TRUE	reported	textfile	3	TRUE	0.701723	0.298277	0.000110926	33.9818
rs10774231	C	T	C	T	-0.097881	-0.0105927	0.551576	NA	FALSE	FALSE	FALSE	ebi-a-GCST90016921	12	4515374	0.0134664	14306	0.439332	Gut microbiota abundance (class Mollicutes id.3920) || id:ebi-a-GCST90016921	Gut microbiota abundance (class Mollicutes id.3920)	Gut microbiota abundance (class Mollicutes id.3920) || ||	TRUE	igd	12	4406208	3.53e-08	0.0177544	306314	ebi-a-GCST90016921	Migraine	TRUE	reported	textfile	3	TRUE	0.448424	0.448424	9.92144e-05	30.3936
rs9349379	G	A	G	A	-0.0981548	-0.00475706	0.453151	NA	FALSE	FALSE	FALSE	ebi-a-GCST90016921	6	12903957	0.0135574	14306	0.733233	Gut microbiota abundance (class Mollicutes id.3920) || id:ebi-a-GCST90016921	Gut microbiota abundance (class Mollicutes id.3920)	Gut microbiota abundance (class Mollicutes id.3920) || ||	TRUE	igd	6	12903725	3.61e-08	0.0178181	306314	ebi-a-GCST90016921	Migraine	TRUE	reported	textfile	3	TRUE	0.546849	0.453151	9.90582e-05	30.3457
rs9486725	T	C	T	C	0.110915	-0.0085372	0.298277	NA	FALSE	FALSE	FALSE	ebi-a-GCST90016921	6	97061159	0.0139438	14306	0.552178	Gut microbiota abundance (class Mollicutes id.3920) || id:ebi-a-GCST90016921	Gut microbiota abundance (class Mollicutes id.3920)	Gut microbiota abundance (class Mollicutes id.3920) || ||	TRUE	igd	6	96613283	5.56e-09	0.0190268	306314	ebi-a-GCST90016921	Migraine	TRUE	reported	textfile	3	TRUE	0.701723	0.298277	0.000110926	33.9818
rs10774231	C	T	C	T	-0.097881	-0.00851174	0.551576	NA	FALSE	FALSE	FALSE	ebi-a-GCST90017002	12	4515374	0.0195313	14306	0.647211	Gut microbiota abundance (genus Eubacterium oxidoreducens group id.11339) || id:ebi-a-GCST90017002	Gut microbiota abundance (genus Eubacterium oxidoreducens group id.11339)	Gut microbiota abundance (genus Eubacterium oxidoreducens group id.11339) || ||	TRUE	igd	12	4406208	3.53e-08	0.0177544	306314	ebi-a-GCST90017002	Migraine	TRUE	reported	textfile	3	TRUE	0.448424	0.448424	9.92144e-05	30.3936
rs9349379	G	A	G	A	-0.0981548	-0.0173155	0.453151	NA	FALSE	FALSE	FALSE	ebi-a-GCST90017002	6	12903957	0.0198057	14306	0.339539	Gut microbiota abundance (genus Eubacterium oxidoreducens group id.11339) || id:ebi-a-GCST90017002	Gut microbiota abundance (genus Eubacterium oxidoreducens group id.11339)	Gut microbiota abundance (genus Eubacterium oxidoreducens group id.11339) || ||	TRUE	igd	6	12903725	3.61e-08	0.0178181	306314	ebi-a-GCST90017002	Migraine	TRUE	reported	textfile	3	TRUE	0.546849	0.453151	9.90582e-05	30.3457
rs9486725	T	C	T	C	0.110915	-0.00974641	0.298277	NA	FALSE	FALSE	FALSE	ebi-a-GCST90017002	6	97061159	0.0202583	14306	0.624137	Gut microbiota abundance (genus Eubacterium oxidoreducens group id.11339) || id:ebi-a-GCST90017002	Gut microbiota abundance (genus Eubacterium oxidoreducens group id.11339)	Gut microbiota abundance (genus Eubacterium oxidoreducens group id.11339) || ||	TRUE	igd	6	96613283	5.56e-09	0.0190268	306314	ebi-a-GCST90017002	Migraine	TRUE	reported	textfile	3	TRUE	0.701723	0.298277	0.000110926	33.9818
rs10774231	C	T	C	T	-0.097881	-0.000486612	0.551576	NA	FALSE	FALSE	FALSE	ebi-a-GCST90017062	12	4515374	0.0111591	14306	0.957566	Gut microbiota abundance (genus Ruminococcus1 id.11373) || id:ebi-a-GCST90017062	Gut microbiota abundance (genus Ruminococcus1 id.11373)	Gut microbiota abundance (genus Ruminococcus1 id.11373) || ||	TRUE	igd	12	4406208	3.53e-08	0.0177544	306314	ebi-a-GCST90017062	Migraine	TRUE	reported	textfile	3	TRUE	0.448424	0.448424	9.92144e-05	30.3936
rs9349379	G	A	G	A	-0.0981548	0.00750947	0.453151	NA	FALSE	FALSE	FALSE	ebi-a-GCST90017062	6	12903957	0.0112433	14306	0.481862	Gut microbiota abundance (genus Ruminococcus1 id.11373) || id:ebi-a-GCST90017062	Gut microbiota abundance (genus Ruminococcus1 id.11373)	Gut microbiota abundance (genus Ruminococcus1 id.11373) || ||	TRUE	igd	6	12903725	3.61e-08	0.0178181	306314	ebi-a-GCST90017062	Migraine	TRUE	reported	textfile	3	TRUE	0.546849	0.453151	9.90582e-05	30.3457
rs9486725	T	C	T	C	0.110915	-0.00596356	0.298277	NA	FALSE	FALSE	FALSE	ebi-a-GCST90017062	6	97061159	0.0115505	14306	0.608216	Gut microbiota abundance (genus Ruminococcus1 id.11373) || id:ebi-a-GCST90017062	Gut microbiota abundance (genus Ruminococcus1 id.11373)	Gut microbiota abundance (genus Ruminococcus1 id.11373) || ||	TRUE	igd	6	96613283	5.56e-09	0.0190268	306314	ebi-a-GCST90017062	Migraine	TRUE	reported	textfile	3	TRUE	0.701723	0.298277	0.000110926	33.9818
rs10774231	C	T	C	T	-0.097881	-0.0194238	0.551576	NA	FALSE	FALSE	FALSE	ebi-a-GCST90017018	12	4515374	0.0129503	14306	0.130211	Gut microbiota abundance (genus Intestinibacter id.11345) || id:ebi-a-GCST90017018	Gut microbiota abundance (genus Intestinibacter id.11345)	Gut microbiota abundance (genus Intestinibacter id.11345) || ||	TRUE	igd	12	4406208	3.53e-08	0.0177544	306314	ebi-a-GCST90017018	Migraine	TRUE	reported	textfile	3	TRUE	0.448424	0.448424	9.92144e-05	30.3936
rs9349379	G	A	G	A	-0.0981548	0.00713651	0.453151	NA	FALSE	FALSE	FALSE	ebi-a-GCST90017018	6	12903957	0.0130422	14306	0.585744	Gut microbiota abundance (genus Intestinibacter id.11345) || id:ebi-a-GCST90017018	Gut microbiota abundance (genus Intestinibacter id.11345)	Gut microbiota abundance (genus Intestinibacter id.11345) || ||	TRUE	igd	6	12903725	3.61e-08	0.0178181	306314	ebi-a-GCST90017018	Migraine	TRUE	reported	textfile	3	TRUE	0.546849	0.453151	9.90582e-05	30.3457
rs9486725	T	C	T	C	0.110915	-0.0346733	0.298277	NA	FALSE	FALSE	FALSE	ebi-a-GCST90017018	6	97061159	0.0134163	14306	0.0106444	Gut microbiota abundance (genus Intestinibacter id.11345) || id:ebi-a-GCST90017018	Gut microbiota abundance (genus Intestinibacter id.11345)	Gut microbiota abundance (genus Intestinibacter id.11345) || ||	TRUE	igd	6	96613283	5.56e-09	0.0190268	306314	ebi-a-GCST90017018	Migraine	TRUE	reported	textfile	3	TRUE	0.701723	0.298277	0.000110926	33.9818
rs10774231	C	T	C	T	-0.097881	-0.0137988	0.551576	NA	FALSE	FALSE	FALSE	ebi-a-GCST90017095	12	4515374	0.0106143	14306	0.191449	Gut microbiota abundance (order Clostridiales id.1863) || id:ebi-a-GCST90017095	Gut microbiota abundance (order Clostridiales id.1863)	Gut microbiota abundance (order Clostridiales id.1863) || ||	TRUE	igd	12	4406208	3.53e-08	0.0177544	306314	ebi-a-GCST90017095	Migraine	TRUE	reported	textfile	3	TRUE	0.448424	0.448424	9.92144e-05	30.3936
rs9349379	G	A	G	A	-0.0981548	0.004101	0.453151	NA	FALSE	FALSE	FALSE	ebi-a-GCST90017095	6	12903957	0.0107136	14306	0.695045	Gut microbiota abundance (order Clostridiales id.1863) || id:ebi-a-GCST90017095	Gut microbiota abundance (order Clostridiales id.1863)	Gut microbiota abundance (order Clostridiales id.1863) || ||	TRUE	igd	6	12903725	3.61e-08	0.0178181	306314	ebi-a-GCST90017095	Migraine	TRUE	reported	textfile	3	TRUE	0.546849	0.453151	9.90582e-05	30.3457
rs9486725	T	C	T	C	0.110915	0.00793142	0.298277	NA	FALSE	FALSE	FALSE	ebi-a-GCST90017095	6	97061159	0.0109913	14306	0.497903	Gut microbiota abundance (order Clostridiales id.1863) || id:ebi-a-GCST90017095	Gut microbiota abundance (order Clostridiales id.1863)	Gut microbiota abundance (order Clostridiales id.1863) || ||	TRUE	igd	6	96613283	5.56e-09	0.0190268	306314	ebi-a-GCST90017095	Migraine	TRUE	reported	textfile	3	TRUE	0.701723	0.298277	0.000110926	33.9818
rs10774231	C	T	C	T	-0.097881	-0.00789277	0.551576	NA	FALSE	FALSE	FALSE	ebi-a-GCST90017013	12	4515374	0.0150631	14306	0.612663	Gut microbiota abundance (genus Haemophilus id.3698) || id:ebi-a-GCST90017013	Gut microbiota abundance (genus Haemophilus id.3698)	Gut microbiota abundance (genus Haemophilus id.3698) || ||	TRUE	igd	12	4406208	3.53e-08	0.0177544	306314	ebi-a-GCST90017013	Migraine	TRUE	reported	textfile	3	TRUE	0.448424	0.448424	9.92144e-05	30.3936
rs9349379	G	A	G	A	-0.0981548	0.0122881	0.453151	NA	FALSE	FALSE	FALSE	ebi-a-GCST90017013	6	12903957	0.0151753	14306	0.426112	Gut microbiota abundance (genus Haemophilus id.3698) || id:ebi-a-GCST90017013	Gut microbiota abundance (genus Haemophilus id.3698)	Gut microbiota abundance (genus Haemophilus id.3698) || ||	TRUE	igd	6	12903725	3.61e-08	0.0178181	306314	ebi-a-GCST90017013	Migraine	TRUE	reported	textfile	3	TRUE	0.546849	0.453151	9.90582e-05	30.3457
rs9486725	T	C	T	C	0.110915	-0.0257123	0.298277	NA	FALSE	FALSE	FALSE	ebi-a-GCST90017013	6	97061159	0.0155617	14306	0.105267	Gut microbiota abundance (genus Haemophilus id.3698) || id:ebi-a-GCST90017013	Gut microbiota abundance (genus Haemophilus id.3698)	Gut microbiota abundance (genus Haemophilus id.3698) || ||	TRUE	igd	6	96613283	5.56e-09	0.0190268	306314	ebi-a-GCST90017013	Migraine	TRUE	reported	textfile	3	TRUE	0.701723	0.298277	0.000110926	33.9818
rs10774231	C	T	C	T	-0.097881	0.00398292	0.551576	NA	FALSE	FALSE	FALSE	ebi-a-GCST90017031	12	4515374	0.0226123	14306	0.878985	Gut microbiota abundance (genus Lactococcus id.1851) || id:ebi-a-GCST90017031	Gut microbiota abundance (genus Lactococcus id.1851)	Gut microbiota abundance (genus Lactococcus id.1851) || ||	TRUE	igd	12	4406208	3.53e-08	0.0177544	306314	ebi-a-GCST90017031	Migraine	TRUE	reported	textfile	3	TRUE	0.448424	0.448424	9.92144e-05	30.3936
rs9349379	G	A	G	A	-0.0981548	0.015413	0.453151	NA	FALSE	FALSE	FALSE	ebi-a-GCST90017031	6	12903957	0.0226862	14306	0.519802	Gut microbiota abundance (genus Lactococcus id.1851) || id:ebi-a-GCST90017031	Gut microbiota abundance (genus Lactococcus id.1851)	Gut microbiota abundance (genus Lactococcus id.1851) || ||	TRUE	igd	6	12903725	3.61e-08	0.0178181	306314	ebi-a-GCST90017031	Migraine	TRUE	reported	textfile	3	TRUE	0.546849	0.453151	9.90582e-05	30.3457
rs9486725	T	C	T	C	0.110915	0.029384	0.298277	NA	FALSE	FALSE	FALSE	ebi-a-GCST90017031	6	97061159	0.0233002	14306	0.217248	Gut microbiota abundance (genus Lactococcus id.1851) || id:ebi-a-GCST90017031	Gut microbiota abundance (genus Lactococcus id.1851)	Gut microbiota abundance (genus Lactococcus id.1851) || ||	TRUE	igd	6	96613283	5.56e-09	0.0190268	306314	ebi-a-GCST90017031	Migraine	TRUE	reported	textfile	3	TRUE	0.701723	0.298277	0.000110926	33.9818
rs10774231	C	T	C	T	-0.097881	0.0080379	0.551576	NA	FALSE	FALSE	FALSE	ebi-a-GCST90017075	12	4515374	0.0196308	14306	0.672106	Gut microbiota abundance (genus Tyzzerella3 id.11335) || id:ebi-a-GCST90017075	Gut microbiota abundance (genus Tyzzerella3 id.11335)	Gut microbiota abundance (genus Tyzzerella3 id.11335) || ||	TRUE	igd	12	4406208	3.53e-08	0.0177544	306314	ebi-a-GCST90017075	Migraine	TRUE	reported	textfile	3	TRUE	0.448424	0.448424	9.92144e-05	30.3936
rs9349379	G	A	G	A	-0.0981548	0.00898329	0.453151	NA	FALSE	FALSE	FALSE	ebi-a-GCST90017075	6	12903957	0.0196433	14306	0.643345	Gut microbiota abundance (genus Tyzzerella3 id.11335) || id:ebi-a-GCST90017075	Gut microbiota abundance (genus Tyzzerella3 id.11335)	Gut microbiota abundance (genus Tyzzerella3 id.11335) || ||	TRUE	igd	6	12903725	3.61e-08	0.0178181	306314	ebi-a-GCST90017075	Migraine	TRUE	reported	textfile	3	TRUE	0.546849	0.453151	9.90582e-05	30.3457
rs9486725	T	C	T	C	0.110915	0.00519362	0.298277	NA	FALSE	FALSE	FALSE	ebi-a-GCST90017075	6	97061159	0.020191	14306	0.793623	Gut microbiota abundance (genus Tyzzerella3 id.11335) || id:ebi-a-GCST90017075	Gut microbiota abundance (genus Tyzzerella3 id.11335)	Gut microbiota abundance (genus Tyzzerella3 id.11335) || ||	TRUE	igd	6	96613283	5.56e-09	0.0190268	306314	ebi-a-GCST90017075	Migraine	TRUE	reported	textfile	3	TRUE	0.701723	0.298277	0.000110926	33.9818
rs10774231	C	T	C	T	-0.097881	-0.00627043	0.551576	NA	FALSE	FALSE	FALSE	ebi-a-GCST90017037	12	4515374	0.0142509	14306	0.651696	Gut microbiota abundance (genus Oscillospira id.2064) || id:ebi-a-GCST90017037	Gut microbiota abundance (genus Oscillospira id.2064)	Gut microbiota abundance (genus Oscillospira id.2064) || ||	TRUE	igd	12	4406208	3.53e-08	0.0177544	306314	ebi-a-GCST90017037	Migraine	TRUE	reported	textfile	3	TRUE	0.448424	0.448424	9.92144e-05	30.3936
rs9349379	G	A	G	A	-0.0981548	0.0200883	0.453151	NA	FALSE	FALSE	FALSE	ebi-a-GCST90017037	6	12903957	0.014343	14306	0.159122	Gut microbiota abundance (genus Oscillospira id.2064) || id:ebi-a-GCST90017037	Gut microbiota abundance (genus Oscillospira id.2064)	Gut microbiota abundance (genus Oscillospira id.2064) || ||	TRUE	igd	6	12903725	3.61e-08	0.0178181	306314	ebi-a-GCST90017037	Migraine	TRUE	reported	textfile	3	TRUE	0.546849	0.453151	9.90582e-05	30.3457
rs9486725	T	C	T	C	0.110915	-0.00301495	0.298277	NA	FALSE	FALSE	FALSE	ebi-a-GCST90017037	6	97061159	0.0147102	14306	0.85387	Gut microbiota abundance (genus Oscillospira id.2064) || id:ebi-a-GCST90017037	Gut microbiota abundance (genus Oscillospira id.2064)	Gut microbiota abundance (genus Oscillospira id.2064) || ||	TRUE	igd	6	96613283	5.56e-09	0.0190268	306314	ebi-a-GCST90017037	Migraine	TRUE	reported	textfile	3	TRUE	0.701723	0.298277	0.000110926	33.9818
rs10774231	C	T	C	T	-0.097881	-0.0304609	0.551576	NA	FALSE	FALSE	FALSE	ebi-a-GCST90017006	12	4515374	0.0124545	14306	0.0147055	Gut microbiota abundance (genus Eubacterium xylanophilum group id.14375) || id:ebi-a-GCST90017006	Gut microbiota abundance (genus Eubacterium xylanophilum group id.14375)	Gut microbiota abundance (genus Eubacterium xylanophilum group id.14375) || ||	TRUE	igd	12	4406208	3.53e-08	0.0177544	306314	ebi-a-GCST90017006	Migraine	TRUE	reported	textfile	3	TRUE	0.448424	0.448424	9.92144e-05	30.3936
rs9349379	G	A	G	A	-0.0981548	-0.00444272	0.453151	NA	FALSE	FALSE	FALSE	ebi-a-GCST90017006	6	12903957	0.0125514	14306	0.727974	Gut microbiota abundance (genus Eubacterium xylanophilum group id.14375) || id:ebi-a-GCST90017006	Gut microbiota abundance (genus Eubacterium xylanophilum group id.14375)	Gut microbiota abundance (genus Eubacterium xylanophilum group id.14375) || ||	TRUE	igd	6	12903725	3.61e-08	0.0178181	306314	ebi-a-GCST90017006	Migraine	TRUE	reported	textfile	3	TRUE	0.546849	0.453151	9.90582e-05	30.3457
rs9486725	T	C	T	C	0.110915	0.020294	0.298277	NA	FALSE	FALSE	FALSE	ebi-a-GCST90017006	6	97061159	0.0129019	14306	0.114527	Gut microbiota abundance (genus Eubacterium xylanophilum group id.14375) || id:ebi-a-GCST90017006	Gut microbiota abundance (genus Eubacterium xylanophilum group id.14375)	Gut microbiota abundance (genus Eubacterium xylanophilum group id.14375) || ||	TRUE	igd	6	96613283	5.56e-09	0.0190268	306314	ebi-a-GCST90017006	Migraine	TRUE	reported	textfile	3	TRUE	0.701723	0.298277	0.000110926	33.9818
rs10774231	C	T	C	T	-0.097881	-0.0235059	0.551576	NA	FALSE	FALSE	FALSE	ebi-a-GCST90017044	12	4515374	0.0242946	14306	0.332135	Gut microbiota abundance (genus Prevotella7 id.11182) || id:ebi-a-GCST90017044	Gut microbiota abundance (genus Prevotella7 id.11182)	Gut microbiota abundance (genus Prevotella7 id.11182) || ||	TRUE	igd	12	4406208	3.53e-08	0.0177544	306314	ebi-a-GCST90017044	Migraine	TRUE	reported	textfile	3	TRUE	0.448424	0.448424	9.92144e-05	30.3936
rs9349379	G	A	G	A	-0.0981548	0.0201522	0.453151	NA	FALSE	FALSE	FALSE	ebi-a-GCST90017044	6	12903957	0.0245198	14306	0.393003	Gut microbiota abundance (genus Prevotella7 id.11182) || id:ebi-a-GCST90017044	Gut microbiota abundance (genus Prevotella7 id.11182)	Gut microbiota abundance (genus Prevotella7 id.11182) || ||	TRUE	igd	6	12903725	3.61e-08	0.0178181	306314	ebi-a-GCST90017044	Migraine	TRUE	reported	textfile	3	TRUE	0.546849	0.453151	9.90582e-05	30.3457
rs9486725	T	C	T	C	0.110915	0.0130633	0.298277	NA	FALSE	FALSE	FALSE	ebi-a-GCST90017044	6	97061159	0.0251771	14306	0.595265	Gut microbiota abundance (genus Prevotella7 id.11182) || id:ebi-a-GCST90017044	Gut microbiota abundance (genus Prevotella7 id.11182)	Gut microbiota abundance (genus Prevotella7 id.11182) || ||	TRUE	igd	6	96613283	5.56e-09	0.0190268	306314	ebi-a-GCST90017044	Migraine	TRUE	reported	textfile	3	TRUE	0.701723	0.298277	0.000110926	33.9818
rs10774231	C	T	C	T	-0.097881	-0.005378	0.551576	NA	FALSE	FALSE	FALSE	ebi-a-GCST90017001	12	4515374	0.0250039	14306	0.804111	Gut microbiota abundance (genus Eubacterium nodatum group id.11297) || id:ebi-a-GCST90017001	Gut microbiota abundance (genus Eubacterium nodatum group id.11297)	Gut microbiota abundance (genus Eubacterium nodatum group id.11297) || ||	TRUE	igd	12	4406208	3.53e-08	0.0177544	306314	ebi-a-GCST90017001	Migraine	TRUE	reported	textfile	3	TRUE	0.448424	0.448424	9.92144e-05	30.3936
rs9349379	G	A	G	A	-0.0981548	0.0150144	0.453151	NA	FALSE	FALSE	FALSE	ebi-a-GCST90017001	6	12903957	0.0252268	14306	0.538446	Gut microbiota abundance (genus Eubacterium nodatum group id.11297) || id:ebi-a-GCST90017001	Gut microbiota abundance (genus Eubacterium nodatum group id.11297)	Gut microbiota abundance (genus Eubacterium nodatum group id.11297) || ||	TRUE	igd	6	12903725	3.61e-08	0.0178181	306314	ebi-a-GCST90017001	Migraine	TRUE	reported	textfile	3	TRUE	0.546849	0.453151	9.90582e-05	30.3457
rs9486725	T	C	T	C	0.110915	-0.048727	0.298277	NA	FALSE	FALSE	FALSE	ebi-a-GCST90017001	6	97061159	0.0258693	14306	0.0597723	Gut microbiota abundance (genus Eubacterium nodatum group id.11297) || id:ebi-a-GCST90017001	Gut microbiota abundance (genus Eubacterium nodatum group id.11297)	Gut microbiota abundance (genus Eubacterium nodatum group id.11297) || ||	TRUE	igd	6	96613283	5.56e-09	0.0190268	306314	ebi-a-GCST90017001	Migraine	TRUE	reported	textfile	3	TRUE	0.701723	0.298277	0.000110926	33.9818
rs10774231	C	T	C	T	-0.097881	-0.000730924	0.551576	NA	FALSE	FALSE	FALSE	ebi-a-GCST90017015	12	4515374	0.0150854	14306	0.967463	Gut microbiota abundance (genus Holdemania id.2157) || id:ebi-a-GCST90017015	Gut microbiota abundance (genus Holdemania id.2157)	Gut microbiota abundance (genus Holdemania id.2157) || ||	TRUE	igd	12	4406208	3.53e-08	0.0177544	306314	ebi-a-GCST90017015	Migraine	TRUE	reported	textfile	3	TRUE	0.448424	0.448424	9.92144e-05	30.3936
rs9349379	G	A	G	A	-0.0981548	0.00757965	0.453151	NA	FALSE	FALSE	FALSE	ebi-a-GCST90017015	6	12903957	0.0151486	14306	0.599458	Gut microbiota abundance (genus Holdemania id.2157) || id:ebi-a-GCST90017015	Gut microbiota abundance (genus Holdemania id.2157)	Gut microbiota abundance (genus Holdemania id.2157) || ||	TRUE	igd	6	12903725	3.61e-08	0.0178181	306314	ebi-a-GCST90017015	Migraine	TRUE	reported	textfile	3	TRUE	0.546849	0.453151	9.90582e-05	30.3457
rs9486725	T	C	T	C	0.110915	0.00495731	0.298277	NA	FALSE	FALSE	FALSE	ebi-a-GCST90017015	6	97061159	0.0155953	14306	0.754154	Gut microbiota abundance (genus Holdemania id.2157) || id:ebi-a-GCST90017015	Gut microbiota abundance (genus Holdemania id.2157)	Gut microbiota abundance (genus Holdemania id.2157) || ||	TRUE	igd	6	96613283	5.56e-09	0.0190268	306314	ebi-a-GCST90017015	Migraine	TRUE	reported	textfile	3	TRUE	0.701723	0.298277	0.000110926	33.9818

## Sheet: Table S19
Table S19: Characteristics of the genetic IVs used in TSMR analysis(P<5E-08, R9_G6_MIGRAINE_WITH_AURA).
SNP	effect_allele.exposure	other_allele.exposure	effect_allele.outcome	other_allele.outcome	beta.exposure	beta.outcome	eaf.exposure	eaf.outcome	remove	palindromic	ambiguous	id.outcome	chr	pos	se.outcome	samplesize.outcome	pval.outcome	outcome	originalname.outcome	outcome.deprecated	mr_keep.outcome	data_source.outcome	chr.exposure	pos.exposure	pval.exposure	se.exposure	samplesize.exposure	id.exposure	exposure	mr_keep.exposure	pval_origin.exposure	data_source.exposure	action	mr_keep	EAF2	MAF	R2	F
rs16035	G	T	G	T	-0.0918824	0.00436998	0.503033	NA	FALSE	FALSE	FALSE	ebi-a-GCST90017108	19	13356150	0.0133915	14306	0.769035	Gut microbiota abundance (order Verrucomicrobiales id.4030) || id:ebi-a-GCST90017108	Gut microbiota abundance (order Verrucomicrobiales id.4030)	Gut microbiota abundance (order Verrucomicrobiales id.4030) || ||	TRUE	igd	19	13245336	1.78e-08	0.0163146	295754	ebi-a-GCST90017108	Migraine with aura	TRUE	reported	textfile	3	TRUE	0.496967	0.496967	0.000107235	31.7182
rs2517653	A	G	A	G	-0.101953	0.0160441	0.343077	NA	FALSE	FALSE	FALSE	ebi-a-GCST90017108	6	30121185	0.0158044	14306	0.268313	Gut microbiota abundance (order Verrucomicrobiales id.4030) || id:ebi-a-GCST90017108	Gut microbiota abundance (order Verrucomicrobiales id.4030)	Gut microbiota abundance (order Verrucomicrobiales id.4030) || ||	TRUE	igd	6	30153408	3.82e-09	0.0173038	295754	ebi-a-GCST90017108	Migraine with aura	TRUE	reported	textfile	3	TRUE	0.656923	0.343077	0.000117364	34.7148
rs16035	G	T	G	T	-0.0918824	-0.0231953	0.503033	NA	FALSE	FALSE	FALSE	ebi-a-GCST90017063	19	13356150	0.0118214	14306	0.0509249	Gut microbiota abundance (genus Ruminococcus2 id.11374) || id:ebi-a-GCST90017063	Gut microbiota abundance (genus Ruminococcus2 id.11374)	Gut microbiota abundance (genus Ruminococcus2 id.11374) || ||	TRUE	igd	19	13245336	1.78e-08	0.0163146	295754	ebi-a-GCST90017063	Migraine with aura	TRUE	reported	textfile	3	TRUE	0.496967	0.496967	0.000107235	31.7182
rs2517653	A	G	A	G	-0.101953	0.0175635	0.343077	NA	FALSE	FALSE	FALSE	ebi-a-GCST90017063	6	30121185	0.0140037	14306	0.202978	Gut microbiota abundance (genus Ruminococcus2 id.11374) || id:ebi-a-GCST90017063	Gut microbiota abundance (genus Ruminococcus2 id.11374)	Gut microbiota abundance (genus Ruminococcus2 id.11374) || ||	TRUE	igd	6	30153408	3.82e-09	0.0173038	295754	ebi-a-GCST90017063	Migraine with aura	TRUE	reported	textfile	3	TRUE	0.656923	0.343077	0.000117364	34.7148
rs16035	G	T	G	T	-0.0918824	0.00324647	0.503033	NA	FALSE	FALSE	FALSE	ebi-a-GCST90017023	19	13356150	0.0118477	14306	0.834997	Gut microbiota abundance (genus Lachnospiraceae ND3007 group id.11317) || id:ebi-a-GCST90017023	Gut microbiota abundance (genus Lachnospiraceae ND3007 group id.11317)	Gut microbiota abundance (genus Lachnospiraceae ND3007 group id.11317) || ||	TRUE	igd	19	13245336	1.78e-08	0.0163146	295754	ebi-a-GCST90017023	Migraine with aura	TRUE	reported	textfile	3	TRUE	0.496967	0.496967	0.000107235	31.7182
rs2517653	A	G	A	G	-0.101953	-0.00144886	0.343077	NA	FALSE	FALSE	FALSE	ebi-a-GCST90017023	6	30121185	0.0140974	14306	0.928562	Gut microbiota abundance (genus Lachnospiraceae ND3007 group id.11317) || id:ebi-a-GCST90017023	Gut microbiota abundance (genus Lachnospiraceae ND3007 group id.11317)	Gut microbiota abundance (genus Lachnospiraceae ND3007 group id.11317) || ||	TRUE	igd	6	30153408	3.82e-09	0.0173038	295754	ebi-a-GCST90017023	Migraine with aura	TRUE	reported	textfile	3	TRUE	0.656923	0.343077	0.000117364	34.7148
rs16035	G	T	G	T	-0.0918824	0.0153699	0.503033	NA	FALSE	FALSE	FALSE	ebi-a-GCST90016948	19	13356150	0.0120405	14306	0.198344	Gut microbiota abundance (family Prevotellaceae id.960) || id:ebi-a-GCST90016948	Gut microbiota abundance (family Prevotellaceae id.960)	Gut microbiota abundance (family Prevotellaceae id.960) || ||	TRUE	igd	19	13245336	1.78e-08	0.0163146	295754	ebi-a-GCST90016948	Migraine with aura	TRUE	reported	textfile	3	TRUE	0.496967	0.496967	0.000107235	31.7182
rs2517653	A	G	A	G	-0.101953	-0.0163202	0.343077	NA	FALSE	FALSE	FALSE	ebi-a-GCST90016948	6	30121185	0.0142571	14306	0.211417	Gut microbiota abundance (family Prevotellaceae id.960) || id:ebi-a-GCST90016948	Gut microbiota abundance (family Prevotellaceae id.960)	Gut microbiota abundance (family Prevotellaceae id.960) || ||	TRUE	igd	6	30153408	3.82e-09	0.0173038	295754	ebi-a-GCST90016948	Migraine with aura	TRUE	reported	textfile	3	TRUE	0.656923	0.343077	0.000117364	34.7148
rs16035	G	T	G	T	-0.0918824	0.0068916	0.503033	NA	FALSE	FALSE	FALSE	ebi-a-GCST90017024	19	13356150	0.0111595	14306	0.516005	Gut microbiota abundance (genus Lachnospiraceae NK4A136 group id.11319) || id:ebi-a-GCST90017024	Gut microbiota abundance (genus Lachnospiraceae NK4A136 group id.11319)	Gut microbiota abundance (genus Lachnospiraceae NK4A136 group id.11319) || ||	TRUE	igd	19	13245336	1.78e-08	0.0163146	295754	ebi-a-GCST90017024	Migraine with aura	TRUE	reported	textfile	3	TRUE	0.496967	0.496967	0.000107235	31.7182
rs2517653	A	G	A	G	-0.101953	-0.0140253	0.343077	NA	FALSE	FALSE	FALSE	ebi-a-GCST90017024	6	30121185	0.0132457	14306	0.225429	Gut microbiota abundance (genus Lachnospiraceae NK4A136 group id.11319) || id:ebi-a-GCST90017024	Gut microbiota abundance (genus Lachnospiraceae NK4A136 group id.11319)	Gut microbiota abundance (genus Lachnospiraceae NK4A136 group id.11319) || ||	TRUE	igd	6	30153408	3.82e-09	0.0173038	295754	ebi-a-GCST90017024	Migraine with aura	TRUE	reported	textfile	3	TRUE	0.656923	0.343077	0.000117364	34.7148
rs16035	G	T	G	T	-0.0918824	0.0104162	0.503033	NA	FALSE	FALSE	FALSE	ebi-a-GCST90016968	19	13356150	0.0108341	14306	0.346806	Gut microbiota abundance (genus Bacteroides id.918) || id:ebi-a-GCST90016968	Gut microbiota abundance (genus Bacteroides id.918)	Gut microbiota abundance (genus Bacteroides id.918) || ||	TRUE	igd	19	13245336	1.78e-08	0.0163146	295754	ebi-a-GCST90016968	Migraine with aura	TRUE	reported	textfile	3	TRUE	0.496967	0.496967	0.000107235	31.7182
rs2517653	A	G	A	G	-0.101953	-0.00472275	0.343077	NA	FALSE	FALSE	FALSE	ebi-a-GCST90016968	6	30121185	0.0128255	14306	0.7449	Gut microbiota abundance (genus Bacteroides id.918) || id:ebi-a-GCST90016968	Gut microbiota abundance (genus Bacteroides id.918)	Gut microbiota abundance (genus Bacteroides id.918) || ||	TRUE	igd	6	30153408	3.82e-09	0.0173038	295754	ebi-a-GCST90016968	Migraine with aura	TRUE	reported	textfile	3	TRUE	0.656923	0.343077	0.000117364	34.7148
rs16035	G	T	G	T	-0.0918824	-0.000732656	0.503033	NA	FALSE	FALSE	FALSE	ebi-a-GCST90016922	19	13356150	0.0108672	14306	0.990894	Gut microbiota abundance (class Negativicutes id.2164) || id:ebi-a-GCST90016922	Gut microbiota abundance (class Negativicutes id.2164)	Gut microbiota abundance (class Negativicutes id.2164) || ||	TRUE	igd	19	13245336	1.78e-08	0.0163146	295754	ebi-a-GCST90016922	Migraine with aura	TRUE	reported	textfile	3	TRUE	0.496967	0.496967	0.000107235	31.7182
rs2517653	A	G	A	G	-0.101953	-0.00153342	0.343077	NA	FALSE	FALSE	FALSE	ebi-a-GCST90016922	6	30121185	0.0128684	14306	0.97793	Gut microbiota abundance (class Negativicutes id.2164) || id:ebi-a-GCST90016922	Gut microbiota abundance (class Negativicutes id.2164)	Gut microbiota abundance (class Negativicutes id.2164) || ||	TRUE	igd	6	30153408	3.82e-09	0.0173038	295754	ebi-a-GCST90016922	Migraine with aura	TRUE	reported	textfile	3	TRUE	0.656923	0.343077	0.000117364	34.7148
rs16035	G	T	G	T	-0.0918824	0.00580076	0.503033	NA	FALSE	FALSE	FALSE	ebi-a-GCST90017064	19	13356150	0.0126724	14306	0.64517	Gut microbiota abundance (genus Ruminococcus gauvreauii group id.11342) || id:ebi-a-GCST90017064	Gut microbiota abundance (genus Ruminococcus gauvreauii group id.11342)	Gut microbiota abundance (genus Ruminococcus gauvreauii group id.11342) || ||	TRUE	igd	19	13245336	1.78e-08	0.0163146	295754	ebi-a-GCST90017064	Migraine with aura	TRUE	reported	textfile	3	TRUE	0.496967	0.496967	0.000107235	31.7182
rs2517653	A	G	A	G	-0.101953	0.016901	0.343077	NA	FALSE	FALSE	FALSE	ebi-a-GCST90017064	6	30121185	0.0152425	14306	0.254238	Gut microbiota abundance (genus Ruminococcus gauvreauii group id.11342) || id:ebi-a-GCST90017064	Gut microbiota abundance (genus Ruminococcus gauvreauii group id.11342)	Gut microbiota abundance (genus Ruminococcus gauvreauii group id.11342) || ||	TRUE	igd	6	30153408	3.82e-09	0.0173038	295754	ebi-a-GCST90017064	Migraine with aura	TRUE	reported	textfile	3	TRUE	0.656923	0.343077	0.000117364	34.7148
rs16035	G	T	G	T	-0.0918824	0.0282175	0.503033	NA	FALSE	FALSE	FALSE	ebi-a-GCST90016983	19	13356150	0.0113191	14306	0.013807	Gut microbiota abundance (genus Coprococcus1 id.11301) || id:ebi-a-GCST90016983	Gut microbiota abundance (genus Coprococcus1 id.11301)	Gut microbiota abundance (genus Coprococcus1 id.11301) || ||	TRUE	igd	19	13245336	1.78e-08	0.0163146	295754	ebi-a-GCST90016983	Migraine with aura	TRUE	reported	textfile	3	TRUE	0.496967	0.496967	0.000107235	31.7182
rs2517653	A	G	A	G	-0.101953	0.0177425	0.343077	NA	FALSE	FALSE	FALSE	ebi-a-GCST90016983	6	30121185	0.0134606	14306	0.18827	Gut microbiota abundance (genus Coprococcus1 id.11301) || id:ebi-a-GCST90016983	Gut microbiota abundance (genus Coprococcus1 id.11301)	Gut microbiota abundance (genus Coprococcus1 id.11301) || ||	TRUE	igd	6	30153408	3.82e-09	0.0173038	295754	ebi-a-GCST90016983	Migraine with aura	TRUE	reported	textfile	3	TRUE	0.656923	0.343077	0.000117364	34.7148
rs16035	G	T	G	T	-0.0918824	-0.0204871	0.503033	NA	FALSE	FALSE	FALSE	ebi-a-GCST90017089	19	13356150	0.0255532	1531	0.440647	Gut microbiota abundance (genus Victivallis id.2256) || id:ebi-a-GCST90017089	Gut microbiota abundance (genus Victivallis id.2256)	Gut microbiota abundance (genus Victivallis id.2256) || ||	TRUE	igd	19	13245336	1.78e-08	0.0163146	295754	ebi-a-GCST90017089	Migraine with aura	TRUE	reported	textfile	3	TRUE	0.496967	0.496967	0.000107235	31.7182
rs2517653	A	G	A	G	-0.101953	0.0522323	0.343077	NA	FALSE	FALSE	FALSE	ebi-a-GCST90017089	6	30121185	0.0296363	1531	0.0651538	Gut microbiota abundance (genus Victivallis id.2256) || id:ebi-a-GCST90017089	Gut microbiota abundance (genus Victivallis id.2256)	Gut microbiota abundance (genus Victivallis id.2256) || ||	TRUE	igd	6	30153408	3.82e-09	0.0173038	295754	ebi-a-GCST90017089	Migraine with aura	TRUE	reported	textfile	3	TRUE	0.656923	0.343077	0.000117364	34.7148
rs16035	G	TRUE	G	TRUE	-0.0918824	-0.00864739	0.503033	NA	FALSE	FALSE	FALSE	ebi-a-GCST90016938	19	13356150	0.0259555	14306	0.733976	Gut microbiota abundance (family Family XI id.1936) || id:ebi-a-GCST90016938	Gut microbiota abundance (family Family XI id.1936)	Gut microbiota abundance (family Family XI id.1936) || ||	TRUE	igd	19	13245336	1.78e-08	0.0163146	295754	ebi-a-GCST90016938	Migraine with aura	TRUE	reported	textfile	3	TRUE	0.496967	0.496967	0.000107235	31.7182
rs16035	G	T	G	T	-0.0918824	-0.0177222	0.503033	NA	FALSE	FALSE	FALSE	ebi-a-GCST90017034	19	13356150	0.0120697	14306	0.136255	Gut microbiota abundance (genus Odoribacter id.952) || id:ebi-a-GCST90017034	Gut microbiota abundance (genus Odoribacter id.952)	Gut microbiota abundance (genus Odoribacter id.952) || ||	TRUE	igd	19	13245336	1.78e-08	0.0163146	295754	ebi-a-GCST90017034	Migraine with aura	TRUE	reported	textfile	3	TRUE	0.496967	0.496967	0.000107235	31.7182
rs2517653	A	G	A	G	-0.101953	0.0280693	0.343077	NA	FALSE	FALSE	FALSE	ebi-a-GCST90017034	6	30121185	0.014347	14306	0.0480541	Gut microbiota abundance (genus Odoribacter id.952) || id:ebi-a-GCST90017034	Gut microbiota abundance (genus Odoribacter id.952)	Gut microbiota abundance (genus Odoribacter id.952) || ||	TRUE	igd	6	30153408	3.82e-09	0.0173038	295754	ebi-a-GCST90017034	Migraine with aura	TRUE	reported	textfile	3	TRUE	0.656923	0.343077	0.000117364	34.7148
rs16035	G	T	G	T	-0.0918824	-0.00331889	0.503033	NA	FALSE	FALSE	FALSE	ebi-a-GCST90016931	19	13356150	0.012274	14306	0.834473	Gut microbiota abundance (family Clostridiaceae1 id.1869) || id:ebi-a-GCST90016931	Gut microbiota abundance (family Clostridiaceae1 id.1869)	Gut microbiota abundance (family Clostridiaceae1 id.1869) || ||	TRUE	igd	19	13245336	1.78e-08	0.0163146	295754	ebi-a-GCST90016931	Migraine with aura	TRUE	reported	textfile	3	TRUE	0.496967	0.496967	0.000107235	31.7182
rs2517653	A	G	A	G	-0.101953	0.00456409	0.343077	NA	FALSE	FALSE	FALSE	ebi-a-GCST90016931	6	30121185	0.0146715	14306	0.763161	Gut microbiota abundance (family Clostridiaceae1 id.1869) || id:ebi-a-GCST90016931	Gut microbiota abundance (family Clostridiaceae1 id.1869)	Gut microbiota abundance (family Clostridiaceae1 id.1869) || ||	TRUE	igd	6	30153408	3.82e-09	0.0173038	295754	ebi-a-GCST90016931	Migraine with aura	TRUE	reported	textfile	3	TRUE	0.656923	0.343077	0.000117364	34.7148
NA	NA	NA	NA	NA	NA	NA	NA	NA	NA	NA	NA	NA	NA	NA	NA	NA	NA	NA	NA	NA	NA	NA	NA	NA	NA	NA	NA	ebi-a-GCST90016994	NA	NA	NA	NA	NA	NA	NA	NA	NA	NA
rs16035	G	T	G	T	-0.0918824	-0.00611696	0.503033	NA	FALSE	FALSE	FALSE	ebi-a-GCST90017111	19	13356150	0.0108236	14306	0.545579	Gut microbiota abundance (phylum Bacteroidetes id.905) || id:ebi-a-GCST90017111	Gut microbiota abundance (phylum Bacteroidetes id.905)	Gut microbiota abundance (phylum Bacteroidetes id.905) || ||	TRUE	igd	19	13245336	1.78e-08	0.0163146	295754	ebi-a-GCST90017111	Migraine with aura	TRUE	reported	textfile	3	TRUE	0.496967	0.496967	0.000107235	31.7182
rs2517653	A	G	A	G	-0.101953	-0.00548034	0.343077	NA	FALSE	FALSE	FALSE	ebi-a-GCST90017111	6	30121185	0.0128156	14306	0.675232	Gut microbiota abundance (phylum Bacteroidetes id.905) || id:ebi-a-GCST90017111	Gut microbiota abundance (phylum Bacteroidetes id.905)	Gut microbiota abundance (phylum Bacteroidetes id.905) || ||	TRUE	igd	6	30153408	3.82e-09	0.0173038	295754	ebi-a-GCST90017111	Migraine with aura	TRUE	reported	textfile	3	TRUE	0.656923	0.343077	0.000117364	34.7148
rs16035	G	T	G	T	-0.0918824	-0.00334965	0.503033	NA	FALSE	FALSE	FALSE	ebi-a-GCST90017049	19	13356150	0.0110937	14306	0.762232	Gut microbiota abundance (genus Ruminiclostridium5 id.11355) || id:ebi-a-GCST90017049	Gut microbiota abundance (genus Ruminiclostridium5 id.11355)	Gut microbiota abundance (genus Ruminiclostridium5 id.11355) || ||	TRUE	igd	19	13245336	1.78e-08	0.0163146	295754	ebi-a-GCST90017049	Migraine with aura	TRUE	reported	textfile	3	TRUE	0.496967	0.496967	0.000107235	31.7182
rs2517653	A	G	A	G	-0.101953	0.00332885	0.343077	NA	FALSE	FALSE	FALSE	ebi-a-GCST90017049	6	30121185	0.0131776	14306	0.817064	Gut microbiota abundance (genus Ruminiclostridium5 id.11355) || id:ebi-a-GCST90017049	Gut microbiota abundance (genus Ruminiclostridium5 id.11355)	Gut microbiota abundance (genus Ruminiclostridium5 id.11355) || ||	TRUE	igd	6	30153408	3.82e-09	0.0173038	295754	ebi-a-GCST90017049	Migraine with aura	TRUE	reported	textfile	3	TRUE	0.656923	0.343077	0.000117364	34.7148
rs16035	G	T	G	T	-0.0918824	0.000346407	0.503033	NA	FALSE	FALSE	FALSE	ebi-a-GCST90016969	19	13356150	0.0122659	14306	0.9849	Gut microbiota abundance (genus Barnesiella id.944) || id:ebi-a-GCST90016969	Gut microbiota abundance (genus Barnesiella id.944)	Gut microbiota abundance (genus Barnesiella id.944) || ||	TRUE	igd	19	13245336	1.78e-08	0.0163146	295754	ebi-a-GCST90016969	Migraine with aura	TRUE	reported	textfile	3	TRUE	0.496967	0.496967	0.000107235	31.7182
rs2517653	A	G	A	G	-0.101953	-0.00875592	0.343077	NA	FALSE	FALSE	FALSE	ebi-a-GCST90016969	6	30121185	0.0145753	14306	0.585217	Gut microbiota abundance (genus Barnesiella id.944) || id:ebi-a-GCST90016969	Gut microbiota abundance (genus Barnesiella id.944)	Gut microbiota abundance (genus Barnesiella id.944) || ||	TRUE	igd	6	30153408	3.82e-09	0.0173038	295754	ebi-a-GCST90016969	Migraine with aura	TRUE	reported	textfile	3	TRUE	0.656923	0.343077	0.000117364	34.7148
rs16035	G	T	G	T	-0.0918824	0.00181479	0.503033	NA	FALSE	FALSE	FALSE	ebi-a-GCST90016916	19	13356150	0.0108578	14306	0.846909	Gut microbiota abundance (class Erysipelotrichia id.2147) || id:ebi-a-GCST90016916	Gut microbiota abundance (class Erysipelotrichia id.2147)	Gut microbiota abundance (class Erysipelotrichia id.2147) || ||	TRUE	igd	19	13245336	1.78e-08	0.0163146	295754	ebi-a-GCST90016916	Migraine with aura	TRUE	reported	textfile	3	TRUE	0.496967	0.496967	0.000107235	31.7182
rs2517653	A	G	A	G	-0.101953	0.00636638	0.343077	NA	FALSE	FALSE	FALSE	ebi-a-GCST90016916	6	30121185	0.012853	14306	0.626131	Gut microbiota abundance (class Erysipelotrichia id.2147) || id:ebi-a-GCST90016916	Gut microbiota abundance (class Erysipelotrichia id.2147)	Gut microbiota abundance (class Erysipelotrichia id.2147) || ||	TRUE	igd	6	30153408	3.82e-09	0.0173038	295754	ebi-a-GCST90016916	Migraine with aura	TRUE	reported	textfile	3	TRUE	0.656923	0.343077	0.000117364	34.7148
rs16035	G	T	G	T	-0.0918824	0.00372667	0.503033	NA	FALSE	FALSE	FALSE	ebi-a-GCST90016974	19	13356150	0.0141239	14306	0.769722	Gut microbiota abundance (genus Butyricimonas id.945) || id:ebi-a-GCST90016974	Gut microbiota abundance (genus Butyricimonas id.945)	Gut microbiota abundance (genus Butyricimonas id.945) || ||	TRUE	igd	19	13245336	1.78e-08	0.0163146	295754	ebi-a-GCST90016974	Migraine with aura	TRUE	reported	textfile	3	TRUE	0.496967	0.496967	0.000107235	31.7182
rs2517653	A	G	A	G	-0.101953	0.0195301	0.343077	NA	FALSE	FALSE	FALSE	ebi-a-GCST90016974	6	30121185	0.0166147	14306	0.22845	Gut microbiota abundance (genus Butyricimonas id.945) || id:ebi-a-GCST90016974	Gut microbiota abundance (genus Butyricimonas id.945)	Gut microbiota abundance (genus Butyricimonas id.945) || ||	TRUE	igd	6	30153408	3.82e-09	0.0173038	295754	ebi-a-GCST90016974	Migraine with aura	TRUE	reported	textfile	3	TRUE	0.656923	0.343077	0.000117364	34.7148
rs16035	G	T	G	T	-0.0918824	0.0260879	0.503033	NA	FALSE	FALSE	FALSE	ebi-a-GCST90017033	19	13356150	0.0246023	14306	0.307912	Gut microbiota abundance (genus Methanobrevibacter id.123) || id:ebi-a-GCST90017033	Gut microbiota abundance (genus Methanobrevibacter id.123)	Gut microbiota abundance (genus Methanobrevibacter id.123) || ||	TRUE	igd	19	13245336	1.78e-08	0.0163146	295754	ebi-a-GCST90017033	Migraine with aura	TRUE	reported	textfile	3	TRUE	0.496967	0.496967	0.000107235	31.7182
rs2517653	A	G	A	G	-0.101953	-0.00642125	0.343077	NA	FALSE	FALSE	FALSE	ebi-a-GCST90017033	6	30121185	0.028383	14306	0.686926	Gut microbiota abundance (genus Methanobrevibacter id.123) || id:ebi-a-GCST90017033	Gut microbiota abundance (genus Methanobrevibacter id.123)	Gut microbiota abundance (genus Methanobrevibacter id.123) || ||	TRUE	igd	6	30153408	3.82e-09	0.0173038	295754	ebi-a-GCST90017033	Migraine with aura	TRUE	reported	textfile	3	TRUE	0.656923	0.343077	0.000117364	34.7148
rs16035	G	T	G	T	-0.0918824	-0.00762685	0.503033	NA	FALSE	FALSE	FALSE	ebi-a-GCST90017060	19	13356150	0.0113005	14306	0.510553	Gut microbiota abundance (genus Ruminococcaceae UCG013 id.11370) || id:ebi-a-GCST90017060	Gut microbiota abundance (genus Ruminococcaceae UCG013 id.11370)	Gut microbiota abundance (genus Ruminococcaceae UCG013 id.11370) || ||	TRUE	igd	19	13245336	1.78e-08	0.0163146	295754	ebi-a-GCST90017060	Migraine with aura	TRUE	reported	textfile	3	TRUE	0.496967	0.496967	0.000107235	31.7182
rs2517653	A	G	A	G	-0.101953	-0.00180733	0.343077	NA	FALSE	FALSE	FALSE	ebi-a-GCST90017060	6	30121185	0.0134174	14306	0.933363	Gut microbiota abundance (genus Ruminococcaceae UCG013 id.11370) || id:ebi-a-GCST90017060	Gut microbiota abundance (genus Ruminococcaceae UCG013 id.11370)	Gut microbiota abundance (genus Ruminococcaceae UCG013 id.11370) || ||	TRUE	igd	6	30153408	3.82e-09	0.0173038	295754	ebi-a-GCST90017060	Migraine with aura	TRUE	reported	textfile	3	TRUE	0.656923	0.343077	0.000117364	34.7148
rs16035	G	T	G	T	-0.0918824	0.00203232	0.503033	NA	FALSE	FALSE	FALSE	ebi-a-GCST90017008	19	13356150	0.012284	14306	0.846199	Gut microbiota abundance (genus Family XIII AD3011 group id.11293) || id:ebi-a-GCST90017008	Gut microbiota abundance (genus Family XIII AD3011 group id.11293)	Gut microbiota abundance (genus Family XIII AD3011 group id.11293) || ||	TRUE	igd	19	13245336	1.78e-08	0.0163146	295754	ebi-a-GCST90017008	Migraine with aura	TRUE	reported	textfile	3	TRUE	0.496967	0.496967	0.000107235	31.7182
rs2517653	A	G	A	G	-0.101953	0.014146	0.343077	NA	FALSE	FALSE	FALSE	ebi-a-GCST90017008	6	30121185	0.0148555	14306	0.357576	Gut microbiota abundance (genus Family XIII AD3011 group id.11293) || id:ebi-a-GCST90017008	Gut microbiota abundance (genus Family XIII AD3011 group id.11293)	Gut microbiota abundance (genus Family XIII AD3011 group id.11293) || ||	TRUE	igd	6	30153408	3.82e-09	0.0173038	295754	ebi-a-GCST90017008	Migraine with aura	TRUE	reported	textfile	3	TRUE	0.656923	0.343077	0.000117364	34.7148
rs16035	G	T	G	T	-0.0918824	-0.000732656	0.503033	NA	FALSE	FALSE	FALSE	ebi-a-GCST90017107	19	13356150	0.0108672	14306	0.990894	Gut microbiota abundance (order Selenomonadales id.2165) || id:ebi-a-GCST90017107	Gut microbiota abundance (order Selenomonadales id.2165)	Gut microbiota abundance (order Selenomonadales id.2165) || ||	TRUE	igd	19	13245336	1.78e-08	0.0163146	295754	ebi-a-GCST90017107	Migraine with aura	TRUE	reported	textfile	3	TRUE	0.496967	0.496967	0.000107235	31.7182
rs2517653	A	G	A	G	-0.101953	-0.00153342	0.343077	NA	FALSE	FALSE	FALSE	ebi-a-GCST90017107	6	30121185	0.0128684	14306	0.97793	Gut microbiota abundance (order Selenomonadales id.2165) || id:ebi-a-GCST90017107	Gut microbiota abundance (order Selenomonadales id.2165)	Gut microbiota abundance (order Selenomonadales id.2165) || ||	TRUE	igd	6	30153408	3.82e-09	0.0173038	295754	ebi-a-GCST90017107	Migraine with aura	TRUE	reported	textfile	3	TRUE	0.656923	0.343077	0.000117364	34.7148
rs16035	G	T	G	T	-0.0918824	-0.0253385	0.503033	NA	FALSE	FALSE	FALSE	ebi-a-GCST90016958	19	13356150	0.0233179	14306	0.281462	Gut microbiota abundance (family Victivallaceae id.2255) || id:ebi-a-GCST90016958	Gut microbiota abundance (family Victivallaceae id.2255)	Gut microbiota abundance (family Victivallaceae id.2255) || ||	TRUE	igd	19	13245336	1.78e-08	0.0163146	295754	ebi-a-GCST90016958	Migraine with aura	TRUE	reported	textfile	3	TRUE	0.496967	0.496967	0.000107235	31.7182
rs2517653	A	G	A	G	-0.101953	0.0383703	0.343077	NA	FALSE	FALSE	FALSE	ebi-a-GCST90016958	6	30121185	0.0275407	14306	0.137932	Gut microbiota abundance (family Victivallaceae id.2255) || id:ebi-a-GCST90016958	Gut microbiota abundance (family Victivallaceae id.2255)	Gut microbiota abundance (family Victivallaceae id.2255) || ||	TRUE	igd	6	30153408	3.82e-09	0.0173038	295754	ebi-a-GCST90016958	Migraine with aura	TRUE	reported	textfile	3	TRUE	0.656923	0.343077	0.000117364	34.7148
rs16035	G	T	G	T	-0.0918824	0.0184317	0.503033	NA	FALSE	FALSE	FALSE	ebi-a-GCST90016933	19	13356150	0.0110045	14306	0.0853847	Gut microbiota abundance (family Coriobacteriaceae id.811) || id:ebi-a-GCST90016933	Gut microbiota abundance (family Coriobacteriaceae id.811)	Gut microbiota abundance (family Coriobacteriaceae id.811) || ||	TRUE	igd	19	13245336	1.78e-08	0.0163146	295754	ebi-a-GCST90016933	Migraine with aura	TRUE	reported	textfile	3	TRUE	0.496967	0.496967	0.000107235	31.7182
rs2517653	A	G	A	G	-0.101953	0.018376	0.343077	NA	FALSE	FALSE	FALSE	ebi-a-GCST90016933	6	30121185	0.0130226	14306	0.147967	Gut microbiota abundance (family Coriobacteriaceae id.811) || id:ebi-a-GCST90016933	Gut microbiota abundance (family Coriobacteriaceae id.811)	Gut microbiota abundance (family Coriobacteriaceae id.811) || ||	TRUE	igd	6	30153408	3.82e-09	0.0173038	295754	ebi-a-GCST90016933	Migraine with aura	TRUE	reported	textfile	3	TRUE	0.656923	0.343077	0.000117364	34.7148
rs16035	G	T	G	T	-0.0918824	0.0099839	0.503033	NA	FALSE	FALSE	FALSE	ebi-a-GCST90017005	19	13356150	0.0118495	14306	0.39491	Gut microbiota abundance (genus Eubacterium ventriosum group id.11341) || id:ebi-a-GCST90017005	Gut microbiota abundance (genus Eubacterium ventriosum group id.11341)	Gut microbiota abundance (genus Eubacterium ventriosum group id.11341) || ||	TRUE	igd	19	13245336	1.78e-08	0.0163146	295754	ebi-a-GCST90017005	Migraine with aura	TRUE	reported	textfile	3	TRUE	0.496967	0.496967	0.000107235	31.7182
rs2517653	A	G	A	G	-0.101953	-0.00999412	0.343077	NA	FALSE	FALSE	FALSE	ebi-a-GCST90017005	6	30121185	0.0141465	14306	0.504025	Gut microbiota abundance (genus Eubacterium ventriosum group id.11341) || id:ebi-a-GCST90017005	Gut microbiota abundance (genus Eubacterium ventriosum group id.11341)	Gut microbiota abundance (genus Eubacterium ventriosum group id.11341) || ||	TRUE	igd	6	30153408	3.82e-09	0.0173038	295754	ebi-a-GCST90017005	Migraine with aura	TRUE	reported	textfile	3	TRUE	0.656923	0.343077	0.000117364	34.7148
rs16035	G	T	G	T	-0.0918824	-0.014134	0.503033	NA	FALSE	FALSE	FALSE	ebi-a-GCST90017061	19	13356150	0.0121868	14306	0.249477	Gut microbiota abundance (genus Ruminococcaceae UCG014 id.11371) || id:ebi-a-GCST90017061	Gut microbiota abundance (genus Ruminococcaceae UCG014 id.11371)	Gut microbiota abundance (genus Ruminococcaceae UCG014 id.11371) || ||	TRUE	igd	19	13245336	1.78e-08	0.0163146	295754	ebi-a-GCST90017061	Migraine with aura	TRUE	reported	textfile	3	TRUE	0.496967	0.496967	0.000107235	31.7182
rs2517653	A	G	A	G	-0.101953	0.0045727	0.343077	NA	FALSE	FALSE	FALSE	ebi-a-GCST90017061	6	30121185	0.0145035	14306	0.766269	Gut microbiota abundance (genus Ruminococcaceae UCG014 id.11371) || id:ebi-a-GCST90017061	Gut microbiota abundance (genus Ruminococcaceae UCG014 id.11371)	Gut microbiota abundance (genus Ruminococcaceae UCG014 id.11371) || ||	TRUE	igd	6	30153408	3.82e-09	0.0173038	295754	ebi-a-GCST90017061	Migraine with aura	TRUE	reported	textfile	3	TRUE	0.656923	0.343077	0.000117364	34.7148
rs16035	G	TRUE	G	TRUE	-0.0918824	0.0220452	0.503033	NA	FALSE	FALSE	FALSE	ebi-a-GCST90017091	19	13356150	0.0257508	14306	0.392459	Gut microbiota abundance (order Bacillales id.1674) || id:ebi-a-GCST90017091	Gut microbiota abundance (order Bacillales id.1674)	Gut microbiota abundance (order Bacillales id.1674) || ||	TRUE	igd	19	13245336	1.78e-08	0.0163146	295754	ebi-a-GCST90017091	Migraine with aura	TRUE	reported	textfile	3	TRUE	0.496967	0.496967	0.000107235	31.7182
rs16035	G	T	G	T	-0.0918824	-0.00159234	0.503033	NA	FALSE	FALSE	FALSE	ebi-a-GCST90016926	19	13356150	0.0113027	14306	0.853639	Gut microbiota abundance (family Alcaligenaceae id.2875) || id:ebi-a-GCST90016926	Gut microbiota abundance (family Alcaligenaceae id.2875)	Gut microbiota abundance (family Alcaligenaceae id.2875) || ||	TRUE	igd	19	13245336	1.78e-08	0.0163146	295754	ebi-a-GCST90016926	Migraine with aura	TRUE	reported	textfile	3	TRUE	0.496967	0.496967	0.000107235	31.7182
rs2517653	A	G	A	G	-0.101953	-0.00614677	0.343077	NA	FALSE	FALSE	FALSE	ebi-a-GCST90016926	6	30121185	0.0133483	14306	0.619363	Gut microbiota abundance (family Alcaligenaceae id.2875) || id:ebi-a-GCST90016926	Gut microbiota abundance (family Alcaligenaceae id.2875)	Gut microbiota abundance (family Alcaligenaceae id.2875) || ||	TRUE	igd	6	30153408	3.82e-09	0.0173038	295754	ebi-a-GCST90016926	Migraine with aura	TRUE	reported	textfile	3	TRUE	0.656923	0.343077	0.000117364	34.7148
rs16035	G	T	G	T	-0.0918824	0.0103793	0.503033	NA	FALSE	FALSE	FALSE	ebi-a-GCST90016973	19	13356150	0.0111877	14306	0.356716	Gut microbiota abundance (genus Butyricicoccus id.2055) || id:ebi-a-GCST90016973	Gut microbiota abundance (genus Butyricicoccus id.2055)	Gut microbiota abundance (genus Butyricicoccus id.2055) || ||	TRUE	igd	19	13245336	1.78e-08	0.0163146	295754	ebi-a-GCST90016973	Migraine with aura	TRUE	reported	textfile	3	TRUE	0.496967	0.496967	0.000107235	31.7182
rs2517653	A	G	A	G	-0.101953	0.0100284	0.343077	NA	FALSE	FALSE	FALSE	ebi-a-GCST90016973	6	30121185	0.013274	14306	0.449407	Gut microbiota abundance (genus Butyricicoccus id.2055) || id:ebi-a-GCST90016973	Gut microbiota abundance (genus Butyricicoccus id.2055)	Gut microbiota abundance (genus Butyricicoccus id.2055) || ||	TRUE	igd	6	30153408	3.82e-09	0.0173038	295754	ebi-a-GCST90016973	Migraine with aura	TRUE	reported	textfile	3	TRUE	0.656923	0.343077	0.000117364	34.7148
rs16035	G	T	G	T	-0.0918824	0.017215	0.503033	NA	FALSE	FALSE	FALSE	ebi-a-GCST90016941	19	13356150	0.0174653	14306	0.331789	Gut microbiota abundance (family Lactobacillaceae id.1836) || id:ebi-a-GCST90016941	Gut microbiota abundance (family Lactobacillaceae id.1836)	Gut microbiota abundance (family Lactobacillaceae id.1836) || ||	TRUE	igd	19	13245336	1.78e-08	0.0163146	295754	ebi-a-GCST90016941	Migraine with aura	TRUE	reported	textfile	3	TRUE	0.496967	0.496967	0.000107235	31.7182
rs2517653	A	G	A	G	-0.101953	0.004913	0.343077	NA	FALSE	FALSE	FALSE	ebi-a-GCST90016941	6	30121185	0.0211115	14306	0.836661	Gut microbiota abundance (family Lactobacillaceae id.1836) || id:ebi-a-GCST90016941	Gut microbiota abundance (family Lactobacillaceae id.1836)	Gut microbiota abundance (family Lactobacillaceae id.1836) || ||	TRUE	igd	6	30153408	3.82e-09	0.0173038	295754	ebi-a-GCST90016941	Migraine with aura	TRUE	reported	textfile	3	TRUE	0.656923	0.343077	0.000117364	34.7148
rs16035	G	TRUE	G	TRUE	-0.0918824	0.0369184	0.503033	NA	FALSE	FALSE	FALSE	ebi-a-GCST90016964	19	13356150	0.0270839	14306	0.190965	Gut microbiota abundance (genus Alloprevotella id.961) || id:ebi-a-GCST90016964	Gut microbiota abundance (genus Alloprevotella id.961)	Gut microbiota abundance (genus Alloprevotella id.961) || ||	TRUE	igd	19	13245336	1.78e-08	0.0163146	295754	ebi-a-GCST90016964	Migraine with aura	TRUE	reported	textfile	3	TRUE	0.496967	0.496967	0.000107235	31.7182
rs16035	G	TRUE	G	TRUE	-0.0918824	0.0273801	0.503033	NA	FALSE	FALSE	FALSE	ebi-a-GCST90017059	19	13356150	0.0240212	14306	0.254255	Gut microbiota abundance (genus Ruminococcaceae UCG011 id.11368) || id:ebi-a-GCST90017059	Gut microbiota abundance (genus Ruminococcaceae UCG011 id.11368)	Gut microbiota abundance (genus Ruminococcaceae UCG011 id.11368) || ||	TRUE	igd	19	13245336	1.78e-08	0.0163146	295754	ebi-a-GCST90017059	Migraine with aura	TRUE	reported	textfile	3	TRUE	0.496967	0.496967	0.000107235	31.7182
rs16035	G	T	G	T	-0.0918824	-0.0235256	0.503033	NA	FALSE	FALSE	FALSE	ebi-a-GCST90017009	19	13356150	0.0129249	14306	0.0600247	Gut microbiota abundance (genus Family XIII UCG001 id.11294) || id:ebi-a-GCST90017009	Gut microbiota abundance (genus Family XIII UCG001 id.11294)	Gut microbiota abundance (genus Family XIII UCG001 id.11294) || ||	TRUE	igd	19	13245336	1.78e-08	0.0163146	295754	ebi-a-GCST90017009	Migraine with aura	TRUE	reported	textfile	3	TRUE	0.496967	0.496967	0.000107235	31.7182
rs2517653	A	G	A	G	-0.101953	-0.00733185	0.343077	NA	FALSE	FALSE	FALSE	ebi-a-GCST90017009	6	30121185	0.0154557	14306	0.675906	Gut microbiota abundance (genus Family XIII UCG001 id.11294) || id:ebi-a-GCST90017009	Gut microbiota abundance (genus Family XIII UCG001 id.11294)	Gut microbiota abundance (genus Family XIII UCG001 id.11294) || ||	TRUE	igd	6	30153408	3.82e-09	0.0173038	295754	ebi-a-GCST90017009	Migraine with aura	TRUE	reported	textfile	3	TRUE	0.656923	0.343077	0.000117364	34.7148
rs16035	G	T	G	T	-0.0918824	0.0145353	0.503033	NA	FALSE	FALSE	FALSE	ebi-a-GCST90016987	19	13356150	0.0151968	14306	0.352392	Gut microbiota abundance (genus Desulfovibrio id.3173) || id:ebi-a-GCST90016987	Gut microbiota abundance (genus Desulfovibrio id.3173)	Gut microbiota abundance (genus Desulfovibrio id.3173) || ||	TRUE	igd	19	13245336	1.78e-08	0.0163146	295754	ebi-a-GCST90016987	Migraine with aura	TRUE	reported	textfile	3	TRUE	0.496967	0.496967	0.000107235	31.7182
rs2517653	A	G	A	G	-0.101953	0.00797337	0.343077	NA	FALSE	FALSE	FALSE	ebi-a-GCST90016987	6	30121185	0.0178357	14306	0.599301	Gut microbiota abundance (genus Desulfovibrio id.3173) || id:ebi-a-GCST90016987	Gut microbiota abundance (genus Desulfovibrio id.3173)	Gut microbiota abundance (genus Desulfovibrio id.3173) || ||	TRUE	igd	6	30153408	3.82e-09	0.0173038	295754	ebi-a-GCST90016987	Migraine with aura	TRUE	reported	textfile	3	TRUE	0.656923	0.343077	0.000117364	34.7148
rs16035	G	T	G	T	-0.0918824	0.00178808	0.503033	NA	FALSE	FALSE	FALSE	ebi-a-GCST90017097	19	13356150	0.0119063	14306	0.895048	Gut microbiota abundance (order Desulfovibrionales id.3156) || id:ebi-a-GCST90017097	Gut microbiota abundance (order Desulfovibrionales id.3156)	Gut microbiota abundance (order Desulfovibrionales id.3156) || ||	TRUE	igd	19	13245336	1.78e-08	0.0163146	295754	ebi-a-GCST90017097	Migraine with aura	TRUE	reported	textfile	3	TRUE	0.496967	0.496967	0.000107235	31.7182
rs2517653	A	G	A	G	-0.101953	0.0110573	0.343077	NA	FALSE	FALSE	FALSE	ebi-a-GCST90017097	6	30121185	0.0139732	14306	0.418049	Gut microbiota abundance (order Desulfovibrionales id.3156) || id:ebi-a-GCST90017097	Gut microbiota abundance (order Desulfovibrionales id.3156)	Gut microbiota abundance (order Desulfovibrionales id.3156) || ||	TRUE	igd	6	30153408	3.82e-09	0.0173038	295754	ebi-a-GCST90017097	Migraine with aura	TRUE	reported	textfile	3	TRUE	0.656923	0.343077	0.000117364	34.7148
rs16035	G	TRUE	G	TRUE	-0.0918824	0.0282455	0.503033	NA	FALSE	FALSE	FALSE	ebi-a-GCST90016963	19	13356150	0.0258799	14306	0.315119	Gut microbiota abundance (genus Allisonella id.2174) || id:ebi-a-GCST90016963	Gut microbiota abundance (genus Allisonella id.2174)	Gut microbiota abundance (genus Allisonella id.2174) || ||	TRUE	igd	19	13245336	1.78e-08	0.0163146	295754	ebi-a-GCST90016963	Migraine with aura	TRUE	reported	textfile	3	TRUE	0.496967	0.496967	0.000107235	31.7182
rs16035	G	T	G	T	-0.0918824	0.00137692	0.503033	NA	FALSE	FALSE	FALSE	ebi-a-GCST90017007	19	13356150	0.0108983	14306	0.974012	Gut microbiota abundance (genus Faecalibacterium id.2057) || id:ebi-a-GCST90017007	Gut microbiota abundance (genus Faecalibacterium id.2057)	Gut microbiota abundance (genus Faecalibacterium id.2057) || ||	TRUE	igd	19	13245336	1.78e-08	0.0163146	295754	ebi-a-GCST90017007	Migraine with aura	TRUE	reported	textfile	3	TRUE	0.496967	0.496967	0.000107235	31.7182
rs2517653	A	G	A	G	-0.101953	-0.0122719	0.343077	NA	FALSE	FALSE	FALSE	ebi-a-GCST90017007	6	30121185	0.0129067	14306	0.353051	Gut microbiota abundance (genus Faecalibacterium id.2057) || id:ebi-a-GCST90017007	Gut microbiota abundance (genus Faecalibacterium id.2057)	Gut microbiota abundance (genus Faecalibacterium id.2057) || ||	TRUE	igd	6	30153408	3.82e-09	0.0173038	295754	ebi-a-GCST90017007	Migraine with aura	TRUE	reported	textfile	3	TRUE	0.656923	0.343077	0.000117364	34.7148
rs16035	G	T	G	T	-0.0918824	-0.00577538	0.503033	NA	FALSE	FALSE	FALSE	ebi-a-GCST90017073	19	13356150	0.0179887	14306	0.737592	Gut microbiota abundance (genus Terrisporobacter id.11348) || id:ebi-a-GCST90017073	Gut microbiota abundance (genus Terrisporobacter id.11348)	Gut microbiota abundance (genus Terrisporobacter id.11348) || ||	TRUE	igd	19	13245336	1.78e-08	0.0163146	295754	ebi-a-GCST90017073	Migraine with aura	TRUE	reported	textfile	3	TRUE	0.496967	0.496967	0.000107235	31.7182
rs2517653	A	G	A	G	-0.101953	0.0236286	0.343077	NA	FALSE	FALSE	FALSE	ebi-a-GCST90017073	6	30121185	0.022538	14306	0.353793	Gut microbiota abundance (genus Terrisporobacter id.11348) || id:ebi-a-GCST90017073	Gut microbiota abundance (genus Terrisporobacter id.11348)	Gut microbiota abundance (genus Terrisporobacter id.11348) || ||	TRUE	igd	6	30153408	3.82e-09	0.0173038	295754	ebi-a-GCST90017073	Migraine with aura	TRUE	reported	textfile	3	TRUE	0.656923	0.343077	0.000117364	34.7148
rs16035	G	T	G	T	-0.0918824	-0.0164066	0.503033	NA	FALSE	FALSE	FALSE	ebi-a-GCST90017106	19	13356150	0.0157073	14306	0.299054	Gut microbiota abundance (order Rhodospirillales id.2667) || id:ebi-a-GCST90017106	Gut microbiota abundance (order Rhodospirillales id.2667)	Gut microbiota abundance (order Rhodospirillales id.2667) || ||	TRUE	igd	19	13245336	1.78e-08	0.0163146	295754	ebi-a-GCST90017106	Migraine with aura	TRUE	reported	textfile	3	TRUE	0.496967	0.496967	0.000107235	31.7182
rs2517653	A	G	A	G	-0.101953	-0.00803327	0.343077	NA	FALSE	FALSE	FALSE	ebi-a-GCST90017106	6	30121185	0.0186898	14306	0.774861	Gut microbiota abundance (order Rhodospirillales id.2667) || id:ebi-a-GCST90017106	Gut microbiota abundance (order Rhodospirillales id.2667)	Gut microbiota abundance (order Rhodospirillales id.2667) || ||	TRUE	igd	6	30153408	3.82e-09	0.0173038	295754	ebi-a-GCST90017106	Migraine with aura	TRUE	reported	textfile	3	TRUE	0.656923	0.343077	0.000117364	34.7148
rs16035	G	T	G	T	-0.0918824	0.0267494	0.503033	NA	FALSE	FALSE	FALSE	ebi-a-GCST90017035	19	13356150	0.0237513	14306	0.240531	Gut microbiota abundance (genus Olsenella id.822) || id:ebi-a-GCST90017035	Gut microbiota abundance (genus Olsenella id.822)	Gut microbiota abundance (genus Olsenella id.822) || ||	TRUE	igd	19	13245336	1.78e-08	0.0163146	295754	ebi-a-GCST90017035	Migraine with aura	TRUE	reported	textfile	3	TRUE	0.496967	0.496967	0.000107235	31.7182
rs2517653	A	G	A	G	-0.101953	0.00823938	0.343077	NA	FALSE	FALSE	FALSE	ebi-a-GCST90017035	6	30121185	0.028752	14306	0.825187	Gut microbiota abundance (genus Olsenella id.822) || id:ebi-a-GCST90017035	Gut microbiota abundance (genus Olsenella id.822)	Gut microbiota abundance (genus Olsenella id.822) || ||	TRUE	igd	6	30153408	3.82e-09	0.0173038	295754	ebi-a-GCST90017035	Migraine with aura	TRUE	reported	textfile	3	TRUE	0.656923	0.343077	0.000117364	34.7148
rs16035	G	T	G	T	-0.0918824	0.0285643	0.503033	NA	FALSE	FALSE	FALSE	ebi-a-GCST90017112	19	13356150	0.0173485	14306	0.104915	Gut microbiota abundance (phylum Cyanobacteria id.1500) || id:ebi-a-GCST90017112	Gut microbiota abundance (phylum Cyanobacteria id.1500)	Gut microbiota abundance (phylum Cyanobacteria id.1500) || ||	TRUE	igd	19	13245336	1.78e-08	0.0163146	295754	ebi-a-GCST90017112	Migraine with aura	TRUE	reported	textfile	3	TRUE	0.496967	0.496967	0.000107235	31.7182
rs2517653	A	G	A	G	-0.101953	0.00247552	0.343077	NA	FALSE	FALSE	FALSE	ebi-a-GCST90017112	6	30121185	0.0203841	14306	0.907947	Gut microbiota abundance (phylum Cyanobacteria id.1500) || id:ebi-a-GCST90017112	Gut microbiota abundance (phylum Cyanobacteria id.1500)	Gut microbiota abundance (phylum Cyanobacteria id.1500) || ||	TRUE	igd	6	30153408	3.82e-09	0.0173038	295754	ebi-a-GCST90017112	Migraine with aura	TRUE	reported	textfile	3	TRUE	0.656923	0.343077	0.000117364	34.7148
rs16035	G	T	G	T	-0.0918824	-0.00908493	0.503033	NA	FALSE	FALSE	FALSE	ebi-a-GCST90016951	19	13356150	0.0108231	14306	0.33788	Gut microbiota abundance (family Ruminococcaceae id.2050) || id:ebi-a-GCST90016951	Gut microbiota abundance (family Ruminococcaceae id.2050)	Gut microbiota abundance (family Ruminococcaceae id.2050) || ||	TRUE	igd	19	13245336	1.78e-08	0.0163146	295754	ebi-a-GCST90016951	Migraine with aura	TRUE	reported	textfile	3	TRUE	0.496967	0.496967	0.000107235	31.7182
rs2517653	A	G	A	G	-0.101953	0.0100938	0.343077	NA	FALSE	FALSE	FALSE	ebi-a-GCST90016951	6	30121185	0.012811	14306	0.414088	Gut microbiota abundance (family Ruminococcaceae id.2050) || id:ebi-a-GCST90016951	Gut microbiota abundance (family Ruminococcaceae id.2050)	Gut microbiota abundance (family Ruminococcaceae id.2050) || ||	TRUE	igd	6	30153408	3.82e-09	0.0173038	295754	ebi-a-GCST90016951	Migraine with aura	TRUE	reported	textfile	3	TRUE	0.656923	0.343077	0.000117364	34.7148
rs16035	G	T	G	T	-0.0918824	0.00181479	0.503033	NA	FALSE	FALSE	FALSE	ebi-a-GCST90016937	19	13356150	0.0108578	14306	0.846909	Gut microbiota abundance (family Erysipelotrichaceae id.2149) || id:ebi-a-GCST90016937	Gut microbiota abundance (family Erysipelotrichaceae id.2149)	Gut microbiota abundance (family Erysipelotrichaceae id.2149) || ||	TRUE	igd	19	13245336	1.78e-08	0.0163146	295754	ebi-a-GCST90016937	Migraine with aura	TRUE	reported	textfile	3	TRUE	0.496967	0.496967	0.000107235	31.7182
rs2517653	A	G	A	G	-0.101953	0.00636638	0.343077	NA	FALSE	FALSE	FALSE	ebi-a-GCST90016937	6	30121185	0.012853	14306	0.626131	Gut microbiota abundance (family Erysipelotrichaceae id.2149) || id:ebi-a-GCST90016937	Gut microbiota abundance (family Erysipelotrichaceae id.2149)	Gut microbiota abundance (family Erysipelotrichaceae id.2149) || ||	TRUE	igd	6	30153408	3.82e-09	0.0173038	295754	ebi-a-GCST90016937	Migraine with aura	TRUE	reported	textfile	3	TRUE	0.656923	0.343077	0.000117364	34.7148
rs16035	G	T	G	T	-0.0918824	-0.00987258	0.503033	NA	FALSE	FALSE	FALSE	ebi-a-GCST90016970	19	13356150	0.0120773	14306	0.456819	Gut microbiota abundance (genus Bifidobacterium id.436) || id:ebi-a-GCST90016970	Gut microbiota abundance (genus Bifidobacterium id.436)	Gut microbiota abundance (genus Bifidobacterium id.436) || ||	TRUE	igd	19	13245336	1.78e-08	0.0163146	295754	ebi-a-GCST90016970	Migraine with aura	TRUE	reported	textfile	3	TRUE	0.496967	0.496967	0.000107235	31.7182
rs2517653	A	G	A	G	-0.101953	0.00268755	0.343077	NA	FALSE	FALSE	FALSE	ebi-a-GCST90016970	6	30121185	0.014443	14306	0.779518	Gut microbiota abundance (genus Bifidobacterium id.436) || id:ebi-a-GCST90016970	Gut microbiota abundance (genus Bifidobacterium id.436)	Gut microbiota abundance (genus Bifidobacterium id.436) || ||	TRUE	igd	6	30153408	3.82e-09	0.0173038	295754	ebi-a-GCST90016970	Migraine with aura	TRUE	reported	textfile	3	TRUE	0.656923	0.343077	0.000117364	34.7148
rs16035	G	T	G	T	-0.0918824	0.00177275	0.503033	NA	FALSE	FALSE	FALSE	ebi-a-GCST90016965	19	13356150	0.0204119	14306	0.94472	Gut microbiota abundance (genus Anaerofilum id.2053) || id:ebi-a-GCST90016965	Gut microbiota abundance (genus Anaerofilum id.2053)	Gut microbiota abundance (genus Anaerofilum id.2053) || ||	TRUE	igd	19	13245336	1.78e-08	0.0163146	295754	ebi-a-GCST90016965	Migraine with aura	TRUE	reported	textfile	3	TRUE	0.496967	0.496967	0.000107235	31.7182
rs2517653	A	G	A	G	-0.101953	-0.0264198	0.343077	NA	FALSE	FALSE	FALSE	ebi-a-GCST90016965	6	30121185	0.0249225	14306	0.314184	Gut microbiota abundance (genus Anaerofilum id.2053) || id:ebi-a-GCST90016965	Gut microbiota abundance (genus Anaerofilum id.2053)	Gut microbiota abundance (genus Anaerofilum id.2053) || ||	TRUE	igd	6	30153408	3.82e-09	0.0173038	295754	ebi-a-GCST90016965	Migraine with aura	TRUE	reported	textfile	3	TRUE	0.656923	0.343077	0.000117364	34.7148
rs16035	G	T	G	T	-0.0918824	0.00842717	0.503033	NA	FALSE	FALSE	FALSE	ebi-a-GCST90017105	19	13356150	0.0151032	14306	0.55691	Gut microbiota abundance (order Pasteurellales id.3688) || id:ebi-a-GCST90017105	Gut microbiota abundance (order Pasteurellales id.3688)	Gut microbiota abundance (order Pasteurellales id.3688) || ||	TRUE	igd	19	13245336	1.78e-08	0.0163146	295754	ebi-a-GCST90017105	Migraine with aura	TRUE	reported	textfile	3	TRUE	0.496967	0.496967	0.000107235	31.7182
rs2517653	A	G	A	G	-0.101953	0.00576702	0.343077	NA	FALSE	FALSE	FALSE	ebi-a-GCST90017105	6	30121185	0.0180476	14306	0.681709	Gut microbiota abundance (order Pasteurellales id.3688) || id:ebi-a-GCST90017105	Gut microbiota abundance (order Pasteurellales id.3688)	Gut microbiota abundance (order Pasteurellales id.3688) || ||	TRUE	igd	6	30153408	3.82e-09	0.0173038	295754	ebi-a-GCST90017105	Migraine with aura	TRUE	reported	textfile	3	TRUE	0.656923	0.343077	0.000117364	34.7148
rs16035	G	T	G	T	-0.0918824	-0.00798053	0.503033	NA	FALSE	FALSE	FALSE	ebi-a-GCST90016939	19	13356150	0.0113066	14306	0.449625	Gut microbiota abundance (family Family XIII id.1957) || id:ebi-a-GCST90016939	Gut microbiota abundance (family Family XIII id.1957)	Gut microbiota abundance (family Family XIII id.1957) || ||	TRUE	igd	19	13245336	1.78e-08	0.0163146	295754	ebi-a-GCST90016939	Migraine with aura	TRUE	reported	textfile	3	TRUE	0.496967	0.496967	0.000107235	31.7182
rs2517653	A	G	A	G	-0.101953	0.00958327	0.343077	NA	FALSE	FALSE	FALSE	ebi-a-GCST90016939	6	30121185	0.0134661	14306	0.462395	Gut microbiota abundance (family Family XIII id.1957) || id:ebi-a-GCST90016939	Gut microbiota abundance (family Family XIII id.1957)	Gut microbiota abundance (family Family XIII id.1957) || ||	TRUE	igd	6	30153408	3.82e-09	0.0173038	295754	ebi-a-GCST90016939	Migraine with aura	TRUE	reported	textfile	3	TRUE	0.656923	0.343077	0.000117364	34.7148
rs16035	G	T	G	T	-0.0918824	-0.00813507	0.503033	NA	FALSE	FALSE	FALSE	ebi-a-GCST90016932	19	13356150	0.0142301	14306	0.560537	Gut microbiota abundance (family Clostridiales vadin BB60 group id.11286) || id:ebi-a-GCST90016932	Gut microbiota abundance (family Clostridiales vadin BB60 group id.11286)	Gut microbiota abundance (family Clostridiales vadin BB60 group id.11286) || ||	TRUE	igd	19	13245336	1.78e-08	0.0163146	295754	ebi-a-GCST90016932	Migraine with aura	TRUE	reported	textfile	3	TRUE	0.496967	0.496967	0.000107235	31.7182
rs2517653	A	G	A	G	-0.101953	0.0175129	0.343077	NA	FALSE	FALSE	FALSE	ebi-a-GCST90016932	6	30121185	0.0169684	14306	0.286672	Gut microbiota abundance (family Clostridiales vadin BB60 group id.11286) || id:ebi-a-GCST90016932	Gut microbiota abundance (family Clostridiales vadin BB60 group id.11286)	Gut microbiota abundance (family Clostridiales vadin BB60 group id.11286) || ||	TRUE	igd	6	30153408	3.82e-09	0.0173038	295754	ebi-a-GCST90016932	Migraine with aura	TRUE	reported	textfile	3	TRUE	0.656923	0.343077	0.000117364	34.7148
NA	NA	NA	NA	NA	NA	NA	NA	NA	NA	NA	NA	NA	NA	NA	NA	NA	NA	NA	NA	NA	NA	NA	NA	NA	NA	NA	NA	ebi-a-GCST90016972	NA	NA	NA	NA	NA	NA	NA	NA	NA	NA
rs16035	G	T	G	T	-0.0918824	0.0144679	0.503033	NA	FALSE	FALSE	FALSE	ebi-a-GCST90016998	19	13356150	0.01206	14306	0.20151	Gut microbiota abundance (genus Eubacterium eligens group id.14372) || id:ebi-a-GCST90016998	Gut microbiota abundance (genus Eubacterium eligens group id.14372)	Gut microbiota abundance (genus Eubacterium eligens group id.14372) || ||	TRUE	igd	19	13245336	1.78e-08	0.0163146	295754	ebi-a-GCST90016998	Migraine with aura	TRUE	reported	textfile	3	TRUE	0.496967	0.496967	0.000107235	31.7182
rs2517653	A	G	A	G	-0.101953	-0.0119823	0.343077	NA	FALSE	FALSE	FALSE	ebi-a-GCST90016998	6	30121185	0.0144035	14306	0.387778	Gut microbiota abundance (genus Eubacterium eligens group id.14372) || id:ebi-a-GCST90016998	Gut microbiota abundance (genus Eubacterium eligens group id.14372)	Gut microbiota abundance (genus Eubacterium eligens group id.14372) || ||	TRUE	igd	6	30153408	3.82e-09	0.0173038	295754	ebi-a-GCST90016998	Migraine with aura	TRUE	reported	textfile	3	TRUE	0.656923	0.343077	0.000117364	34.7148
rs16035	G	T	G	T	-0.0918824	0.0119749	0.503033	NA	FALSE	FALSE	FALSE	ebi-a-GCST90017098	19	13356150	0.012579	14306	0.302013	Gut microbiota abundance (order Enterobacteriales id.3468) || id:ebi-a-GCST90017098	Gut microbiota abundance (order Enterobacteriales id.3468)	Gut microbiota abundance (order Enterobacteriales id.3468) || ||	TRUE	igd	19	13245336	1.78e-08	0.0163146	295754	ebi-a-GCST90017098	Migraine with aura	TRUE	reported	textfile	3	TRUE	0.496967	0.496967	0.000107235	31.7182
rs2517653	A	G	A	G	-0.101953	-0.00647277	0.343077	NA	FALSE	FALSE	FALSE	ebi-a-GCST90017098	6	30121185	0.0151172	14306	0.656414	Gut microbiota abundance (order Enterobacteriales id.3468) || id:ebi-a-GCST90017098	Gut microbiota abundance (order Enterobacteriales id.3468)	Gut microbiota abundance (order Enterobacteriales id.3468) || ||	TRUE	igd	6	30153408	3.82e-09	0.0173038	295754	ebi-a-GCST90017098	Migraine with aura	TRUE	reported	textfile	3	TRUE	0.656923	0.343077	0.000117364	34.7148
rs16035	G	T	G	T	-0.0918824	-0.00915359	0.503033	NA	FALSE	FALSE	FALSE	ebi-a-GCST90017090	19	13356150	0.0165803	14306	0.572314	Gut microbiota abundance (order Actinomycetales id.420) || id:ebi-a-GCST90017090	Gut microbiota abundance (order Actinomycetales id.420)	Gut microbiota abundance (order Actinomycetales id.420) || ||	TRUE	igd	19	13245336	1.78e-08	0.0163146	295754	ebi-a-GCST90017090	Migraine with aura	TRUE	reported	textfile	3	TRUE	0.496967	0.496967	0.000107235	31.7182
rs2517653	A	G	A	G	-0.101953	-0.000179194	0.343077	NA	FALSE	FALSE	FALSE	ebi-a-GCST90017090	6	30121185	0.0200123	14306	0.987545	Gut microbiota abundance (order Actinomycetales id.420) || id:ebi-a-GCST90017090	Gut microbiota abundance (order Actinomycetales id.420)	Gut microbiota abundance (order Actinomycetales id.420) || ||	TRUE	igd	6	30153408	3.82e-09	0.0173038	295754	ebi-a-GCST90017090	Migraine with aura	TRUE	reported	textfile	3	TRUE	0.656923	0.343077	0.000117364	34.7148
rs16035	G	T	G	T	-0.0918824	-0.00617474	0.503033	NA	FALSE	FALSE	FALSE	ebi-a-GCST90016911	19	13356150	0.0108238	14306	0.541788	Gut microbiota abundance (class Bacteroidia id.912) || id:ebi-a-GCST90016911	Gut microbiota abundance (class Bacteroidia id.912)	Gut microbiota abundance (class Bacteroidia id.912) || ||	TRUE	igd	19	13245336	1.78e-08	0.0163146	295754	ebi-a-GCST90016911	Migraine with aura	TRUE	reported	textfile	3	TRUE	0.496967	0.496967	0.000107235	31.7182
rs2517653	A	G	A	G	-0.101953	-0.00395322	0.343077	NA	FALSE	FALSE	FALSE	ebi-a-GCST90016911	6	30121185	0.0128161	14306	0.764577	Gut microbiota abundance (class Bacteroidia id.912) || id:ebi-a-GCST90016911	Gut microbiota abundance (class Bacteroidia id.912)	Gut microbiota abundance (class Bacteroidia id.912) || ||	TRUE	igd	6	30153408	3.82e-09	0.0173038	295754	ebi-a-GCST90016911	Migraine with aura	TRUE	reported	textfile	3	TRUE	0.656923	0.343077	0.000117364	34.7148
rs16035	G	T	G	T	-0.0918824	0.00707492	0.503033	NA	FALSE	FALSE	FALSE	ebi-a-GCST90017041	19	13356150	0.0136926	14306	0.633582	Gut microbiota abundance (genus Parasutterella id.2892) || id:ebi-a-GCST90017041	Gut microbiota abundance (genus Parasutterella id.2892)	Gut microbiota abundance (genus Parasutterella id.2892) || ||	TRUE	igd	19	13245336	1.78e-08	0.0163146	295754	ebi-a-GCST90017041	Migraine with aura	TRUE	reported	textfile	3	TRUE	0.496967	0.496967	0.000107235	31.7182
rs2517653	A	G	A	G	-0.101953	-0.0112641	0.343077	NA	FALSE	FALSE	FALSE	ebi-a-GCST90017041	6	30121185	0.0161552	14306	0.508282	Gut microbiota abundance (genus Parasutterella id.2892) || id:ebi-a-GCST90017041	Gut microbiota abundance (genus Parasutterella id.2892)	Gut microbiota abundance (genus Parasutterella id.2892) || ||	TRUE	igd	6	30153408	3.82e-09	0.0173038	295754	ebi-a-GCST90017041	Migraine with aura	TRUE	reported	textfile	3	TRUE	0.656923	0.343077	0.000117364	34.7148
rs16035	G	T	G	T	-0.0918824	-0.00542287	0.503033	NA	FALSE	FALSE	FALSE	ebi-a-GCST90017071	19	13356150	0.0110457	14306	0.619136	Gut microbiota abundance (genus Subdoligranulum id.2070) || id:ebi-a-GCST90017071	Gut microbiota abundance (genus Subdoligranulum id.2070)	Gut microbiota abundance (genus Subdoligranulum id.2070) || ||	TRUE	igd	19	13245336	1.78e-08	0.0163146	295754	ebi-a-GCST90017071	Migraine with aura	TRUE	reported	textfile	3	TRUE	0.496967	0.496967	0.000107235	31.7182
rs2517653	A	G	A	G	-0.101953	-0.00894353	0.343077	NA	FALSE	FALSE	FALSE	ebi-a-GCST90017071	6	30121185	0.0131	14306	0.51211	Gut microbiota abundance (genus Subdoligranulum id.2070) || id:ebi-a-GCST90017071	Gut microbiota abundance (genus Subdoligranulum id.2070)	Gut microbiota abundance (genus Subdoligranulum id.2070) || ||	TRUE	igd	6	30153408	3.82e-09	0.0173038	295754	ebi-a-GCST90017071	Migraine with aura	TRUE	reported	textfile	3	TRUE	0.656923	0.343077	0.000117364	34.7148
rs16035	G	T	G	T	-0.0918824	-0.0102623	0.503033	NA	FALSE	FALSE	FALSE	ebi-a-GCST90017093	19	13356150	0.0120218	14306	0.435576	Gut microbiota abundance (order Bifidobacteriales id.432) || id:ebi-a-GCST90017093	Gut microbiota abundance (order Bifidobacteriales id.432)	Gut microbiota abundance (order Bifidobacteriales id.432) || ||	TRUE	igd	19	13245336	1.78e-08	0.0163146	295754	ebi-a-GCST90017093	Migraine with aura	TRUE	reported	textfile	3	TRUE	0.496967	0.496967	0.000107235	31.7182
rs2517653	A	G	A	G	-0.101953	0.00272046	0.343077	NA	FALSE	FALSE	FALSE	ebi-a-GCST90017093	6	30121185	0.0143669	14306	0.771914	Gut microbiota abundance (order Bifidobacteriales id.432) || id:ebi-a-GCST90017093	Gut microbiota abundance (order Bifidobacteriales id.432)	Gut microbiota abundance (order Bifidobacteriales id.432) || ||	TRUE	igd	6	30153408	3.82e-09	0.0173038	295754	ebi-a-GCST90017093	Migraine with aura	TRUE	reported	textfile	3	TRUE	0.656923	0.343077	0.000117364	34.7148
rs16035	G	T	G	T	-0.0918824	0.0184317	0.503033	NA	FALSE	FALSE	FALSE	ebi-a-GCST90017096	19	13356150	0.0110045	14306	0.0853847	Gut microbiota abundance (order Coriobacteriales id.810) || id:ebi-a-GCST90017096	Gut microbiota abundance (order Coriobacteriales id.810)	Gut microbiota abundance (order Coriobacteriales id.810) || ||	TRUE	igd	19	13245336	1.78e-08	0.0163146	295754	ebi-a-GCST90017096	Migraine with aura	TRUE	reported	textfile	3	TRUE	0.496967	0.496967	0.000107235	31.7182
rs2517653	A	G	A	G	-0.101953	0.018376	0.343077	NA	FALSE	FALSE	FALSE	ebi-a-GCST90017096	6	30121185	0.0130226	14306	0.147967	Gut microbiota abundance (order Coriobacteriales id.810) || id:ebi-a-GCST90017096	Gut microbiota abundance (order Coriobacteriales id.810)	Gut microbiota abundance (order Coriobacteriales id.810) || ||	TRUE	igd	6	30153408	3.82e-09	0.0173038	295754	ebi-a-GCST90017096	Migraine with aura	TRUE	reported	textfile	3	TRUE	0.656923	0.343077	0.000117364	34.7148
rs16035	G	T	G	T	-0.0918824	0.0232478	0.503033	NA	FALSE	FALSE	FALSE	ebi-a-GCST90017102	19	13356150	0.0242589	14306	0.362907	Gut microbiota abundance (order Methanobacteriales id.120) || id:ebi-a-GCST90017102	Gut microbiota abundance (order Methanobacteriales id.120)	Gut microbiota abundance (order Methanobacteriales id.120) || ||	TRUE	igd	19	13245336	1.78e-08	0.0163146	295754	ebi-a-GCST90017102	Migraine with aura	TRUE	reported	textfile	3	TRUE	0.496967	0.496967	0.000107235	31.7182
rs2517653	A	G	A	G	-0.101953	-0.00950908	0.343077	NA	FALSE	FALSE	FALSE	ebi-a-GCST90017102	6	30121185	0.0280385	14306	0.619016	Gut microbiota abundance (order Methanobacteriales id.120) || id:ebi-a-GCST90017102	Gut microbiota abundance (order Methanobacteriales id.120)	Gut microbiota abundance (order Methanobacteriales id.120) || ||	TRUE	igd	6	30153408	3.82e-09	0.0173038	295754	ebi-a-GCST90017102	Migraine with aura	TRUE	reported	textfile	3	TRUE	0.656923	0.343077	0.000117364	34.7148
rs16035	G	T	G	T	-0.0918824	0.0104162	0.503033	NA	FALSE	FALSE	FALSE	ebi-a-GCST90016927	19	13356150	0.0108341	14306	0.346806	Gut microbiota abundance (family Bacteroidaceae id.917) || id:ebi-a-GCST90016927	Gut microbiota abundance (family Bacteroidaceae id.917)	Gut microbiota abundance (family Bacteroidaceae id.917) || ||	TRUE	igd	19	13245336	1.78e-08	0.0163146	295754	ebi-a-GCST90016927	Migraine with aura	TRUE	reported	textfile	3	TRUE	0.496967	0.496967	0.000107235	31.7182
rs2517653	A	G	A	G	-0.101953	-0.00472275	0.343077	NA	FALSE	FALSE	FALSE	ebi-a-GCST90016927	6	30121185	0.0128255	14306	0.7449	Gut microbiota abundance (family Bacteroidaceae id.917) || id:ebi-a-GCST90016927	Gut microbiota abundance (family Bacteroidaceae id.917)	Gut microbiota abundance (family Bacteroidaceae id.917) || ||	TRUE	igd	6	30153408	3.82e-09	0.0173038	295754	ebi-a-GCST90016927	Migraine with aura	TRUE	reported	textfile	3	TRUE	0.656923	0.343077	0.000117364	34.7148
rs16035	G	T	G	T	-0.0918824	0.00842717	0.503033	NA	FALSE	FALSE	FALSE	ebi-a-GCST90016944	19	13356150	0.0151032	14306	0.55691	Gut microbiota abundance (family Pasteurellaceae id.3689) || id:ebi-a-GCST90016944	Gut microbiota abundance (family Pasteurellaceae id.3689)	Gut microbiota abundance (family Pasteurellaceae id.3689) || ||	TRUE	igd	19	13245336	1.78e-08	0.0163146	295754	ebi-a-GCST90016944	Migraine with aura	TRUE	reported	textfile	3	TRUE	0.496967	0.496967	0.000107235	31.7182
rs2517653	A	G	A	G	-0.101953	0.00576702	0.343077	NA	FALSE	FALSE	FALSE	ebi-a-GCST90016944	6	30121185	0.0180476	14306	0.681709	Gut microbiota abundance (family Pasteurellaceae id.3689) || id:ebi-a-GCST90016944	Gut microbiota abundance (family Pasteurellaceae id.3689)	Gut microbiota abundance (family Pasteurellaceae id.3689) || ||	TRUE	igd	6	30153408	3.82e-09	0.0173038	295754	ebi-a-GCST90016944	Migraine with aura	TRUE	reported	textfile	3	TRUE	0.656923	0.343077	0.000117364	34.7148
rs16035	G	T	G	T	-0.0918824	0.00436998	0.503033	NA	FALSE	FALSE	FALSE	ebi-a-GCST90016923	19	13356150	0.0133915	14306	0.769035	Gut microbiota abundance (class Verrucomicrobiae id.4029) || id:ebi-a-GCST90016923	Gut microbiota abundance (class Verrucomicrobiae id.4029)	Gut microbiota abundance (class Verrucomicrobiae id.4029) || ||	TRUE	igd	19	13245336	1.78e-08	0.0163146	295754	ebi-a-GCST90016923	Migraine with aura	TRUE	reported	textfile	3	TRUE	0.496967	0.496967	0.000107235	31.7182
rs2517653	A	G	A	G	-0.101953	0.0160441	0.343077	NA	FALSE	FALSE	FALSE	ebi-a-GCST90016923	6	30121185	0.0158044	14306	0.268313	Gut microbiota abundance (class Verrucomicrobiae id.4029) || id:ebi-a-GCST90016923	Gut microbiota abundance (class Verrucomicrobiae id.4029)	Gut microbiota abundance (class Verrucomicrobiae id.4029) || ||	TRUE	igd	6	30153408	3.82e-09	0.0173038	295754	ebi-a-GCST90016923	Migraine with aura	TRUE	reported	textfile	3	TRUE	0.656923	0.343077	0.000117364	34.7148
rs16035	G	T	G	T	-0.0918824	-0.00834579	0.503033	NA	FALSE	FALSE	FALSE	ebi-a-GCST90016993	19	13356150	0.0147388	14306	0.577122	Gut microbiota abundance (genus Erysipelatoclostridium id.11381) || id:ebi-a-GCST90016993	Gut microbiota abundance (genus Erysipelatoclostridium id.11381)	Gut microbiota abundance (genus Erysipelatoclostridium id.11381) || ||	TRUE	igd	19	13245336	1.78e-08	0.0163146	295754	ebi-a-GCST90016993	Migraine with aura	TRUE	reported	textfile	3	TRUE	0.496967	0.496967	0.000107235	31.7182
rs2517653	A	G	A	G	-0.101953	0.000274455	0.343077	NA	FALSE	FALSE	FALSE	ebi-a-GCST90016993	6	30121185	0.0176921	14306	0.920628	Gut microbiota abundance (genus Erysipelatoclostridium id.11381) || id:ebi-a-GCST90016993	Gut microbiota abundance (genus Erysipelatoclostridium id.11381)	Gut microbiota abundance (genus Erysipelatoclostridium id.11381) || ||	TRUE	igd	6	30153408	3.82e-09	0.0173038	295754	ebi-a-GCST90016993	Migraine with aura	TRUE	reported	textfile	3	TRUE	0.656923	0.343077	0.000117364	34.7148
rs16035	G	T	G	T	-0.0918824	-0.00801898	0.503033	NA	FALSE	FALSE	FALSE	ebi-a-GCST90016967	19	13356150	0.0113627	14306	0.491924	Gut microbiota abundance (genus Anaerotruncus id.2054) || id:ebi-a-GCST90016967	Gut microbiota abundance (genus Anaerotruncus id.2054)	Gut microbiota abundance (genus Anaerotruncus id.2054) || ||	TRUE	igd	19	13245336	1.78e-08	0.0163146	295754	ebi-a-GCST90016967	Migraine with aura	TRUE	reported	textfile	3	TRUE	0.496967	0.496967	0.000107235	31.7182
rs2517653	A	G	A	G	-0.101953	0.0129758	0.343077	NA	FALSE	FALSE	FALSE	ebi-a-GCST90016967	6	30121185	0.0135396	14306	0.327551	Gut microbiota abundance (genus Anaerotruncus id.2054) || id:ebi-a-GCST90016967	Gut microbiota abundance (genus Anaerotruncus id.2054)	Gut microbiota abundance (genus Anaerotruncus id.2054) || ||	TRUE	igd	6	30153408	3.82e-09	0.0173038	295754	ebi-a-GCST90016967	Migraine with aura	TRUE	reported	textfile	3	TRUE	0.656923	0.343077	0.000117364	34.7148
rs16035	G	T	G	T	-0.0918824	9.11788e-05	0.503033	NA	FALSE	FALSE	FALSE	ebi-a-GCST90017017	19	13356150	0.0225839	14306	0.972291	Gut microbiota abundance (genus Hungatella id.11306) || id:ebi-a-GCST90017017	Gut microbiota abundance (genus Hungatella id.11306)	Gut microbiota abundance (genus Hungatella id.11306) || ||	TRUE	igd	19	13245336	1.78e-08	0.0163146	295754	ebi-a-GCST90017017	Migraine with aura	TRUE	reported	textfile	3	TRUE	0.496967	0.496967	0.000107235	31.7182
rs2517653	A	G	A	G	-0.101953	-0.00714477	0.343077	NA	FALSE	FALSE	FALSE	ebi-a-GCST90017017	6	30121185	0.0292814	14306	0.780019	Gut microbiota abundance (genus Hungatella id.11306) || id:ebi-a-GCST90017017	Gut microbiota abundance (genus Hungatella id.11306)	Gut microbiota abundance (genus Hungatella id.11306) || ||	TRUE	igd	6	30153408	3.82e-09	0.0173038	295754	ebi-a-GCST90017017	Migraine with aura	TRUE	reported	textfile	3	TRUE	0.656923	0.343077	0.000117364	34.7148
rs16035	G	T	G	T	-0.0918824	0.00101516	0.503033	NA	FALSE	FALSE	FALSE	ebi-a-GCST90017051	19	13356150	0.011317	14306	0.995506	Gut microbiota abundance (genus Ruminiclostridium9 id.11357) || id:ebi-a-GCST90017051	Gut microbiota abundance (genus Ruminiclostridium9 id.11357)	Gut microbiota abundance (genus Ruminiclostridium9 id.11357) || ||	TRUE	igd	19	13245336	1.78e-08	0.0163146	295754	ebi-a-GCST90017051	Migraine with aura	TRUE	reported	textfile	3	TRUE	0.496967	0.496967	0.000107235	31.7182
rs2517653	A	G	A	G	-0.101953	-0.0110952	0.343077	NA	FALSE	FALSE	FALSE	ebi-a-GCST90017051	6	30121185	0.0134205	14306	0.391844	Gut microbiota abundance (genus Ruminiclostridium9 id.11357) || id:ebi-a-GCST90017051	Gut microbiota abundance (genus Ruminiclostridium9 id.11357)	Gut microbiota abundance (genus Ruminiclostridium9 id.11357) || ||	TRUE	igd	6	30153408	3.82e-09	0.0173038	295754	ebi-a-GCST90017051	Migraine with aura	TRUE	reported	textfile	3	TRUE	0.656923	0.343077	0.000117364	34.7148
rs16035	G	T	G	T	-0.0918824	0.0232478	0.503033	NA	FALSE	FALSE	FALSE	ebi-a-GCST90016942	19	13356150	0.0242589	14306	0.362907	Gut microbiota abundance (family Methanobacteriaceae id.121) || id:ebi-a-GCST90016942	Gut microbiota abundance (family Methanobacteriaceae id.121)	Gut microbiota abundance (family Methanobacteriaceae id.121) || ||	TRUE	igd	19	13245336	1.78e-08	0.0163146	295754	ebi-a-GCST90016942	Migraine with aura	TRUE	reported	textfile	3	TRUE	0.496967	0.496967	0.000107235	31.7182
rs2517653	A	G	A	G	-0.101953	-0.00950908	0.343077	NA	FALSE	FALSE	FALSE	ebi-a-GCST90016942	6	30121185	0.0280385	14306	0.619016	Gut microbiota abundance (family Methanobacteriaceae id.121) || id:ebi-a-GCST90016942	Gut microbiota abundance (family Methanobacteriaceae id.121)	Gut microbiota abundance (family Methanobacteriaceae id.121) || ||	TRUE	igd	6	30153408	3.82e-09	0.0173038	295754	ebi-a-GCST90016942	Migraine with aura	TRUE	reported	textfile	3	TRUE	0.656923	0.343077	0.000117364	34.7148
rs16035	G	T	G	T	-0.0918824	-0.00386414	0.503033	NA	FALSE	FALSE	FALSE	ebi-a-GCST90017058	19	13356150	0.0128777	14306	0.760883	Gut microbiota abundance (genus Ruminococcaceae UCG010 id.11367) || id:ebi-a-GCST90017058	Gut microbiota abundance (genus Ruminococcaceae UCG010 id.11367)	Gut microbiota abundance (genus Ruminococcaceae UCG010 id.11367) || ||	TRUE	igd	19	13245336	1.78e-08	0.0163146	295754	ebi-a-GCST90017058	Migraine with aura	TRUE	reported	textfile	3	TRUE	0.496967	0.496967	0.000107235	31.7182
rs2517653	A	G	A	G	-0.101953	0.00381869	0.343077	NA	FALSE	FALSE	FALSE	ebi-a-GCST90017058	6	30121185	0.0154392	14306	0.769664	Gut microbiota abundance (genus Ruminococcaceae UCG010 id.11367) || id:ebi-a-GCST90017058	Gut microbiota abundance (genus Ruminococcaceae UCG010 id.11367)	Gut microbiota abundance (genus Ruminococcaceae UCG010 id.11367) || ||	TRUE	igd	6	30153408	3.82e-09	0.0173038	295754	ebi-a-GCST90017058	Migraine with aura	TRUE	reported	textfile	3	TRUE	0.656923	0.343077	0.000117364	34.7148
rs16035	G	T	G	T	-0.0918824	-0.00877531	0.503033	NA	FALSE	FALSE	FALSE	ebi-a-GCST90016997	19	13356150	0.0111015	14306	0.36456	Gut microbiota abundance (genus Eubacterium coprostanoligenes group id.11375) || id:ebi-a-GCST90016997	Gut microbiota abundance (genus Eubacterium coprostanoligenes group id.11375)	Gut microbiota abundance (genus Eubacterium coprostanoligenes group id.11375) || ||	TRUE	igd	19	13245336	1.78e-08	0.0163146	295754	ebi-a-GCST90016997	Migraine with aura	TRUE	reported	textfile	3	TRUE	0.496967	0.496967	0.000107235	31.7182
rs2517653	A	G	A	G	-0.101953	0.00956966	0.343077	NA	FALSE	FALSE	FALSE	ebi-a-GCST90016997	6	30121185	0.0131726	14306	0.451209	Gut microbiota abundance (genus Eubacterium coprostanoligenes group id.11375) || id:ebi-a-GCST90016997	Gut microbiota abundance (genus Eubacterium coprostanoligenes group id.11375)	Gut microbiota abundance (genus Eubacterium coprostanoligenes group id.11375) || ||	TRUE	igd	6	30153408	3.82e-09	0.0173038	295754	ebi-a-GCST90016997	Migraine with aura	TRUE	reported	textfile	3	TRUE	0.656923	0.343077	0.000117364	34.7148
rs16035	G	T	G	T	-0.0918824	-0.00939973	0.503033	NA	FALSE	FALSE	FALSE	ebi-a-GCST90016925	19	13356150	0.0165814	14306	0.562324	Gut microbiota abundance (family Actinomycetaceae id.421) || id:ebi-a-GCST90016925	Gut microbiota abundance (family Actinomycetaceae id.421)	Gut microbiota abundance (family Actinomycetaceae id.421) || ||	TRUE	igd	19	13245336	1.78e-08	0.0163146	295754	ebi-a-GCST90016925	Migraine with aura	TRUE	reported	textfile	3	TRUE	0.496967	0.496967	0.000107235	31.7182
rs2517653	A	G	A	G	-0.101953	-0.000851499	0.343077	NA	FALSE	FALSE	FALSE	ebi-a-GCST90016925	6	30121185	0.0200139	14306	0.986681	Gut microbiota abundance (family Actinomycetaceae id.421) || id:ebi-a-GCST90016925	Gut microbiota abundance (family Actinomycetaceae id.421)	Gut microbiota abundance (family Actinomycetaceae id.421) || ||	TRUE	igd	6	30153408	3.82e-09	0.0173038	295754	ebi-a-GCST90016925	Migraine with aura	TRUE	reported	textfile	3	TRUE	0.656923	0.343077	0.000117364	34.7148
rs16035	G	T	G	T	-0.0918824	0.00451072	0.503033	NA	FALSE	FALSE	FALSE	ebi-a-GCST90016950	19	13356150	0.0110173	14306	0.675229	Gut microbiota abundance (family Rikenellaceae id.967) || id:ebi-a-GCST90016950	Gut microbiota abundance (family Rikenellaceae id.967)	Gut microbiota abundance (family Rikenellaceae id.967) || ||	TRUE	igd	19	13245336	1.78e-08	0.0163146	295754	ebi-a-GCST90016950	Migraine with aura	TRUE	reported	textfile	3	TRUE	0.496967	0.496967	0.000107235	31.7182
rs2517653	A	G	A	G	-0.101953	0.0266775	0.343077	NA	FALSE	FALSE	FALSE	ebi-a-GCST90016950	6	30121185	0.0130539	14306	0.0395203	Gut microbiota abundance (family Rikenellaceae id.967) || id:ebi-a-GCST90016950	Gut microbiota abundance (family Rikenellaceae id.967)	Gut microbiota abundance (family Rikenellaceae id.967) || ||	TRUE	igd	6	30153408	3.82e-09	0.0173038	295754	ebi-a-GCST90016950	Migraine with aura	TRUE	reported	textfile	3	TRUE	0.656923	0.343077	0.000117364	34.7148
rs16035	G	T	G	T	-0.0918824	-0.0173571	0.503033	NA	FALSE	FALSE	FALSE	ebi-a-GCST90016976	19	13356150	0.0186212	14306	0.316334	Gut microbiota abundance (genus Candidatus Soleaferrea id.11350) || id:ebi-a-GCST90016976	Gut microbiota abundance (genus Candidatus Soleaferrea id.11350)	Gut microbiota abundance (genus Candidatus Soleaferrea id.11350) || ||	TRUE	igd	19	13245336	1.78e-08	0.0163146	295754	ebi-a-GCST90016976	Migraine with aura	TRUE	reported	textfile	3	TRUE	0.496967	0.496967	0.000107235	31.7182
rs2517653	A	G	A	G	-0.101953	-0.0871876	0.343077	NA	FALSE	FALSE	FALSE	ebi-a-GCST90016976	6	30121185	0.023732	14306	0.000270982	Gut microbiota abundance (genus Candidatus Soleaferrea id.11350) || id:ebi-a-GCST90016976	Gut microbiota abundance (genus Candidatus Soleaferrea id.11350)	Gut microbiota abundance (genus Candidatus Soleaferrea id.11350) || ||	TRUE	igd	6	30153408	3.82e-09	0.0173038	295754	ebi-a-GCST90016976	Migraine with aura	TRUE	reported	textfile	3	TRUE	0.656923	0.343077	0.000117364	34.7148
rs16035	G	T	G	T	-0.0918824	-0.00825511	0.503033	NA	FALSE	FALSE	FALSE	ebi-a-GCST90017072	19	13356150	0.0127339	14306	0.505586	Gut microbiota abundance (genus Sutterella id.2896) || id:ebi-a-GCST90017072	Gut microbiota abundance (genus Sutterella id.2896)	Gut microbiota abundance (genus Sutterella id.2896) || ||	TRUE	igd	19	13245336	1.78e-08	0.0163146	295754	ebi-a-GCST90017072	Migraine with aura	TRUE	reported	textfile	3	TRUE	0.496967	0.496967	0.000107235	31.7182
rs2517653	A	G	A	G	-0.101953	-0.0125622	0.343077	NA	FALSE	FALSE	FALSE	ebi-a-GCST90017072	6	30121185	0.0150538	14306	0.37115	Gut microbiota abundance (genus Sutterella id.2896) || id:ebi-a-GCST90017072	Gut microbiota abundance (genus Sutterella id.2896)	Gut microbiota abundance (genus Sutterella id.2896) || ||	TRUE	igd	6	30153408	3.82e-09	0.0173038	295754	ebi-a-GCST90017072	Migraine with aura	TRUE	reported	textfile	3	TRUE	0.656923	0.343077	0.000117364	34.7148
rs16035	G	T	G	T	-0.0918824	0.0330516	0.503033	NA	FALSE	FALSE	FALSE	ebi-a-GCST90017014	19	13356150	0.0166647	14306	0.043476	Gut microbiota abundance (genus Holdemanella id.11393) || id:ebi-a-GCST90017014	Gut microbiota abundance (genus Holdemanella id.11393)	Gut microbiota abundance (genus Holdemanella id.11393) || ||	TRUE	igd	19	13245336	1.78e-08	0.0163146	295754	ebi-a-GCST90017014	Migraine with aura	TRUE	reported	textfile	3	TRUE	0.496967	0.496967	0.000107235	31.7182
rs2517653	A	G	A	G	-0.101953	0.00321916	0.343077	NA	FALSE	FALSE	FALSE	ebi-a-GCST90017014	6	30121185	0.0195732	14306	0.824044	Gut microbiota abundance (genus Holdemanella id.11393) || id:ebi-a-GCST90017014	Gut microbiota abundance (genus Holdemanella id.11393)	Gut microbiota abundance (genus Holdemanella id.11393) || ||	TRUE	igd	6	30153408	3.82e-09	0.0173038	295754	ebi-a-GCST90017014	Migraine with aura	TRUE	reported	textfile	3	TRUE	0.656923	0.343077	0.000117364	34.7148
rs16035	G	T	G	T	-0.0918824	0.00158708	0.503033	NA	FALSE	FALSE	FALSE	ebi-a-GCST90017010	19	13356150	0.0140964	14306	0.920695	Gut microbiota abundance (genus Flavonifractor id.2059) || id:ebi-a-GCST90017010	Gut microbiota abundance (genus Flavonifractor id.2059)	Gut microbiota abundance (genus Flavonifractor id.2059) || ||	TRUE	igd	19	13245336	1.78e-08	0.0163146	295754	ebi-a-GCST90017010	Migraine with aura	TRUE	reported	textfile	3	TRUE	0.496967	0.496967	0.000107235	31.7182
rs2517653	A	G	A	G	-0.101953	-0.0233184	0.343077	NA	FALSE	FALSE	FALSE	ebi-a-GCST90017010	6	30121185	0.0167239	14306	0.165527	Gut microbiota abundance (genus Flavonifractor id.2059) || id:ebi-a-GCST90017010	Gut microbiota abundance (genus Flavonifractor id.2059)	Gut microbiota abundance (genus Flavonifractor id.2059) || ||	TRUE	igd	6	30153408	3.82e-09	0.0173038	295754	ebi-a-GCST90017010	Migraine with aura	TRUE	reported	textfile	3	TRUE	0.656923	0.343077	0.000117364	34.7148
rs16035	G	T	G	T	-0.0918824	0.00277606	0.503033	NA	FALSE	FALSE	FALSE	ebi-a-GCST90017004	19	13356150	0.016721	14306	0.831171	Gut microbiota abundance (genus Eubacterium ruminantium group id.11340) || id:ebi-a-GCST90017004	Gut microbiota abundance (genus Eubacterium ruminantium group id.11340)	Gut microbiota abundance (genus Eubacterium ruminantium group id.11340) || ||	TRUE	igd	19	13245336	1.78e-08	0.0163146	295754	ebi-a-GCST90017004	Migraine with aura	TRUE	reported	textfile	3	TRUE	0.496967	0.496967	0.000107235	31.7182
rs2517653	A	G	A	G	-0.101953	0.011164	0.343077	NA	FALSE	FALSE	FALSE	ebi-a-GCST90017004	6	30121185	0.0198722	14306	0.631337	Gut microbiota abundance (genus Eubacterium ruminantium group id.11340) || id:ebi-a-GCST90017004	Gut microbiota abundance (genus Eubacterium ruminantium group id.11340)	Gut microbiota abundance (genus Eubacterium ruminantium group id.11340) || ||	TRUE	igd	6	30153408	3.82e-09	0.0173038	295754	ebi-a-GCST90017004	Migraine with aura	TRUE	reported	textfile	3	TRUE	0.656923	0.343077	0.000117364	34.7148
rs16035	G	T	G	T	-0.0918824	0.000963431	0.503033	NA	FALSE	FALSE	FALSE	ebi-a-GCST90017040	19	13356150	0.0174061	14306	0.976824	Gut microbiota abundance (genus Paraprevotella id.962) || id:ebi-a-GCST90017040	Gut microbiota abundance (genus Paraprevotella id.962)	Gut microbiota abundance (genus Paraprevotella id.962) || ||	TRUE	igd	19	13245336	1.78e-08	0.0163146	295754	ebi-a-GCST90017040	Migraine with aura	TRUE	reported	textfile	3	TRUE	0.496967	0.496967	0.000107235	31.7182
rs2517653	A	G	A	G	-0.101953	-0.0103026	0.343077	NA	FALSE	FALSE	FALSE	ebi-a-GCST90017040	6	30121185	0.0207182	14306	0.61518	Gut microbiota abundance (genus Paraprevotella id.962) || id:ebi-a-GCST90017040	Gut microbiota abundance (genus Paraprevotella id.962)	Gut microbiota abundance (genus Paraprevotella id.962) || ||	TRUE	igd	6	30153408	3.82e-09	0.0173038	295754	ebi-a-GCST90017040	Migraine with aura	TRUE	reported	textfile	3	TRUE	0.656923	0.343077	0.000117364	34.7148
rs16035	G	T	G	T	-0.0918824	-0.0045899	0.503033	NA	FALSE	FALSE	FALSE	ebi-a-GCST90017016	19	13356150	0.0237352	14306	0.834296	Gut microbiota abundance (genus Howardella id.2000) || id:ebi-a-GCST90017016	Gut microbiota abundance (genus Howardella id.2000)	Gut microbiota abundance (genus Howardella id.2000) || ||	TRUE	igd	19	13245336	1.78e-08	0.0163146	295754	ebi-a-GCST90017016	Migraine with aura	TRUE	reported	textfile	3	TRUE	0.496967	0.496967	0.000107235	31.7182
rs2517653	A	G	A	G	-0.101953	-0.0400584	0.343077	NA	FALSE	FALSE	FALSE	ebi-a-GCST90017016	6	30121185	0.0281924	14306	0.166491	Gut microbiota abundance (genus Howardella id.2000) || id:ebi-a-GCST90017016	Gut microbiota abundance (genus Howardella id.2000)	Gut microbiota abundance (genus Howardella id.2000) || ||	TRUE	igd	6	30153408	3.82e-09	0.0173038	295754	ebi-a-GCST90017016	Migraine with aura	TRUE	reported	textfile	3	TRUE	0.656923	0.343077	0.000117364	34.7148
rs16035	G	T	G	T	-0.0918824	0.00704736	0.503033	NA	FALSE	FALSE	FALSE	ebi-a-GCST90016913	19	13356150	0.0108217	14306	0.546387	Gut microbiota abundance (class Clostridia id.1859) || id:ebi-a-GCST90016913	Gut microbiota abundance (class Clostridia id.1859)	Gut microbiota abundance (class Clostridia id.1859) || ||	TRUE	igd	19	13245336	1.78e-08	0.0163146	295754	ebi-a-GCST90016913	Migraine with aura	TRUE	reported	textfile	3	TRUE	0.496967	0.496967	0.000107235	31.7182
rs2517653	A	G	A	G	-0.101953	0.00459263	0.343077	NA	FALSE	FALSE	FALSE	ebi-a-GCST90016913	6	30121185	0.0128113	14306	0.741459	Gut microbiota abundance (class Clostridia id.1859) || id:ebi-a-GCST90016913	Gut microbiota abundance (class Clostridia id.1859)	Gut microbiota abundance (class Clostridia id.1859) || ||	TRUE	igd	6	30153408	3.82e-09	0.0173038	295754	ebi-a-GCST90016913	Migraine with aura	TRUE	reported	textfile	3	TRUE	0.656923	0.343077	0.000117364	34.7148
rs16035	G	TRUE	G	TRUE	-0.0918824	0.0248591	0.503033	NA	FALSE	FALSE	FALSE	ebi-a-GCST90017067	19	13356150	0.0257868	14306	0.335219	Gut microbiota abundance (genus Sellimonas id.14369) || id:ebi-a-GCST90017067	Gut microbiota abundance (genus Sellimonas id.14369)	Gut microbiota abundance (genus Sellimonas id.14369) || ||	TRUE	igd	19	13245336	1.78e-08	0.0163146	295754	ebi-a-GCST90017067	Migraine with aura	TRUE	reported	textfile	3	TRUE	0.496967	0.496967	0.000107235	31.7182
rs16035	G	T	G	T	-0.0918824	0.00558413	0.503033	NA	FALSE	FALSE	FALSE	ebi-a-GCST90016917	19	13356150	0.011576	14306	0.583819	Gut microbiota abundance (class Gammaproteobacteria id.3303) || id:ebi-a-GCST90016917	Gut microbiota abundance (class Gammaproteobacteria id.3303)	Gut microbiota abundance (class Gammaproteobacteria id.3303) || ||	TRUE	igd	19	13245336	1.78e-08	0.0163146	295754	ebi-a-GCST90016917	Migraine with aura	TRUE	reported	textfile	3	TRUE	0.496967	0.496967	0.000107235	31.7182
rs2517653	A	G	A	G	-0.101953	-0.00162229	0.343077	NA	FALSE	FALSE	FALSE	ebi-a-GCST90016917	6	30121185	0.0138243	14306	0.937945	Gut microbiota abundance (class Gammaproteobacteria id.3303) || id:ebi-a-GCST90016917	Gut microbiota abundance (class Gammaproteobacteria id.3303)	Gut microbiota abundance (class Gammaproteobacteria id.3303) || ||	TRUE	igd	6	30153408	3.82e-09	0.0173038	295754	ebi-a-GCST90016917	Migraine with aura	TRUE	reported	textfile	3	TRUE	0.656923	0.343077	0.000117364	34.7148
rs16035	G	T	G	T	-0.0918824	0.00588995	0.503033	NA	FALSE	FALSE	FALSE	ebi-a-GCST90016989	19	13356150	0.0110435	14306	0.598508	Gut microbiota abundance (genus Dorea id.1997) || id:ebi-a-GCST90016989	Gut microbiota abundance (genus Dorea id.1997)	Gut microbiota abundance (genus Dorea id.1997) || ||	TRUE	igd	19	13245336	1.78e-08	0.0163146	295754	ebi-a-GCST90016989	Migraine with aura	TRUE	reported	textfile	3	TRUE	0.496967	0.496967	0.000107235	31.7182
rs2517653	A	G	A	G	-0.101953	0.0337489	0.343077	NA	FALSE	FALSE	FALSE	ebi-a-GCST90016989	6	30121185	0.0130903	14306	0.0121289	Gut microbiota abundance (genus Dorea id.1997) || id:ebi-a-GCST90016989	Gut microbiota abundance (genus Dorea id.1997)	Gut microbiota abundance (genus Dorea id.1997) || ||	TRUE	igd	6	30153408	3.82e-09	0.0173038	295754	ebi-a-GCST90016989	Migraine with aura	TRUE	reported	textfile	3	TRUE	0.656923	0.343077	0.000117364	34.7148
rs16035	G	T	G	T	-0.0918824	0.00339881	0.503033	NA	FALSE	FALSE	FALSE	ebi-a-GCST90016962	19	13356150	0.0110498	14306	0.737583	Gut microbiota abundance (genus Alistipes id.968) || id:ebi-a-GCST90016962	Gut microbiota abundance (genus Alistipes id.968)	Gut microbiota abundance (genus Alistipes id.968) || ||	TRUE	igd	19	13245336	1.78e-08	0.0163146	295754	ebi-a-GCST90016962	Migraine with aura	TRUE	reported	textfile	3	TRUE	0.496967	0.496967	0.000107235	31.7182
rs2517653	A	G	A	G	-0.101953	0.0241208	0.343077	NA	FALSE	FALSE	FALSE	ebi-a-GCST90016962	6	30121185	0.0130967	14306	0.0639617	Gut microbiota abundance (genus Alistipes id.968) || id:ebi-a-GCST90016962	Gut microbiota abundance (genus Alistipes id.968)	Gut microbiota abundance (genus Alistipes id.968) || ||	TRUE	igd	6	30153408	3.82e-09	0.0173038	295754	ebi-a-GCST90016962	Migraine with aura	TRUE	reported	textfile	3	TRUE	0.656923	0.343077	0.000117364	34.7148
rs16035	G	T	G	T	-0.0918824	0.0232478	0.503033	NA	FALSE	FALSE	FALSE	ebi-a-GCST90016920	19	13356150	0.0242589	14306	0.362907	Gut microbiota abundance (class Methanobacteria id.119) || id:ebi-a-GCST90016920	Gut microbiota abundance (class Methanobacteria id.119)	Gut microbiota abundance (class Methanobacteria id.119) || ||	TRUE	igd	19	13245336	1.78e-08	0.0163146	295754	ebi-a-GCST90016920	Migraine with aura	TRUE	reported	textfile	3	TRUE	0.496967	0.496967	0.000107235	31.7182
rs2517653	A	G	A	G	-0.101953	-0.00950908	0.343077	NA	FALSE	FALSE	FALSE	ebi-a-GCST90016920	6	30121185	0.0280385	14306	0.619016	Gut microbiota abundance (class Methanobacteria id.119) || id:ebi-a-GCST90016920	Gut microbiota abundance (class Methanobacteria id.119)	Gut microbiota abundance (class Methanobacteria id.119) || ||	TRUE	igd	6	30153408	3.82e-09	0.0173038	295754	ebi-a-GCST90016920	Migraine with aura	TRUE	reported	textfile	3	TRUE	0.656923	0.343077	0.000117364	34.7148
rs16035	G	T	G	T	-0.0918824	0.0303045	0.503033	NA	FALSE	FALSE	FALSE	ebi-a-GCST90016982	19	13356150	0.0177007	14306	0.098992	Gut microbiota abundance (genus Coprobacter id.949) || id:ebi-a-GCST90016982	Gut microbiota abundance (genus Coprobacter id.949)	Gut microbiota abundance (genus Coprobacter id.949) || ||	TRUE	igd	19	13245336	1.78e-08	0.0163146	295754	ebi-a-GCST90016982	Migraine with aura	TRUE	reported	textfile	3	TRUE	0.496967	0.496967	0.000107235	31.7182
rs2517653	A	G	A	G	-0.101953	0.0102932	0.343077	NA	FALSE	FALSE	FALSE	ebi-a-GCST90016982	6	30121185	0.0209502	14306	0.575823	Gut microbiota abundance (genus Coprobacter id.949) || id:ebi-a-GCST90016982	Gut microbiota abundance (genus Coprobacter id.949)	Gut microbiota abundance (genus Coprobacter id.949) || ||	TRUE	igd	6	30153408	3.82e-09	0.0173038	295754	ebi-a-GCST90016982	Migraine with aura	TRUE	reported	textfile	3	TRUE	0.656923	0.343077	0.000117364	34.7148
rs16035	G	T	G	T	-0.0918824	-0.00139943	0.503033	NA	FALSE	FALSE	FALSE	ebi-a-GCST90017045	19	13356150	0.0145572	14306	0.942374	Gut microbiota abundance (genus Prevotella9 id.11183) || id:ebi-a-GCST90017045	Gut microbiota abundance (genus Prevotella9 id.11183)	Gut microbiota abundance (genus Prevotella9 id.11183) || ||	TRUE	igd	19	13245336	1.78e-08	0.0163146	295754	ebi-a-GCST90017045	Migraine with aura	TRUE	reported	textfile	3	TRUE	0.496967	0.496967	0.000107235	31.7182
rs2517653	A	G	A	G	-0.101953	-0.0256186	0.343077	NA	FALSE	FALSE	FALSE	ebi-a-GCST90017045	6	30121185	0.0171431	14306	0.113755	Gut microbiota abundance (genus Prevotella9 id.11183) || id:ebi-a-GCST90017045	Gut microbiota abundance (genus Prevotella9 id.11183)	Gut microbiota abundance (genus Prevotella9 id.11183) || ||	TRUE	igd	6	30153408	3.82e-09	0.0173038	295754	ebi-a-GCST90017045	Migraine with aura	TRUE	reported	textfile	3	TRUE	0.656923	0.343077	0.000117364	34.7148
rs16035	G	T	G	T	-0.0918824	-0.00280125	0.503033	NA	FALSE	FALSE	FALSE	ebi-a-GCST90017053	19	13356150	0.0112005	14306	0.812491	Gut microbiota abundance (genus Ruminococcaceae UCG002 id.11360) || id:ebi-a-GCST90017053	Gut microbiota abundance (genus Ruminococcaceae UCG002 id.11360)	Gut microbiota abundance (genus Ruminococcaceae UCG002 id.11360) || ||	TRUE	igd	19	13245336	1.78e-08	0.0163146	295754	ebi-a-GCST90017053	Migraine with aura	TRUE	reported	textfile	3	TRUE	0.496967	0.496967	0.000107235	31.7182
rs2517653	A	G	A	G	-0.101953	0.00378504	0.343077	NA	FALSE	FALSE	FALSE	ebi-a-GCST90017053	6	30121185	0.0132964	14306	0.754482	Gut microbiota abundance (genus Ruminococcaceae UCG002 id.11360) || id:ebi-a-GCST90017053	Gut microbiota abundance (genus Ruminococcaceae UCG002 id.11360)	Gut microbiota abundance (genus Ruminococcaceae UCG002 id.11360) || ||	TRUE	igd	6	30153408	3.82e-09	0.0173038	295754	ebi-a-GCST90017053	Migraine with aura	TRUE	reported	textfile	3	TRUE	0.656923	0.343077	0.000117364	34.7148
rs16035	G	T	G	T	-0.0918824	-0.00632075	0.503033	NA	FALSE	FALSE	FALSE	ebi-a-GCST90016912	19	13356150	0.0111906	14306	0.53656	Gut microbiota abundance (class Betaproteobacteria id.2867) || id:ebi-a-GCST90016912	Gut microbiota abundance (class Betaproteobacteria id.2867)	Gut microbiota abundance (class Betaproteobacteria id.2867) || ||	TRUE	igd	19	13245336	1.78e-08	0.0163146	295754	ebi-a-GCST90016912	Migraine with aura	TRUE	reported	textfile	3	TRUE	0.496967	0.496967	0.000107235	31.7182
rs2517653	A	G	A	G	-0.101953	-0.00513688	0.343077	NA	FALSE	FALSE	FALSE	ebi-a-GCST90016912	6	30121185	0.0132205	14306	0.673093	Gut microbiota abundance (class Betaproteobacteria id.2867) || id:ebi-a-GCST90016912	Gut microbiota abundance (class Betaproteobacteria id.2867)	Gut microbiota abundance (class Betaproteobacteria id.2867) || ||	TRUE	igd	6	30153408	3.82e-09	0.0173038	295754	ebi-a-GCST90016912	Migraine with aura	TRUE	reported	textfile	3	TRUE	0.656923	0.343077	0.000117364	34.7148
rs16035	G	T	G	T	-0.0918824	0.0256404	0.503033	NA	FALSE	FALSE	FALSE	ebi-a-GCST90017069	19	13356150	0.0186621	14306	0.161896	Gut microbiota abundance (genus Slackia id.825) || id:ebi-a-GCST90017069	Gut microbiota abundance (genus Slackia id.825)	Gut microbiota abundance (genus Slackia id.825) || ||	TRUE	igd	19	13245336	1.78e-08	0.0163146	295754	ebi-a-GCST90017069	Migraine with aura	TRUE	reported	textfile	3	TRUE	0.496967	0.496967	0.000107235	31.7182
rs2517653	A	G	A	G	-0.101953	-0.00814049	0.343077	NA	FALSE	FALSE	FALSE	ebi-a-GCST90017069	6	30121185	0.0222521	14306	0.69822	Gut microbiota abundance (genus Slackia id.825) || id:ebi-a-GCST90017069	Gut microbiota abundance (genus Slackia id.825)	Gut microbiota abundance (genus Slackia id.825) || ||	TRUE	igd	6	30153408	3.82e-09	0.0173038	295754	ebi-a-GCST90017069	Migraine with aura	TRUE	reported	textfile	3	TRUE	0.656923	0.343077	0.000117364	34.7148
rs16035	G	T	G	T	-0.0918824	0.0080245	0.503033	NA	FALSE	FALSE	FALSE	ebi-a-GCST90016960	19	13356150	0.0160263	14306	0.59991	Gut microbiota abundance (genus Adlercreutzia id.812) || id:ebi-a-GCST90016960	Gut microbiota abundance (genus Adlercreutzia id.812)	Gut microbiota abundance (genus Adlercreutzia id.812) || ||	TRUE	igd	19	13245336	1.78e-08	0.0163146	295754	ebi-a-GCST90016960	Migraine with aura	TRUE	reported	textfile	3	TRUE	0.496967	0.496967	0.000107235	31.7182
rs2517653	A	G	A	G	-0.101953	-0.0101494	0.343077	NA	FALSE	FALSE	FALSE	ebi-a-GCST90016960	6	30121185	0.0193852	14306	0.618142	Gut microbiota abundance (genus Adlercreutzia id.812) || id:ebi-a-GCST90016960	Gut microbiota abundance (genus Adlercreutzia id.812)	Gut microbiota abundance (genus Adlercreutzia id.812) || ||	TRUE	igd	6	30153408	3.82e-09	0.0173038	295754	ebi-a-GCST90016960	Migraine with aura	TRUE	reported	textfile	3	TRUE	0.656923	0.343077	0.000117364	34.7148
rs16035	G	T	G	T	-0.0918824	0.00922833	0.503033	NA	FALSE	FALSE	FALSE	ebi-a-GCST90016985	19	13356150	0.0116416	14306	0.440847	Gut microbiota abundance (genus Coprococcus3 id.11303) || id:ebi-a-GCST90016985	Gut microbiota abundance (genus Coprococcus3 id.11303)	Gut microbiota abundance (genus Coprococcus3 id.11303) || ||	TRUE	igd	19	13245336	1.78e-08	0.0163146	295754	ebi-a-GCST90016985	Migraine with aura	TRUE	reported	textfile	3	TRUE	0.496967	0.496967	0.000107235	31.7182
rs2517653	A	G	A	G	-0.101953	-0.0165168	0.343077	NA	FALSE	FALSE	FALSE	ebi-a-GCST90016985	6	30121185	0.0138511	14306	0.244045	Gut microbiota abundance (genus Coprococcus3 id.11303) || id:ebi-a-GCST90016985	Gut microbiota abundance (genus Coprococcus3 id.11303)	Gut microbiota abundance (genus Coprococcus3 id.11303) || ||	TRUE	igd	6	30153408	3.82e-09	0.0173038	295754	ebi-a-GCST90016985	Migraine with aura	TRUE	reported	textfile	3	TRUE	0.656923	0.343077	0.000117364	34.7148
rs16035	G	T	G	T	-0.0918824	0.00683082	0.503033	NA	FALSE	FALSE	FALSE	ebi-a-GCST90017110	19	13356150	0.0109193	14306	0.500123	Gut microbiota abundance (phylum Actinobacteria id.400) || id:ebi-a-GCST90017110	Gut microbiota abundance (phylum Actinobacteria id.400)	Gut microbiota abundance (phylum Actinobacteria id.400) || ||	TRUE	igd	19	13245336	1.78e-08	0.0163146	295754	ebi-a-GCST90017110	Migraine with aura	TRUE	reported	textfile	3	TRUE	0.496967	0.496967	0.000107235	31.7182
rs2517653	A	G	A	G	-0.101953	0.0124139	0.343077	NA	FALSE	FALSE	FALSE	ebi-a-GCST90017110	6	30121185	0.0129191	14306	0.305153	Gut microbiota abundance (phylum Actinobacteria id.400) || id:ebi-a-GCST90017110	Gut microbiota abundance (phylum Actinobacteria id.400)	Gut microbiota abundance (phylum Actinobacteria id.400) || ||	TRUE	igd	6	30153408	3.82e-09	0.0173038	295754	ebi-a-GCST90017110	Migraine with aura	TRUE	reported	textfile	3	TRUE	0.656923	0.343077	0.000117364	34.7148
rs16035	G	T	G	T	-0.0918824	0.00188295	0.503033	NA	FALSE	FALSE	FALSE	ebi-a-GCST90016996	19	13356150	0.023126	14306	0.965875	Gut microbiota abundance (genus Eubacterium brachy group id.11296) || id:ebi-a-GCST90016996	Gut microbiota abundance (genus Eubacterium brachy group id.11296)	Gut microbiota abundance (genus Eubacterium brachy group id.11296) || ||	TRUE	igd	19	13245336	1.78e-08	0.0163146	295754	ebi-a-GCST90016996	Migraine with aura	TRUE	reported	textfile	3	TRUE	0.496967	0.496967	0.000107235	31.7182
rs2517653	A	G	A	G	-0.101953	-0.0251136	0.343077	NA	FALSE	FALSE	FALSE	ebi-a-GCST90016996	6	30121185	0.0283761	14306	0.400867	Gut microbiota abundance (genus Eubacterium brachy group id.11296) || id:ebi-a-GCST90016996	Gut microbiota abundance (genus Eubacterium brachy group id.11296)	Gut microbiota abundance (genus Eubacterium brachy group id.11296) || ||	TRUE	igd	6	30153408	3.82e-09	0.0173038	295754	ebi-a-GCST90016996	Migraine with aura	TRUE	reported	textfile	3	TRUE	0.656923	0.343077	0.000117364	34.7148
NA	NA	NA	NA	NA	NA	NA	NA	NA	NA	NA	NA	NA	NA	NA	NA	NA	NA	NA	NA	NA	NA	NA	NA	NA	NA	NA	NA	ebi-a-GCST90017029	NA	NA	NA	NA	NA	NA	NA	NA	NA	NA
rs16035	G	T	G	T	-0.0918824	1.36335e-05	0.503033	NA	FALSE	FALSE	FALSE	ebi-a-GCST90017043	19	13356150	0.0139255	14306	0.901503	Gut microbiota abundance (genus Phascolarctobacterium id.2168) || id:ebi-a-GCST90017043	Gut microbiota abundance (genus Phascolarctobacterium id.2168)	Gut microbiota abundance (genus Phascolarctobacterium id.2168) || ||	TRUE	igd	19	13245336	1.78e-08	0.0163146	295754	ebi-a-GCST90017043	Migraine with aura	TRUE	reported	textfile	3	TRUE	0.496967	0.496967	0.000107235	31.7182
rs2517653	A	G	A	G	-0.101953	-0.0207321	0.343077	NA	FALSE	FALSE	FALSE	ebi-a-GCST90017043	6	30121185	0.0164057	14306	0.228419	Gut microbiota abundance (genus Phascolarctobacterium id.2168) || id:ebi-a-GCST90017043	Gut microbiota abundance (genus Phascolarctobacterium id.2168)	Gut microbiota abundance (genus Phascolarctobacterium id.2168) || ||	TRUE	igd	6	30153408	3.82e-09	0.0173038	295754	ebi-a-GCST90017043	Migraine with aura	TRUE	reported	textfile	3	TRUE	0.656923	0.343077	0.000117364	34.7148
rs16035	G	T	G	T	-0.0918824	0.00454003	0.503033	NA	FALSE	FALSE	FALSE	ebi-a-GCST90016971	19	13356150	0.0129175	14306	0.697029	Gut microbiota abundance (genus Bilophila id.3170) || id:ebi-a-GCST90016971	Gut microbiota abundance (genus Bilophila id.3170)	Gut microbiota abundance (genus Bilophila id.3170) || ||	TRUE	igd	19	13245336	1.78e-08	0.0163146	295754	ebi-a-GCST90016971	Migraine with aura	TRUE	reported	textfile	3	TRUE	0.496967	0.496967	0.000107235	31.7182
rs2517653	A	G	A	G	-0.101953	0.00141781	0.343077	NA	FALSE	FALSE	FALSE	ebi-a-GCST90016971	6	30121185	0.0150798	14306	0.90102	Gut microbiota abundance (genus Bilophila id.3170) || id:ebi-a-GCST90016971	Gut microbiota abundance (genus Bilophila id.3170)	Gut microbiota abundance (genus Bilophila id.3170) || ||	TRUE	igd	6	30153408	3.82e-09	0.0173038	295754	ebi-a-GCST90016971	Migraine with aura	TRUE	reported	textfile	3	TRUE	0.656923	0.343077	0.000117364	34.7148
rs16035	G	T	G	T	-0.0918824	-0.000485622	0.503033	NA	FALSE	FALSE	FALSE	ebi-a-GCST90016952	19	13356150	0.0113532	14306	0.970683	Gut microbiota abundance (family Streptococcaceae id.1850) || id:ebi-a-GCST90016952	Gut microbiota abundance (family Streptococcaceae id.1850)	Gut microbiota abundance (family Streptococcaceae id.1850) || ||	TRUE	igd	19	13245336	1.78e-08	0.0163146	295754	ebi-a-GCST90016952	Migraine with aura	TRUE	reported	textfile	3	TRUE	0.496967	0.496967	0.000107235	31.7182
rs2517653	A	G	A	G	-0.101953	-0.00376652	0.343077	NA	FALSE	FALSE	FALSE	ebi-a-GCST90016952	6	30121185	0.0135115	14306	0.819751	Gut microbiota abundance (family Streptococcaceae id.1850) || id:ebi-a-GCST90016952	Gut microbiota abundance (family Streptococcaceae id.1850)	Gut microbiota abundance (family Streptococcaceae id.1850) || ||	TRUE	igd	6	30153408	3.82e-09	0.0173038	295754	ebi-a-GCST90016952	Migraine with aura	TRUE	reported	textfile	3	TRUE	0.656923	0.343077	0.000117364	34.7148
rs16035	G	T	G	T	-0.0918824	-0.0196436	0.503033	NA	FALSE	FALSE	FALSE	ebi-a-GCST90017109	19	13356150	0.0212602	14306	0.364709	Gut microbiota abundance (order Victivallales id.2254) || id:ebi-a-GCST90017109	Gut microbiota abundance (order Victivallales id.2254)	Gut microbiota abundance (order Victivallales id.2254) || ||	TRUE	igd	19	13245336	1.78e-08	0.0163146	295754	ebi-a-GCST90017109	Migraine with aura	TRUE	reported	textfile	3	TRUE	0.496967	0.496967	0.000107235	31.7182
rs2517653	A	G	A	G	-0.101953	0.0295056	0.343077	NA	FALSE	FALSE	FALSE	ebi-a-GCST90017109	6	30121185	0.0250738	14306	0.207248	Gut microbiota abundance (order Victivallales id.2254) || id:ebi-a-GCST90017109	Gut microbiota abundance (order Victivallales id.2254)	Gut microbiota abundance (order Victivallales id.2254) || ||	TRUE	igd	6	30153408	3.82e-09	0.0173038	295754	ebi-a-GCST90017109	Migraine with aura	TRUE	reported	textfile	3	TRUE	0.656923	0.343077	0.000117364	34.7148
rs16035	G	T	G	T	-0.0918824	0.0216869	0.503033	NA	FALSE	FALSE	FALSE	ebi-a-GCST90017066	19	13356150	0.0109836	14306	0.048643	Gut microbiota abundance (genus Ruminococcus torques group id.14377) || id:ebi-a-GCST90017066	Gut microbiota abundance (genus Ruminococcus torques group id.14377)	Gut microbiota abundance (genus Ruminococcus torques group id.14377) || ||	TRUE	igd	19	13245336	1.78e-08	0.0163146	295754	ebi-a-GCST90017066	Migraine with aura	TRUE	reported	textfile	3	TRUE	0.496967	0.496967	0.000107235	31.7182
rs2517653	A	G	A	G	-0.101953	0.0102612	0.343077	NA	FALSE	FALSE	FALSE	ebi-a-GCST90017066	6	30121185	0.0130293	14306	0.457296	Gut microbiota abundance (genus Ruminococcus torques group id.14377) || id:ebi-a-GCST90017066	Gut microbiota abundance (genus Ruminococcus torques group id.14377)	Gut microbiota abundance (genus Ruminococcus torques group id.14377) || ||	TRUE	igd	6	30153408	3.82e-09	0.0173038	295754	ebi-a-GCST90017066	Migraine with aura	TRUE	reported	textfile	3	TRUE	0.656923	0.343077	0.000117364	34.7148
rs16035	G	T	G	T	-0.0918824	0.00167329	0.503033	NA	FALSE	FALSE	FALSE	ebi-a-GCST90016995	19	13356150	0.0133768	14306	0.814256	Gut microbiota abundance (genus Escherichia Shigella id.3504) || id:ebi-a-GCST90016995	Gut microbiota abundance (genus Escherichia Shigella id.3504)	Gut microbiota abundance (genus Escherichia Shigella id.3504) || ||	TRUE	igd	19	13245336	1.78e-08	0.0163146	295754	ebi-a-GCST90016995	Migraine with aura	TRUE	reported	textfile	3	TRUE	0.496967	0.496967	0.000107235	31.7182
rs2517653	A	G	A	G	-0.101953	-0.0102328	0.343077	NA	FALSE	FALSE	FALSE	ebi-a-GCST90016995	6	30121185	0.0162292	14306	0.511882	Gut microbiota abundance (genus Escherichia Shigella id.3504) || id:ebi-a-GCST90016995	Gut microbiota abundance (genus Escherichia Shigella id.3504)	Gut microbiota abundance (genus Escherichia Shigella id.3504) || ||	TRUE	igd	6	30153408	3.82e-09	0.0173038	295754	ebi-a-GCST90016995	Migraine with aura	TRUE	reported	textfile	3	TRUE	0.656923	0.343077	0.000117364	34.7148
rs16035	G	T	G	T	-0.0918824	-0.00884787	0.503033	NA	FALSE	FALSE	FALSE	ebi-a-GCST90017021	19	13356150	0.0124598	14306	0.453118	Gut microbiota abundance (genus Lachnospiraceae FCS020 group id.11314) || id:ebi-a-GCST90017021	Gut microbiota abundance (genus Lachnospiraceae FCS020 group id.11314)	Gut microbiota abundance (genus Lachnospiraceae FCS020 group id.11314) || ||	TRUE	igd	19	13245336	1.78e-08	0.0163146	295754	ebi-a-GCST90017021	Migraine with aura	TRUE	reported	textfile	3	TRUE	0.496967	0.496967	0.000107235	31.7182
rs2517653	A	G	A	G	-0.101953	0.00124618	0.343077	NA	FALSE	FALSE	FALSE	ebi-a-GCST90017021	6	30121185	0.0149982	14306	0.958949	Gut microbiota abundance (genus Lachnospiraceae FCS020 group id.11314) || id:ebi-a-GCST90017021	Gut microbiota abundance (genus Lachnospiraceae FCS020 group id.11314)	Gut microbiota abundance (genus Lachnospiraceae FCS020 group id.11314) || ||	TRUE	igd	6	30153408	3.82e-09	0.0173038	295754	ebi-a-GCST90017021	Migraine with aura	TRUE	reported	textfile	3	TRUE	0.656923	0.343077	0.000117364	34.7148
rs16035	G	T	G	T	-0.0918824	-0.00719343	0.503033	NA	FALSE	FALSE	FALSE	ebi-a-GCST90017026	19	13356150	0.0122011	14306	0.525158	Gut microbiota abundance (genus Lachnospiraceae UCG004 id.11324) || id:ebi-a-GCST90017026	Gut microbiota abundance (genus Lachnospiraceae UCG004 id.11324)	Gut microbiota abundance (genus Lachnospiraceae UCG004 id.11324) || ||	TRUE	igd	19	13245336	1.78e-08	0.0163146	295754	ebi-a-GCST90017026	Migraine with aura	TRUE	reported	textfile	3	TRUE	0.496967	0.496967	0.000107235	31.7182
rs2517653	A	G	A	G	-0.101953	-0.0107575	0.343077	NA	FALSE	FALSE	FALSE	ebi-a-GCST90017026	6	30121185	0.0145608	14306	0.454402	Gut microbiota abundance (genus Lachnospiraceae UCG004 id.11324) || id:ebi-a-GCST90017026	Gut microbiota abundance (genus Lachnospiraceae UCG004 id.11324)	Gut microbiota abundance (genus Lachnospiraceae UCG004 id.11324) || ||	TRUE	igd	6	30153408	3.82e-09	0.0173038	295754	ebi-a-GCST90017026	Migraine with aura	TRUE	reported	textfile	3	TRUE	0.656923	0.343077	0.000117364	34.7148
rs16035	G	T	G	T	-0.0918824	-0.0240008	0.503033	NA	FALSE	FALSE	FALSE	ebi-a-GCST90017046	19	13356150	0.0252438	14306	0.38269	Gut microbiota abundance (genus Rikenellaceae RC9 gut group id.11191) || id:ebi-a-GCST90017046	Gut microbiota abundance (genus Rikenellaceae RC9 gut group id.11191)	Gut microbiota abundance (genus Rikenellaceae RC9 gut group id.11191) || ||	TRUE	igd	19	13245336	1.78e-08	0.0163146	295754	ebi-a-GCST90017046	Migraine with aura	TRUE	reported	textfile	3	TRUE	0.496967	0.496967	0.000107235	31.7182
rs2517653	A	G	A	G	-0.101953	-0.00485136	0.343077	NA	FALSE	FALSE	FALSE	ebi-a-GCST90017046	6	30121185	0.0287105	14306	0.89416	Gut microbiota abundance (genus Rikenellaceae RC9 gut group id.11191) || id:ebi-a-GCST90017046	Gut microbiota abundance (genus Rikenellaceae RC9 gut group id.11191)	Gut microbiota abundance (genus Rikenellaceae RC9 gut group id.11191) || ||	TRUE	igd	6	30153408	3.82e-09	0.0173038	295754	ebi-a-GCST90017046	Migraine with aura	TRUE	reported	textfile	3	TRUE	0.656923	0.343077	0.000117364	34.7148
rs16035	G	T	G	T	-0.0918824	-0.00238437	0.503033	NA	FALSE	FALSE	FALSE	ebi-a-GCST90017028	19	13356150	0.0127486	14306	0.745693	Gut microbiota abundance (genus Lachnospiraceae UCG010 id.11330) || id:ebi-a-GCST90017028	Gut microbiota abundance (genus Lachnospiraceae UCG010 id.11330)	Gut microbiota abundance (genus Lachnospiraceae UCG010 id.11330) || ||	TRUE	igd	19	13245336	1.78e-08	0.0163146	295754	ebi-a-GCST90017028	Migraine with aura	TRUE	reported	textfile	3	TRUE	0.496967	0.496967	0.000107235	31.7182
rs2517653	A	G	A	G	-0.101953	-0.00203947	0.343077	NA	FALSE	FALSE	FALSE	ebi-a-GCST90017028	6	30121185	0.0152013	14306	0.842866	Gut microbiota abundance (genus Lachnospiraceae UCG010 id.11330) || id:ebi-a-GCST90017028	Gut microbiota abundance (genus Lachnospiraceae UCG010 id.11330)	Gut microbiota abundance (genus Lachnospiraceae UCG010 id.11330) || ||	TRUE	igd	6	30153408	3.82e-09	0.0173038	295754	ebi-a-GCST90017028	Migraine with aura	TRUE	reported	textfile	3	TRUE	0.656923	0.343077	0.000117364	34.7148
rs16035	G	T	G	T	-0.0918824	-0.00822947	0.503033	NA	FALSE	FALSE	FALSE	ebi-a-GCST90017036	19	13356150	0.0155032	14306	0.626364	Gut microbiota abundance (genus Oscillibacter id.2063) || id:ebi-a-GCST90017036	Gut microbiota abundance (genus Oscillibacter id.2063)	Gut microbiota abundance (genus Oscillibacter id.2063) || ||	TRUE	igd	19	13245336	1.78e-08	0.0163146	295754	ebi-a-GCST90017036	Migraine with aura	TRUE	reported	textfile	3	TRUE	0.496967	0.496967	0.000107235	31.7182
rs2517653	A	G	A	G	-0.101953	-0.0079296	0.343077	NA	FALSE	FALSE	FALSE	ebi-a-GCST90017036	6	30121185	0.0179704	14306	0.627276	Gut microbiota abundance (genus Oscillibacter id.2063) || id:ebi-a-GCST90017036	Gut microbiota abundance (genus Oscillibacter id.2063)	Gut microbiota abundance (genus Oscillibacter id.2063) || ||	TRUE	igd	6	30153408	3.82e-09	0.0173038	295754	ebi-a-GCST90017036	Migraine with aura	TRUE	reported	textfile	3	TRUE	0.656923	0.343077	0.000117364	34.7148
rs16035	G	T	G	T	-0.0918824	-0.00617474	0.503033	NA	FALSE	FALSE	FALSE	ebi-a-GCST90017092	19	13356150	0.0108238	14306	0.541788	Gut microbiota abundance (order Bacteroidales id.913) || id:ebi-a-GCST90017092	Gut microbiota abundance (order Bacteroidales id.913)	Gut microbiota abundance (order Bacteroidales id.913) || ||	TRUE	igd	19	13245336	1.78e-08	0.0163146	295754	ebi-a-GCST90017092	Migraine with aura	TRUE	reported	textfile	3	TRUE	0.496967	0.496967	0.000107235	31.7182
rs2517653	A	G	A	G	-0.101953	-0.00395322	0.343077	NA	FALSE	FALSE	FALSE	ebi-a-GCST90017092	6	30121185	0.0128161	14306	0.764577	Gut microbiota abundance (order Bacteroidales id.913) || id:ebi-a-GCST90017092	Gut microbiota abundance (order Bacteroidales id.913)	Gut microbiota abundance (order Bacteroidales id.913) || ||	TRUE	igd	6	30153408	3.82e-09	0.0173038	295754	ebi-a-GCST90017092	Migraine with aura	TRUE	reported	textfile	3	TRUE	0.656923	0.343077	0.000117364	34.7148
NA	NA	NA	NA	NA	NA	NA	NA	NA	NA	NA	NA	NA	NA	NA	NA	NA	NA	NA	NA	NA	NA	NA	NA	NA	NA	NA	NA	ebi-a-GCST90016930	NA	NA	NA	NA	NA	NA	NA	NA	NA	NA
rs16035	G	T	G	T	-0.0918824	0.0184317	0.503033	NA	FALSE	FALSE	FALSE	ebi-a-GCST90016914	19	13356150	0.0110045	14306	0.0853847	Gut microbiota abundance (class Coriobacteriia id.809) || id:ebi-a-GCST90016914	Gut microbiota abundance (class Coriobacteriia id.809)	Gut microbiota abundance (class Coriobacteriia id.809) || ||	TRUE	igd	19	13245336	1.78e-08	0.0163146	295754	ebi-a-GCST90016914	Migraine with aura	TRUE	reported	textfile	3	TRUE	0.496967	0.496967	0.000107235	31.7182
rs2517653	A	G	A	G	-0.101953	0.018376	0.343077	NA	FALSE	FALSE	FALSE	ebi-a-GCST90016914	6	30121185	0.0130226	14306	0.147967	Gut microbiota abundance (class Coriobacteriia id.809) || id:ebi-a-GCST90016914	Gut microbiota abundance (class Coriobacteriia id.809)	Gut microbiota abundance (class Coriobacteriia id.809) || ||	TRUE	igd	6	30153408	3.82e-09	0.0173038	295754	ebi-a-GCST90016914	Migraine with aura	TRUE	reported	textfile	3	TRUE	0.656923	0.343077	0.000117364	34.7148
rs16035	G	T	G	T	-0.0918824	0.0231467	0.503033	NA	FALSE	FALSE	FALSE	ebi-a-GCST90017113	19	13356150	0.0237402	14306	0.356495	Gut microbiota abundance (phylum Euryarchaeota id.55) || id:ebi-a-GCST90017113	Gut microbiota abundance (phylum Euryarchaeota id.55)	Gut microbiota abundance (phylum Euryarchaeota id.55) || ||	TRUE	igd	19	13245336	1.78e-08	0.0163146	295754	ebi-a-GCST90017113	Migraine with aura	TRUE	reported	textfile	3	TRUE	0.496967	0.496967	0.000107235	31.7182
rs2517653	A	G	A	G	-0.101953	-0.0142962	0.343077	NA	FALSE	FALSE	FALSE	ebi-a-GCST90017113	6	30121185	0.0274265	14306	0.568256	Gut microbiota abundance (phylum Euryarchaeota id.55) || id:ebi-a-GCST90017113	Gut microbiota abundance (phylum Euryarchaeota id.55)	Gut microbiota abundance (phylum Euryarchaeota id.55) || ||	TRUE	igd	6	30153408	3.82e-09	0.0173038	295754	ebi-a-GCST90017113	Migraine with aura	TRUE	reported	textfile	3	TRUE	0.656923	0.343077	0.000117364	34.7148
rs16035	G	T	G	T	-0.0918824	-0.0165852	0.503033	NA	FALSE	FALSE	FALSE	ebi-a-GCST90017027	19	13356150	0.0174952	14306	0.359007	Gut microbiota abundance (genus Lachnospiraceae UCG008 id.11328) || id:ebi-a-GCST90017027	Gut microbiota abundance (genus Lachnospiraceae UCG008 id.11328)	Gut microbiota abundance (genus Lachnospiraceae UCG008 id.11328) || ||	TRUE	igd	19	13245336	1.78e-08	0.0163146	295754	ebi-a-GCST90017027	Migraine with aura	TRUE	reported	textfile	3	TRUE	0.496967	0.496967	0.000107235	31.7182
rs2517653	A	G	A	G	-0.101953	0.0259414	0.343077	NA	FALSE	FALSE	FALSE	ebi-a-GCST90017027	6	30121185	0.0220025	14306	0.23557	Gut microbiota abundance (genus Lachnospiraceae UCG008 id.11328) || id:ebi-a-GCST90017027	Gut microbiota abundance (genus Lachnospiraceae UCG008 id.11328)	Gut microbiota abundance (genus Lachnospiraceae UCG008 id.11328) || ||	TRUE	igd	6	30153408	3.82e-09	0.0173038	295754	ebi-a-GCST90017027	Migraine with aura	TRUE	reported	textfile	3	TRUE	0.656923	0.343077	0.000117364	34.7148
rs16035	G	T	G	T	-0.0918824	0.0419626	0.503033	NA	FALSE	FALSE	FALSE	ebi-a-GCST90016919	19	13356150	0.0190162	14306	0.0260579	Gut microbiota abundance (class Melainabacteria id.1589) || id:ebi-a-GCST90016919	Gut microbiota abundance (class Melainabacteria id.1589)	Gut microbiota abundance (class Melainabacteria id.1589) || ||	TRUE	igd	19	13245336	1.78e-08	0.0163146	295754	ebi-a-GCST90016919	Migraine with aura	TRUE	reported	textfile	3	TRUE	0.496967	0.496967	0.000107235	31.7182
rs2517653	A	G	A	G	-0.101953	-0.00282249	0.343077	NA	FALSE	FALSE	FALSE	ebi-a-GCST90016919	6	30121185	0.0223901	14306	0.91531	Gut microbiota abundance (class Melainabacteria id.1589) || id:ebi-a-GCST90016919	Gut microbiota abundance (class Melainabacteria id.1589)	Gut microbiota abundance (class Melainabacteria id.1589) || ||	TRUE	igd	6	30153408	3.82e-09	0.0173038	295754	ebi-a-GCST90016919	Migraine with aura	TRUE	reported	textfile	3	TRUE	0.656923	0.343077	0.000117364	34.7148
rs16035	G	T	G	T	-0.0918824	0.00499913	0.503033	NA	FALSE	FALSE	FALSE	ebi-a-GCST90016981	19	13356150	0.0121948	14306	0.658176	Gut microbiota abundance (genus Collinsella id.815) || id:ebi-a-GCST90016981	Gut microbiota abundance (genus Collinsella id.815)	Gut microbiota abundance (genus Collinsella id.815) || ||	TRUE	igd	19	13245336	1.78e-08	0.0163146	295754	ebi-a-GCST90016981	Migraine with aura	TRUE	reported	textfile	3	TRUE	0.496967	0.496967	0.000107235	31.7182
rs2517653	A	G	A	G	-0.101953	0.0193396	0.343077	NA	FALSE	FALSE	FALSE	ebi-a-GCST90016981	6	30121185	0.0143637	14306	0.184022	Gut microbiota abundance (genus Collinsella id.815) || id:ebi-a-GCST90016981	Gut microbiota abundance (genus Collinsella id.815)	Gut microbiota abundance (genus Collinsella id.815) || ||	TRUE	igd	6	30153408	3.82e-09	0.0173038	295754	ebi-a-GCST90016981	Migraine with aura	TRUE	reported	textfile	3	TRUE	0.656923	0.343077	0.000117364	34.7148
rs16035	G	T	G	T	-0.0918824	0.0056688	0.503033	NA	FALSE	FALSE	FALSE	ebi-a-GCST90017114	19	13356150	0.0108198	14306	0.640044	Gut microbiota abundance (phylum Firmicutes id.1672) || id:ebi-a-GCST90017114	Gut microbiota abundance (phylum Firmicutes id.1672)	Gut microbiota abundance (phylum Firmicutes id.1672) || ||	TRUE	igd	19	13245336	1.78e-08	0.0163146	295754	ebi-a-GCST90017114	Migraine with aura	TRUE	reported	textfile	3	TRUE	0.496967	0.496967	0.000107235	31.7182
rs2517653	A	G	A	G	-0.101953	0.00435419	0.343077	NA	FALSE	FALSE	FALSE	ebi-a-GCST90017114	6	30121185	0.0128138	14306	0.742698	Gut microbiota abundance (phylum Firmicutes id.1672) || id:ebi-a-GCST90017114	Gut microbiota abundance (phylum Firmicutes id.1672)	Gut microbiota abundance (phylum Firmicutes id.1672) || ||	TRUE	igd	6	30153408	3.82e-09	0.0173038	295754	ebi-a-GCST90017114	Migraine with aura	TRUE	reported	textfile	3	TRUE	0.656923	0.343077	0.000117364	34.7148
rs16035	G	T	G	T	-0.0918824	0.0292534	0.503033	NA	FALSE	FALSE	FALSE	ebi-a-GCST90016992	19	13356150	0.0167702	14306	0.0802602	Gut microbiota abundance (genus Enterorhabdus id.820) || id:ebi-a-GCST90016992	Gut microbiota abundance (genus Enterorhabdus id.820)	Gut microbiota abundance (genus Enterorhabdus id.820) || ||	TRUE	igd	19	13245336	1.78e-08	0.0163146	295754	ebi-a-GCST90016992	Migraine with aura	TRUE	reported	textfile	3	TRUE	0.496967	0.496967	0.000107235	31.7182
rs2517653	A	G	A	G	-0.101953	-0.0188376	0.343077	NA	FALSE	FALSE	FALSE	ebi-a-GCST90016992	6	30121185	0.0200133	14306	0.381043	Gut microbiota abundance (genus Enterorhabdus id.820) || id:ebi-a-GCST90016992	Gut microbiota abundance (genus Enterorhabdus id.820)	Gut microbiota abundance (genus Enterorhabdus id.820) || ||	TRUE	igd	6	30153408	3.82e-09	0.0173038	295754	ebi-a-GCST90016992	Migraine with aura	TRUE	reported	textfile	3	TRUE	0.656923	0.343077	0.000117364	34.7148
rs16035	G	T	G	T	-0.0918824	0.00583752	0.503033	NA	FALSE	FALSE	FALSE	ebi-a-GCST90017074	19	13356150	0.0154318	14306	0.691716	Gut microbiota abundance (genus Turicibacter id.2162) || id:ebi-a-GCST90017074	Gut microbiota abundance (genus Turicibacter id.2162)	Gut microbiota abundance (genus Turicibacter id.2162) || ||	TRUE	igd	19	13245336	1.78e-08	0.0163146	295754	ebi-a-GCST90017074	Migraine with aura	TRUE	reported	textfile	3	TRUE	0.496967	0.496967	0.000107235	31.7182
rs2517653	A	G	A	G	-0.101953	0.00940016	0.343077	NA	FALSE	FALSE	FALSE	ebi-a-GCST90017074	6	30121185	0.0184779	14306	0.635221	Gut microbiota abundance (genus Turicibacter id.2162) || id:ebi-a-GCST90017074	Gut microbiota abundance (genus Turicibacter id.2162)	Gut microbiota abundance (genus Turicibacter id.2162) || ||	TRUE	igd	6	30153408	3.82e-09	0.0173038	295754	ebi-a-GCST90017074	Migraine with aura	TRUE	reported	textfile	3	TRUE	0.656923	0.343077	0.000117364	34.7148
rs16035	G	T	G	T	-0.0918824	0.0407558	0.503033	NA	FALSE	FALSE	FALSE	ebi-a-GCST90016979	19	13356150	0.0226639	14306	0.0686863	Gut microbiota abundance (genus Clostridium innocuum group id.14397) || id:ebi-a-GCST90016979	Gut microbiota abundance (genus Clostridium innocuum group id.14397)	Gut microbiota abundance (genus Clostridium innocuum group id.14397) || ||	TRUE	igd	19	13245336	1.78e-08	0.0163146	295754	ebi-a-GCST90016979	Migraine with aura	TRUE	reported	textfile	3	TRUE	0.496967	0.496967	0.000107235	31.7182
rs2517653	A	G	A	G	-0.101953	0.0109249	0.343077	NA	FALSE	FALSE	FALSE	ebi-a-GCST90016979	6	30121185	0.0270665	14306	0.637964	Gut microbiota abundance (genus Clostridium innocuum group id.14397) || id:ebi-a-GCST90016979	Gut microbiota abundance (genus Clostridium innocuum group id.14397)	Gut microbiota abundance (genus Clostridium innocuum group id.14397) || ||	TRUE	igd	6	30153408	3.82e-09	0.0173038	295754	ebi-a-GCST90016979	Migraine with aura	TRUE	reported	textfile	3	TRUE	0.656923	0.343077	0.000117364	34.7148
rs16035	G	T	G	T	-0.0918824	0.00708396	0.503033	NA	FALSE	FALSE	FALSE	ebi-a-GCST90017003	19	13356150	0.0111228	14306	0.498141	Gut microbiota abundance (genus Eubacterium rectale group id.14374) || id:ebi-a-GCST90017003	Gut microbiota abundance (genus Eubacterium rectale group id.14374)	Gut microbiota abundance (genus Eubacterium rectale group id.14374) || ||	TRUE	igd	19	13245336	1.78e-08	0.0163146	295754	ebi-a-GCST90017003	Migraine with aura	TRUE	reported	textfile	3	TRUE	0.496967	0.496967	0.000107235	31.7182
rs2517653	A	G	A	G	-0.101953	0.00235281	0.343077	NA	FALSE	FALSE	FALSE	ebi-a-GCST90017003	6	30121185	0.0131928	14306	0.833399	Gut microbiota abundance (genus Eubacterium rectale group id.14374) || id:ebi-a-GCST90017003	Gut microbiota abundance (genus Eubacterium rectale group id.14374)	Gut microbiota abundance (genus Eubacterium rectale group id.14374) || ||	TRUE	igd	6	30153408	3.82e-09	0.0173038	295754	ebi-a-GCST90017003	Migraine with aura	TRUE	reported	textfile	3	TRUE	0.656923	0.343077	0.000117364	34.7148
rs16035	G	T	G	T	-0.0918824	-0.00679505	0.503033	NA	FALSE	FALSE	FALSE	ebi-a-GCST90016910	19	13356150	0.0111152	14306	0.53705	Gut microbiota abundance (class Bacilli id.1673) || id:ebi-a-GCST90016910	Gut microbiota abundance (class Bacilli id.1673)	Gut microbiota abundance (class Bacilli id.1673) || ||	TRUE	igd	19	13245336	1.78e-08	0.0163146	295754	ebi-a-GCST90016910	Migraine with aura	TRUE	reported	textfile	3	TRUE	0.496967	0.496967	0.000107235	31.7182
rs2517653	A	G	A	G	-0.101953	-0.00246565	0.343077	NA	FALSE	FALSE	FALSE	ebi-a-GCST90016910	6	30121185	0.0131906	14306	0.881634	Gut microbiota abundance (class Bacilli id.1673) || id:ebi-a-GCST90016910	Gut microbiota abundance (class Bacilli id.1673)	Gut microbiota abundance (class Bacilli id.1673) || ||	TRUE	igd	6	30153408	3.82e-09	0.0173038	295754	ebi-a-GCST90016910	Migraine with aura	TRUE	reported	textfile	3	TRUE	0.656923	0.343077	0.000117364	34.7148
rs16035	G	T	G	T	-0.0918824	0.00424931	0.503033	NA	FALSE	FALSE	FALSE	ebi-a-GCST90016957	19	13356150	0.0133915	14306	0.775806	Gut microbiota abundance (family Verrucomicrobiaceae id.4036) || id:ebi-a-GCST90016957	Gut microbiota abundance (family Verrucomicrobiaceae id.4036)	Gut microbiota abundance (family Verrucomicrobiaceae id.4036) || ||	TRUE	igd	19	13245336	1.78e-08	0.0163146	295754	ebi-a-GCST90016957	Migraine with aura	TRUE	reported	textfile	3	TRUE	0.496967	0.496967	0.000107235	31.7182
rs2517653	A	G	A	G	-0.101953	0.0160441	0.343077	NA	FALSE	FALSE	FALSE	ebi-a-GCST90016957	6	30121185	0.0158044	14306	0.268313	Gut microbiota abundance (family Verrucomicrobiaceae id.4036) || id:ebi-a-GCST90016957	Gut microbiota abundance (family Verrucomicrobiaceae id.4036)	Gut microbiota abundance (family Verrucomicrobiaceae id.4036) || ||	TRUE	igd	6	30153408	3.82e-09	0.0173038	295754	ebi-a-GCST90016957	Migraine with aura	TRUE	reported	textfile	3	TRUE	0.656923	0.343077	0.000117364	34.7148
rs16035	G	T	G	T	-0.0918824	0.019838	0.503033	NA	FALSE	FALSE	FALSE	ebi-a-GCST90017011	19	13356150	0.0111085	14306	0.0816488	Gut microbiota abundance (genus Fusicatenibacter id.11305) || id:ebi-a-GCST90017011	Gut microbiota abundance (genus Fusicatenibacter id.11305)	Gut microbiota abundance (genus Fusicatenibacter id.11305) || ||	TRUE	igd	19	13245336	1.78e-08	0.0163146	295754	ebi-a-GCST90017011	Migraine with aura	TRUE	reported	textfile	3	TRUE	0.496967	0.496967	0.000107235	31.7182
rs2517653	A	G	A	G	-0.101953	0.0262686	0.343077	NA	FALSE	FALSE	FALSE	ebi-a-GCST90017011	6	30121185	0.0131757	14306	0.0442089	Gut microbiota abundance (genus Fusicatenibacter id.11305) || id:ebi-a-GCST90017011	Gut microbiota abundance (genus Fusicatenibacter id.11305)	Gut microbiota abundance (genus Fusicatenibacter id.11305) || ||	TRUE	igd	6	30153408	3.82e-09	0.0173038	295754	ebi-a-GCST90017011	Migraine with aura	TRUE	reported	textfile	3	TRUE	0.656923	0.343077	0.000117364	34.7148
rs16035	G	T	G	T	-0.0918824	-0.0169001	0.503033	NA	FALSE	FALSE	FALSE	ebi-a-GCST90016928	19	13356150	0.016379	14306	0.343013	Gut microbiota abundance (family Bacteroidales S24 7group id.11173) || id:ebi-a-GCST90016928	Gut microbiota abundance (family Bacteroidales S24 7group id.11173)	Gut microbiota abundance (family Bacteroidales S24 7group id.11173) || ||	TRUE	igd	19	13245336	1.78e-08	0.0163146	295754	ebi-a-GCST90016928	Migraine with aura	TRUE	reported	textfile	3	TRUE	0.496967	0.496967	0.000107235	31.7182
rs2517653	A	G	A	G	-0.101953	-0.0115448	0.343077	NA	FALSE	FALSE	FALSE	ebi-a-GCST90016928	6	30121185	0.0191533	14306	0.573958	Gut microbiota abundance (family Bacteroidales S24 7group id.11173) || id:ebi-a-GCST90016928	Gut microbiota abundance (family Bacteroidales S24 7group id.11173)	Gut microbiota abundance (family Bacteroidales S24 7group id.11173) || ||	TRUE	igd	6	30153408	3.82e-09	0.0173038	295754	ebi-a-GCST90016928	Migraine with aura	TRUE	reported	textfile	3	TRUE	0.656923	0.343077	0.000117364	34.7148
rs16035	G	T	G	T	-0.0918824	-0.00435437	0.503033	NA	FALSE	FALSE	FALSE	ebi-a-GCST90017094	19	13356150	0.0112082	14306	0.663424	Gut microbiota abundance (order Burkholderiales id.2874) || id:ebi-a-GCST90017094	Gut microbiota abundance (order Burkholderiales id.2874)	Gut microbiota abundance (order Burkholderiales id.2874) || ||	TRUE	igd	19	13245336	1.78e-08	0.0163146	295754	ebi-a-GCST90017094	Migraine with aura	TRUE	reported	textfile	3	TRUE	0.496967	0.496967	0.000107235	31.7182
rs2517653	A	G	A	G	-0.101953	-0.00638865	0.343077	NA	FALSE	FALSE	FALSE	ebi-a-GCST90017094	6	30121185	0.0132388	14306	0.603283	Gut microbiota abundance (order Burkholderiales id.2874) || id:ebi-a-GCST90017094	Gut microbiota abundance (order Burkholderiales id.2874)	Gut microbiota abundance (order Burkholderiales id.2874) || ||	TRUE	igd	6	30153408	3.82e-09	0.0173038	295754	ebi-a-GCST90017094	Migraine with aura	TRUE	reported	textfile	3	TRUE	0.656923	0.343077	0.000117364	34.7148
rs16035	G	TRUE	G	TRUE	-0.0918824	0.0067865	0.503033	NA	FALSE	FALSE	FALSE	ebi-a-GCST90016977	19	13356150	0.0258781	14306	0.859416	Gut microbiota abundance (genus Catenibacterium id.2153) || id:ebi-a-GCST90016977	Gut microbiota abundance (genus Catenibacterium id.2153)	Gut microbiota abundance (genus Catenibacterium id.2153) || ||	TRUE	igd	19	13245336	1.78e-08	0.0163146	295754	ebi-a-GCST90016977	Migraine with aura	TRUE	reported	textfile	3	TRUE	0.496967	0.496967	0.000107235	31.7182
rs16035	G	T	G	T	-0.0918824	-0.0169042	0.503033	NA	FALSE	FALSE	FALSE	ebi-a-GCST90017115	19	13356150	0.0212455	14306	0.433227	Gut microbiota abundance (phylum Lentisphaerae id.2238) || id:ebi-a-GCST90017115	Gut microbiota abundance (phylum Lentisphaerae id.2238)	Gut microbiota abundance (phylum Lentisphaerae id.2238) || ||	TRUE	igd	19	13245336	1.78e-08	0.0163146	295754	ebi-a-GCST90017115	Migraine with aura	TRUE	reported	textfile	3	TRUE	0.496967	0.496967	0.000107235	31.7182
rs2517653	A	G	A	G	-0.101953	0.0282358	0.343077	NA	FALSE	FALSE	FALSE	ebi-a-GCST90017115	6	30121185	0.02506	14306	0.224591	Gut microbiota abundance (phylum Lentisphaerae id.2238) || id:ebi-a-GCST90017115	Gut microbiota abundance (phylum Lentisphaerae id.2238)	Gut microbiota abundance (phylum Lentisphaerae id.2238) || ||	TRUE	igd	6	30153408	3.82e-09	0.0173038	295754	ebi-a-GCST90017115	Migraine with aura	TRUE	reported	textfile	3	TRUE	0.656923	0.343077	0.000117364	34.7148
rs16035	G	T	G	T	-0.0918824	-0.00597949	0.503033	NA	FALSE	FALSE	FALSE	ebi-a-GCST90016945	19	13356150	0.0140891	14306	0.640656	Gut microbiota abundance (family Peptococcaceae id.2024) || id:ebi-a-GCST90016945	Gut microbiota abundance (family Peptococcaceae id.2024)	Gut microbiota abundance (family Peptococcaceae id.2024) || ||	TRUE	igd	19	13245336	1.78e-08	0.0163146	295754	ebi-a-GCST90016945	Migraine with aura	TRUE	reported	textfile	3	TRUE	0.496967	0.496967	0.000107235	31.7182
rs2517653	A	G	A	G	-0.101953	0.0010832	0.343077	NA	FALSE	FALSE	FALSE	ebi-a-GCST90016945	6	30121185	0.0167902	14306	0.940211	Gut microbiota abundance (family Peptococcaceae id.2024) || id:ebi-a-GCST90016945	Gut microbiota abundance (family Peptococcaceae id.2024)	Gut microbiota abundance (family Peptococcaceae id.2024) || ||	TRUE	igd	6	30153408	3.82e-09	0.0173038	295754	ebi-a-GCST90016945	Migraine with aura	TRUE	reported	textfile	3	TRUE	0.656923	0.343077	0.000117364	34.7148
rs16035	G	T	G	T	-0.0918824	0.0246971	0.503033	NA	FALSE	FALSE	FALSE	ebi-a-GCST90017032	19	13356150	0.0133579	14306	0.0614823	Gut microbiota abundance (genus Marvinbryantia id.2005) || id:ebi-a-GCST90017032	Gut microbiota abundance (genus Marvinbryantia id.2005)	Gut microbiota abundance (genus Marvinbryantia id.2005) || ||	TRUE	igd	19	13245336	1.78e-08	0.0163146	295754	ebi-a-GCST90017032	Migraine with aura	TRUE	reported	textfile	3	TRUE	0.496967	0.496967	0.000107235	31.7182
rs2517653	A	G	A	G	-0.101953	-0.00980551	0.343077	NA	FALSE	FALSE	FALSE	ebi-a-GCST90017032	6	30121185	0.0161935	14306	0.51371	Gut microbiota abundance (genus Marvinbryantia id.2005) || id:ebi-a-GCST90017032	Gut microbiota abundance (genus Marvinbryantia id.2005)	Gut microbiota abundance (genus Marvinbryantia id.2005) || ||	TRUE	igd	6	30153408	3.82e-09	0.0173038	295754	ebi-a-GCST90017032	Migraine with aura	TRUE	reported	textfile	3	TRUE	0.656923	0.343077	0.000117364	34.7148
rs16035	G	TRUE	G	TRUE	-0.0918824	0.00118219	0.503033	NA	FALSE	FALSE	FALSE	ebi-a-GCST90016975	19	13356150	0.0246237	14306	0.941781	Gut microbiota abundance (genus Butyrivibrio id.1993) || id:ebi-a-GCST90016975	Gut microbiota abundance (genus Butyrivibrio id.1993)	Gut microbiota abundance (genus Butyrivibrio id.1993) || ||	TRUE	igd	19	13245336	1.78e-08	0.0163146	295754	ebi-a-GCST90016975	Migraine with aura	TRUE	reported	textfile	3	TRUE	0.496967	0.496967	0.000107235	31.7182
rs16035	G	T	G	T	-0.0918824	0.0263251	0.503033	NA	FALSE	FALSE	FALSE	ebi-a-GCST90016991	19	13356150	0.0194312	14306	0.168725	Gut microbiota abundance (genus Eisenbergiella id.11304) || id:ebi-a-GCST90016991	Gut microbiota abundance (genus Eisenbergiella id.11304)	Gut microbiota abundance (genus Eisenbergiella id.11304) || ||	TRUE	igd	19	13245336	1.78e-08	0.0163146	295754	ebi-a-GCST90016991	Migraine with aura	TRUE	reported	textfile	3	TRUE	0.496967	0.496967	0.000107235	31.7182
rs2517653	A	G	A	G	-0.101953	-0.0128016	0.343077	NA	FALSE	FALSE	FALSE	ebi-a-GCST90016991	6	30121185	0.0241008	14306	0.630404	Gut microbiota abundance (genus Eisenbergiella id.11304) || id:ebi-a-GCST90016991	Gut microbiota abundance (genus Eisenbergiella id.11304)	Gut microbiota abundance (genus Eisenbergiella id.11304) || ||	TRUE	igd	6	30153408	3.82e-09	0.0173038	295754	ebi-a-GCST90016991	Migraine with aura	TRUE	reported	textfile	3	TRUE	0.656923	0.343077	0.000117364	34.7148
rs16035	G	T	G	T	-0.0918824	0.0248722	0.503033	NA	FALSE	FALSE	FALSE	ebi-a-GCST90016986	19	13356150	0.0160765	14306	0.117018	Gut microbiota abundance (genus Defluviitaleaceae UCG011 id.11287) || id:ebi-a-GCST90016986	Gut microbiota abundance (genus Defluviitaleaceae UCG011 id.11287)	Gut microbiota abundance (genus Defluviitaleaceae UCG011 id.11287) || ||	TRUE	igd	19	13245336	1.78e-08	0.0163146	295754	ebi-a-GCST90016986	Migraine with aura	TRUE	reported	textfile	3	TRUE	0.496967	0.496967	0.000107235	31.7182
rs2517653	A	G	A	G	-0.101953	0.00183022	0.343077	NA	FALSE	FALSE	FALSE	ebi-a-GCST90016986	6	30121185	0.0195217	14306	0.913487	Gut microbiota abundance (genus Defluviitaleaceae UCG011 id.11287) || id:ebi-a-GCST90016986	Gut microbiota abundance (genus Defluviitaleaceae UCG011 id.11287)	Gut microbiota abundance (genus Defluviitaleaceae UCG011 id.11287) || ||	TRUE	igd	6	30153408	3.82e-09	0.0173038	295754	ebi-a-GCST90016986	Migraine with aura	TRUE	reported	textfile	3	TRUE	0.656923	0.343077	0.000117364	34.7148
rs16035	G	T	G	T	-0.0918824	-0.0189722	0.503033	NA	FALSE	FALSE	FALSE	ebi-a-GCST90017054	19	13356150	0.0122059	14306	0.106371	Gut microbiota abundance (genus Ruminococcaceae UCG003 id.11361) || id:ebi-a-GCST90017054	Gut microbiota abundance (genus Ruminococcaceae UCG003 id.11361)	Gut microbiota abundance (genus Ruminococcaceae UCG003 id.11361) || ||	TRUE	igd	19	13245336	1.78e-08	0.0163146	295754	ebi-a-GCST90017054	Migraine with aura	TRUE	reported	textfile	3	TRUE	0.496967	0.496967	0.000107235	31.7182
rs2517653	A	G	A	G	-0.101953	0.00147981	0.343077	NA	FALSE	FALSE	FALSE	ebi-a-GCST90017054	6	30121185	0.0145191	14306	0.880415	Gut microbiota abundance (genus Ruminococcaceae UCG003 id.11361) || id:ebi-a-GCST90017054	Gut microbiota abundance (genus Ruminococcaceae UCG003 id.11361)	Gut microbiota abundance (genus Ruminococcaceae UCG003 id.11361) || ||	TRUE	igd	6	30153408	3.82e-09	0.0173038	295754	ebi-a-GCST90017054	Migraine with aura	TRUE	reported	textfile	3	TRUE	0.656923	0.343077	0.000117364	34.7148
rs16035	G	T	G	T	-0.0918824	-0.0102623	0.503033	NA	FALSE	FALSE	FALSE	ebi-a-GCST90016929	19	13356150	0.0120218	14306	0.435576	Gut microbiota abundance (family Bifidobacteriaceae id.433) || id:ebi-a-GCST90016929	Gut microbiota abundance (family Bifidobacteriaceae id.433)	Gut microbiota abundance (family Bifidobacteriaceae id.433) || ||	TRUE	igd	19	13245336	1.78e-08	0.0163146	295754	ebi-a-GCST90016929	Migraine with aura	TRUE	reported	textfile	3	TRUE	0.496967	0.496967	0.000107235	31.7182
rs2517653	A	G	A	G	-0.101953	0.00272046	0.343077	NA	FALSE	FALSE	FALSE	ebi-a-GCST90016929	6	30121185	0.0143669	14306	0.771914	Gut microbiota abundance (family Bifidobacteriaceae id.433) || id:ebi-a-GCST90016929	Gut microbiota abundance (family Bifidobacteriaceae id.433)	Gut microbiota abundance (family Bifidobacteriaceae id.433) || ||	TRUE	igd	6	30153408	3.82e-09	0.0173038	295754	ebi-a-GCST90016929	Migraine with aura	TRUE	reported	textfile	3	TRUE	0.656923	0.343077	0.000117364	34.7148
rs16035	G	T	G	T	-0.0918824	0.00643521	0.503033	NA	FALSE	FALSE	FALSE	ebi-a-GCST90017118	19	13356150	0.0131143	14306	0.648281	Gut microbiota abundance (phylum Verrucomicrobia id.3982) || id:ebi-a-GCST90017118	Gut microbiota abundance (phylum Verrucomicrobia id.3982)	Gut microbiota abundance (phylum Verrucomicrobia id.3982) || ||	TRUE	igd	19	13245336	1.78e-08	0.0163146	295754	ebi-a-GCST90017118	Migraine with aura	TRUE	reported	textfile	3	TRUE	0.496967	0.496967	0.000107235	31.7182
rs2517653	A	G	A	G	-0.101953	0.0144957	0.343077	NA	FALSE	FALSE	FALSE	ebi-a-GCST90017118	6	30121185	0.0154755	14306	0.309277	Gut microbiota abundance (phylum Verrucomicrobia id.3982) || id:ebi-a-GCST90017118	Gut microbiota abundance (phylum Verrucomicrobia id.3982)	Gut microbiota abundance (phylum Verrucomicrobia id.3982) || ||	TRUE	igd	6	30153408	3.82e-09	0.0173038	295754	ebi-a-GCST90017118	Migraine with aura	TRUE	reported	textfile	3	TRUE	0.656923	0.343077	0.000117364	34.7148
rs16035	G	T	G	T	-0.0918824	0.00555699	0.503033	NA	FALSE	FALSE	FALSE	ebi-a-GCST90017056	19	13356150	0.0115306	14306	0.637807	Gut microbiota abundance (genus Ruminococcaceae UCG005 id.11363) || id:ebi-a-GCST90017056	Gut microbiota abundance (genus Ruminococcaceae UCG005 id.11363)	Gut microbiota abundance (genus Ruminococcaceae UCG005 id.11363) || ||	TRUE	igd	19	13245336	1.78e-08	0.0163146	295754	ebi-a-GCST90017056	Migraine with aura	TRUE	reported	textfile	3	TRUE	0.496967	0.496967	0.000107235	31.7182
rs2517653	A	G	A	G	-0.101953	0.0123114	0.343077	NA	FALSE	FALSE	FALSE	ebi-a-GCST90017056	6	30121185	0.013718	14306	0.386501	Gut microbiota abundance (genus Ruminococcaceae UCG005 id.11363) || id:ebi-a-GCST90017056	Gut microbiota abundance (genus Ruminococcaceae UCG005 id.11363)	Gut microbiota abundance (genus Ruminococcaceae UCG005 id.11363) || ||	TRUE	igd	6	30153408	3.82e-09	0.0173038	295754	ebi-a-GCST90017056	Migraine with aura	TRUE	reported	textfile	3	TRUE	0.656923	0.343077	0.000117364	34.7148
[truncated: 122 more rows]

## Sheet: Table S20
Table S20: Characteristics of the genetic IVs used in TSMR analysis(P<5E-08, R9_G6_MIGRAINE_NO_AURA).
[truncated: 581 more rows]

## Sheet: Table S21
Table S21: Characteristics of the genetic IVs used in TSMR analysis(P<5E-08, UK Biobank data).
[truncated: 2,119 more rows]

[truncated: 1 more sheets: Table S22]
