# Supplementary material for: A thorough investigation into the correlation between migraines and the gut microbiome: an in-depth analysis using Mendelian randomization studies
Source: Front Neurol. 2024 Jul 2;15:1356974. doi: 10.3389/fneur.2024.1356974 (PMC11250663; doi:10.3389/fneur.2024.1356974)
Supplement: Supplementary file 1 [file Data_Sheet_1.ZIP › Supplementary_Material/Tables S1-S5.xlsx]

## Sheet: Table S1
Table S1: Characteristics of the genetic IVs used in TSMR analysis (finngen_R9_G6_MIGRAINE, P<1.00E-05).
SNP	effect_allele.exposure	other_allele.exposure	effect_allele.outcome	other_allele.outcome	beta.exposure	beta.outcome	eaf.exposure	eaf.outcome	remove	palindromic	ambiguous	id.outcome	chr.outcome	pos.outcome	pval.outcome	se.outcome	samplesize.outcome	outcome	mr_keep.outcome	pval_origin.outcome	data_source.outcome	chr.exposure	pos.exposure	se.exposure	pval.exposure	samplesize.exposure	id.exposure	exposure	mr_keep.exposure	pval_origin.exposure	data_source.exposure	action	mr_keep	reliability.exposure	R2	F
rs11655079	T	C	T	C	-0.0560674	0.0315624	0.2495	0.186449	FALSE	FALSE	FALSE	CJx05G	17	77352593	0.170019	0.0230023	306314	MIGRAINE	TRUE	reported	textfile	17	75348675	0.0124286	5.92516e-06	14306	ebi-a-GCST90016908	|| id:ebi-a-GCST90016908	TRUE	reported	igd	2	TRUE	high	0.0014205	20.3477
rs11745923	G	T	G	T	0.0563759	0.0171561	0.3966	0.393571	FALSE	FALSE	FALSE	CJx05G	5	475293	0.344486	0.0181482	306314	MIGRAINE	TRUE	reported	textfile	5	475408	0.0115529	1.58132e-06	14306	ebi-a-GCST90016908	|| id:ebi-a-GCST90016908	TRUE	reported	igd	2	TRUE	high	0.00166175	23.8092
rs12049045	A	G	A	G	0.0510452	0.0226486	0.3817	0.382555	FALSE	FALSE	FALSE	CJx05G	1	114122863	0.215371	0.0182807	306314	MIGRAINE	TRUE	reported	textfile	1	114665485	0.0114325	8.62621e-06	14306	ebi-a-GCST90016908	|| id:ebi-a-GCST90016908	TRUE	reported	igd	2	TRUE	high	0.00139157	19.9327
rs134366	A	G	A	G	-0.111877	-0.00756168	0.9404	0.930682	FALSE	FALSE	FALSE	CJx05G	22	35171362	0.830907	0.0354113	306314	MIGRAINE	TRUE	reported	textfile	22	35567355	0.023501	1.50428e-06	14306	ebi-a-GCST90016908	|| id:ebi-a-GCST90016908	TRUE	reported	igd	2	TRUE	high	0.00158162	22.6594
rs1376754	G	A	G	A	0.0509242	0.0244999	0.4702	0.492828	FALSE	FALSE	FALSE	CJx05G	2	160755458	0.168272	0.0177822	306314	MIGRAINE	TRUE	reported	textfile	2	161611969	0.0112503	6.71382e-06	14306	ebi-a-GCST90016908	|| id:ebi-a-GCST90016908	TRUE	reported	igd	2	TRUE	high	0.00143015	20.4861
rs1515761	C	T	C	T	-0.0762317	0.020609	0.8668	0.925254	FALSE	FALSE	FALSE	CJx05G	10	124421463	0.545407	0.0340839	306314	MIGRAINE	TRUE	reported	textfile	10	126110032	0.0169884	4.96364e-06	14306	ebi-a-GCST90016908	|| id:ebi-a-GCST90016908	TRUE	reported	igd	2	TRUE	high	0.00140552	20.1329
rs182549	T	C	T	C	-0.111489	0.0239867	0.5089	0.598746	FALSE	FALSE	FALSE	CJx05G	2	135859184	0.187382	0.0181943	306314	MIGRAINE	TRUE	reported	textfile	2	136616754	0.012066	3.78966e-20	14306	ebi-a-GCST90016908	|| id:ebi-a-GCST90016908	TRUE	reported	igd	2	TRUE	high	0.00593246	85.3644
rs4945008	G	A	G	A	-0.0540741	-0.0104989	0.6998	0.60883	FALSE	FALSE	FALSE	CJx05G	11	71510202	0.563744	0.0181866	306314	MIGRAINE	TRUE	reported	textfile	11	71221248	0.0121393	5.39237e-06	14306	ebi-a-GCST90016908	|| id:ebi-a-GCST90016908	TRUE	reported	igd	2	TRUE	high	0.00138507	19.8395
rs6660520	G	A	G	A	-0.0711483	-0.0154431	0.7853	0.728488	FALSE	FALSE	FALSE	CJx05G	1	206830208	0.439166	0.0199626	306314	MIGRAINE	TRUE	reported	textfile	1	207003553	0.0134495	1.10652e-07	14306	ebi-a-GCST90016908	|| id:ebi-a-GCST90016908	TRUE	reported	igd	2	TRUE	high	0.00195231	27.9805
rs72767435	T	C	T	C	-0.126352	0.00913732	0.0676	0.055009	FALSE	FALSE	FALSE	CJx05G	15	94309566	0.814551	0.0389553	306314	MIGRAINE	TRUE	reported	textfile	15	94852795	0.0273626	2.56803e-06	14306	ebi-a-GCST90016908	|| id:ebi-a-GCST90016908	TRUE	reported	igd	2	TRUE	high	0.00148828	21.3201
rs7322849	T	C	T	C	0.0944467	-0.00888707	0.0964	0.0910089	FALSE	FALSE	FALSE	CJx05G	13	112205515	0.774226	0.0309814	306314	MIGRAINE	TRUE	reported	textfile	13	112859829	0.0192976	6.20798e-07	14306	ebi-a-GCST90016908	|| id:ebi-a-GCST90016908	TRUE	reported	igd	2	TRUE	high	0.00167156	23.95
rs80083040	T	G	T	G	0.155784	0.0211736	0.0517	0.0447108	FALSE	FALSE	FALSE	CJx05G	8	64742287	0.623568	0.0431411	306314	MIGRAINE	TRUE	reported	textfile	8	65654844	0.0348017	8.62105e-06	14306	ebi-a-GCST90016908	|| id:ebi-a-GCST90016908	TRUE	reported	igd	2	TRUE	high	0.00139868	20.0348
rs857444	C	T	C	T	0.0509553	-0.00595055	0.3608	0.3699	FALSE	FALSE	FALSE	CJx05G	6	14617360	0.746103	0.0183783	306314	MIGRAINE	TRUE	reported	textfile	6	14617591	0.011539	8.92237e-06	14306	ebi-a-GCST90016908	|| id:ebi-a-GCST90016908	TRUE	reported	igd	2	TRUE	high	0.00136123	19.4976
rs961091	G	A	G	A	0.0501255	-0.0034842	0.4334	0.371791	FALSE	FALSE	FALSE	CJx05G	7	96025406	0.849927	0.0184143	306314	MIGRAINE	TRUE	reported	textfile	7	95654718	0.011255	8.67601e-06	14306	ebi-a-GCST90016908	|| id:ebi-a-GCST90016908	TRUE	reported	igd	2	TRUE	high	0.00138454	19.832
rs140912403	C	T	C	T	-0.160677	0.0582108	0.0646	0.0580321	FALSE	FALSE	FALSE	MPx9XM	9	92755525	0.124308	0.0378745	306314	MIGRAINE	TRUE	reported	textfile	9	95517807	0.0317708	6.20369e-07	14306	ebi-a-GCST90016909	|| id:ebi-a-GCST90016909	TRUE	reported	igd	2	TRUE	high	0.00178467	25.5735
rs34569731	G	A	G	A	-0.0705145	-0.0180183	0.665	0.578368	FALSE	FALSE	FALSE	MPx9XM	2	75403218	0.32713	0.0183877	306314	MIGRAINE	TRUE	reported	textfile	2	75630344	0.0157564	7.37921e-06	14306	ebi-a-GCST90016909	|| id:ebi-a-GCST90016909	TRUE	reported	igd	2	TRUE	high	0.00139803	20.0254
rs62285697	C	T	C	T	0.0805256	0.0215621	0.1998	0.251199	FALSE	FALSE	FALSE	MPx9XM	3	176690123	0.292599	0.0204877	306314	MIGRAINE	TRUE	reported	textfile	3	176407911	0.0180912	9.75933e-06	14306	ebi-a-GCST90016909	|| id:ebi-a-GCST90016909	TRUE	reported	igd	2	TRUE	high	0.00138297	19.8095
rs76784716	A	G	A	G	0.133271	-0.0278693	0.0716	0.113537	FALSE	FALSE	FALSE	MPx9XM	2	168176830	0.311841	0.0275561	306314	MIGRAINE	TRUE	reported	textfile	2	169033340	0.0267738	5.09143e-07	14306	ebi-a-GCST90016909	|| id:ebi-a-GCST90016909	TRUE	reported	igd	2	TRUE	high	0.00172895	24.7737
rs7960664	A	G	A	G	-0.0969489	-0.00622095	0.8489	0.913938	FALSE	FALSE	FALSE	MPx9XM	12	89077458	0.846234	0.0320792	306314	MIGRAINE	TRUE	reported	textfile	12	89471235	0.0215149	8.84301e-06	14306	ebi-a-GCST90016909	|| id:ebi-a-GCST90016909	TRUE	reported	igd	2	TRUE	high	0.00141734	20.3024
rs9813022	A	G	A	G	-0.0751277	0.00530298	0.3022	0.373606	FALSE	FALSE	FALSE	MPx9XM	3	13685237	0.771962	0.0182982	306314	MIGRAINE	TRUE	reported	textfile	3	13726736	0.0153867	1.05334e-06	14306	ebi-a-GCST90016909	|| id:ebi-a-GCST90016909	TRUE	reported	igd	2	TRUE	high	0.00166367	23.8368
rs11110282	A	G	A	G	-0.101189	-0.00331642	0.0676	0.0485957	FALSE	FALSE	FALSE	7SPs36	12	100191781	0.936714	0.0417684	306314	MIGRAINE	TRUE	reported	textfile	12	100585559	0.0217379	4.85445e-06	14306	ebi-a-GCST90016910	|| id:ebi-a-GCST90016910	TRUE	reported	igd	2	TRUE	high	0.00151236	21.6656
rs11730038	G	A	G	A	-0.0630747	-0.0200678	0.2406	0.293729	FALSE	FALSE	FALSE	7SPs36	4	97128348	0.301767	0.0194333	306314	MIGRAINE	TRUE	reported	textfile	4	98049499	0.0128717	1.96024e-06	14306	ebi-a-GCST90016910	|| id:ebi-a-GCST90016910	TRUE	reported	igd	2	TRUE	high	0.00167568	24.0092
rs12797734	T	C	T	C	0.0572158	0.00999492	0.2525	0.261667	FALSE	FALSE	FALSE	7SPs36	11	8310803	0.629915	0.020743	306314	MIGRAINE	TRUE	reported	textfile	11	8332350	0.0126793	7.21174e-06	14306	ebi-a-GCST90016910	|| id:ebi-a-GCST90016910	TRUE	reported	igd	2	TRUE	high	0.00142136	20.3601
rs13068444	A	G	A	G	0.0601035	0.0539085	0.1928	0.178516	FALSE	FALSE	FALSE	7SPs36	3	64413187	0.0204729	0.0232608	306314	MIGRAINE	TRUE	reported	textfile	3	64398863	0.0136407	9.53038e-06	14306	ebi-a-GCST90016910	|| id:ebi-a-GCST90016910	TRUE	reported	igd	2	TRUE	high	0.00135525	19.4118
rs1595463	C	A	C	A	0.0476864	-0.00740907	0.4871	0.538008	FALSE	FALSE	FALSE	7SPs36	2	230858942	0.678814	0.0178928	306314	MIGRAINE	TRUE	reported	textfile	2	231723657	0.0108547	7.97389e-06	14306	ebi-a-GCST90016910	|| id:ebi-a-GCST90016910	TRUE	reported	igd	2	TRUE	high	0.00134725	19.2971
rs28564647	T	G	T	G	-0.0613034	-0.0278055	0.2058	0.167995	FALSE	FALSE	FALSE	7SPs36	9	98338890	0.242439	0.0237875	306314	MIGRAINE	TRUE	reported	textfile	9	101101172	0.0137579	7.81196e-06	14306	ebi-a-GCST90016910	|| id:ebi-a-GCST90016910	TRUE	reported	igd	2	TRUE	high	0.00138594	19.852
rs2952251	G	A	G	A	0.0598868	-0.015487	0.7475	0.771197	FALSE	FALSE	FALSE	7SPs36	8	10285654	0.465047	0.0211988	306314	MIGRAINE	TRUE	reported	textfile	8	10143164	0.0123903	1.07895e-06	14306	ebi-a-GCST90016910	|| id:ebi-a-GCST90016910	TRUE	reported	igd	2	TRUE	high	0.00163032	23.3581
rs34989881	A	G	A	G	0.111056	-0.0310592	0.0656	0.0485619	FALSE	FALSE	FALSE	7SPs36	19	51456601	0.467244	0.0427242	306314	MIGRAINE	TRUE	reported	textfile	19	51959855	0.0246039	6.54591e-06	14306	ebi-a-GCST90016910	|| id:ebi-a-GCST90016910	TRUE	reported	igd	2	TRUE	high	0.00142213	20.3711
rs35344081	G	A	G	A	0.0619529	-0.0205319	0.2406	0.26291	FALSE	FALSE	FALSE	7SPs36	16	941253	0.310661	0.0202517	306314	MIGRAINE	TRUE	reported	textfile	16	991253	0.0127066	1.01499e-06	14306	ebi-a-GCST90016910	|| id:ebi-a-GCST90016910	TRUE	reported	igd	2	TRUE	high	0.00165892	23.7686
rs4028634	C	T	C	T	-0.0520614	-0.0270897	0.5746	0.634789	FALSE	FALSE	FALSE	7SPs36	17	42683631	0.140626	0.0183851	306314	MIGRAINE	TRUE	reported	textfile	17	40835649	0.0109842	2.2076e-06	14306	ebi-a-GCST90016910	|| id:ebi-a-GCST90016910	TRUE	reported	igd	2	TRUE	high	0.00156782	22.4613
rs4459992	T	C	T	C	0.0535854	-0.00222054	0.3201	0.329126	FALSE	FALSE	FALSE	7SPs36	4	7429760	0.906711	0.0189485	306314	MIGRAINE	TRUE	reported	textfile	4	7431487	0.0116362	4.29833e-06	14306	ebi-a-GCST90016910	|| id:ebi-a-GCST90016910	TRUE	reported	igd	2	TRUE	high	0.00148016	21.2036
rs57872228	C	T	C	T	-0.0714773	-0.0144403	0.171	0.118651	FALSE	FALSE	FALSE	7SPs36	1	200449677	0.604713	0.0278966	306314	MIGRAINE	TRUE	reported	textfile	1	200418805	0.0146647	9.21977e-07	14306	ebi-a-GCST90016910	|| id:ebi-a-GCST90016910	TRUE	reported	igd	2	TRUE	high	0.00165787	23.7536
rs694949	A	G	A	G	-0.081146	-0.0377117	0.1223	0.0958536	FALSE	FALSE	FALSE	7SPs36	15	58445876	0.212986	0.0302809	306314	MIGRAINE	TRUE	reported	textfile	15	58738075	0.0180042	7.59591e-06	14306	ebi-a-GCST90016910	|| id:ebi-a-GCST90016910	TRUE	reported	igd	2	TRUE	high	0.00141792	20.3107
rs74663707	C	T	C	T	0.0979154	0.0367691	0.0726	0.0654344	FALSE	FALSE	FALSE	7SPs36	3	184653436	0.310077	0.0362236	306314	MIGRAINE	TRUE	reported	textfile	3	184371224	0.0224074	8.45688e-06	14306	ebi-a-GCST90016910	|| id:ebi-a-GCST90016910	TRUE	reported	igd	2	TRUE	high	0.00133297	19.0923
rs7666190	A	C	A	C	0.104044	0.0227678	0.9374	0.885034	FALSE	FALSE	FALSE	7SPs36	4	150766268	0.409443	0.0276016	306314	MIGRAINE	TRUE	reported	textfile	4	151687420	0.0247934	8.46837e-06	14306	ebi-a-GCST90016910	|| id:ebi-a-GCST90016910	TRUE	reported	igd	2	TRUE	high	0.00122945	17.6076
rs77558518	A	G	A	G	-0.107255	-0.0281033	0.0646	0.095377	FALSE	FALSE	FALSE	7SPs36	5	174746168	0.350643	0.0301104	306314	MIGRAINE	TRUE	reported	textfile	5	174173171	0.0222879	1.33773e-06	14306	ebi-a-GCST90016910	|| id:ebi-a-GCST90016910	TRUE	reported	igd	2	TRUE	high	0.00161613	23.1545
rs78938557	T	C	T	C	0.108007	0.0598374	0.0676	0.0296997	FALSE	FALSE	FALSE	7SPs36	7	36309977	0.262032	0.05335	306314	MIGRAINE	TRUE	reported	textfile	7	36349586	0.0232858	1.06891e-06	14306	ebi-a-GCST90016910	|| id:ebi-a-GCST90016910	TRUE	reported	igd	2	TRUE	high	0.00150159	21.511
rs9581006	T	C	T	C	-0.225309	0.0205805	0.9543	0.962688	FALSE	FALSE	FALSE	7SPs36	13	24399371	0.66541	0.0475897	306314	MIGRAINE	TRUE	reported	textfile	13	24973509	0.0467697	1.79457e-06	14306	ebi-a-GCST90016910	|| id:ebi-a-GCST90016910	TRUE	reported	igd	2	TRUE	high	0.00161959	23.2042
rs11146701	A	G	A	G	0.0473596	-0.0211319	0.4254	0.341299	FALSE	FALSE	FALSE	mAaGUA	10	38769138	0.256692	0.0186308	306314	MIGRAINE	TRUE	reported	textfile	10	39062269	0.010541	7.08223e-06	14306	ebi-a-GCST90016911	|| id:ebi-a-GCST90016911	TRUE	reported	igd	2	TRUE	high	0.00140904	20.1833
rs17343978	A	C	A	C	-0.0552057	0.0210403	0.2604	0.204828	FALSE	FALSE	FALSE	mAaGUA	22	27037922	0.338449	0.0219803	306314	MIGRAINE	TRUE	reported	textfile	22	27433885	0.0120278	8.3593e-06	14306	ebi-a-GCST90016911	|| id:ebi-a-GCST90016911	TRUE	reported	igd	2	TRUE	high	0.00147041	21.0637
rs2032750	C	T	C	T	0.0508393	0.00957451	0.5487	0.539876	FALSE	FALSE	FALSE	mAaGUA	2	53603889	0.590957	0.0178147	306314	MIGRAINE	TRUE	reported	textfile	2	53831026	0.0106807	1.91509e-06	14306	ebi-a-GCST90016911	|| id:ebi-a-GCST90016911	TRUE	reported	igd	2	TRUE	high	0.00158123	22.6537
rs2363574	T	C	T	C	0.222741	-0.0555656	0.9682	0.961921	FALSE	FALSE	FALSE	mAaGUA	1	200143435	0.220295	0.0453322	306314	MIGRAINE	TRUE	reported	textfile	1	200112563	0.0508055	9.93482e-06	14306	ebi-a-GCST90016911	|| id:ebi-a-GCST90016911	TRUE	reported	igd	2	TRUE	high	0.00134177	19.2184
rs4916508	A	G	A	G	0.0466729	-0.00961663	0.5646	0.575167	FALSE	FALSE	FALSE	mAaGUA	3	196209918	0.592423	0.017964	306314	MIGRAINE	TRUE	reported	textfile	3	195936789	0.0105312	8.4711e-06	14306	ebi-a-GCST90016911	|| id:ebi-a-GCST90016911	TRUE	reported	igd	2	TRUE	high	0.00137107	19.6387
rs55773148	G	A	G	A	-0.121514	0.00319737	0.0527	0.0533234	FALSE	FALSE	FALSE	mAaGUA	13	69948897	0.93598	0.0398064	306314	MIGRAINE	TRUE	reported	textfile	13	70523029	0.0236759	3.89583e-07	14306	ebi-a-GCST90016911	|| id:ebi-a-GCST90016911	TRUE	reported	igd	2	TRUE	high	0.0018379	26.3378
rs62531359	T	G	T	G	0.0655728	-0.00909263	0.1451	0.181343	FALSE	FALSE	FALSE	mAaGUA	8	70003946	0.691221	0.0228919	306314	MIGRAINE	TRUE	reported	textfile	8	70916181	0.0149891	9.08657e-06	14306	ebi-a-GCST90016911	|| id:ebi-a-GCST90016911	TRUE	reported	igd	2	TRUE	high	0.00133597	19.1353
rs62575403	C	T	C	T	0.140055	0.0803164	0.0437	0.0428834	FALSE	FALSE	FALSE	mAaGUA	9	133628698	0.0655405	0.0436134	306314	MIGRAINE	TRUE	reported	textfile	9	136493820	0.0311128	7.06122e-06	14306	ebi-a-GCST90016911	|| id:ebi-a-GCST90016911	TRUE	reported	igd	2	TRUE	high	0.00141445	20.2609
rs72706335	T	C	T	C	-0.22241	0.046524	0.0656	0.0247125	FALSE	FALSE	FALSE	mAaGUA	1	157525648	0.410651	0.056547	306314	MIGRAINE	TRUE	reported	textfile	1	157495438	0.0493458	7.65526e-06	14306	ebi-a-GCST90016911	|| id:ebi-a-GCST90016911	TRUE	reported	igd	2	TRUE	high	0.00141799	20.3118
rs73975615	G	A	G	A	-0.207018	0.136629	0.0109	0.00735846	FALSE	FALSE	FALSE	mAaGUA	17	6557880	0.194292	0.105262	306314	MIGRAINE	TRUE	reported	textfile	17	6461200	0.0442633	1.21616e-06	14306	ebi-a-GCST90016911	|| id:ebi-a-GCST90016911	TRUE	reported	igd	2	TRUE	high	0.00152668	21.871
rs7631304	G	A	G	A	-0.0645771	0.0130065	0.17	0.147137	FALSE	FALSE	FALSE	mAaGUA	3	89290377	0.601347	0.0248945	306314	MIGRAINE	TRUE	reported	textfile	3	89339527	0.0132957	8.36778e-07	14306	ebi-a-GCST90016911	|| id:ebi-a-GCST90016911	TRUE	reported	igd	2	TRUE	high	0.00164627	23.5871
rs79585701	A	C	A	C	0.0646823	0.0013055	0.1292	0.14092	FALSE	FALSE	FALSE	mAaGUA	8	13252676	0.958944	0.02536	306314	MIGRAINE	TRUE	reported	textfile	8	13110185	0.0149628	9.98596e-06	14306	ebi-a-GCST90016911	|| id:ebi-a-GCST90016911	TRUE	reported	igd	2	TRUE	high	0.00130455	18.6846
rs929878	T	C	T	C	0.0548532	0.0238069	0.7555	0.787632	FALSE	FALSE	FALSE	mAaGUA	16	74256742	0.270912	0.0216237	306314	MIGRAINE	TRUE	reported	textfile	16	74290641	0.012153	4.7338e-06	14306	ebi-a-GCST90016911	|| id:ebi-a-GCST90016911	TRUE	reported	igd	2	TRUE	high	0.001422	20.3693
rs11128180	A	G	A	G	0.0592944	0.0185655	0.2237	0.232546	FALSE	FALSE	FALSE	ZUsZOk	3	70543064	0.375032	0.0209286	306314	MIGRAINE	TRUE	reported	textfile	3	70592215	0.0128769	3.67147e-06	14306	ebi-a-GCST90016912	|| id:ebi-a-GCST90016912	TRUE	reported	igd	2	TRUE	high	0.00147994	21.2004
rs1511453	A	G	A	G	0.0923492	-0.04341	0.0636	0.0577433	FALSE	FALSE	FALSE	ZUsZOk	4	23586839	0.249576	0.0377025	306314	MIGRAINE	TRUE	reported	textfile	4	23588462	0.0199158	4.75762e-06	14306	ebi-a-GCST90016912	|| id:ebi-a-GCST90016912	TRUE	reported	igd	2	TRUE	high	0.00150072	21.4986
rs1928341	G	A	G	A	-0.0525581	0.00690456	0.5785	0.595609	FALSE	FALSE	FALSE	ZUsZOk	1	153267537	0.701796	0.0180325	306314	MIGRAINE	TRUE	reported	textfile	1	153240013	0.0110408	2.0153e-06	14306	ebi-a-GCST90016912	|| id:ebi-a-GCST90016912	TRUE	reported	igd	2	TRUE	high	0.00158151	22.6578
rs2321387	G	A	G	A	-0.0494596	0.00587733	0.5298	0.428726	FALSE	FALSE	FALSE	ZUsZOk	13	58115206	0.74294	0.0179207	306314	MIGRAINE	TRUE	reported	textfile	13	58689340	0.0109424	5.80029e-06	14306	ebi-a-GCST90016912	|| id:ebi-a-GCST90016912	TRUE	reported	igd	2	TRUE	high	0.00142606	20.4275
rs2613606	T	C	T	C	0.0513106	0.017911	0.6064	0.580682	FALSE	FALSE	FALSE	ZUsZOk	7	111644969	0.321467	0.0180655	306314	MIGRAINE	TRUE	reported	textfile	7	111285025	0.0109091	2.19816e-06	14306	ebi-a-GCST90016912	|| id:ebi-a-GCST90016912	TRUE	reported	igd	2	TRUE	high	0.001544	22.1195
rs320161	G	A	G	A	-0.0572286	0.0140815	0.7247	0.768378	FALSE	FALSE	FALSE	ZUsZOk	9	102136835	0.507666	0.0212558	306314	MIGRAINE	TRUE	reported	textfile	9	104899117	0.01262	7.33247e-06	14306	ebi-a-GCST90016912	|| id:ebi-a-GCST90016912	TRUE	reported	igd	2	TRUE	high	0.00143538	20.5611
rs4033856	T	C	T	C	-0.0832423	-0.0772615	0.8708	0.912878	FALSE	FALSE	FALSE	ZUsZOk	4	45640468	0.014264	0.0315283	306314	MIGRAINE	TRUE	reported	textfile	4	45642485	0.0167237	5.17166e-07	14306	ebi-a-GCST90016912	|| id:ebi-a-GCST90016912	TRUE	reported	igd	2	TRUE	high	0.00172884	24.7721
rs6087811	T	G	T	G	-0.0978177	0.0293103	0.0815	0.101437	FALSE	FALSE	FALSE	ZUsZOk	20	32008327	0.317697	0.0293337	306314	MIGRAINE	TRUE	reported	textfile	20	30596130	0.0198522	7.44303e-07	14306	ebi-a-GCST90016912	|| id:ebi-a-GCST90016912	TRUE	reported	igd	2	TRUE	high	0.00169419	24.2749
rs62395635	T	C	T	C	0.109741	0.0109912	0.0706	0.0614548	FALSE	FALSE	FALSE	ZUsZOk	5	174070793	0.7668	0.037062	306314	MIGRAINE	TRUE	reported	textfile	5	173497796	0.0236	2.9409e-06	14306	ebi-a-GCST90016912	|| id:ebi-a-GCST90016912	TRUE	reported	igd	2	TRUE	high	0.00150918	21.6199
rs75242906	C	T	C	T	-0.121083	-0.0219276	0.0537	0.0833404	FALSE	FALSE	FALSE	ZUsZOk	15	56494209	0.495931	0.0322036	306314	MIGRAINE	TRUE	reported	textfile	15	56786407	0.028075	9.27278e-06	14306	ebi-a-GCST90016912	|| id:ebi-a-GCST90016912	TRUE	reported	igd	2	TRUE	high	0.00129851	18.598
rs10774377	G	A	G	A	-0.052659	-0.0105353	0.666	0.562931	FALSE	FALSE	FALSE	IU0VG3	12	5833353	0.558425	0.0180035	306314	MIGRAINE	TRUE	reported	textfile	12	5942519	0.0113858	3.24399e-06	14306	ebi-a-GCST90016913	|| id:ebi-a-GCST90016913	TRUE	reported	igd	2	TRUE	high	0.00149297	21.3874
rs112334273	G	A	G	A	0.0641008	-0.0235088	0.2455	0.277985	FALSE	FALSE	FALSE	IU0VG3	21	39331325	0.236017	0.0198387	306314	MIGRAINE	TRUE	reported	textfile	21	40703251	0.0127404	3.81408e-07	14306	ebi-a-GCST90016913	|| id:ebi-a-GCST90016913	TRUE	reported	igd	2	TRUE	high	0.00176634	25.3105
rs13105690	C	T	C	T	0.0529097	0.0205863	0.7326	0.715844	FALSE	FALSE	FALSE	IU0VG3	4	7418457	0.297369	0.0197548	306314	MIGRAINE	TRUE	reported	textfile	4	7420184	0.011818	8.77789e-06	14306	ebi-a-GCST90016913	|| id:ebi-a-GCST90016913	TRUE	reported	igd	2	TRUE	high	0.00139912	20.0411
rs13179700	C	T	C	T	-0.0511937	-0.0347036	0.6451	0.655842	FALSE	FALSE	FALSE	IU0VG3	5	149698225	0.0637441	0.0187186	306314	MIGRAINE	TRUE	reported	textfile	5	149077788	0.0109569	3.37085e-06	14306	ebi-a-GCST90016913	|| id:ebi-a-GCST90016913	TRUE	reported	igd	2	TRUE	high	0.00152362	21.8271
rs1842454	G	A	G	A	-0.0547202	0.0416604	0.2068	0.186956	FALSE	FALSE	FALSE	IU0VG3	5	105724661	0.0677236	0.0228046	306314	MIGRAINE	TRUE	reported	textfile	5	105060362	0.0127338	8.72027e-06	14306	ebi-a-GCST90016913	|| id:ebi-a-GCST90016913	TRUE	reported	igd	2	TRUE	high	0.00128914	18.4637
rs2273429	A	G	A	G	-0.0724037	-0.0165954	0.1074	0.105153	FALSE	FALSE	FALSE	IU0VG3	14	52027354	0.566595	0.0289587	306314	MIGRAINE	TRUE	reported	textfile	14	52494072	0.0153105	4.52137e-06	14306	ebi-a-GCST90016913	|| id:ebi-a-GCST90016913	TRUE	reported	igd	2	TRUE	high	0.0015608	22.3605
rs6797343	T	G	T	G	-0.0592279	0.00764263	0.826	0.809459	FALSE	FALSE	FALSE	IU0VG3	3	89219564	0.734551	0.0225395	306314	MIGRAINE	TRUE	reported	textfile	3	89268714	0.0134556	9.35643e-06	14306	ebi-a-GCST90016913	|| id:ebi-a-GCST90016913	TRUE	reported	igd	2	TRUE	high	0.00135251	19.3725
rs6814436	C	T	C	T	-0.0739995	-0.0211497	0.8678	0.857964	FALSE	FALSE	FALSE	IU0VG3	4	160586149	0.405699	0.025436	306314	MIGRAINE	TRUE	reported	textfile	4	161507301	0.0150815	9.65095e-07	14306	ebi-a-GCST90016913	|| id:ebi-a-GCST90016913	TRUE	reported	igd	2	TRUE	high	0.00168004	24.0718
rs6815608	C	T	C	T	-0.103803	0.0273993	0.9155	0.848666	FALSE	FALSE	FALSE	IU0VG3	4	151210592	0.267015	0.0246849	306314	MIGRAINE	TRUE	reported	textfile	4	152131744	0.0210883	4.01856e-07	14306	ebi-a-GCST90016913	|| id:ebi-a-GCST90016913	TRUE	reported	igd	2	TRUE	high	0.00169077	24.2257
rs72738886	T	C	T	C	0.0866169	-0.0222282	0.0775	0.0759304	FALSE	FALSE	FALSE	IU0VG3	5	35770448	0.509482	0.0336974	306314	MIGRAINE	TRUE	reported	textfile	5	35770550	0.0190393	8.24233e-06	14306	ebi-a-GCST90016913	|| id:ebi-a-GCST90016913	TRUE	reported	igd	2	TRUE	high	0.00144463	20.6939
rs992074	T	C	T	C	-0.255639	0.0509403	0.9652	0.976703	FALSE	FALSE	FALSE	IU0VG3	21	17195484	0.388501	0.0590723	306314	MIGRAINE	TRUE	reported	textfile	21	18567802	0.0508787	8.77506e-07	14306	ebi-a-GCST90016913	|| id:ebi-a-GCST90016913	TRUE	reported	igd	2	TRUE	high	0.00176156	25.2419
rs11073596	G	T	G	T	-0.0510212	0.00100957	0.66	0.61796	FALSE	FALSE	FALSE	6WD4sE	15	85890348	0.956104	0.0183416	306314	MIGRAINE	TRUE	reported	textfile	15	86433579	0.0114339	8.14442e-06	14306	ebi-a-GCST90016914	|| id:ebi-a-GCST90016914	TRUE	reported	igd	2	TRUE	high	0.00138992	19.9091
rs11250875	T	C	T	C	0.06075	-0.030211	0.2087	0.214346	FALSE	FALSE	FALSE	6WD4sE	10	1880537	0.163708	0.0216923	306314	MIGRAINE	TRUE	reported	textfile	10	1922731	0.0130939	4.82848e-06	14306	ebi-a-GCST90016914	|| id:ebi-a-GCST90016914	TRUE	reported	igd	2	TRUE	high	0.00150239	21.5226
rs11656361	A	C	A	C	0.0773006	-0.0283342	0.1292	0.183104	FALSE	FALSE	FALSE	6WD4sE	17	8218014	0.216953	0.0229488	306314	MIGRAINE	TRUE	reported	textfile	17	8121332	0.017553	8.0201e-06	14306	ebi-a-GCST90016914	|| id:ebi-a-GCST90016914	TRUE	reported	igd	2	TRUE	high	0.00135381	19.3911
rs12974142	G	A	G	A	0.0789796	-0.0664351	0.1083	0.0702805	FALSE	FALSE	FALSE	6WD4sE	19	52391913	0.0582103	0.0350745	306314	MIGRAINE	TRUE	reported	textfile	19	52895166	0.0177205	8.51236e-06	14306	ebi-a-GCST90016914	|| id:ebi-a-GCST90016914	TRUE	reported	igd	2	TRUE	high	0.00138662	19.8617
rs13307134	T	C	T	C	-0.0565686	0.0191519	0.7644	0.83281	FALSE	FALSE	FALSE	6WD4sE	7	105444233	0.424526	0.023982	306314	MIGRAINE	TRUE	reported	textfile	7	105084680	0.0126265	7.79938e-06	14306	ebi-a-GCST90016914	|| id:ebi-a-GCST90016914	TRUE	reported	igd	2	TRUE	high	0.00140106	20.0689
rs1397793	A	G	A	G	0.0498855	0.00625718	0.6143	0.690618	FALSE	FALSE	FALSE	6WD4sE	5	91175634	0.747598	0.0194438	306314	MIGRAINE	TRUE	reported	textfile	5	90471451	0.0112446	9.77372e-06	14306	ebi-a-GCST90016914	|| id:ebi-a-GCST90016914	TRUE	reported	igd	2	TRUE	high	0.00137387	19.6789
rs1816223	G	A	G	A	0.0586265	-0.0171073	0.7893	0.799284	FALSE	FALSE	FALSE	6WD4sE	12	11341087	0.43925	0.0221179	306314	MIGRAINE	TRUE	reported	textfile	12	11494021	0.0129006	4.84117e-06	14306	ebi-a-GCST90016914	|| id:ebi-a-GCST90016914	TRUE	reported	igd	2	TRUE	high	0.00144153	20.6494
rs240104	T	C	T	C	-0.0603429	0.0158632	0.2445	0.284836	FALSE	FALSE	FALSE	6WD4sE	1	176602295	0.422476	0.0197762	306314	MIGRAINE	TRUE	reported	textfile	1	176571431	0.0126849	1.51604e-06	14306	ebi-a-GCST90016914	|| id:ebi-a-GCST90016914	TRUE	reported	igd	2	TRUE	high	0.00157933	22.6265
rs2442778	A	G	A	G	0.116408	-0.0105965	0.9543	0.948769	FALSE	FALSE	FALSE	6WD4sE	3	11612938	0.7907	0.0399262	306314	MIGRAINE	TRUE	reported	textfile	3	11654412	0.0258545	9.02693e-06	14306	ebi-a-GCST90016914	|| id:ebi-a-GCST90016914	TRUE	reported	igd	2	TRUE	high	0.00141501	20.269
rs3025411	A	G	A	G	0.0926543	-0.0311804	0.1044	0.107051	FALSE	FALSE	FALSE	6WD4sE	9	133647784	0.278487	0.0287715	306314	MIGRAINE	TRUE	reported	textfile	9	136512906	0.0209468	8.26913e-06	14306	ebi-a-GCST90016914	|| id:ebi-a-GCST90016914	TRUE	reported	igd	2	TRUE	high	0.00136579	19.563
rs34739816	G	T	G	T	0.0965017	-0.0298102	0.0815	0.0583541	FALSE	FALSE	FALSE	6WD4sE	17	39220432	0.434968	0.038183	306314	MIGRAINE	TRUE	reported	textfile	17	37376685	0.0207666	3.88356e-06	14306	ebi-a-GCST90016914	|| id:ebi-a-GCST90016914	TRUE	reported	igd	2	TRUE	high	0.00150718	21.5913
rs67561917	A	G	A	G	-0.0714367	-0.0218248	0.1421	0.18118	FALSE	FALSE	FALSE	6WD4sE	20	63440724	0.343704	0.0230494	306314	MIGRAINE	TRUE	reported	textfile	20	62072077	0.0154113	5.39126e-06	14306	ebi-a-GCST90016914	|| id:ebi-a-GCST90016914	TRUE	reported	igd	2	TRUE	high	0.00149966	21.4834
rs719099	A	G	A	G	0.0778402	-0.0314702	0.1362	0.0986299	FALSE	FALSE	FALSE	6WD4sE	10	64039457	0.289495	0.0297105	306314	MIGRAINE	TRUE	reported	textfile	10	65799217	0.0155815	5.43313e-07	14306	ebi-a-GCST90016914	|| id:ebi-a-GCST90016914	TRUE	reported	igd	2	TRUE	high	0.00174146	24.9533
rs8010111	A	G	A	G	0.103377	-0.0476517	0.9354	0.917935	FALSE	FALSE	FALSE	6WD4sE	14	39191305	0.147388	0.03289	306314	MIGRAINE	TRUE	reported	textfile	14	39660509	0.0229286	6.8962e-06	14306	ebi-a-GCST90016914	|| id:ebi-a-GCST90016914	TRUE	reported	igd	2	TRUE	high	0.00141892	20.3251
rs1035691	G	A	G	A	0.055176	0.0429562	0.662	0.596287	FALSE	FALSE	FALSE	lwNXUk	11	10637188	0.0179164	0.0181453	306314	MIGRAINE	TRUE	reported	textfile	11	10658735	0.0121602	9.65162e-06	14306	ebi-a-GCST90016915	|| id:ebi-a-GCST90016915	TRUE	reported	igd	2	TRUE	high	0.00143706	20.5854
rs11599763	C	T	C	T	0.0544219	-0.0132961	0.6103	0.591987	FALSE	FALSE	FALSE	lwNXUk	10	11813600	0.465478	0.0182175	306314	MIGRAINE	TRUE	reported	textfile	10	11855599	0.0117397	3.94121e-06	14306	ebi-a-GCST90016915	|| id:ebi-a-GCST90016915	TRUE	reported	igd	2	TRUE	high	0.0014999	21.4868
rs17084793	G	A	G	A	-0.0710762	0.0277347	0.161	0.145752	FALSE	FALSE	FALSE	lwNXUk	18	71645678	0.274308	0.0253703	306314	MIGRAINE	TRUE	reported	textfile	18	69312914	0.015953	5.6863e-06	14306	ebi-a-GCST90016915	|| id:ebi-a-GCST90016915	TRUE	reported	igd	2	TRUE	high	0.00138562	19.8474
rs17791387	A	G	A	G	-0.0735881	-0.0353797	0.1412	0.0952438	FALSE	FALSE	FALSE	lwNXUk	9	79219511	0.242947	0.0302998	306314	MIGRAINE	TRUE	reported	textfile	9	81834426	0.0154246	1.60221e-06	14306	ebi-a-GCST90016915	|| id:ebi-a-GCST90016915	TRUE	reported	igd	2	TRUE	high	0.00158847	22.7576
rs2692012	G	A	G	A	-0.110335	0.113375	0.9364	0.945531	FALSE	FALSE	FALSE	lwNXUk	1	204022477	0.00470067	0.0401064	306314	MIGRAINE	TRUE	reported	textfile	1	203991605	0.0253336	3.14188e-06	14306	ebi-a-GCST90016915	|| id:ebi-a-GCST90016915	TRUE	reported	igd	2	TRUE	high	0.00132416	18.9658
rs2838334	G	A	G	A	0.0561722	0.0131591	0.3231	0.343383	FALSE	FALSE	FALSE	lwNXUk	21	43645080	0.479794	0.0186222	306314	MIGRAINE	TRUE	reported	textfile	21	45064961	0.0124124	5.44553e-06	14306	ebi-a-GCST90016915	|| id:ebi-a-GCST90016915	TRUE	reported	igd	2	TRUE	high	0.00142953	20.4772
rs3935584	C	T	C	T	-0.0523484	0.00601121	0.496	0.532631	FALSE	FALSE	FALSE	lwNXUk	2	233064573	0.736043	0.0178322	306314	MIGRAINE	TRUE	reported	textfile	2	233929283	0.011566	7.50119e-06	14306	ebi-a-GCST90016915	|| id:ebi-a-GCST90016915	TRUE	reported	igd	2	TRUE	high	0.00142988	20.4823
rs4506934	C	T	C	T	-0.0936514	-0.0420937	0.1123	0.117888	FALSE	FALSE	FALSE	lwNXUk	17	2953368	0.127685	0.0276333	306314	MIGRAINE	TRUE	reported	textfile	17	2856662	0.02012	3.58889e-06	14306	ebi-a-GCST90016915	|| id:ebi-a-GCST90016915	TRUE	reported	igd	2	TRUE	high	0.00151216	21.6627
rs55744759	A	G	A	G	-0.0779693	0.0440908	0.1163	0.112636	FALSE	FALSE	FALSE	lwNXUk	8	56955112	0.119453	0.0283165	306314	MIGRAINE	TRUE	reported	textfile	8	57867671	0.0170738	7.31375e-06	14306	ebi-a-GCST90016915	|| id:ebi-a-GCST90016915	TRUE	reported	igd	2	TRUE	high	0.00145558	20.851
rs6058181	C	T	C	T	0.0825716	-0.0286937	0.1233	0.163726	FALSE	FALSE	FALSE	lwNXUk	20	35106998	0.232353	0.0240251	306314	MIGRAINE	TRUE	reported	textfile	20	33694801	0.0165958	3.39555e-07	14306	ebi-a-GCST90016915	|| id:ebi-a-GCST90016915	TRUE	reported	igd	2	TRUE	high	0.00172741	24.7517
rs62020470	A	G	A	G	-0.0585411	-0.0217129	0.2594	0.17972	FALSE	FALSE	FALSE	lwNXUk	15	95617836	0.347784	0.023126	306314	MIGRAINE	TRUE	reported	textfile	15	96161065	0.0129358	4.85087e-06	14306	ebi-a-GCST90016915	|| id:ebi-a-GCST90016915	TRUE	reported	igd	2	TRUE	high	0.00142954	20.4774
rs9928243	C	A	C	A	-0.0538457	0.0368087	0.4254	0.472538	FALSE	FALSE	FALSE	lwNXUk	16	71507738	0.0380435	0.0177444	306314	MIGRAINE	TRUE	reported	textfile	16	71541641	0.0117718	5.02077e-06	14306	ebi-a-GCST90016915	|| id:ebi-a-GCST90016915	TRUE	reported	igd	2	TRUE	high	0.00146037	20.9197
rs1074800	G	A	G	A	-0.0492438	0.00334494	0.6014	0.580962	FALSE	FALSE	FALSE	Ee7mXh	5	3002432	0.85238	0.0179756	306314	MIGRAINE	TRUE	reported	textfile	5	3002546	0.010887	6.14582e-06	14306	ebi-a-GCST90016916	|| id:ebi-a-GCST90016916	TRUE	reported	igd	2	TRUE	high	0.00142806	20.4562
rs10781552	C	T	C	T	-0.0552212	0.00987919	0.3121	0.279759	FALSE	FALSE	FALSE	Ee7mXh	10	132083729	0.61719	0.0197648	306314	MIGRAINE	TRUE	reported	textfile	10	133897233	0.0116074	2.33115e-06	14306	ebi-a-GCST90016916	|| id:ebi-a-GCST90016916	TRUE	reported	igd	2	TRUE	high	0.00157956	22.6298
rs17530232	A	G	A	G	0.10305	0.0457132	0.0765	0.0537383	FALSE	FALSE	FALSE	Ee7mXh	13	39811320	0.251294	0.0398472	306314	MIGRAINE	TRUE	reported	textfile	13	40385457	0.0224648	2.79126e-06	14306	ebi-a-GCST90016916	|| id:ebi-a-GCST90016916	TRUE	reported	igd	2	TRUE	high	0.0014687	21.0392
rs1884466	C	T	C	T	-0.0475363	-0.023796	0.4513	0.520034	FALSE	FALSE	FALSE	Ee7mXh	1	63673525	0.182716	0.017859	306314	MIGRAINE	TRUE	reported	textfile	1	64139196	0.0106939	9.52708e-06	14306	ebi-a-GCST90016916	|| id:ebi-a-GCST90016916	TRUE	reported	igd	2	TRUE	high	0.00137931	19.7569
rs2300774	A	G	A	G	-0.0524152	0.0194219	0.5924	0.560856	FALSE	FALSE	FALSE	Ee7mXh	3	196066841	0.275805	0.0178217	306314	MIGRAINE	TRUE	reported	textfile	3	195793712	0.0106784	8.95468e-07	14306	ebi-a-GCST90016916	|| id:ebi-a-GCST90016916	TRUE	reported	igd	2	TRUE	high	0.00168133	24.0903
rs290833	T	G	T	G	-0.0497374	0.00961728	0.3688	0.494031	FALSE	FALSE	FALSE	Ee7mXh	1	96991871	0.588604	0.0177814	306314	MIGRAINE	TRUE	reported	textfile	1	97457427	0.0111376	8.02897e-06	14306	ebi-a-GCST90016916	|| id:ebi-a-GCST90016916	TRUE	reported	igd	2	TRUE	high	0.00139207	19.9399
rs35161940	T	C	T	C	-0.0806041	0.0457109	0.1272	0.106877	FALSE	FALSE	FALSE	Ee7mXh	17	72331083	0.112292	0.0287856	306314	MIGRAINE	TRUE	reported	textfile	17	70327224	0.0167641	1.8451e-06	14306	ebi-a-GCST90016916	|| id:ebi-a-GCST90016916	TRUE	reported	igd	2	TRUE	high	0.00161337	23.115
rs4078432	T	C	T	C	0.0608929	-0.00384822	0.8191	0.827383	FALSE	FALSE	FALSE	Ee7mXh	14	48528003	0.869928	0.0235006	306314	MIGRAINE	TRUE	reported	textfile	14	48997206	0.0133764	4.23107e-06	14306	ebi-a-GCST90016916	|| id:ebi-a-GCST90016916	TRUE	reported	igd	2	TRUE	high	0.00144647	20.7202
rs56970041	T	G	T	G	0.0724145	0.0265192	0.1113	0.061472	FALSE	FALSE	FALSE	Ee7mXh	14	79891267	0.479764	0.0375264	306314	MIGRAINE	TRUE	reported	textfile	14	80357610	0.0164471	5.40344e-06	14306	ebi-a-GCST90016916	|| id:ebi-a-GCST90016916	TRUE	reported	igd	2	TRUE	high	0.00135321	19.3826
rs62504403	C	T	C	T	0.0681159	-0.026356	0.2356	0.195045	FALSE	FALSE	FALSE	Ee7mXh	8	38946033	0.240447	0.0224522	306314	MIGRAINE	TRUE	reported	textfile	8	38803551	0.0127883	1.12264e-07	14306	ebi-a-GCST90016916	|| id:ebi-a-GCST90016916	TRUE	reported	igd	2	TRUE	high	0.00197921	28.3668
rs7234058	T	C	T	C	-0.0945759	-0.00973124	0.0974	0.0900727	FALSE	FALSE	FALSE	Ee7mXh	18	5830508	0.752324	0.0308365	306314	MIGRAINE	TRUE	reported	textfile	18	5830507	0.0194091	9.12347e-07	14306	ebi-a-GCST90016916	|| id:ebi-a-GCST90016916	TRUE	reported	igd	2	TRUE	high	0.00165696	23.7405
rs7826267	G	T	G	T	0.0839071	-0.00107831	0.9254	0.931506	FALSE	FALSE	FALSE	Ee7mXh	8	3097430	0.975951	0.0357695	306314	MIGRAINE	TRUE	reported	textfile	8	2954952	0.0199131	9.28453e-06	14306	ebi-a-GCST90016916	|| id:ebi-a-GCST90016916	TRUE	reported	igd	2	TRUE	high	0.00123955	17.7525
rs8003149	C	T	C	T	0.0538798	0.0276571	0.2823	0.332787	FALSE	FALSE	FALSE	Ee7mXh	14	55689786	0.142288	0.0188487	306314	MIGRAINE	TRUE	reported	textfile	14	56156504	0.0116888	4.08479e-06	14306	ebi-a-GCST90016916	|| id:ebi-a-GCST90016916	TRUE	reported	igd	2	TRUE	high	0.00148303	21.2447
rs11181912	G	A	G	A	-0.0579153	-0.0150474	0.3449	0.324908	FALSE	FALSE	FALSE	KBDNE5	12	43179149	0.4285	0.0190049	306314	MIGRAINE	TRUE	reported	textfile	12	43572952	0.0118796	9.94764e-07	14306	ebi-a-GCST90016917	|| id:ebi-a-GCST90016917	TRUE	reported	igd	2	TRUE	high	0.00165861	23.7641
rs12404135	A	G	A	G	-0.0788843	0.0400571	0.1173	0.0769239	FALSE	FALSE	FALSE	KBDNE5	1	186533562	0.231845	0.0335032	306314	MIGRAINE	TRUE	reported	textfile	1	186502694	0.0172415	8.89488e-06	14306	ebi-a-GCST90016917	|| id:ebi-a-GCST90016917	TRUE	reported	igd	2	TRUE	high	0.00146109	20.9301
rs6706173	A	C	A	C	0.074251	-0.00243773	0.1501	0.137216	FALSE	FALSE	FALSE	KBDNE5	2	167130482	0.924964	0.0258828	306314	MIGRAINE	TRUE	reported	textfile	2	167986992	0.0146392	1.99494e-07	14306	ebi-a-GCST90016917	|| id:ebi-a-GCST90016917	TRUE	reported	igd	2	TRUE	high	0.00179503	25.7223
rs75101789	C	T	C	T	0.0729012	0.0300208	0.1561	0.0873939	FALSE	FALSE	FALSE	KBDNE5	3	18574411	0.343696	0.0317047	306314	MIGRAINE	TRUE	reported	textfile	3	18615903	0.0163003	8.7878e-06	14306	ebi-a-GCST90016917	|| id:ebi-a-GCST90016917	TRUE	reported	igd	2	TRUE	high	0.00139622	19.9994
rs79795896	A	G	A	G	-0.15921	0.0177834	0.0537	0.0469893	FALSE	FALSE	FALSE	KBDNE5	18	50658878	0.674758	0.0423789	306314	MIGRAINE	TRUE	reported	textfile	18	48185248	0.0351373	7.9241e-06	14306	ebi-a-GCST90016917	|| id:ebi-a-GCST90016917	TRUE	reported	igd	2	TRUE	high	0.00143306	20.5278
rs9494710	C	T	C	T	-0.0549673	-0.00490795	0.3757	0.32277	FALSE	FALSE	FALSE	KBDNE5	6	137291417	0.795696	0.0189554	306314	MIGRAINE	TRUE	reported	textfile	6	137612554	0.0120924	4.54611e-06	14306	ebi-a-GCST90016917	|| id:ebi-a-GCST90016917	TRUE	reported	igd	2	TRUE	high	0.00144224	20.6597
rs1002941	A	G	A	G	-0.105025	0.0205184	0.7207	0.75492	FALSE	FALSE	FALSE	xT6b4A	15	100702485	0.320813	0.0206675	306314	MIGRAINE	TRUE	reported	textfile	15	101242690	0.0233484	8.14836e-06	14306	ebi-a-GCST90016918	|| id:ebi-a-GCST90016918	TRUE	reported	igd	2	TRUE	high	0.00141234	20.2307
rs11770843	C	T	C	T	0.109431	0.00229358	0.2594	0.329293	FALSE	FALSE	FALSE	xT6b4A	7	147098287	0.903383	0.0188944	306314	MIGRAINE	TRUE	reported	textfile	7	146795379	0.0234879	1.9073e-06	14306	ebi-a-GCST90016918	|| id:ebi-a-GCST90016918	TRUE	reported	igd	2	TRUE	high	0.00151501	21.7036
rs17114848	G	A	G	A	0.152377	-0.00135622	0.1093	0.0993186	FALSE	FALSE	FALSE	xT6b4A	15	24917388	0.963732	0.0298263	306314	MIGRAINE	TRUE	reported	textfile	15	25162535	0.0324332	4.05864e-06	14306	ebi-a-GCST90016918	|| id:ebi-a-GCST90016918	TRUE	reported	igd	2	TRUE	high	0.00154053	22.0698
rs2031282	A	G	A	G	0.122368	0.0228524	0.17	0.184365	FALSE	FALSE	FALSE	xT6b4A	13	20113040	0.33236	0.0235744	306314	MIGRAINE	TRUE	reported	textfile	13	20687179	0.0270329	4.38258e-06	14306	ebi-a-GCST90016918	|| id:ebi-a-GCST90016918	TRUE	reported	igd	2	TRUE	high	0.00143025	20.4875
rs2825714	A	G	A	G	-0.13741	0.00492117	0.1571	0.17005	FALSE	FALSE	FALSE	xT6b4A	21	19651652	0.836705	0.0238765	306314	MIGRAINE	TRUE	reported	textfile	21	21023966	0.0289246	1.72211e-06	14306	ebi-a-GCST90016918	|| id:ebi-a-GCST90016918	TRUE	reported	igd	2	TRUE	high	0.00157507	22.5653
rs62570196	C	T	C	T	-0.21635	-0.0142658	0.0686	0.0425316	FALSE	FALSE	FALSE	xT6b4A	9	108323890	0.748474	0.0444902	306314	MIGRAINE	TRUE	reported	textfile	9	111086170	0.0439866	1.07924e-06	14306	ebi-a-GCST90016918	|| id:ebi-a-GCST90016918	TRUE	reported	igd	2	TRUE	high	0.00168819	24.1887
rs72640280	A	G	A	G	0.220207	-0.0470597	0.0537	0.0555934	FALSE	FALSE	FALSE	xT6b4A	1	11883735	0.228568	0.0390844	306314	MIGRAINE	TRUE	reported	textfile	1	11943792	0.0486196	5.18036e-06	14306	ebi-a-GCST90016918	|| id:ebi-a-GCST90016918	TRUE	reported	igd	2	TRUE	high	0.00143185	20.5106
rs77599476	A	G	A	G	0.230292	-0.00541461	0.0656	0.0555931	FALSE	FALSE	FALSE	xT6b4A	20	62762910	0.889461	0.0389577	306314	MIGRAINE	TRUE	reported	textfile	20	61394262	0.0480168	1.86132e-06	14306	ebi-a-GCST90016918	|| id:ebi-a-GCST90016918	TRUE	reported	igd	2	TRUE	high	0.0016053	22.9991
rs10148250	A	G	A	G	-0.0861928	-0.000775942	0.5437	0.582503	FALSE	FALSE	FALSE	ehCPeI	14	106605442	0.966572	0.0185156	306314	MIGRAINE	TRUE	reported	textfile	14	107061448	0.0193381	8.67142e-06	14306	ebi-a-GCST90016919	|| id:ebi-a-GCST90016919	TRUE	reported	igd	2	TRUE	high	0.00138674	19.8634
rs10738747	A	G	A	G	-0.0814624	-0.00814432	0.504	0.565231	FALSE	FALSE	FALSE	ehCPeI	9	26184580	0.649139	0.0179013	306314	MIGRAINE	TRUE	reported	textfile	9	26184578	0.0184409	9.95795e-06	14306	ebi-a-GCST90016919	|| id:ebi-a-GCST90016919	TRUE	reported	igd	2	TRUE	high	0.0013622	19.5114
rs11150282	T	C	T	C	0.0989487	0.00785888	0.3211	0.359599	FALSE	FALSE	FALSE	ehCPeI	16	80459808	0.670976	0.0184998	306314	MIGRAINE	TRUE	reported	textfile	16	80493705	0.0196972	6.02893e-07	14306	ebi-a-GCST90016919	|| id:ebi-a-GCST90016919	TRUE	reported	igd	2	TRUE	high	0.00176087	25.2319
rs113884518	T	C	T	C	-0.205352	-0.0352698	0.0487	0.0246363	FALSE	FALSE	FALSE	ehCPeI	9	24648999	0.54913	0.0588748	306314	MIGRAINE	TRUE	reported	textfile	9	24648997	0.0454982	8.05675e-06	14306	ebi-a-GCST90016919	|| id:ebi-a-GCST90016919	TRUE	reported	igd	2	TRUE	high	0.00142191	20.368
rs28678345	T	C	T	C	0.214848	-0.012398	0.0467	0.0485818	FALSE	FALSE	FALSE	ehCPeI	17	55828967	0.763831	0.0412641	306314	MIGRAINE	TRUE	reported	textfile	17	53906328	0.0470878	6.69083e-06	14306	ebi-a-GCST90016919	|| id:ebi-a-GCST90016919	TRUE	reported	igd	2	TRUE	high	0.0014531	20.8154
rs367480	A	G	A	G	0.083758	0.000539511	0.5726	0.640685	FALSE	FALSE	FALSE	ehCPeI	11	2916401	0.976857	0.0185978	306314	MIGRAINE	TRUE	reported	textfile	11	2937631	0.0185796	8.19917e-06	14306	ebi-a-GCST90016919	|| id:ebi-a-GCST90016919	TRUE	reported	igd	2	TRUE	high	0.00141855	20.3198
rs4129395	G	A	G	A	0.0896187	-0.0461813	0.4264	0.486535	FALSE	FALSE	FALSE	ehCPeI	9	113213109	0.00900658	0.0176818	306314	MIGRAINE	TRUE	reported	textfile	9	115975389	0.0185106	1.48057e-06	14306	ebi-a-GCST90016919	|| id:ebi-a-GCST90016919	TRUE	reported	igd	2	TRUE	high	0.00163579	23.4367
rs789069	A	C	A	C	-0.103539	-0.0126164	0.172	0.140207	FALSE	FALSE	FALSE	ehCPeI	18	1008277	0.62075	0.0254987	306314	MIGRAINE	TRUE	reported	textfile	18	1008278	0.0234287	6.84636e-06	14306	ebi-a-GCST90016919	|| id:ebi-a-GCST90016919	TRUE	reported	igd	2	TRUE	high	0.00136333	19.5277
rs79790072	T	C	T	C	0.226722	-0.102183	0.0567	0.0307794	FALSE	FALSE	FALSE	ehCPeI	15	100207478	0.0496958	0.0520658	306314	MIGRAINE	TRUE	reported	textfile	15	100747683	0.0487841	3.29011e-06	14306	ebi-a-GCST90016919	|| id:ebi-a-GCST90016919	TRUE	reported	igd	2	TRUE	high	0.0015075	21.5958
rs9864379	T	C	T	C	-0.159735	0.0147471	0.1133	0.149741	FALSE	FALSE	FALSE	ehCPeI	3	14265449	0.555848	0.0250367	306314	MIGRAINE	TRUE	reported	textfile	3	14306949	0.0292553	5.36056e-08	14306	ebi-a-GCST90016919	|| id:ebi-a-GCST90016919	TRUE	reported	igd	2	TRUE	high	0.00207955	29.8078
rs10202904	G	T	G	T	0.121754	-0.0226711	0.5328	0.590482	FALSE	FALSE	FALSE	pw18MY	2	124682691	0.210582	0.0181084	306314	MIGRAINE	TRUE	reported	textfile	2	125440268	0.0235357	3.01432e-07	14306	ebi-a-GCST90016920	|| id:ebi-a-GCST90016920	TRUE	reported	igd	2	TRUE	high	0.00186716	26.7579
rs10424197	A	G	A	G	0.111274	0.00881157	0.675	0.744981	FALSE	FALSE	FALSE	pw18MY	19	45936063	0.667621	0.0205199	306314	MIGRAINE	TRUE	reported	textfile	19	46439321	0.0247517	9.27897e-06	14306	ebi-a-GCST90016920	|| id:ebi-a-GCST90016920	TRUE	reported	igd	2	TRUE	high	0.00141074	20.2077
rs4257531	G	A	G	A	0.164498	0.044123	0.1143	0.105779	FALSE	FALSE	FALSE	pw18MY	3	2044483	0.130039	0.0291443	306314	MIGRAINE	TRUE	reported	textfile	3	2086167	0.0364959	7.44338e-06	14306	ebi-a-GCST90016920	|| id:ebi-a-GCST90016920	TRUE	reported	igd	2	TRUE	high	0.00141807	20.3129
rs6508769	C	T	C	T	-0.153519	-0.0169346	0.835	0.852825	FALSE	FALSE	FALSE	pw18MY	19	28336853	0.500812	0.0251549	306314	MIGRAINE	TRUE	reported	textfile	19	28827760	0.0344519	8.22527e-06	14306	ebi-a-GCST90016920	|| id:ebi-a-GCST90016920	TRUE	reported	igd	2	TRUE	high	0.00138604	19.8535
rs6776814	T	C	T	C	-0.199566	-0.00821852	0.0895	0.0204462	FALSE	FALSE	FALSE	pw18MY	3	15011576	0.898574	0.064478	306314	MIGRAINE	TRUE	reported	textfile	3	15053083	0.0411825	1.63061e-06	14306	ebi-a-GCST90016920	|| id:ebi-a-GCST90016920	TRUE	reported	igd	2	TRUE	high	0.00163877	23.4794
rs73068003	G	T	G	T	-0.15814	0.0440847	0.1223	0.0963656	FALSE	FALSE	FALSE	pw18MY	7	10734305	0.144255	0.0301923	306314	MIGRAINE	TRUE	reported	textfile	7	10773932	0.0351803	8.44578e-06	14306	ebi-a-GCST90016920	|| id:ebi-a-GCST90016920	TRUE	reported	igd	2	TRUE	high	0.00141044	20.2034
rs73457410	A	G	A	G	0.21534	0.0633207	0.0666	0.0634444	FALSE	FALSE	FALSE	pw18MY	13	41382045	0.0860914	0.0368918	306314	MIGRAINE	TRUE	reported	textfile	13	41956181	0.0436695	1.40854e-06	14306	ebi-a-GCST90016920	|| id:ebi-a-GCST90016920	TRUE	reported	igd	2	TRUE	high	0.00169683	24.3126
rs75208022	C	T	C	T	-0.227245	-0.0254757	0.0765	0.0943207	FALSE	FALSE	FALSE	pw18MY	12	21185927	0.407135	0.0307327	306314	MIGRAINE	TRUE	reported	textfile	12	21338861	0.048763	5.92107e-06	14306	ebi-a-GCST90016920	|| id:ebi-a-GCST90016920	TRUE	reported	igd	2	TRUE	high	0.00151576	21.7144
rs894996	C	A	C	A	0.216999	0.0406067	0.0716	0.070571	FALSE	FALSE	FALSE	pw18MY	4	103497150	0.247481	0.035112	306314	MIGRAINE	TRUE	reported	textfile	4	104418307	0.0449076	1.87556e-06	14306	ebi-a-GCST90016920	|| id:ebi-a-GCST90016920	TRUE	reported	igd	2	TRUE	high	0.00162948	23.3461
rs10108398	G	A	G	A	0.0769142	-0.000887509	0.2913	0.275046	FALSE	FALSE	FALSE	QU5jdG	8	58528265	0.964281	0.0198187	306314	MIGRAINE	TRUE	reported	textfile	8	59440824	0.0153953	1.09001e-06	14306	ebi-a-GCST90016921	|| id:ebi-a-GCST90016921	TRUE	reported	igd	2	TRUE	high	0.00174165	24.9561
rs11890098	A	G	A	G	0.074438	0.0178697	0.2555	0.277739	FALSE	FALSE	FALSE	QU5jdG	2	156676037	0.36746	0.0198278	306314	MIGRAINE	TRUE	reported	textfile	2	157532549	0.0153389	9.56577e-07	14306	ebi-a-GCST90016921	|| id:ebi-a-GCST90016921	TRUE	reported	igd	2	TRUE	high	0.0016435	23.5473
rs12566890	T	G	T	G	-0.101147	0.0516083	0.0954	0.131365	FALSE	FALSE	FALSE	QU5jdG	1	61385192	0.0506186	0.0264022	306314	MIGRAINE	TRUE	reported	textfile	1	61850864	0.0230978	3.65098e-06	14306	ebi-a-GCST90016921	|| id:ebi-a-GCST90016921	TRUE	reported	igd	2	TRUE	high	0.00133864	19.1736
rs17214486	C	A	C	A	0.06099	0.00697998	0.4016	0.325974	FALSE	FALSE	FALSE	QU5jdG	14	96693337	0.71462	0.0190887	306314	MIGRAINE	TRUE	reported	textfile	14	97159674	0.0135623	6.60861e-06	14306	ebi-a-GCST90016921	|| id:ebi-a-GCST90016921	TRUE	reported	igd	2	TRUE	high	0.00141162	20.2204
rs2464826	A	C	A	C	0.0944239	0.0114308	0.1262	0.112124	FALSE	FALSE	FALSE	QU5jdG	7	79860934	0.683647	0.0280516	306314	MIGRAINE	TRUE	reported	textfile	7	79490250	0.0211806	8.39499e-06	14306	ebi-a-GCST90016921	|| id:ebi-a-GCST90016921	TRUE	reported	igd	2	TRUE	high	0.00138729	19.8713
rs28537087	G	A	G	A	0.0820873	-0.0209953	0.164	0.246042	FALSE	FALSE	FALSE	QU5jdG	15	94766447	0.309315	0.0206512	306314	MIGRAINE	TRUE	reported	textfile	15	95309676	0.0188312	8.07402e-06	14306	ebi-a-GCST90016921	|| id:ebi-a-GCST90016921	TRUE	reported	igd	2	TRUE	high	0.00132648	18.9992
rs3768491	G	A	G	A	0.0681052	0.0455702	0.7137	0.710985	FALSE	FALSE	FALSE	QU5jdG	1	109423364	0.0195007	0.0195094	306314	MIGRAINE	TRUE	reported	textfile	1	109965986	0.0149061	4.2335e-06	14306	ebi-a-GCST90016921	|| id:ebi-a-GCST90016921	TRUE	reported	igd	2	TRUE	high	0.00145707	20.8724
rs4885016	C	T	C	T	0.0819606	0.0330898	0.8429	0.866385	FALSE	FALSE	FALSE	QU5jdG	13	72596351	0.199075	0.025767	306314	MIGRAINE	TRUE	reported	textfile	13	73170489	0.0181628	7.26993e-06	14306	ebi-a-GCST90016921	|| id:ebi-a-GCST90016921	TRUE	reported	igd	2	TRUE	high	0.00142138	20.3603
rs6043847	T	C	T	C	-0.114937	0.0333243	0.0696	0.0585237	FALSE	FALSE	FALSE	QU5jdG	20	16278879	0.377094	0.0377287	306314	MIGRAINE	TRUE	reported	textfile	20	16259524	0.0248606	4.55481e-06	14306	ebi-a-GCST90016921	|| id:ebi-a-GCST90016921	TRUE	reported	igd	2	TRUE	high	0.00149187	21.3715
rs72901605	T	C	T	C	-0.0841852	-0.00133464	0.1859	0.115664	FALSE	FALSE	FALSE	QU5jdG	11	47082326	0.961904	0.027942	306314	MIGRAINE	TRUE	reported	textfile	11	47103877	0.0178119	3.25792e-06	14306	ebi-a-GCST90016921	|| id:ebi-a-GCST90016921	TRUE	reported	igd	2	TRUE	high	0.00155903	22.3352
rs74603314	T	C	T	C	0.221639	-0.0212733	0.0457	0.040235	FALSE	FALSE	FALSE	QU5jdG	14	46050515	0.643028	0.0459002	306314	MIGRAINE	TRUE	reported	textfile	14	46519718	0.0462918	1.5569e-06	14306	ebi-a-GCST90016921	|| id:ebi-a-GCST90016921	TRUE	reported	igd	2	TRUE	high	0.00159982	22.9205
rs78169027	A	G	A	G	-0.108283	-0.0230227	0.1083	0.0621694	FALSE	FALSE	FALSE	QU5jdG	11	108568360	0.537673	0.0373542	306314	MIGRAINE	TRUE	reported	textfile	11	108439087	0.0237289	5.87611e-06	14306	ebi-a-GCST90016921	|| id:ebi-a-GCST90016921	TRUE	reported	igd	2	TRUE	high	0.0014535	20.8211
rs1135612	G	A	G	A	0.0529785	0.011825	0.2445	0.210224	FALSE	FALSE	FALSE	wwShl9	7	75980359	0.588017	0.0218289	306314	MIGRAINE	TRUE	reported	textfile	7	75609677	0.0119177	9.26296e-06	14306	ebi-a-GCST90016922	|| id:ebi-a-GCST90016922	TRUE	reported	igd	2	TRUE	high	0.00137942	19.7585
rs13086907	G	A	G	A	0.0625312	-0.027822	0.1998	0.222445	FALSE	FALSE	FALSE	wwShl9	3	142416275	0.190983	0.0212759	306314	MIGRAINE	TRUE	reported	textfile	3	142135117	0.0131735	1.95488e-06	14306	ebi-a-GCST90016922	|| id:ebi-a-GCST90016922	TRUE	reported	igd	2	TRUE	high	0.0015725	22.5284
rs1643968	T	C	T	C	-0.0565284	0.00448106	0.2803	0.358847	FALSE	FALSE	FALSE	wwShl9	5	165839623	0.808476	0.0184867	306314	MIGRAINE	TRUE	reported	textfile	5	165266628	0.0112298	4.14601e-07	14306	ebi-a-GCST90016922	|| id:ebi-a-GCST90016922	TRUE	reported	igd	2	TRUE	high	0.00176808	25.3355
rs1649999	A	G	A	G	0.0748989	-0.0214537	0.0974	0.09712	FALSE	FALSE	FALSE	wwShl9	10	78326315	0.477957	0.0302339	306314	MIGRAINE	TRUE	reported	textfile	10	80086072	0.0166458	7.58124e-06	14306	ebi-a-GCST90016922	|| id:ebi-a-GCST90016922	TRUE	reported	igd	2	TRUE	high	0.00141322	20.2433
rs2834062	A	G	A	G	0.0489057	0.0368155	0.3648	0.312924	FALSE	FALSE	FALSE	wwShl9	21	33005177	0.0588803	0.0194885	306314	MIGRAINE	TRUE	reported	textfile	21	34377485	0.0108842	8.43918e-06	14306	ebi-a-GCST90016922	|| id:ebi-a-GCST90016922	TRUE	reported	igd	2	TRUE	high	0.00140927	20.1867
rs4463806	C	T	C	T	0.0543966	-0.029079	0.7962	0.806879	FALSE	FALSE	FALSE	wwShl9	10	113838234	0.196807	0.0225296	306314	MIGRAINE	TRUE	reported	textfile	10	115597993	0.0129365	7.80657e-06	14306	ebi-a-GCST90016922	|| id:ebi-a-GCST90016922	TRUE	reported	igd	2	TRUE	high	0.0012344	17.6787
rs4722181	T	G	T	G	0.0501306	0.0352673	0.4761	0.470161	FALSE	FALSE	FALSE	wwShl9	7	22777952	0.0471759	0.0177695	306314	MIGRAINE	TRUE	reported	textfile	7	22817571	0.0105798	2.00111e-06	14306	ebi-a-GCST90016922	|| id:ebi-a-GCST90016922	TRUE	reported	igd	2	TRUE	high	0.00156694	22.4486
rs60274479	T	C	T	C	-0.0659623	-0.0291583	0.2227	0.198392	FALSE	FALSE	FALSE	wwShl9	16	21238604	0.192263	0.0223621	306314	MIGRAINE	TRUE	reported	textfile	16	21249925	0.0134137	1.1623e-06	14306	ebi-a-GCST90016922	|| id:ebi-a-GCST90016922	TRUE	reported	igd	2	TRUE	high	0.0016875	24.1787
rs61249479	A	C	A	C	0.0777075	0.0376227	0.0875	0.154519	FALSE	FALSE	FALSE	wwShl9	9	122150629	0.123038	0.0243963	306314	MIGRAINE	TRUE	reported	textfile	9	124912908	0.0168628	2.95474e-06	14306	ebi-a-GCST90016922	|| id:ebi-a-GCST90016922	TRUE	reported	igd	2	TRUE	high	0.00148219	21.2327
rs71405394	G	A	G	A	-0.114178	-0.0200926	0.0517	0.0686252	FALSE	FALSE	FALSE	wwShl9	15	100704883	0.569603	0.0353348	306314	MIGRAINE	TRUE	reported	textfile	15	101245088	0.02405	2.16631e-06	14306	ebi-a-GCST90016922	|| id:ebi-a-GCST90016922	TRUE	reported	igd	2	TRUE	high	0.00157301	22.5359
rs73232831	G	A	G	A	-0.151829	0.0833267	0.0636	0.0353233	FALSE	FALSE	FALSE	wwShl9	4	17411803	0.0908824	0.0492836	306314	MIGRAINE	TRUE	reported	textfile	4	17413426	0.0314932	1.87452e-06	14306	ebi-a-GCST90016922	|| id:ebi-a-GCST90016922	TRUE	reported	igd	2	TRUE	high	0.00162201	23.2389
rs9423647	G	A	G	A	0.047817	0.00394477	0.5149	0.558722	FALSE	FALSE	FALSE	wwShl9	10	5537855	0.824923	0.017832	306314	MIGRAINE	TRUE	reported	textfile	10	5579818	0.0105282	6.06108e-06	14306	ebi-a-GCST90016922	|| id:ebi-a-GCST90016922	TRUE	reported	igd	2	TRUE	high	0.00143983	20.6251
rs111862613	T	C	T	C	0.090699	-0.00164243	0.166	0.174992	FALSE	FALSE	FALSE	4GOVfh	12	129825125	0.944319	0.0235161	306314	MIGRAINE	TRUE	reported	textfile	12	130309670	0.0196746	3.73844e-06	14306	ebi-a-GCST90016923	|| id:ebi-a-GCST90016923	TRUE	reported	igd	2	TRUE	high	0.0014833	21.2487
rs117107102	A	G	A	G	0.204683	0.0166535	0.0447	0.0464548	FALSE	FALSE	FALSE	4GOVfh	18	51947265	0.694559	0.0424102	306314	MIGRAINE	TRUE	reported	textfile	18	49473635	0.0431572	2.91823e-06	14306	ebi-a-GCST90016923	|| id:ebi-a-GCST90016923	TRUE	reported	igd	2	TRUE	high	0.00156984	22.4904
rs11729256	T	C	T	C	0.0749798	-0.00695429	0.2386	0.170178	FALSE	FALSE	FALSE	4GOVfh	4	94106121	0.768571	0.0236343	306314	MIGRAINE	TRUE	reported	textfile	4	95027272	0.0150177	6.73085e-07	14306	ebi-a-GCST90016923	|| id:ebi-a-GCST90016923	TRUE	reported	igd	2	TRUE	high	0.00173943	24.9242
rs12908520	G	A	G	A	0.0618926	0.0080556	0.4563	0.427782	FALSE	FALSE	FALSE	4GOVfh	15	97027427	0.652616	0.0178962	306314	MIGRAINE	TRUE	reported	textfile	15	97570657	0.0130946	2.17165e-06	14306	ebi-a-GCST90016923	|| id:ebi-a-GCST90016923	TRUE	reported	igd	2	TRUE	high	0.00155918	22.3374
rs2602429	T	C	T	C	-0.0746844	0.00624548	0.7783	0.739843	FALSE	FALSE	FALSE	4GOVfh	16	81029544	0.757345	0.0202139	306314	MIGRAINE	TRUE	reported	textfile	16	81063149	0.0156194	2.58297e-06	14306	ebi-a-GCST90016923	|| id:ebi-a-GCST90016923	TRUE	reported	igd	2	TRUE	high	0.00159558	22.8597
rs4242783	A	G	A	G	-0.0689292	0.00758368	0.7127	0.717615	FALSE	FALSE	FALSE	4GOVfh	10	5022135	0.700563	0.0197204	306314	MIGRAINE	TRUE	reported	textfile	10	5064327	0.0147693	2.63615e-06	14306	ebi-a-GCST90016923	|| id:ebi-a-GCST90016923	TRUE	reported	igd	2	TRUE	high	0.00152022	21.7784
rs4936098	G	A	G	A	-0.0648843	0.0331302	0.66	0.6508	FALSE	FALSE	FALSE	4GOVfh	11	130410772	0.0744972	0.0185754	306314	MIGRAINE	TRUE	reported	textfile	11	130280667	0.0135928	1.1222e-06	14306	ebi-a-GCST90016923	|| id:ebi-a-GCST90016923	TRUE	reported	igd	2	TRUE	high	0.0015902	22.7825
rs61779207	G	A	G	A	-0.0758309	-0.0231294	0.1779	0.222277	FALSE	FALSE	FALSE	4GOVfh	1	40608800	0.274949	0.0211858	306314	MIGRAINE	TRUE	reported	textfile	1	41074472	0.0167762	6.7228e-06	14306	ebi-a-GCST90016923	|| id:ebi-a-GCST90016923	TRUE	reported	igd	2	TRUE	high	0.00142616	20.4289
rs74542928	T	C	T	C	0.112164	0.0353402	0.0785	0.0477126	FALSE	FALSE	FALSE	4GOVfh	4	99623031	0.402431	0.0422079	306314	MIGRAINE	TRUE	reported	textfile	4	100544188	0.0236422	1.63222e-06	14306	ebi-a-GCST90016923	|| id:ebi-a-GCST90016923	TRUE	reported	igd	2	TRUE	high	0.00157083	22.5046
rs9349825	A	G	A	G	-0.0704036	0.015542	0.2793	0.18961	FALSE	FALSE	FALSE	4GOVfh	6	56476683	0.493853	0.0227159	306314	MIGRAINE	TRUE	reported	textfile	6	56341481	0.0147128	2.53688e-06	14306	ebi-a-GCST90016923	|| id:ebi-a-GCST90016923	TRUE	reported	igd	2	TRUE	high	0.00159803	22.8949
rs941682	G	A	G	A	-0.0631436	0.0397459	0.3111	0.27424	FALSE	FALSE	FALSE	4GOVfh	20	33280034	0.0456289	0.0198848	306314	MIGRAINE	TRUE	reported	textfile	20	31867840	0.0143767	9.60993e-06	14306	ebi-a-GCST90016923	|| id:ebi-a-GCST90016923	TRUE	reported	igd	2	TRUE	high	0.00134659	19.2877
rs262812	T	C	T	C	-0.065675	0.00326703	0.2664	0.304278	FALSE	FALSE	FALSE	oOaQMQ	6	158226967	0.866071	0.0193716	306314	MIGRAINE	TRUE	reported	textfile	6	158647999	0.0142257	3.24908e-06	14306	ebi-a-GCST90016924	|| id:ebi-a-GCST90016924	TRUE	reported	igd	2	TRUE	high	0.00148761	21.3104
rs2933324	G	A	G	A	0.0662557	0.0134146	0.7465	0.773912	FALSE	FALSE	FALSE	oOaQMQ	9	104355372	0.526375	0.0211737	306314	MIGRAINE	TRUE	reported	textfile	9	107117653	0.0140257	2.23676e-06	14306	ebi-a-GCST90016924	|| id:ebi-a-GCST90016924	TRUE	reported	igd	2	TRUE	high	0.00155741	22.3119
rs45497800	T	C	T	C	-0.117863	-0.0199167	0.0825	0.142974	FALSE	FALSE	FALSE	oOaQMQ	20	63360481	0.430597	0.0252695	306314	MIGRAINE	TRUE	reported	textfile	20	61991833	0.0257351	5.86422e-06	14306	ebi-a-GCST90016924	|| id:ebi-a-GCST90016924	TRUE	reported	igd	2	TRUE	high	0.00146403	20.9721
rs6589457	G	A	G	A	-0.165911	-0.00346216	0.9453	0.950556	FALSE	FALSE	FALSE	oOaQMQ	11	114830566	0.932055	0.0406072	306314	MIGRAINE	TRUE	reported	textfile	11	114701288	0.0349516	2.3151e-06	14306	ebi-a-GCST90016924	|| id:ebi-a-GCST90016924	TRUE	reported	igd	2	TRUE	high	0.00157259	22.5297
rs6923842	T	C	T	C	-0.0796106	-0.0450193	0.169	0.115359	FALSE	FALSE	FALSE	oOaQMQ	6	5722948	0.110091	0.0281761	306314	MIGRAINE	TRUE	reported	textfile	6	5723181	0.0169192	2.21304e-06	14306	ebi-a-GCST90016924	|| id:ebi-a-GCST90016924	TRUE	reported	igd	2	TRUE	high	0.00154523	22.1371
rs74540770	G	A	G	A	-0.108969	0.00955184	0.0646	0.079975	FALSE	FALSE	FALSE	oOaQMQ	3	186835600	0.769701	0.032626	306314	MIGRAINE	TRUE	reported	textfile	3	186553389	0.0243533	7.0881e-06	14306	ebi-a-GCST90016924	|| id:ebi-a-GCST90016924	TRUE	reported	igd	2	TRUE	high	0.00139754	20.0184
rs78702810	T	C	T	C	-0.143755	0.048918	0.0467	0.106309	FALSE	FALSE	FALSE	oOaQMQ	3	18421039	0.0908824	0.0289325	306314	MIGRAINE	TRUE	reported	textfile	3	18462531	0.0323244	9.16474e-06	14306	ebi-a-GCST90016924	|| id:ebi-a-GCST90016924	TRUE	reported	igd	2	TRUE	high	0.0013806	19.7754
rs2889192	T	G	T	G	-0.0887537	0.00850124	0.7932	0.851394	FALSE	FALSE	FALSE	j6X5DE	9	73779652	0.734488	0.0250655	306314	MIGRAINE	TRUE	reported	textfile	9	76394568	0.0195009	3.64418e-06	14306	ebi-a-GCST90016925	|| id:ebi-a-GCST90016925	TRUE	reported	igd	2	TRUE	high	0.00144583	20.7111
rs34583783	G	T	G	T	0.123756	-0.0166675	0.1024	0.0604723	FALSE	FALSE	FALSE	j6X5DE	6	66497478	0.654829	0.0372821	306314	MIGRAINE	TRUE	reported	textfile	6	67207371	0.026427	5.47974e-06	14306	ebi-a-GCST90016925	|| id:ebi-a-GCST90016925	TRUE	reported	igd	2	TRUE	high	0.00153057	21.9268
rs35011108	A	G	A	G	0.241826	0.0464421	0.0636	0.0676021	FALSE	FALSE	FALSE	j6X5DE	6	132686341	0.185392	0.0350682	306314	MIGRAINE	TRUE	reported	textfile	6	133007480	0.0503796	1.82671e-06	14306	ebi-a-GCST90016925	|| id:ebi-a-GCST90016925	TRUE	reported	igd	2	TRUE	high	0.00160798	23.0375
rs4073240	G	A	G	A	0.0747546	0.00957878	0.3827	0.3805	FALSE	FALSE	FALSE	j6X5DE	6	168824686	0.599893	0.0182608	306314	MIGRAINE	TRUE	reported	textfile	6	169224781	0.0164684	6.05327e-06	14306	ebi-a-GCST90016925	|| id:ebi-a-GCST90016925	TRUE	reported	igd	2	TRUE	high	0.00143823	20.6021
rs112135816	T	G	T	G	-0.0775052	0.00202274	0.1471	0.0618604	FALSE	FALSE	FALSE	ANI4AL	9	79870412	0.957045	0.0375543	306314	MIGRAINE	TRUE	reported	textfile	9	82485327	0.0171554	5.27667e-06	14306	ebi-a-GCST90016926	|| id:ebi-a-GCST90016926	TRUE	reported	igd	2	TRUE	high	0.0014247	20.4079
rs1153990	A	G	A	G	-0.058727	0.0132065	0.2207	0.314432	FALSE	FALSE	FALSE	ANI4AL	5	104897760	0.489252	0.0190984	306314	MIGRAINE	TRUE	reported	textfile	5	104233461	0.0128306	5.96788e-06	14306	ebi-a-GCST90016926	|| id:ebi-a-GCST90016926	TRUE	reported	igd	2	TRUE	high	0.00146227	20.947
rs147968	C	T	C	T	0.0489475	-0.000891685	0.4414	0.460462	FALSE	FALSE	FALSE	ANI4AL	16	85912233	0.959951	0.0177571	306314	MIGRAINE	TRUE	reported	textfile	16	85945839	0.0110321	9.12704e-06	14306	ebi-a-GCST90016926	|| id:ebi-a-GCST90016926	TRUE	reported	igd	2	TRUE	high	0.00137413	19.6827
rs28480294	C	T	C	T	0.0516967	0.00164917	0.6561	0.64328	FALSE	FALSE	FALSE	ANI4AL	15	71230170	0.929001	0.0185089	306314	MIGRAINE	TRUE	reported	textfile	15	71522509	0.0115503	6.60602e-06	14306	ebi-a-GCST90016926	|| id:ebi-a-GCST90016926	TRUE	reported	igd	2	TRUE	high	0.00139834	20.0299
rs4033856	T	C	T	C	-0.081834	-0.0772615	0.8708	0.912878	FALSE	FALSE	FALSE	ANI4AL	4	45640468	0.014264	0.0315283	306314	MIGRAINE	TRUE	reported	textfile	4	45642485	0.0168931	1.02903e-06	14306	ebi-a-GCST90016926	|| id:ebi-a-GCST90016926	TRUE	reported	igd	2	TRUE	high	0.00163764	23.4632
rs62191117	A	G	A	G	0.0684302	-0.00931576	0.2058	0.205858	FALSE	FALSE	FALSE	ANI4AL	2	238979079	0.671053	0.0219347	306314	MIGRAINE	TRUE	reported	textfile	2	239900775	0.0133636	2.75943e-07	14306	ebi-a-GCST90016926	|| id:ebi-a-GCST90016926	TRUE	reported	igd	2	TRUE	high	0.00182951	26.2173
rs62395635	T	C	T	C	0.110583	0.0109912	0.0706	0.0614548	FALSE	FALSE	FALSE	ANI4AL	5	174070793	0.7668	0.037062	306314	MIGRAINE	TRUE	reported	textfile	5	173497796	0.0238514	3.34696e-06	14306	ebi-a-GCST90016926	|| id:ebi-a-GCST90016926	TRUE	reported	igd	2	TRUE	high	0.0015003	21.4926
rs6969323	A	C	A	C	-0.0593564	0.0163447	0.2515	0.220937	FALSE	FALSE	FALSE	ANI4AL	7	104574040	0.448269	0.0215543	306314	MIGRAINE	TRUE	reported	textfile	7	104214487	0.0129137	3.8858e-06	14306	ebi-a-GCST90016926	|| id:ebi-a-GCST90016926	TRUE	reported	igd	2	TRUE	high	0.0014746	21.1238
rs74776516	T	G	T	G	-0.0944052	0.0247541	0.0755	0.0679705	FALSE	FALSE	FALSE	ANI4AL	11	20741821	0.485257	0.0354708	306314	MIGRAINE	TRUE	reported	textfile	11	20763367	0.0213287	6.85046e-06	14306	ebi-a-GCST90016926	|| id:ebi-a-GCST90016926	TRUE	reported	igd	2	TRUE	high	0.00136757	19.5886
rs7638039	T	C	T	C	0.0603335	-0.0100015	0.2326	0.24639	FALSE	FALSE	FALSE	ANI4AL	3	70539788	0.626803	0.0205695	306314	MIGRAINE	TRUE	reported	textfile	3	70588939	0.0127779	2.70477e-06	14306	ebi-a-GCST90016926	|| id:ebi-a-GCST90016926	TRUE	reported	igd	2	TRUE	high	0.00155598	22.2914
rs9537886	A	C	A	C	-0.0570888	0.00439295	0.5229	0.427254	FALSE	FALSE	FALSE	ANI4AL	13	57971112	0.805861	0.0178744	306314	MIGRAINE	TRUE	reported	textfile	13	58545246	0.0110683	2.35109e-07	14306	ebi-a-GCST90016926	|| id:ebi-a-GCST90016926	TRUE	reported	igd	2	TRUE	high	0.00185616	26.5999
rs11585893	A	G	A	G	-0.0740746	-0.0146519	0.1481	0.245977	FALSE	FALSE	FALSE	uoGPHC	1	10584294	0.479647	0.0207279	306314	MIGRAINE	TRUE	reported	textfile	1	10644351	0.0147633	1.79511e-06	14306	ebi-a-GCST90016927	|| id:ebi-a-GCST90016927	TRUE	reported	igd	2	TRUE	high	0.00175667	25.1716
rs13207588	A	G	A	G	-0.059205	0.0156394	0.2326	0.196661	FALSE	FALSE	FALSE	uoGPHC	6	41551692	0.488468	0.022576	306314	MIGRAINE	TRUE	reported	textfile	6	41519430	0.0131195	7.48497e-06	14306	ebi-a-GCST90016927	|| id:ebi-a-GCST90016927	TRUE	reported	igd	2	TRUE	high	0.0014215	20.362
rs1340391	T	C	T	C	-0.0592004	-0.00287958	0.1918	0.135432	FALSE	FALSE	FALSE	uoGPHC	1	102495433	0.912319	0.0261509	306314	MIGRAINE	TRUE	reported	textfile	1	102960989	0.0132244	6.73008e-06	14306	ebi-a-GCST90016927	|| id:ebi-a-GCST90016927	TRUE	reported	igd	2	TRUE	high	0.00139885	20.0372
rs17619981	T	G	T	G	0.0880978	-0.00288155	0.0656	0.135029	FALSE	FALSE	FALSE	uoGPHC	19	24159448	0.911942	0.0260564	306314	MIGRAINE	TRUE	reported	textfile	19	24342250	0.0187002	2.68683e-06	14306	ebi-a-GCST90016927	|| id:ebi-a-GCST90016927	TRUE	reported	igd	2	TRUE	high	0.00154898	22.191
rs2023437	T	C	T	C	-0.0782325	-0.0074244	0.1243	0.124118	FALSE	FALSE	FALSE	uoGPHC	14	21577814	0.782826	0.0269354	306314	MIGRAINE	TRUE	reported	textfile	14	22045949	0.0167634	5.01822e-06	14306	ebi-a-GCST90016927	|| id:ebi-a-GCST90016927	TRUE	reported	igd	2	TRUE	high	0.0015201	21.7766
rs66710942	T	C	T	C	-0.0488038	-0.0224635	0.5845	0.476122	FALSE	FALSE	FALSE	uoGPHC	3	77166176	0.206259	0.0177729	306314	MIGRAINE	TRUE	reported	textfile	3	77215327	0.0107412	5.8626e-06	14306	ebi-a-GCST90016927	|| id:ebi-a-GCST90016927	TRUE	reported	igd	2	TRUE	high	0.00144098	20.6415
rs6795673	C	T	C	T	0.0538565	0.00256182	0.4115	0.477554	FALSE	FALSE	FALSE	uoGPHC	3	10551540	0.885038	0.0177184	306314	MIGRAINE	TRUE	reported	textfile	3	10593224	0.0105251	3.37909e-07	14306	ebi-a-GCST90016927	|| id:ebi-a-GCST90016927	TRUE	reported	igd	2	TRUE	high	0.00182689	26.1796
rs9507307	C	T	C	T	0.0604456	-0.00440645	0.1899	0.243278	FALSE	FALSE	FALSE	uoGPHC	13	24336338	0.830838	0.0206268	306314	MIGRAINE	TRUE	reported	textfile	13	24910476	0.0129128	2.12711e-06	14306	ebi-a-GCST90016927	|| id:ebi-a-GCST90016927	TRUE	reported	igd	2	TRUE	high	0.00152935	21.9093
rs10872669	G	A	G	A	0.123071	0.0324175	0.8926	0.908182	FALSE	FALSE	FALSE	C6IazA	6	151194037	0.292153	0.0307739	306314	MIGRAINE	TRUE	reported	textfile	6	151515172	0.0275665	9.49008e-06	14306	ebi-a-GCST90016928	|| id:ebi-a-GCST90016928	TRUE	reported	igd	2	TRUE	high	0.00139131	19.9291
rs12748533	G	T	G	T	-0.0821108	0.00276721	0.2972	0.287985	FALSE	FALSE	FALSE	C6IazA	1	242603950	0.88841	0.0197212	306314	MIGRAINE	TRUE	reported	textfile	1	242767252	0.0172701	2.59018e-06	14306	ebi-a-GCST90016928	|| id:ebi-a-GCST90016928	TRUE	reported	igd	2	TRUE	high	0.00157764	22.6022
rs17043785	T	C	T	C	-0.176187	-0.00786205	0.0596	0.08806	FALSE	FALSE	FALSE	C6IazA	2	52912224	0.800241	0.031071	306314	MIGRAINE	TRUE	reported	textfile	2	53139362	0.0347133	5.11835e-07	14306	ebi-a-GCST90016928	|| id:ebi-a-GCST90016928	TRUE	reported	igd	2	TRUE	high	0.00179745	25.757
rs1850003	A	G	A	G	0.084048	-0.000933293	0.3072	0.231807	FALSE	FALSE	FALSE	C6IazA	15	47048773	0.964623	0.0210424	306314	MIGRAINE	TRUE	reported	textfile	15	47340971	0.0177806	2.4053e-06	14306	ebi-a-GCST90016928	|| id:ebi-a-GCST90016928	TRUE	reported	igd	2	TRUE	high	0.00155943	22.3409
rs61508842	T	C	T	C	0.122574	0.0427986	0.1223	0.0861346	FALSE	FALSE	FALSE	C6IazA	3	158935756	0.172913	0.0314025	306314	MIGRAINE	TRUE	reported	textfile	3	158653545	0.0272389	7.82781e-06	14306	ebi-a-GCST90016928	|| id:ebi-a-GCST90016928	TRUE	reported	igd	2	TRUE	high	0.00141347	20.2468
rs738193	T	C	T	C	0.0847328	-0.00364421	0.3549	0.353074	FALSE	FALSE	FALSE	C6IazA	22	25547355	0.844417	0.0185696	306314	MIGRAINE	TRUE	reported	textfile	22	25943322	0.0165856	3.82164e-07	14306	ebi-a-GCST90016928	|| id:ebi-a-GCST90016928	TRUE	reported	igd	2	TRUE	high	0.00182109	26.0964
rs78609301	A	G	A	G	-0.0867065	0.0110118	0.2167	0.300047	FALSE	FALSE	FALSE	C6IazA	6	62526842	0.569792	0.0193748	306314	MIGRAINE	TRUE	reported	textfile	6	63236747	0.0195709	7.093e-06	14306	ebi-a-GCST90016928	|| id:ebi-a-GCST90016928	TRUE	reported	igd	2	TRUE	high	0.00137015	19.6255
rs941000	T	C	T	C	-0.0850266	-0.0311489	0.5915	0.636311	FALSE	FALSE	FALSE	C6IazA	7	91085352	0.0911612	0.0184389	306314	MIGRAINE	TRUE	reported	textfile	7	90714667	0.0163382	3.15559e-07	14306	ebi-a-GCST90016928	|| id:ebi-a-GCST90016928	TRUE	reported	igd	2	TRUE	high	0.00188956	27.0795
rs10831953	G	A	G	A	0.0537537	-0.0215039	0.333	0.299591	FALSE	FALSE	FALSE	Cmdhnv	11	13076504	0.265578	0.0193154	306314	MIGRAINE	TRUE	reported	textfile	11	13098051	0.0123746	9.94741e-06	14306	ebi-a-GCST90016929	|| id:ebi-a-GCST90016929	TRUE	reported	igd	2	TRUE	high	0.00131724	18.8666
rs12446429	T	C	T	C	0.0810099	0.00897826	0.1362	0.195945	FALSE	FALSE	FALSE	Cmdhnv	16	848055	0.693661	0.0227937	306314	MIGRAINE	TRUE	reported	textfile	16	898055	0.019073	8.52884e-06	14306	ebi-a-GCST90016929	|| id:ebi-a-GCST90016929	TRUE	reported	igd	2	TRUE	high	0.00125943	18.0375
rs13020688	G	A	G	A	0.0584045	-0.0309991	0.3529	0.305412	FALSE	FALSE	FALSE	Cmdhnv	2	192013806	0.109136	0.0193492	306314	MIGRAINE	TRUE	reported	textfile	2	192878532	0.0122081	1.57373e-06	14306	ebi-a-GCST90016929	|| id:ebi-a-GCST90016929	TRUE	reported	igd	2	TRUE	high	0.00159729	22.8842
rs182549	T	C	T	C	-0.11707	0.0239867	0.5089	0.598746	FALSE	FALSE	FALSE	Cmdhnv	2	135859184	0.187382	0.0181943	306314	MIGRAINE	TRUE	reported	textfile	2	136616754	0.0126703	5.94155e-20	14306	ebi-a-GCST90016929	|| id:ebi-a-GCST90016929	TRUE	reported	igd	2	TRUE	high	0.00593219	85.3605
rs4957061	T	C	T	C	0.0569873	0.0018692	0.4652	0.423442	FALSE	FALSE	FALSE	Cmdhnv	5	520981	0.917506	0.0180468	306314	MIGRAINE	TRUE	reported	textfile	5	521096	0.0116907	1.1517e-06	14306	ebi-a-GCST90016929	|| id:ebi-a-GCST90016929	TRUE	reported	igd	2	TRUE	high	0.0016582	23.7582
rs540489	T	G	T	G	-0.0632518	0.0166315	0.2336	0.175839	FALSE	FALSE	FALSE	Cmdhnv	17	74901626	0.476521	0.0233619	306314	MIGRAINE	TRUE	reported	textfile	17	72897722	0.013817	5.36809e-06	14306	ebi-a-GCST90016929	|| id:ebi-a-GCST90016929	TRUE	reported	igd	2	TRUE	high	0.00146273	20.9535
rs55888705	A	G	A	G	0.053673	-0.00546736	0.3867	0.281556	FALSE	FALSE	FALSE	Cmdhnv	4	1516099	0.78228	0.0197842	306314	MIGRAINE	TRUE	reported	textfile	4	1517826	0.0120586	8.66204e-06	14306	ebi-a-GCST90016929	|| id:ebi-a-GCST90016929	TRUE	reported	igd	2	TRUE	high	0.00138293	19.8088
rs6899771	A	G	A	G	-0.0914312	0.0251617	0.0954	0.1002	FALSE	FALSE	FALSE	Cmdhnv	6	96958344	0.389331	0.0292296	306314	MIGRAINE	TRUE	reported	textfile	6	97406220	0.0202604	7.27998e-06	14306	ebi-a-GCST90016929	|| id:ebi-a-GCST90016929	TRUE	reported	igd	2	TRUE	high	0.00142153	20.3625
rs7174549	T	C	T	C	-0.0551726	-0.000749419	0.6441	0.641251	FALSE	FALSE	FALSE	Cmdhnv	15	91920073	0.967673	0.0184919	306314	MIGRAINE	TRUE	reported	textfile	15	92463303	0.0124655	6.86784e-06	14306	ebi-a-GCST90016929	|| id:ebi-a-GCST90016929	TRUE	reported	igd	2	TRUE	high	0.00136746	19.5869
rs7322849	T	C	T	C	0.110676	-0.00888707	0.0964	0.0910089	FALSE	FALSE	FALSE	Cmdhnv	13	112205515	0.774226	0.0309814	306314	MIGRAINE	TRUE	reported	textfile	13	112859829	0.0200996	1.74032e-08	14306	ebi-a-GCST90016929	|| id:ebi-a-GCST90016929	TRUE	reported	igd	2	TRUE	high	0.00211492	30.316
rs857444	C	T	C	T	0.0553965	-0.00595055	0.3608	0.3699	FALSE	FALSE	FALSE	Cmdhnv	6	14617360	0.746103	0.0183783	306314	MIGRAINE	TRUE	reported	textfile	6	14617591	0.0120669	3.8249e-06	14306	ebi-a-GCST90016929	|| id:ebi-a-GCST90016929	TRUE	reported	igd	2	TRUE	high	0.00147101	21.0723
rs10875374	T	C	T	C	0.0536759	0.0146279	0.5517	0.531528	FALSE	FALSE	FALSE	bVZFJB	1	101339253	0.408974	0.0177157	306314	MIGRAINE	TRUE	reported	textfile	1	101804809	0.0119436	8.09823e-06	14306	ebi-a-GCST90016931	|| id:ebi-a-GCST90016931	TRUE	reported	igd	2	TRUE	high	0.0014098	20.1942
rs12186080	G	A	G	A	0.0748236	0.0274894	0.161	0.16556	FALSE	FALSE	FALSE	bVZFJB	3	132877783	0.248751	0.0238336	306314	MIGRAINE	TRUE	reported	textfile	3	132596627	0.016246	5.33962e-06	14306	ebi-a-GCST90016931	|| id:ebi-a-GCST90016931	TRUE	reported	igd	2	TRUE	high	0.00148055	21.2092
rs12341505	G	A	G	A	0.0814503	-0.00680752	0.1113	0.0930842	FALSE	FALSE	FALSE	bVZFJB	9	133845759	0.823934	0.0305972	306314	MIGRAINE	TRUE	reported	textfile	9	136710881	0.0179338	4.54485e-06	14306	ebi-a-GCST90016931	|| id:ebi-a-GCST90016931	TRUE	reported	igd	2	TRUE	high	0.00143978	20.6243
rs2795528	G	A	G	A	-0.180969	-0.0202509	0.0487	0.0554234	FALSE	FALSE	FALSE	bVZFJB	10	42774816	0.600019	0.0386192	306314	MIGRAINE	TRUE	reported	textfile	10	43270264	0.0390911	3.80627e-06	14306	ebi-a-GCST90016931	|| id:ebi-a-GCST90016931	TRUE	reported	igd	2	TRUE	high	0.00149584	21.4285
rs2817172	C	T	C	T	0.0563367	-0.0164279	0.4125	0.397047	FALSE	FALSE	FALSE	bVZFJB	1	3124955	0.364775	0.0181263	306314	MIGRAINE	TRUE	reported	textfile	1	3041519	0.012392	5.27024e-06	14306	ebi-a-GCST90016931	|| id:ebi-a-GCST90016931	TRUE	reported	igd	2	TRUE	high	0.00144263	20.6652
rs4723021	T	C	T	C	-0.106376	-0.0198442	0.0577	0.0678368	FALSE	FALSE	FALSE	bVZFJB	7	30895044	0.577696	0.0356427	306314	MIGRAINE	TRUE	reported	textfile	7	30934659	0.0241944	7.42147e-06	14306	ebi-a-GCST90016931	|| id:ebi-a-GCST90016931	TRUE	reported	igd	2	TRUE	high	0.00134944	19.3284
rs550843	T	C	T	C	-0.0734787	0.0168496	0.1491	0.280109	FALSE	FALSE	FALSE	bVZFJB	6	165309343	0.393165	0.0197327	306314	MIGRAINE	TRUE	reported	textfile	6	165722832	0.0168383	7.0912e-06	14306	ebi-a-GCST90016931	|| id:ebi-a-GCST90016931	TRUE	reported	igd	2	TRUE	high	0.00132932	19.0399
rs56188186	A	G	A	G	0.0967773	0.0156639	0.0755	0.0482154	FALSE	FALSE	FALSE	bVZFJB	16	87677084	0.710533	0.0422048	306314	MIGRAINE	TRUE	reported	textfile	16	87710690	0.0217471	8.24442e-06	14306	ebi-a-GCST90016931	|| id:ebi-a-GCST90016931	TRUE	reported	igd	2	TRUE	high	0.00138237	19.8008
rs62397761	A	G	A	G	0.0615805	-0.000248781	0.2863	0.32029	FALSE	FALSE	FALSE	bVZFJB	6	48125278	0.989549	0.0189933	306314	MIGRAINE	TRUE	reported	textfile	6	48093014	0.0136198	9.07716e-06	14306	ebi-a-GCST90016931	|| id:ebi-a-GCST90016931	TRUE	reported	igd	2	TRUE	high	0.00142694	20.4402
rs881532	G	A	G	A	0.0533035	-0.0148886	0.5229	0.503142	FALSE	FALSE	FALSE	bVZFJB	22	47411024	0.401708	0.0177547	306314	MIGRAINE	TRUE	reported	textfile	22	47806774	0.0119011	7.8966e-06	14306	ebi-a-GCST90016931	|| id:ebi-a-GCST90016931	TRUE	reported	igd	2	TRUE	high	0.00140027	20.0575
rs10517600	G	T	G	T	-0.0626993	0.00937783	0.4642	0.379821	FALSE	FALSE	FALSE	XUN8Yb	4	154711806	0.607757	0.0182705	306314	MIGRAINE	TRUE	reported	textfile	4	155632958	0.0139364	6.82763e-06	14306	ebi-a-GCST90016932	|| id:ebi-a-GCST90016932	TRUE	reported	igd	2	TRUE	high	0.00141284	20.2378
rs10904722	C	T	C	T	-0.0672314	0.0143886	0.2813	0.237986	FALSE	FALSE	FALSE	XUN8Yb	10	6672462	0.489978	0.0208427	306314	MIGRAINE	TRUE	reported	textfile	10	6714424	0.0147123	5.04836e-06	14306	ebi-a-GCST90016932	|| id:ebi-a-GCST90016932	TRUE	reported	igd	2	TRUE	high	0.00145758	20.8796
rs118104867	C	T	C	T	0.214464	-0.0183056	0.0487	0.0691469	FALSE	FALSE	FALSE	XUN8Yb	8	122965298	0.594382	0.034377	306314	MIGRAINE	TRUE	reported	textfile	8	123977538	0.0455098	3.43598e-06	14306	ebi-a-GCST90016932	|| id:ebi-a-GCST90016932	TRUE	reported	igd	2	TRUE	high	0.00154991	22.2044
rs13409132	A	G	A	G	-0.165419	-0.0170077	0.0447	0.0361049	FALSE	FALSE	FALSE	XUN8Yb	2	204751623	0.729227	0.0491336	306314	MIGRAINE	TRUE	reported	textfile	2	205616346	0.0352154	4.3723e-06	14306	ebi-a-GCST90016932	|| id:ebi-a-GCST90016932	TRUE	reported	igd	2	TRUE	high	0.00153999	22.062
rs17121075	G	A	G	A	0.0769254	0.0151933	0.168	0.214594	FALSE	FALSE	FALSE	XUN8Yb	14	85390452	0.481946	0.0216067	306314	MIGRAINE	TRUE	reported	textfile	14	85856796	0.0172234	7.91425e-06	14306	ebi-a-GCST90016932	|| id:ebi-a-GCST90016932	TRUE	reported	igd	2	TRUE	high	0.00139245	19.9453
rs2191834	T	G	T	G	-0.0746375	-0.000136343	0.7604	0.759847	FALSE	FALSE	FALSE	XUN8Yb	2	229078235	0.994785	0.0208605	306314	MIGRAINE	TRUE	reported	textfile	2	229942951	0.0159136	2.50196e-06	14306	ebi-a-GCST90016932	|| id:ebi-a-GCST90016932	TRUE	reported	igd	2	TRUE	high	0.00153529	21.9946
rs28691777	C	T	C	T	0.137134	-0.000295167	0.0716	0.0430358	FALSE	FALSE	FALSE	XUN8Yb	17	60072044	0.994629	0.0438494	306314	MIGRAINE	TRUE	reported	textfile	17	58149405	0.0266996	6.95697e-07	14306	ebi-a-GCST90016932	|| id:ebi-a-GCST90016932	TRUE	reported	igd	2	TRUE	high	0.00184061	26.3767
rs34088226	A	G	A	G	-0.117807	-0.0490776	0.0706	0.0589686	FALSE	FALSE	FALSE	XUN8Yb	5	4308833	0.198832	0.0381961	306314	MIGRAINE	TRUE	reported	textfile	5	4308946	0.026924	7.66214e-06	14306	ebi-a-GCST90016932	|| id:ebi-a-GCST90016932	TRUE	reported	igd	2	TRUE	high	0.00133648	19.1427
rs55682560	C	T	C	T	-0.131519	-0.000475875	0.0696	0.0779251	FALSE	FALSE	FALSE	XUN8Yb	15	86849059	0.988512	0.0330504	306314	MIGRAINE	TRUE	reported	textfile	15	87392290	0.0261319	4.97038e-07	14306	ebi-a-GCST90016932	|| id:ebi-a-GCST90016932	TRUE	reported	igd	2	TRUE	high	0.00176746	25.3264
rs6588624	A	G	A	G	0.0662317	0.0101644	0.5288	0.482059	FALSE	FALSE	FALSE	XUN8Yb	1	56383867	0.567749	0.0177895	306314	MIGRAINE	TRUE	reported	textfile	1	56849539	0.0138147	1.79287e-06	14306	ebi-a-GCST90016932	|| id:ebi-a-GCST90016932	TRUE	reported	igd	2	TRUE	high	0.00160411	22.982
rs66714985	A	C	A	C	0.116908	-0.0186581	0.0845	0.101692	FALSE	FALSE	FALSE	XUN8Yb	8	3447600	0.525883	0.0294151	306314	MIGRAINE	TRUE	reported	textfile	8	3305122	0.0252447	4.85333e-06	14306	ebi-a-GCST90016932	|| id:ebi-a-GCST90016932	TRUE	reported	igd	2	TRUE	high	0.00149685	21.4431
rs7226487	A	G	A	G	-0.0643682	0.0316697	0.4761	0.451645	FALSE	FALSE	FALSE	XUN8Yb	18	76661168	0.0748118	0.0177758	306314	MIGRAINE	TRUE	reported	textfile	18	74373125	0.0138701	3.58286e-06	14306	ebi-a-GCST90016932	|| id:ebi-a-GCST90016932	TRUE	reported	igd	2	TRUE	high	0.00150318	21.5339
rs7538034	T	G	T	G	-0.078598	-0.0144825	0.2078	0.162794	FALSE	FALSE	FALSE	XUN8Yb	1	70926011	0.550449	0.0242552	306314	MIGRAINE	TRUE	reported	textfile	1	71391694	0.0165982	2.36706e-06	14306	ebi-a-GCST90016932	|| id:ebi-a-GCST90016932	TRUE	reported	igd	2	TRUE	high	0.00156496	22.4202
rs7725895	A	G	A	G	-0.116224	0.031282	0.0895	0.120015	FALSE	FALSE	FALSE	XUN8Yb	5	142865333	0.247113	0.0270281	306314	MIGRAINE	TRUE	reported	textfile	5	142244898	0.0240367	3.94357e-06	14306	ebi-a-GCST90016932	|| id:ebi-a-GCST90016932	TRUE	reported	igd	2	TRUE	high	0.0016316	23.3766
rs989682	A	G	A	G	0.070194	0.00047789	0.2823	0.229209	FALSE	FALSE	FALSE	XUN8Yb	3	15522946	0.981833	0.0209869	306314	MIGRAINE	TRUE	reported	textfile	3	15564453	0.0155364	6.84715e-06	14306	ebi-a-GCST90016932	|| id:ebi-a-GCST90016932	TRUE	reported	igd	2	TRUE	high	0.00142483	20.4098
rs11073596	G	T	G	T	-0.0510212	0.00100957	0.66	0.61796	FALSE	FALSE	FALSE	AfpJ4j	15	85890348	0.956104	0.0183416	306314	MIGRAINE	TRUE	reported	textfile	15	86433579	0.0114339	8.14442e-06	14306	ebi-a-GCST90016933	|| id:ebi-a-GCST90016933	TRUE	reported	igd	2	TRUE	high	0.00138992	19.9091
rs11250875	T	C	T	C	0.06075	-0.030211	0.2087	0.214346	FALSE	FALSE	FALSE	AfpJ4j	10	1880537	0.163708	0.0216923	306314	MIGRAINE	TRUE	reported	textfile	10	1922731	0.0130939	4.82848e-06	14306	ebi-a-GCST90016933	|| id:ebi-a-GCST90016933	TRUE	reported	igd	2	TRUE	high	0.00150239	21.5226
rs11656361	A	C	A	C	0.0773006	-0.0283342	0.1292	0.183104	FALSE	FALSE	FALSE	AfpJ4j	17	8218014	0.216953	0.0229488	306314	MIGRAINE	TRUE	reported	textfile	17	8121332	0.017553	8.0201e-06	14306	ebi-a-GCST90016933	|| id:ebi-a-GCST90016933	TRUE	reported	igd	2	TRUE	high	0.00135381	19.3911
rs12974142	G	A	G	A	0.0789796	-0.0664351	0.1083	0.0702805	FALSE	FALSE	FALSE	AfpJ4j	19	52391913	0.0582103	0.0350745	306314	MIGRAINE	TRUE	reported	textfile	19	52895166	0.0177205	8.51236e-06	14306	ebi-a-GCST90016933	|| id:ebi-a-GCST90016933	TRUE	reported	igd	2	TRUE	high	0.00138662	19.8617
rs13307134	T	C	T	C	-0.0565686	0.0191519	0.7644	0.83281	FALSE	FALSE	FALSE	AfpJ4j	7	105444233	0.424526	0.023982	306314	MIGRAINE	TRUE	reported	textfile	7	105084680	0.0126265	7.79938e-06	14306	ebi-a-GCST90016933	|| id:ebi-a-GCST90016933	TRUE	reported	igd	2	TRUE	high	0.00140106	20.0689
rs1397793	A	G	A	G	0.0498855	0.00625718	0.6143	0.690618	FALSE	FALSE	FALSE	AfpJ4j	5	91175634	0.747598	0.0194438	306314	MIGRAINE	TRUE	reported	textfile	5	90471451	0.0112446	9.77372e-06	14306	ebi-a-GCST90016933	|| id:ebi-a-GCST90016933	TRUE	reported	igd	2	TRUE	high	0.00137387	19.6789
rs1816223	G	A	G	A	0.0586265	-0.0171073	0.7893	0.799284	FALSE	FALSE	FALSE	AfpJ4j	12	11341087	0.43925	0.0221179	306314	MIGRAINE	TRUE	reported	textfile	12	11494021	0.0129006	4.84117e-06	14306	ebi-a-GCST90016933	|| id:ebi-a-GCST90016933	TRUE	reported	igd	2	TRUE	high	0.00144153	20.6494
rs240104	T	C	T	C	-0.0603429	0.0158632	0.2445	0.284836	FALSE	FALSE	FALSE	AfpJ4j	1	176602295	0.422476	0.0197762	306314	MIGRAINE	TRUE	reported	textfile	1	176571431	0.0126849	1.51604e-06	14306	ebi-a-GCST90016933	|| id:ebi-a-GCST90016933	TRUE	reported	igd	2	TRUE	high	0.00157933	22.6265
rs2442778	A	G	A	G	0.116408	-0.0105965	0.9543	0.948769	FALSE	FALSE	FALSE	AfpJ4j	3	11612938	0.7907	0.0399262	306314	MIGRAINE	TRUE	reported	textfile	3	11654412	0.0258545	9.02693e-06	14306	ebi-a-GCST90016933	|| id:ebi-a-GCST90016933	TRUE	reported	igd	2	TRUE	high	0.00141501	20.269
rs3025411	A	G	A	G	0.0926543	-0.0311804	0.1044	0.107051	FALSE	FALSE	FALSE	AfpJ4j	9	133647784	0.278487	0.0287715	306314	MIGRAINE	TRUE	reported	textfile	9	136512906	0.0209468	8.26913e-06	14306	ebi-a-GCST90016933	|| id:ebi-a-GCST90016933	TRUE	reported	igd	2	TRUE	high	0.00136579	19.563
rs34739816	G	T	G	T	0.0965017	-0.0298102	0.0815	0.0583541	FALSE	FALSE	FALSE	AfpJ4j	17	39220432	0.434968	0.038183	306314	MIGRAINE	TRUE	reported	textfile	17	37376685	0.0207666	3.88356e-06	14306	ebi-a-GCST90016933	|| id:ebi-a-GCST90016933	TRUE	reported	igd	2	TRUE	high	0.00150718	21.5913
rs67561917	A	G	A	G	-0.0714367	-0.0218248	0.1421	0.18118	FALSE	FALSE	FALSE	AfpJ4j	20	63440724	0.343704	0.0230494	306314	MIGRAINE	TRUE	reported	textfile	20	62072077	0.0154113	5.39126e-06	14306	ebi-a-GCST90016933	|| id:ebi-a-GCST90016933	TRUE	reported	igd	2	TRUE	high	0.00149966	21.4834
rs719099	A	G	A	G	0.0778402	-0.0314702	0.1362	0.0986299	FALSE	FALSE	FALSE	AfpJ4j	10	64039457	0.289495	0.0297105	306314	MIGRAINE	TRUE	reported	textfile	10	65799217	0.0155815	5.43313e-07	14306	ebi-a-GCST90016933	|| id:ebi-a-GCST90016933	TRUE	reported	igd	2	TRUE	high	0.00174146	24.9533
rs8010111	A	G	A	G	0.103377	-0.0476517	0.9354	0.917935	FALSE	FALSE	FALSE	AfpJ4j	14	39191305	0.147388	0.03289	306314	MIGRAINE	TRUE	reported	textfile	14	39660509	0.0229286	6.8962e-06	14306	ebi-a-GCST90016933	|| id:ebi-a-GCST90016933	TRUE	reported	igd	2	TRUE	high	0.00141892	20.3251
rs112893842	T	C	T	C	0.110761	-0.00595553	0.0974	0.0905668	FALSE	FALSE	FALSE	HAiG8y	9	8786663	0.849711	0.0314297	306314	MIGRAINE	TRUE	reported	textfile	9	8786663	0.0232545	2.7503e-06	14306	ebi-a-GCST90016934	|| id:ebi-a-GCST90016934	TRUE	reported	igd	2	TRUE	high	0.00158326	22.6829
rs1582238	C	T	C	T	-0.0801923	0.00272172	0.6282	0.642528	FALSE	FALSE	FALSE	HAiG8y	1	118181062	0.883363	0.0185521	306314	MIGRAINE	TRUE	reported	textfile	1	118723685	0.0167061	1.692e-06	14306	ebi-a-GCST90016934	|| id:ebi-a-GCST90016934	TRUE	reported	igd	2	TRUE	high	0.00160804	23.0385
rs17051335	C	T	C	T	-0.134314	0.0146843	0.0795	0.101845	FALSE	FALSE	FALSE	HAiG8y	4	121281755	0.613966	0.0291112	306314	MIGRAINE	TRUE	reported	textfile	4	122202910	0.0292201	4.58121e-06	14306	ebi-a-GCST90016934	|| id:ebi-a-GCST90016934	TRUE	reported	igd	2	TRUE	high	0.00147476	21.1261
rs1908593	T	C	T	C	0.070223	-0.00403297	0.5378	0.559388	FALSE	FALSE	FALSE	HAiG8y	18	61358915	0.822637	0.0179919	306314	MIGRAINE	TRUE	reported	textfile	18	59026148	0.0156601	7.85905e-06	14306	ebi-a-GCST90016934	|| id:ebi-a-GCST90016934	TRUE	reported	igd	2	TRUE	high	0.00140359	20.1052
rs4344384	T	G	T	G	-0.0708803	-0.000840309	0.5258	0.503137	FALSE	FALSE	FALSE	HAiG8y	10	64647609	0.962298	0.0177767	306314	MIGRAINE	TRUE	reported	textfile	10	66407366	0.0156121	5.86017e-06	14306	ebi-a-GCST90016934	|| id:ebi-a-GCST90016934	TRUE	reported	igd	2	TRUE	high	0.00143875	20.6095
rs4677103	A	G	A	G	0.0977203	-0.0533124	0.171	0.180281	FALSE	FALSE	FALSE	HAiG8y	3	72158643	0.0231841	0.0234816	306314	MIGRAINE	TRUE	reported	textfile	3	72207794	0.0197033	9.42193e-07	14306	ebi-a-GCST90016934	|| id:ebi-a-GCST90016934	TRUE	reported	igd	2	TRUE	high	0.00171643	24.5941
rs540220	C	T	C	T	0.123954	-0.00581069	0.9404	0.911502	FALSE	FALSE	FALSE	HAiG8y	9	90569026	0.852401	0.0312309	306314	MIGRAINE	TRUE	reported	textfile	9	93331308	0.0289814	9.48135e-06	14306	ebi-a-GCST90016934	|| id:ebi-a-GCST90016934	TRUE	reported	igd	2	TRUE	high	0.00127705	18.2903
rs55658617	T	C	T	C	0.177314	0.0411814	0.0696	0.0357054	FALSE	FALSE	FALSE	HAiG8y	21	40439076	0.3969	0.0486105	306314	MIGRAINE	TRUE	reported	textfile	21	41811003	0.0361844	1.40608e-06	14306	ebi-a-GCST90016934	|| id:ebi-a-GCST90016934	TRUE	reported	igd	2	TRUE	high	0.0016757	24.0095
rs72731813	C	T	C	T	-0.149751	0.0012429	0.0815	0.0487389	FALSE	FALSE	FALSE	HAiG8y	4	146493591	0.976045	0.0413916	306314	MIGRAINE	TRUE	reported	textfile	4	147414743	0.0293415	2.75778e-07	14306	ebi-a-GCST90016934	|| id:ebi-a-GCST90016934	TRUE	reported	igd	2	TRUE	high	0.00181747	26.0444
rs9608282	T	G	T	G	0.139014	0.00138394	0.0656	0.0330713	FALSE	FALSE	FALSE	HAiG8y	22	24408113	0.97777	0.0496671	306314	MIGRAINE	TRUE	reported	textfile	22	24804081	0.0299429	4.60829e-06	14306	ebi-a-GCST90016934	|| id:ebi-a-GCST90016934	TRUE	reported	igd	2	TRUE	high	0.00150438	21.5511
rs9725395	A	G	A	G	-0.138357	-0.0136244	0.0875	0.113786	FALSE	FALSE	FALSE	HAiG8y	1	84739949	0.625148	0.0278864	306314	MIGRAINE	TRUE	reported	textfile	1	85205632	0.0295185	3.41374e-06	14306	ebi-a-GCST90016934	|| id:ebi-a-GCST90016934	TRUE	reported	igd	2	TRUE	high	0.00153331	21.9661
rs11599763	C	T	C	T	0.0555931	-0.0132961	0.6103	0.591987	FALSE	FALSE	FALSE	eaT828	10	11813600	0.465478	0.0182175	306314	MIGRAINE	TRUE	reported	textfile	10	11855599	0.0117493	2.49701e-06	14306	ebi-a-GCST90016935	|| id:ebi-a-GCST90016935	TRUE	reported	igd	2	TRUE	high	0.0015625	22.385
rs17791387	A	G	A	G	-0.0729251	-0.0353797	0.1412	0.0952438	FALSE	FALSE	FALSE	eaT828	9	79219511	0.242947	0.0302998	306314	MIGRAINE	TRUE	reported	textfile	9	81834426	0.0154381	2.09677e-06	14306	ebi-a-GCST90016935	|| id:ebi-a-GCST90016935	TRUE	reported	igd	2	TRUE	high	0.0015573	22.3103
rs2692012	G	A	G	A	-0.114231	0.113375	0.9364	0.945531	FALSE	FALSE	FALSE	eaT828	1	204022477	0.00470067	0.0401064	306314	MIGRAINE	TRUE	reported	textfile	1	203991605	0.0253568	1.5639e-06	14306	ebi-a-GCST90016935	|| id:ebi-a-GCST90016935	TRUE	reported	igd	2	TRUE	high	0.00141659	20.2917
rs2838334	G	A	G	A	0.0571419	0.0131591	0.3231	0.343383	FALSE	FALSE	FALSE	eaT828	21	43645080	0.479794	0.0186222	306314	MIGRAINE	TRUE	reported	textfile	21	45064961	0.012423	3.82375e-06	14306	ebi-a-GCST90016935	|| id:ebi-a-GCST90016935	TRUE	reported	igd	2	TRUE	high	0.00147671	21.1542
rs3935584	C	T	C	T	-0.0525838	0.00601121	0.496	0.532631	FALSE	FALSE	FALSE	eaT828	2	233064573	0.736043	0.0178322	306314	MIGRAINE	TRUE	reported	textfile	2	233929283	0.0115757	6.78141e-06	14306	ebi-a-GCST90016935	|| id:ebi-a-GCST90016935	TRUE	reported	igd	2	TRUE	high	0.00144034	20.6323
rs4506934	C	T	C	T	-0.0943381	-0.0420937	0.1123	0.117888	FALSE	FALSE	FALSE	eaT828	17	2953368	0.127685	0.0276333	306314	MIGRAINE	TRUE	reported	textfile	17	2856662	0.020138	3.16046e-06	14306	ebi-a-GCST90016935	|| id:ebi-a-GCST90016935	TRUE	reported	igd	2	TRUE	high	0.00153164	21.9422
rs6058181	C	T	C	T	0.0834742	-0.0286937	0.1233	0.163726	FALSE	FALSE	FALSE	eaT828	20	35106998	0.232353	0.0240251	306314	MIGRAINE	TRUE	reported	textfile	20	33694801	0.0166111	2.69911e-07	14306	ebi-a-GCST90016935	|| id:ebi-a-GCST90016935	TRUE	reported	igd	2	TRUE	high	0.00176207	25.2492
rs72647048	T	C	T	C	-0.0770089	0.0445509	0.1163	0.112625	FALSE	FALSE	FALSE	eaT828	8	56952819	0.115552	0.0283092	306314	MIGRAINE	TRUE	reported	textfile	8	57865378	0.017089	9.60882e-06	14306	ebi-a-GCST90016935	|| id:ebi-a-GCST90016935	TRUE	reported	igd	2	TRUE	high	0.00141747	20.3043
rs9928243	C	A	C	A	-0.0541732	0.0368087	0.4254	0.472538	FALSE	FALSE	FALSE	eaT828	16	71507738	0.0380435	0.0177444	306314	MIGRAINE	TRUE	reported	textfile	16	71541641	0.0117819	4.48477e-06	14306	ebi-a-GCST90016935	|| id:ebi-a-GCST90016935	TRUE	reported	igd	2	TRUE	high	0.00147563	21.1387
rs11026530	T	C	T	C	0.0822408	-0.00128732	0.1342	0.150286	FALSE	FALSE	FALSE	dvv3LX	11	22357551	0.958325	0.024635	306314	MIGRAINE	TRUE	reported	textfile	11	22379097	0.0186379	9.42692e-06	14306	ebi-a-GCST90016936	|| id:ebi-a-GCST90016936	TRUE	reported	igd	2	TRUE	high	0.00135916	19.4679
rs2374342	C	A	C	A	0.0582927	-0.0155245	0.3569	0.413369	FALSE	FALSE	FALSE	dvv3LX	2	41906402	0.391261	0.0181079	306314	MIGRAINE	TRUE	reported	textfile	2	42133542	0.0126195	4.51617e-06	14306	ebi-a-GCST90016936	|| id:ebi-a-GCST90016936	TRUE	reported	igd	2	TRUE	high	0.00148929	21.3345
rs35673018	G	A	G	A	0.0899642	-0.0332094	0.0944	0.0894486	FALSE	FALSE	FALSE	dvv3LX	16	54293833	0.285969	0.0311239	306314	MIGRAINE	TRUE	reported	textfile	16	54327745	0.0202934	7.63115e-06	14306	ebi-a-GCST90016936	|| id:ebi-a-GCST90016936	TRUE	reported	igd	2	TRUE	high	0.00137188	19.6503
rs504442	T	G	T	G	0.084159	-0.055638	0.1392	0.105104	FALSE	FALSE	FALSE	dvv3LX	18	57478315	0.0535735	0.028824	306314	MIGRAINE	TRUE	reported	textfile	18	55145547	0.0189479	5.17095e-06	14306	ebi-a-GCST90016936	|| id:ebi-a-GCST90016936	TRUE	reported	igd	2	TRUE	high	0.00137709	19.7251
rs62210023	A	G	A	G	0.0606754	-0.023884	0.3519	0.346066	FALSE	FALSE	FALSE	dvv3LX	20	56765036	0.199603	0.0186203	306314	MIGRAINE	TRUE	reported	textfile	20	55340092	0.0130125	3.13163e-06	14306	ebi-a-GCST90016936	|| id:ebi-a-GCST90016936	TRUE	reported	igd	2	TRUE	high	0.00151749	21.7392
rs78143293	A	G	A	G	-0.0848521	0.0347276	0.1441	0.121411	FALSE	FALSE	FALSE	dvv3LX	18	60005103	0.202383	0.0272417	306314	MIGRAINE	TRUE	reported	textfile	18	57672335	0.0170415	1.19564e-06	14306	ebi-a-GCST90016936	|| id:ebi-a-GCST90016936	TRUE	reported	igd	2	TRUE	high	0.00172997	24.7884
rs79757635	C	A	C	A	0.0758597	0.0119347	0.161	0.138378	FALSE	FALSE	FALSE	dvv3LX	13	110188071	0.647652	0.0261139	306314	MIGRAINE	TRUE	reported	textfile	13	110840418	0.0171286	9.31859e-06	14306	ebi-a-GCST90016936	|| id:ebi-a-GCST90016936	TRUE	reported	igd	2	TRUE	high	0.00136919	19.6118
rs1074800	G	A	G	A	-0.0492438	0.00334494	0.6014	0.580962	FALSE	FALSE	FALSE	tauszE	5	3002432	0.85238	0.0179756	306314	MIGRAINE	TRUE	reported	textfile	5	3002546	0.010887	6.14582e-06	14306	ebi-a-GCST90016937	|| id:ebi-a-GCST90016937	TRUE	reported	igd	2	TRUE	high	0.00142806	20.4562
rs10781552	C	T	C	T	-0.0552212	0.00987919	0.3121	0.279759	FALSE	FALSE	FALSE	tauszE	10	132083729	0.61719	0.0197648	306314	MIGRAINE	TRUE	reported	textfile	10	133897233	0.0116074	2.33115e-06	14306	ebi-a-GCST90016937	|| id:ebi-a-GCST90016937	TRUE	reported	igd	2	TRUE	high	0.00157956	22.6298
rs17530232	A	G	A	G	0.10305	0.0457132	0.0765	0.0537383	FALSE	FALSE	FALSE	tauszE	13	39811320	0.251294	0.0398472	306314	MIGRAINE	TRUE	reported	textfile	13	40385457	0.0224648	2.79126e-06	14306	ebi-a-GCST90016937	|| id:ebi-a-GCST90016937	TRUE	reported	igd	2	TRUE	high	0.0014687	21.0392
rs1884466	C	T	C	T	-0.0475363	-0.023796	0.4513	0.520034	FALSE	FALSE	FALSE	tauszE	1	63673525	0.182716	0.017859	306314	MIGRAINE	TRUE	reported	textfile	1	64139196	0.0106939	9.52708e-06	14306	ebi-a-GCST90016937	|| id:ebi-a-GCST90016937	TRUE	reported	igd	2	TRUE	high	0.00137931	19.7569
rs2300774	A	G	A	G	-0.0524152	0.0194219	0.5924	0.560856	FALSE	FALSE	FALSE	tauszE	3	196066841	0.275805	0.0178217	306314	MIGRAINE	TRUE	reported	textfile	3	195793712	0.0106784	8.95468e-07	14306	ebi-a-GCST90016937	|| id:ebi-a-GCST90016937	TRUE	reported	igd	2	TRUE	high	0.00168133	24.0903
rs290833	T	G	T	G	-0.0497374	0.00961728	0.3688	0.494031	FALSE	FALSE	FALSE	tauszE	1	96991871	0.588604	0.0177814	306314	MIGRAINE	TRUE	reported	textfile	1	97457427	0.0111376	8.02897e-06	14306	ebi-a-GCST90016937	|| id:ebi-a-GCST90016937	TRUE	reported	igd	2	TRUE	high	0.00139207	19.9399
rs35161940	T	C	T	C	-0.0806041	0.0457109	0.1272	0.106877	FALSE	FALSE	FALSE	tauszE	17	72331083	0.112292	0.0287856	306314	MIGRAINE	TRUE	reported	textfile	17	70327224	0.0167641	1.8451e-06	14306	ebi-a-GCST90016937	|| id:ebi-a-GCST90016937	TRUE	reported	igd	2	TRUE	high	0.00161337	23.115
rs4078432	T	C	T	C	0.0608929	-0.00384822	0.8191	0.827383	FALSE	FALSE	FALSE	tauszE	14	48528003	0.869928	0.0235006	306314	MIGRAINE	TRUE	reported	textfile	14	48997206	0.0133764	4.23107e-06	14306	ebi-a-GCST90016937	|| id:ebi-a-GCST90016937	TRUE	reported	igd	2	TRUE	high	0.00144647	20.7202
rs56970041	T	G	T	G	0.0724145	0.0265192	0.1113	0.061472	FALSE	FALSE	FALSE	tauszE	14	79891267	0.479764	0.0375264	306314	MIGRAINE	TRUE	reported	textfile	14	80357610	0.0164471	5.40344e-06	14306	ebi-a-GCST90016937	|| id:ebi-a-GCST90016937	TRUE	reported	igd	2	TRUE	high	0.00135321	19.3826
rs62504403	C	T	C	T	0.0681159	-0.026356	0.2356	0.195045	FALSE	FALSE	FALSE	tauszE	8	38946033	0.240447	0.0224522	306314	MIGRAINE	TRUE	reported	textfile	8	38803551	0.0127883	1.12264e-07	14306	ebi-a-GCST90016937	|| id:ebi-a-GCST90016937	TRUE	reported	igd	2	TRUE	high	0.00197921	28.3668
rs7234058	T	C	T	C	-0.0945759	-0.00973124	0.0974	0.0900727	FALSE	FALSE	FALSE	tauszE	18	5830508	0.752324	0.0308365	306314	MIGRAINE	TRUE	reported	textfile	18	5830507	0.0194091	9.12347e-07	14306	ebi-a-GCST90016937	|| id:ebi-a-GCST90016937	TRUE	reported	igd	2	TRUE	high	0.00165696	23.7405
rs7826267	G	T	G	T	0.0839071	-0.00107831	0.9254	0.931506	FALSE	FALSE	FALSE	tauszE	8	3097430	0.975951	0.0357695	306314	MIGRAINE	TRUE	reported	textfile	8	2954952	0.0199131	9.28453e-06	14306	ebi-a-GCST90016937	|| id:ebi-a-GCST90016937	TRUE	reported	igd	2	TRUE	high	0.00123955	17.7525
rs8003149	C	T	C	T	0.0538798	0.0276571	0.2823	0.332787	FALSE	FALSE	FALSE	tauszE	14	55689786	0.142288	0.0188487	306314	MIGRAINE	TRUE	reported	textfile	14	56156504	0.0116888	4.08479e-06	14306	ebi-a-GCST90016937	|| id:ebi-a-GCST90016937	TRUE	reported	igd	2	TRUE	high	0.00148303	21.2447
rs10759623	C	T	C	T	-0.162115	-0.00207575	0.1809	0.226123	FALSE	FALSE	FALSE	FhuBUB	9	113059205	0.92199	0.0211968	306314	MIGRAINE	TRUE	reported	textfile	9	115821485	0.032151	5.78309e-07	14306	ebi-a-GCST90016938	|| id:ebi-a-GCST90016938	TRUE	reported	igd	2	TRUE	high	0.00177406	25.4212
rs11547158	A	G	A	G	-0.177599	0.0663429	0.1203	0.134353	FALSE	FALSE	FALSE	FhuBUB	7	149224640	0.00995589	0.0257406	306314	MIGRAINE	TRUE	reported	textfile	7	148921732	0.0372795	2.70222e-06	14306	ebi-a-GCST90016938	|| id:ebi-a-GCST90016938	TRUE	reported	igd	2	TRUE	high	0.00158392	22.6924
rs17379710	T	C	T	C	-0.116383	0.0157264	0.4354	0.410166	FALSE	FALSE	FALSE	FhuBUB	11	35313121	0.381139	0.0179566	306314	MIGRAINE	TRUE	reported	textfile	11	35334668	0.0252125	3.97109e-06	14306	ebi-a-GCST90016938	|| id:ebi-a-GCST90016938	TRUE	reported	igd	2	TRUE	high	0.00148725	21.3052
rs2155352	A	G	A	G	-0.150538	0.0185917	0.2286	0.235866	FALSE	FALSE	FALSE	FhuBUB	11	95624045	0.375076	0.0209601	306314	MIGRAINE	TRUE	reported	textfile	11	95357209	0.0302319	6.63437e-07	14306	ebi-a-GCST90016938	|| id:ebi-a-GCST90016938	TRUE	reported	igd	2	TRUE	high	0.00173018	24.7914
rs2156611	T	C	T	C	-0.112486	-0.0211432	0.492	0.502173	FALSE	FALSE	FALSE	FhuBUB	18	45765899	0.233055	0.0177298	306314	MIGRAINE	TRUE	reported	textfile	18	43345864	0.0251099	9.42671e-06	14306	ebi-a-GCST90016938	|| id:ebi-a-GCST90016938	TRUE	reported	igd	2	TRUE	high	0.00140081	20.0653
rs3733511	A	G	A	G	0.128253	0.025949	0.2942	0.299382	FALSE	FALSE	FALSE	FhuBUB	4	119034632	0.182861	0.0194813	306314	MIGRAINE	TRUE	reported	textfile	4	119955787	0.0274718	3.38556e-06	14306	ebi-a-GCST90016938	|| id:ebi-a-GCST90016938	TRUE	reported	igd	2	TRUE	high	0.00152118	21.7922
rs488164	G	T	G	T	-0.117998	1.51693e-05	0.6163	0.644046	FALSE	FALSE	FALSE	FhuBUB	1	239832151	0.999349	0.0185948	306314	MIGRAINE	TRUE	reported	textfile	1	239995451	0.025516	4.79789e-06	14306	ebi-a-GCST90016938	|| id:ebi-a-GCST90016938	TRUE	reported	igd	2	TRUE	high	0.00149265	21.3827
rs697771	A	G	A	G	-0.117677	-0.00342177	0.4324	0.457164	FALSE	FALSE	FALSE	FhuBUB	16	54081288	0.847947	0.017846	306314	MIGRAINE	TRUE	reported	textfile	16	54115200	0.0251491	3.19374e-06	14306	ebi-a-GCST90016938	|| id:ebi-a-GCST90016938	TRUE	reported	igd	2	TRUE	high	0.00152811	21.8916
rs10404377	A	C	A	C	0.0503183	0.00451867	0.5775	0.578355	FALSE	FALSE	FALSE	U8nO4V	19	16063847	0.803887	0.018197	306314	MIGRAINE	TRUE	reported	textfile	19	16174657	0.011165	6.99021e-06	14306	ebi-a-GCST90016939	|| id:ebi-a-GCST90016939	TRUE	reported	igd	2	TRUE	high	0.00141775	20.3083
rs118170811	A	G	A	G	0.151619	-0.000230328	0.0398	0.0308547	FALSE	FALSE	FALSE	U8nO4V	10	100607139	0.996456	0.051854	306314	MIGRAINE	TRUE	reported	textfile	10	102366896	0.0317112	1.80356e-06	14306	ebi-a-GCST90016939	|| id:ebi-a-GCST90016939	TRUE	reported	igd	2	TRUE	high	0.0015954	22.8571
rs482905	G	T	G	T	0.0596528	-0.0156896	0.2495	0.24779	FALSE	FALSE	FALSE	U8nO4V	1	166587965	0.443134	0.0204581	306314	MIGRAINE	TRUE	reported	textfile	1	166557202	0.012717	3.72349e-06	14306	ebi-a-GCST90016939	|| id:ebi-a-GCST90016939	TRUE	reported	igd	2	TRUE	high	0.0015357	22.0005
rs6501525	A	G	A	G	0.0561559	0.0129618	0.3857	0.340277	FALSE	FALSE	FALSE	U8nO4V	17	72222486	0.490752	0.0188094	306314	MIGRAINE	TRUE	reported	textfile	17	70218627	0.0115587	1.23726e-06	14306	ebi-a-GCST90016939	|| id:ebi-a-GCST90016939	TRUE	reported	igd	2	TRUE	high	0.00164717	23.6
rs66753613	G	A	G	A	0.0651136	0.00891496	0.2048	0.183677	FALSE	FALSE	FALSE	U8nO4V	1	38746349	0.695979	0.0228147	306314	MIGRAINE	TRUE	reported	textfile	1	39212021	0.0144251	8.08295e-06	14306	ebi-a-GCST90016939	|| id:ebi-a-GCST90016939	TRUE	reported	igd	2	TRUE	high	0.00142223	20.3725
rs6797051	C	T	C	T	-0.0805985	0.0246699	0.1173	0.0950337	FALSE	FALSE	FALSE	U8nO4V	3	88946068	0.414871	0.0302568	306314	MIGRAINE	TRUE	reported	textfile	3	88995218	0.0171364	4.89283e-06	14306	ebi-a-GCST90016939	|| id:ebi-a-GCST90016939	TRUE	reported	igd	2	TRUE	high	0.00154392	22.1184
rs7514702	T	C	T	C	-0.0663236	0.011084	0.1769	0.149118	FALSE	FALSE	FALSE	U8nO4V	1	186944891	0.655472	0.0248423	306314	MIGRAINE	TRUE	reported	textfile	1	186914023	0.0141626	3.91643e-06	14306	ebi-a-GCST90016939	|| id:ebi-a-GCST90016939	TRUE	reported	igd	2	TRUE	high	0.00153062	21.9275
rs10402491	C	T	C	T	0.0661701	0.0236179	0.1203	0.168007	FALSE	FALSE	FALSE	XliKtP	19	13314985	0.320516	0.0237749	306314	MIGRAINE	TRUE	reported	textfile	19	13425799	0.014851	7.58351e-06	14306	ebi-a-GCST90016940	|| id:ebi-a-GCST90016940	TRUE	reported	igd	2	TRUE	high	0.00138577	19.8496
rs11139361	C	T	C	T	-0.0494463	-0.0378116	0.6372	0.678075	FALSE	FALSE	FALSE	XliKtP	9	69564931	0.0468965	0.0190273	306314	MIGRAINE	TRUE	reported	textfile	9	72179847	0.0110503	4.26265e-06	14306	ebi-a-GCST90016940	|| id:ebi-a-GCST90016940	TRUE	reported	igd	2	TRUE	high	0.00139764	20.0198
rs112040820	A	G	A	G	0.0549584	-0.0256176	0.2704	0.260345	FALSE	FALSE	FALSE	XliKtP	17	82511188	0.206016	0.0202575	306314	MIGRAINE	TRUE	reported	textfile	17	80469064	0.0117086	2.41835e-06	14306	ebi-a-GCST90016940	|| id:ebi-a-GCST90016940	TRUE	reported	igd	2	TRUE	high	0.0015377	22.0291
rs11841382	G	T	G	T	-0.0718128	0.0508207	0.0736	0.0832457	FALSE	FALSE	FALSE	XliKtP	13	37430535	0.110916	0.0318807	306314	MIGRAINE	TRUE	reported	textfile	13	38004672	0.017462	9.57767e-06	14306	ebi-a-GCST90016940	|| id:ebi-a-GCST90016940	TRUE	reported	igd	2	TRUE	high	0.00118082	16.9104
rs11979110	T	C	T	C	-0.0500924	-0.00343431	0.4473	0.463987	FALSE	FALSE	FALSE	XliKtP	7	130751700	0.846865	0.0177834	306314	MIGRAINE	TRUE	reported	textfile	7	130436459	0.0105069	1.81844e-06	14306	ebi-a-GCST90016940	|| id:ebi-a-GCST90016940	TRUE	reported	igd	2	TRUE	high	0.00158631	22.7266
rs1205443	A	G	A	G	0.0501415	-0.0118429	0.336	0.35159	FALSE	FALSE	FALSE	XliKtP	20	38248466	0.525083	0.0186347	306314	MIGRAINE	TRUE	reported	textfile	20	36876868	0.0112157	7.28836e-06	14306	ebi-a-GCST90016940	|| id:ebi-a-GCST90016940	TRUE	reported	igd	2	TRUE	high	0.00139514	19.9839
rs12760724	A	C	A	C	-0.0484566	0.0297561	0.3439	0.329341	FALSE	FALSE	FALSE	XliKtP	1	213858626	0.115806	0.0189213	306314	MIGRAINE	TRUE	reported	textfile	1	214031969	0.0107934	7.26742e-06	14306	ebi-a-GCST90016940	|| id:ebi-a-GCST90016940	TRUE	reported	igd	2	TRUE	high	0.00140689	20.1525
rs13005175	G	A	G	A	-0.0993483	0.0277858	0.9115	0.95594	FALSE	FALSE	FALSE	XliKtP	2	231605011	0.519521	0.04314	306314	MIGRAINE	TRUE	reported	textfile	2	232469722	0.0218395	8.37067e-06	14306	ebi-a-GCST90016940	|| id:ebi-a-GCST90016940	TRUE	reported	igd	2	TRUE	high	0.00144441	20.6907
rs2159863	A	G	A	G	-0.0585831	0.00641043	0.1978	0.178774	FALSE	FALSE	FALSE	XliKtP	4	10243730	0.780957	0.0230532	306314	MIGRAINE	TRUE	reported	textfile	4	10245354	0.0128742	3.69556e-06	14306	ebi-a-GCST90016940	|| id:ebi-a-GCST90016940	TRUE	reported	igd	2	TRUE	high	0.0014453	20.7035
rs2910921	C	T	C	T	-0.160302	-0.00611329	0.9553	0.971089	FALSE	FALSE	FALSE	XliKtP	5	32348487	0.908214	0.0530244	306314	MIGRAINE	TRUE	reported	textfile	5	32348593	0.035832	8.41977e-06	14306	ebi-a-GCST90016940	|| id:ebi-a-GCST90016940	TRUE	reported	igd	2	TRUE	high	0.00139705	20.0113
rs3127230	C	T	C	T	-0.0503537	0.0111628	0.334	0.304329	FALSE	FALSE	FALSE	XliKtP	10	101632746	0.565083	0.0194031	306314	MIGRAINE	TRUE	reported	textfile	10	103392503	0.0112201	6.20326e-06	14306	ebi-a-GCST90016940	|| id:ebi-a-GCST90016940	TRUE	reported	igd	2	TRUE	high	0.00140585	20.1376
rs35524804	T	C	T	C	-0.0607481	-0.00609058	0.2674	0.213894	FALSE	FALSE	FALSE	XliKtP	9	97351401	0.778062	0.0216096	306314	MIGRAINE	TRUE	reported	textfile	9	100113683	0.0125216	2.44997e-06	14306	ebi-a-GCST90016940	|| id:ebi-a-GCST90016940	TRUE	reported	igd	2	TRUE	high	0.00164253	23.5334
rs7359994	C	T	C	T	0.0503142	0.00445841	0.668	0.597056	FALSE	FALSE	FALSE	XliKtP	19	28917951	0.805058	0.0180644	306314	MIGRAINE	TRUE	reported	textfile	19	29408858	0.0112482	5.35895e-06	14306	ebi-a-GCST90016940	|| id:ebi-a-GCST90016940	TRUE	reported	igd	2	TRUE	high	0.00139666	20.0057
rs79086868	T	C	T	C	0.0776723	-0.0476725	0.1093	0.101246	FALSE	FALSE	FALSE	XliKtP	9	130916218	0.107539	0.0296222	306314	MIGRAINE	TRUE	reported	textfile	9	133791605	0.0164472	3.01426e-06	14306	ebi-a-GCST90016940	|| id:ebi-a-GCST90016940	TRUE	reported	igd	2	TRUE	high	0.00155652	22.2991
rs959845	T	C	T	C	0.0493666	0.0120503	0.5547	0.574144	FALSE	FALSE	FALSE	XliKtP	4	185985647	0.507789	0.0181951	306314	MIGRAINE	TRUE	reported	textfile	4	186906801	0.0107801	5.16952e-06	14306	ebi-a-GCST90016940	|| id:ebi-a-GCST90016940	TRUE	reported	igd	2	TRUE	high	0.00146375	20.9682
rs9929145	G	A	G	A	-0.125721	-0.00978507	0.0616	0.0489918	FALSE	FALSE	FALSE	XliKtP	16	76525287	0.813164	0.0414014	306314	MIGRAINE	TRUE	reported	textfile	16	76559184	0.0245233	2.83596e-07	14306	ebi-a-GCST90016940	|| id:ebi-a-GCST90016940	TRUE	reported	igd	2	TRUE	high	0.00183376	26.2783
rs1530559	G	A	G	A	0.0772453	-0.0201224	0.5676	0.462146	FALSE	FALSE	FALSE	6WE7Y4	2	134998059	0.259855	0.0178591	306314	MIGRAINE	TRUE	reported	textfile	2	135755629	0.0176921	9.6525e-06	14306	ebi-a-GCST90016941	|| id:ebi-a-GCST90016941	TRUE	reported	igd	2	TRUE	high	0.00133073	19.0601
rs16861661	G	A	G	A	-0.193287	0.00300573	0.0497	0.0653143	FALSE	FALSE	FALSE	6WE7Y4	1	18174965	0.932601	0.0355403	306314	MIGRAINE	TRUE	reported	textfile	1	18501459	0.0379293	2.70128e-07	14306	ebi-a-GCST90016941	|| id:ebi-a-GCST90016941	TRUE	reported	igd	2	TRUE	high	0.00181196	25.9654
rs62314653	C	A	C	A	0.177082	0.0235513	0.0626	0.0590891	FALSE	FALSE	FALSE	6WE7Y4	4	108975306	0.533018	0.0377784	306314	MIGRAINE	TRUE	reported	textfile	4	109896462	0.0392269	6.59189e-06	14306	ebi-a-GCST90016941	|| id:ebi-a-GCST90016941	TRUE	reported	igd	2	TRUE	high	0.00142247	20.3761
rs74599091	A	G	A	G	0.191613	-0.0224059	0.0348	0.0188253	FALSE	FALSE	FALSE	6WE7Y4	1	179751534	0.734495	0.0660647	306314	MIGRAINE	TRUE	reported	textfile	1	179720669	0.0425039	7.6952e-06	14306	ebi-a-GCST90016941	|| id:ebi-a-GCST90016941	TRUE	reported	igd	2	TRUE	high	0.00141859	20.3204
rs768253	T	G	T	G	-0.0792344	-0.0263928	0.3907	0.439199	FALSE	FALSE	FALSE	6WE7Y4	8	68097868	0.138724	0.0178263	306314	MIGRAINE	TRUE	reported	textfile	8	69010103	0.0170604	3.60761e-06	14306	ebi-a-GCST90016941	|| id:ebi-a-GCST90016941	TRUE	reported	igd	2	TRUE	high	0.00150549	21.5669
rs77478751	A	G	A	G	-0.219178	-0.0113162	0.0537	0.118267	FALSE	FALSE	FALSE	6WE7Y4	3	173433875	0.681254	0.0275499	306314	MIGRAINE	TRUE	reported	textfile	3	173151665	0.0473566	5.9595e-06	14306	ebi-a-GCST90016941	|| id:ebi-a-GCST90016941	TRUE	reported	igd	2	TRUE	high	0.00149508	21.4177
rs921925	A	C	A	C	0.0999419	-0.0197074	0.2624	0.212767	FALSE	FALSE	FALSE	6WE7Y4	19	6928006	0.365417	0.0217739	306314	MIGRAINE	TRUE	reported	textfile	19	6928017	0.0201687	5.77192e-07	14306	ebi-a-GCST90016941	|| id:ebi-a-GCST90016941	TRUE	reported	igd	2	TRUE	high	0.00171347	24.5515
rs9345899	A	G	A	G	-0.124042	-0.0383062	0.1312	0.10569	FALSE	FALSE	FALSE	6WE7Y4	6	66849430	0.188964	0.0291602	306314	MIGRAINE	TRUE	reported	textfile	6	67559323	0.0278946	9.44583e-06	14306	ebi-a-GCST90016941	|| id:ebi-a-GCST90016941	TRUE	reported	igd	2	TRUE	high	0.00138032	19.7714
rs10202904	G	T	G	T	0.121754	-0.0226711	0.5328	0.590482	FALSE	FALSE	FALSE	3u23sC	2	124682691	0.210582	0.0181084	306314	MIGRAINE	TRUE	reported	textfile	2	125440268	0.0235357	3.01432e-07	14306	ebi-a-GCST90016942	|| id:ebi-a-GCST90016942	TRUE	reported	igd	2	TRUE	high	0.00186716	26.7579
rs10424197	A	G	A	G	0.111274	0.00881157	0.675	0.744981	FALSE	FALSE	FALSE	3u23sC	19	45936063	0.667621	0.0205199	306314	MIGRAINE	TRUE	reported	textfile	19	46439321	0.0247517	9.27897e-06	14306	ebi-a-GCST90016942	|| id:ebi-a-GCST90016942	TRUE	reported	igd	2	TRUE	high	0.00141074	20.2077
rs4257531	G	A	G	A	0.164498	0.044123	0.1143	0.105779	FALSE	FALSE	FALSE	3u23sC	3	2044483	0.130039	0.0291443	306314	MIGRAINE	TRUE	reported	textfile	3	2086167	0.0364959	7.44338e-06	14306	ebi-a-GCST90016942	|| id:ebi-a-GCST90016942	TRUE	reported	igd	2	TRUE	high	0.00141807	20.3129
rs6508769	C	T	C	T	-0.153519	-0.0169346	0.835	0.852825	FALSE	FALSE	FALSE	3u23sC	19	28336853	0.500812	0.0251549	306314	MIGRAINE	TRUE	reported	textfile	19	28827760	0.0344519	8.22527e-06	14306	ebi-a-GCST90016942	|| id:ebi-a-GCST90016942	TRUE	reported	igd	2	TRUE	high	0.00138604	19.8535
rs6776814	T	C	T	C	-0.199566	-0.00821852	0.0895	0.0204462	FALSE	FALSE	FALSE	3u23sC	3	15011576	0.898574	0.064478	306314	MIGRAINE	TRUE	reported	textfile	3	15053083	0.0411825	1.63061e-06	14306	ebi-a-GCST90016942	|| id:ebi-a-GCST90016942	TRUE	reported	igd	2	TRUE	high	0.00163877	23.4794
rs73068003	G	T	G	T	-0.15814	0.0440847	0.1223	0.0963656	FALSE	FALSE	FALSE	3u23sC	7	10734305	0.144255	0.0301923	306314	MIGRAINE	TRUE	reported	textfile	7	10773932	0.0351803	8.44578e-06	14306	ebi-a-GCST90016942	|| id:ebi-a-GCST90016942	TRUE	reported	igd	2	TRUE	high	0.00141044	20.2034
rs73457410	A	G	A	G	0.21534	0.0633207	0.0666	0.0634444	FALSE	FALSE	FALSE	3u23sC	13	41382045	0.0860914	0.0368918	306314	MIGRAINE	TRUE	reported	textfile	13	41956181	0.0436695	1.40854e-06	14306	ebi-a-GCST90016942	|| id:ebi-a-GCST90016942	TRUE	reported	igd	2	TRUE	high	0.00169683	24.3126
rs75208022	C	T	C	T	-0.227245	-0.0254757	0.0765	0.0943207	FALSE	FALSE	FALSE	3u23sC	12	21185927	0.407135	0.0307327	306314	MIGRAINE	TRUE	reported	textfile	12	21338861	0.048763	5.92107e-06	14306	ebi-a-GCST90016942	|| id:ebi-a-GCST90016942	TRUE	reported	igd	2	TRUE	high	0.00151576	21.7144
rs894996	C	A	C	A	0.216999	0.0406067	0.0716	0.070571	FALSE	FALSE	FALSE	3u23sC	4	103497150	0.247481	0.035112	306314	MIGRAINE	TRUE	reported	textfile	4	104418307	0.0449076	1.87556e-06	14306	ebi-a-GCST90016942	|| id:ebi-a-GCST90016942	TRUE	reported	igd	2	TRUE	high	0.00162948	23.3461
rs111966731	T	C	T	C	0.204031	-0.0223559	0.0716	0.0855037	FALSE	FALSE	FALSE	OJkjgX	15	93398708	0.478695	0.0315581	306314	MIGRAINE	TRUE	reported	textfile	15	93941937	0.0445746	4.56321e-06	14306	ebi-a-GCST90016943	|| id:ebi-a-GCST90016943	TRUE	reported	igd	2	TRUE	high	0.00146239	20.9487
rs11246212	C	T	C	T	-0.13607	-0.0166828	0.8748	0.859924	FALSE	FALSE	FALSE	OJkjgX	11	610277	0.515591	0.0256597	306314	MIGRAINE	TRUE	reported	textfile	11	610277	0.0291797	4.50837e-06	14306	ebi-a-GCST90016943	|| id:ebi-a-GCST90016943	TRUE	reported	igd	2	TRUE	high	0.0015177	21.7421
rs12002250	A	C	A	C	0.196145	0.0363036	0.0596	0.042307	FALSE	FALSE	FALSE	OJkjgX	9	19682560	0.407763	0.0438536	306314	MIGRAINE	TRUE	reported	textfile	9	19682558	0.044523	5.53197e-06	14306	ebi-a-GCST90016943	|| id:ebi-a-GCST90016943	TRUE	reported	igd	2	TRUE	high	0.00135481	19.4055
rs1569853	T	C	T	C	-0.140043	-0.0685545	0.1382	0.120791	FALSE	FALSE	FALSE	OJkjgX	6	38582525	0.0112915	0.0270587	306314	MIGRAINE	TRUE	reported	textfile	6	38550301	0.0281704	7.45178e-07	14306	ebi-a-GCST90016943	|| id:ebi-a-GCST90016943	TRUE	reported	igd	2	TRUE	high	0.00172452	24.7102
rs17138946	G	T	G	T	-0.189444	0.00203188	0.0467	0.0671212	FALSE	FALSE	FALSE	OJkjgX	16	5934557	0.954161	0.0353479	306314	MIGRAINE	TRUE	reported	textfile	16	5984558	0.0430248	8.09003e-06	14306	ebi-a-GCST90016943	|| id:ebi-a-GCST90016943	TRUE	reported	igd	2	TRUE	high	0.00135337	19.3849
rs36057338	G	T	G	T	0.181604	0.0579982	0.0755	0.0332113	FALSE	FALSE	FALSE	OJkjgX	4	189014160	0.246475	0.0500435	306314	MIGRAINE	TRUE	reported	textfile	4	189935314	0.0398742	6.25792e-06	14306	ebi-a-GCST90016943	|| id:ebi-a-GCST90016943	TRUE	reported	igd	2	TRUE	high	0.00144784	20.7399
rs4428215	G	A	G	A	0.12561	0.0262963	0.2604	0.253124	FALSE	FALSE	FALSE	OJkjgX	3	172229645	0.195553	0.0203166	306314	MIGRAINE	TRUE	reported	textfile	3	171947435	0.0230053	4.87933e-08	14306	ebi-a-GCST90016943	|| id:ebi-a-GCST90016943	TRUE	reported	igd	2	TRUE	high	0.00207955	29.8079
rs561239	A	G	A	G	0.105525	-0.00107476	0.2823	0.208073	FALSE	FALSE	FALSE	OJkjgX	12	18640649	0.96105	0.0220078	306314	MIGRAINE	TRUE	reported	textfile	12	18793583	0.0236769	7.19383e-06	14306	ebi-a-GCST90016943	|| id:ebi-a-GCST90016943	TRUE	reported	igd	2	TRUE	high	0.00138656	19.861
rs6000536	C	T	C	T	-0.118383	0.00245461	0.2107	0.16932	FALSE	FALSE	FALSE	OJkjgX	22	37025428	0.917666	0.023745	306314	MIGRAINE	TRUE	reported	textfile	22	37421469	0.0241355	7.3872e-07	14306	ebi-a-GCST90016943	|| id:ebi-a-GCST90016943	TRUE	reported	igd	2	TRUE	high	0.00167887	24.055
rs62435498	C	A	C	A	0.181521	-0.0583558	0.0646	0.102985	FALSE	FALSE	FALSE	OJkjgX	7	1754627	0.0467358	0.0293439	306314	MIGRAINE	TRUE	reported	textfile	7	1794263	0.0400608	7.4583e-06	14306	ebi-a-GCST90016943	|| id:ebi-a-GCST90016943	TRUE	reported	igd	2	TRUE	high	0.00143309	20.5283
rs736744	T	C	T	C	-0.105642	-0.00430088	0.5845	0.568746	FALSE	FALSE	FALSE	OJkjgX	9	84899492	0.810032	0.0178916	306314	MIGRAINE	TRUE	reported	textfile	9	87514407	0.0200648	1.49417e-07	14306	ebi-a-GCST90016943	|| id:ebi-a-GCST90016943	TRUE	reported	igd	2	TRUE	high	0.00193395	27.7168
rs7993559	A	C	A	C	-0.0921059	0.00786309	0.5378	0.556941	FALSE	FALSE	FALSE	OJkjgX	13	22869488	0.661514	0.0179595	306314	MIGRAINE	TRUE	reported	textfile	13	23443627	0.0201114	5.03733e-06	14306	ebi-a-GCST90016943	|| id:ebi-a-GCST90016943	TRUE	reported	igd	2	TRUE	high	0.00146398	20.9715
rs80330081	A	C	A	C	-0.18756	0.0760002	0.0656	0.104214	FALSE	FALSE	FALSE	OJkjgX	4	66561674	0.00726926	0.0283134	306314	MIGRAINE	TRUE	reported	textfile	4	67427392	0.0423688	6.64003e-06	14306	ebi-a-GCST90016943	|| id:ebi-a-GCST90016943	TRUE	reported	igd	2	TRUE	high	0.00136797	19.5942
rs934049	G	A	G	A	0.109751	0.0324236	0.2276	0.210817	FALSE	FALSE	FALSE	OJkjgX	2	15916656	0.135777	0.0217359	306314	MIGRAINE	TRUE	reported	textfile	2	16056779	0.0238636	4.21143e-06	14306	ebi-a-GCST90016943	|| id:ebi-a-GCST90016943	TRUE	reported	igd	2	TRUE	high	0.00147634	21.1487
rs10965428	C	A	C	A	-0.119902	0.0820733	0.0795	0.056168	FALSE	FALSE	FALSE	hH5PfM	9	22718482	0.0330088	0.0384964	306314	MIGRAINE	TRUE	reported	textfile	9	22718481	0.0258219	4.29151e-06	14306	ebi-a-GCST90016944	|| id:ebi-a-GCST90016944	TRUE	reported	igd	2	TRUE	high	0.00150489	21.5584
rs111582866	G	A	G	A	-0.113957	-0.0420185	0.1014	0.0878597	FALSE	FALSE	FALSE	hH5PfM	16	48708578	0.1822	0.0314978	306314	MIGRAINE	TRUE	reported	textfile	16	48742489	0.0256403	7.06627e-06	14306	ebi-a-GCST90016944	|| id:ebi-a-GCST90016944	TRUE	reported	igd	2	TRUE	high	0.00137885	19.7504
rs12050685	A	G	A	G	-0.0670948	0.0298579	0.3598	0.280995	FALSE	FALSE	FALSE	hH5PfM	15	73185141	0.130462	0.0197436	306314	MIGRAINE	TRUE	reported	textfile	15	73477482	0.015239	9.18523e-06	14306	ebi-a-GCST90016944	|| id:ebi-a-GCST90016944	TRUE	reported	igd	2	TRUE	high	0.00135319	19.3822
rs16970009	A	G	A	G	0.187381	0.0340216	0.0437	0.0199873	FALSE	FALSE	FALSE	hH5PfM	17	34535582	0.586019	0.0624693	306314	MIGRAINE	TRUE	reported	textfile	17	32862601	0.0429572	7.31526e-06	14306	ebi-a-GCST90016944	|| id:ebi-a-GCST90016944	TRUE	reported	igd	2	TRUE	high	0.00132826	19.0247
rs4822728	T	C	T	C	0.0685479	0.0259075	0.4374	0.481608	FALSE	FALSE	FALSE	hH5PfM	22	26495842	0.144289	0.0177448	306314	MIGRAINE	TRUE	reported	textfile	22	26891808	0.0149032	4.71846e-06	14306	ebi-a-GCST90016944	|| id:ebi-a-GCST90016944	TRUE	reported	igd	2	TRUE	high	0.00147662	21.1528
rs6972479	A	G	A	G	-0.0781862	-0.0284111	0.2425	0.206327	FALSE	FALSE	FALSE	hH5PfM	7	117278006	0.200373	0.0221877	306314	MIGRAINE	TRUE	reported	textfile	7	116918060	0.0175366	7.74819e-06	14306	ebi-a-GCST90016944	|| id:ebi-a-GCST90016944	TRUE	reported	igd	2	TRUE	high	0.00138755	19.8751
rs72756943	G	A	G	A	0.13988	-0.00260065	0.0855	0.0671816	FALSE	FALSE	FALSE	hH5PfM	5	26531799	0.942437	0.0360162	306314	MIGRAINE	TRUE	reported	textfile	5	26531908	0.0303029	3.3522e-06	14306	ebi-a-GCST90016944	|| id:ebi-a-GCST90016944	TRUE	reported	igd	2	TRUE	high	0.00148723	21.305
rs73139353	A	C	A	C	-0.222573	0.0128297	0.0646	0.0884346	FALSE	FALSE	FALSE	hH5PfM	3	98253370	0.685441	0.0316744	306314	MIGRAINE	TRUE	reported	textfile	3	97972214	0.0484634	8.71325e-06	14306	ebi-a-GCST90016944	|| id:ebi-a-GCST90016944	TRUE	reported	igd	2	TRUE	high	0.00147217	21.089
rs76022354	C	T	C	T	0.24289	-0.132934	0.0328	0.0498175	FALSE	FALSE	FALSE	hH5PfM	10	92546628	0.00181644	0.0426247	306314	MIGRAINE	TRUE	reported	textfile	10	94306385	0.0500406	1.82856e-06	14306	ebi-a-GCST90016944	|| id:ebi-a-GCST90016944	TRUE	reported	igd	2	TRUE	high	0.00164415	23.5567
rs78909003	T	C	T	C	-0.241159	0.0094665	0.0497	0.0548065	FALSE	FALSE	FALSE	hH5PfM	9	102887960	0.810904	0.0395658	306314	MIGRAINE	TRUE	reported	textfile	9	105650242	0.0498372	2.04894e-06	14306	ebi-a-GCST90016944	|| id:ebi-a-GCST90016944	TRUE	reported	igd	2	TRUE	high	0.00163407	23.412
rs9382510	C	T	C	T	-0.0881865	0.00741576	0.2455	0.264303	FALSE	FALSE	FALSE	hH5PfM	6	55583693	0.715035	0.0203115	306314	MIGRAINE	TRUE	reported	textfile	6	55448491	0.0169965	2.476e-07	14306	ebi-a-GCST90016944	|| id:ebi-a-GCST90016944	TRUE	reported	igd	2	TRUE	high	0.00187824	26.9169
rs9895850	T	C	T	C	-0.176406	-0.0606901	0.0497	0.0441132	FALSE	FALSE	FALSE	hH5PfM	17	66538895	0.159463	0.0431381	306314	MIGRAINE	TRUE	reported	textfile	17	64535013	0.041017	9.0826e-06	14306	ebi-a-GCST90016944	|| id:ebi-a-GCST90016944	TRUE	reported	igd	2	TRUE	high	0.00129128	18.4943
rs9938097	C	T	C	T	0.0710386	-0.0159553	0.6332	0.610199	FALSE	FALSE	FALSE	hH5PfM	16	84943783	0.382514	0.0182707	306314	MIGRAINE	TRUE	reported	textfile	16	84977389	0.0158024	8.22602e-06	14306	ebi-a-GCST90016944	|| id:ebi-a-GCST90016944	TRUE	reported	igd	2	TRUE	high	0.00141062	20.2061
rs117452796	A	G	A	G	-0.257982	-0.0120479	0.0676	0.032062	FALSE	FALSE	FALSE	SXm2Sc	9	9423378	0.81407	0.0512284	306314	MIGRAINE	TRUE	reported	textfile	9	9423378	0.0549569	3.15297e-06	14306	ebi-a-GCST90016945	|| id:ebi-a-GCST90016945	TRUE	reported	igd	2	TRUE	high	0.00153797	22.033
rs12144792	C	T	C	T	0.064399	-0.0215571	0.3588	0.375272	FALSE	FALSE	FALSE	SXm2Sc	1	27091734	0.238757	0.0182982	306314	MIGRAINE	TRUE	reported	textfile	1	27418225	0.0141246	5.82237e-06	14306	ebi-a-GCST90016945	|| id:ebi-a-GCST90016945	TRUE	reported	igd	2	TRUE	high	0.00145097	20.7848
rs12634826	T	G	T	G	-0.0739885	-0.0101979	0.2952	0.382823	FALSE	FALSE	FALSE	SXm2Sc	3	183266260	0.581207	0.0184871	306314	MIGRAINE	TRUE	reported	textfile	3	182984048	0.0150931	1.01109e-06	14306	ebi-a-GCST90016945	|| id:ebi-a-GCST90016945	TRUE	reported	igd	2	TRUE	high	0.00167697	24.0276
rs12992764	T	G	T	G	0.0684213	-0.000414529	0.4026	0.428214	FALSE	FALSE	FALSE	SXm2Sc	2	188031016	0.981586	0.0179601	306314	MIGRAINE	TRUE	reported	textfile	2	188895743	0.0141137	1.46157e-06	14306	ebi-a-GCST90016945	|| id:ebi-a-GCST90016945	TRUE	reported	igd	2	TRUE	high	0.0016401	23.4985
rs150600492	A	C	A	C	0.135774	-0.0104189	0.0626	0.0583368	FALSE	FALSE	FALSE	SXm2Sc	10	127377698	0.786923	0.0385444	306314	MIGRAINE	TRUE	reported	textfile	10	129175962	0.0289757	2.31308e-06	14306	ebi-a-GCST90016945	|| id:ebi-a-GCST90016945	TRUE	reported	igd	2	TRUE	high	0.00153243	21.9535
rs35703006	G	T	G	T	0.0812655	0.0106265	0.2157	0.244944	FALSE	FALSE	FALSE	SXm2Sc	8	28756700	0.607356	0.0206802	306314	MIGRAINE	TRUE	reported	textfile	8	28614217	0.0164355	4.94778e-07	14306	ebi-a-GCST90016945	|| id:ebi-a-GCST90016945	TRUE	reported	igd	2	TRUE	high	0.00170603	24.4448
rs4990837	G	A	G	A	-0.0910387	0.0199259	0.826	0.803153	FALSE	FALSE	FALSE	SXm2Sc	8	3723235	0.374686	0.0224458	306314	MIGRAINE	TRUE	reported	textfile	8	3580757	0.0185869	1.74193e-06	14306	ebi-a-GCST90016945	|| id:ebi-a-GCST90016945	TRUE	reported	igd	2	TRUE	high	0.00167414	23.9871
rs75430375	C	T	C	T	-0.147941	0.0394744	0.0646	0.0458394	FALSE	FALSE	FALSE	SXm2Sc	5	89957067	0.35908	0.0430417	306314	MIGRAINE	TRUE	reported	textfile	5	89252884	0.0317498	3.40847e-06	14306	ebi-a-GCST90016945	|| id:ebi-a-GCST90016945	TRUE	reported	igd	2	TRUE	high	0.00151537	21.7087
rs75898026	A	G	A	G	-0.0821779	0.0137889	0.1829	0.211185	FALSE	FALSE	FALSE	SXm2Sc	13	112906768	0.52994	0.0219535	306314	MIGRAINE	TRUE	reported	textfile	13	113561082	0.0173541	2.02209e-06	14306	ebi-a-GCST90016945	|| id:ebi-a-GCST90016945	TRUE	reported	igd	2	TRUE	high	0.00156498	22.4205
rs117020988	C	T	C	T	0.182411	0.0473348	0.0636	0.0807033	FALSE	FALSE	FALSE	hhSCEo	7	46671379	0.142648	0.0322884	306314	MIGRAINE	TRUE	reported	textfile	7	46710977	0.0372126	1.02795e-06	14306	ebi-a-GCST90016946	|| id:ebi-a-GCST90016946	TRUE	reported	igd	2	TRUE	high	0.00167678	24.0249
rs12377846	C	A	C	A	-0.252	0.126835	0.0487	0.0280487	FALSE	FALSE	FALSE	hhSCEo	9	16786786	0.0185426	0.0538667	306314	MIGRAINE	TRUE	reported	textfile	9	16786784	0.0511627	7.26256e-07	14306	ebi-a-GCST90016946	|| id:ebi-a-GCST90016946	TRUE	reported	igd	2	TRUE	high	0.00169293	24.2568
rs12986312	T	G	T	G	0.0571818	-0.029237	0.3221	0.299942	FALSE	FALSE	FALSE	hhSCEo	19	17303329	0.130385	0.0193291	306314	MIGRAINE	TRUE	reported	textfile	19	17414138	0.0125947	5.76713e-06	14306	ebi-a-GCST90016946	|| id:ebi-a-GCST90016946	TRUE	reported	igd	2	TRUE	high	0.00143879	20.6101
rs1467258	G	A	G	A	0.072584	-0.0157882	0.167	0.185931	FALSE	FALSE	FALSE	hhSCEo	17	40060234	0.489105	0.0228241	306314	MIGRAINE	TRUE	reported	textfile	17	38216487	0.0162321	7.89805e-06	14306	ebi-a-GCST90016946	|| id:ebi-a-GCST90016946	TRUE	reported	igd	2	TRUE	high	0.00139575	19.9927
rs1520207	T	C	T	C	-0.0525658	0.0214646	0.5626	0.500507	FALSE	FALSE	FALSE	hhSCEo	3	152063386	0.226489	0.0177474	306314	MIGRAINE	TRUE	reported	textfile	3	151781175	0.0112476	3.16548e-06	14306	ebi-a-GCST90016946	|| id:ebi-a-GCST90016946	TRUE	reported	igd	2	TRUE	high	0.00152442	21.8387
rs4692811	C	T	C	T	0.0642075	-0.0228787	0.2644	0.340259	FALSE	FALSE	FALSE	hhSCEo	4	170259039	0.220023	0.0186542	306314	MIGRAINE	TRUE	reported	textfile	4	171180190	0.0126913	4.21124e-07	14306	ebi-a-GCST90016946	|| id:ebi-a-GCST90016946	TRUE	reported	igd	2	TRUE	high	0.00178593	25.5917
rs59865771	C	T	C	T	-0.0573764	-0.0358419	0.2813	0.341247	FALSE	FALSE	FALSE	hhSCEo	16	89180262	0.054877	0.0186692	306314	MIGRAINE	TRUE	reported	textfile	16	89246670	0.0127192	7.69024e-06	14306	ebi-a-GCST90016946	|| id:ebi-a-GCST90016946	TRUE	reported	igd	2	TRUE	high	0.0014204	20.3463
rs61841503	G	A	G	A	0.0919658	-0.0204323	0.1372	0.12918	FALSE	FALSE	FALSE	hhSCEo	10	16977560	0.439341	0.026422	306314	MIGRAINE	TRUE	reported	textfile	10	17019559	0.0161331	9.80122e-09	14306	ebi-a-GCST90016946	|| id:ebi-a-GCST90016946	TRUE	reported	igd	2	TRUE	high	0.00226628	32.4905
rs6721459	G	A	G	A	-0.0509823	0.000138176	0.4394	0.405852	FALSE	FALSE	FALSE	hhSCEo	2	67625704	0.993903	0.0180834	306314	MIGRAINE	TRUE	reported	textfile	2	67852836	0.0111975	5.07762e-06	14306	ebi-a-GCST90016946	|| id:ebi-a-GCST90016946	TRUE	reported	igd	2	TRUE	high	0.00144694	20.727
rs76982728	T	C	T	C	0.124203	0.0303495	0.0388	0.0211669	FALSE	FALSE	FALSE	hhSCEo	7	44273225	0.63498	0.0639301	306314	MIGRAINE	TRUE	reported	textfile	7	44312824	0.0266923	3.24056e-06	14306	ebi-a-GCST90016946	|| id:ebi-a-GCST90016946	TRUE	reported	igd	2	TRUE	high	0.00151118	21.6487
rs77540684	T	G	T	G	0.106725	-0.000928581	0.0517	0.0950508	FALSE	FALSE	FALSE	hhSCEo	10	14608536	0.975346	0.0300474	306314	MIGRAINE	TRUE	reported	textfile	10	14650535	0.0245638	8.13711e-06	14306	ebi-a-GCST90016946	|| id:ebi-a-GCST90016946	TRUE	reported	igd	2	TRUE	high	0.0013178	18.8747
rs9573937	A	G	A	G	-0.0693637	-0.0191971	0.1769	0.164055	FALSE	FALSE	FALSE	hhSCEo	13	76777061	0.421147	0.0238641	306314	MIGRAINE	TRUE	reported	textfile	13	77351196	0.0142907	1.70589e-06	14306	ebi-a-GCST90016946	|| id:ebi-a-GCST90016946	TRUE	reported	igd	2	TRUE	high	0.00164409	23.5557
rs10762312	A	G	A	G	0.052368	-0.0143042	0.7386	0.691223	FALSE	FALSE	FALSE	scT9Mt	10	69812107	0.454449	0.0191228	306314	MIGRAINE	TRUE	reported	textfile	10	71571863	0.0118814	8.70362e-06	14306	ebi-a-GCST90016947	|| id:ebi-a-GCST90016947	TRUE	reported	igd	2	TRUE	high	0.00135609	19.4239
rs10858364	G	T	G	T	0.055316	0.0154101	0.2763	0.253808	FALSE	FALSE	FALSE	scT9Mt	9	135184235	0.462201	0.0209596	306314	MIGRAINE	TRUE	reported	textfile	9	138076081	0.012085	4.31062e-06	14306	ebi-a-GCST90016947	|| id:ebi-a-GCST90016947	TRUE	reported	igd	2	TRUE	high	0.00146236	20.9482
rs17065783	A	G	A	G	-0.059133	0.0248099	0.2237	0.159862	FALSE	FALSE	FALSE	scT9Mt	3	62049912	0.310247	0.0244504	306314	MIGRAINE	TRUE	reported	textfile	3	62035586	0.0122235	1.79349e-06	14306	ebi-a-GCST90016947	|| id:ebi-a-GCST90016947	TRUE	reported	igd	2	TRUE	high	0.0016332	23.3996
rs1980561	A	G	A	G	-0.0485289	0.0112631	0.3857	0.472919	FALSE	FALSE	FALSE	scT9Mt	14	62919798	0.524852	0.0177125	306314	MIGRAINE	TRUE	reported	textfile	14	63386516	0.0109284	8.9454e-06	14306	ebi-a-GCST90016947	|| id:ebi-a-GCST90016947	TRUE	reported	igd	2	TRUE	high	0.00137648	19.7164
rs35233670	T	C	T	C	-0.0473576	-0.0115475	0.4414	0.525059	FALSE	FALSE	FALSE	scT9Mt	17	65754785	0.514631	0.0177206	306314	MIGRAINE	TRUE	reported	textfile	17	63750903	0.010602	7.90988e-06	14306	ebi-a-GCST90016947	|| id:ebi-a-GCST90016947	TRUE	reported	igd	2	TRUE	high	0.00139277	19.95
rs35961441	A	C	A	C	0.0915257	0.0276097	0.0736	0.0381116	FALSE	FALSE	FALSE	scT9Mt	1	240766474	0.553879	0.0466414	306314	MIGRAINE	TRUE	reported	textfile	1	240929774	0.0207306	8.37394e-06	14306	ebi-a-GCST90016947	|| id:ebi-a-GCST90016947	TRUE	reported	igd	2	TRUE	high	0.00136067	19.4895
rs6953849	A	G	A	G	0.0718149	-0.0379957	0.1471	0.178551	FALSE	FALSE	FALSE	scT9Mt	7	69786706	0.101717	0.0232165	306314	MIGRAINE	TRUE	reported	textfile	7	69251692	0.0150724	2.44478e-06	14306	ebi-a-GCST90016947	|| id:ebi-a-GCST90016947	TRUE	reported	igd	2	TRUE	high	0.00158437	22.6988
rs7330827	T	C	T	C	-0.103842	-0.0323779	0.0755	0.0592959	FALSE	FALSE	FALSE	scT9Mt	13	22957663	0.383637	0.0371641	306314	MIGRAINE	TRUE	reported	textfile	13	23531802	0.0237355	8.04896e-06	14306	ebi-a-GCST90016947	|| id:ebi-a-GCST90016947	TRUE	reported	igd	2	TRUE	high	0.00133614	19.1376
rs864093	A	C	A	C	-0.0527939	0.0163116	0.2565	0.212247	FALSE	FALSE	FALSE	scT9Mt	4	148904825	0.455686	0.0218663	306314	MIGRAINE	TRUE	reported	textfile	4	149825977	0.0117499	9.59798e-06	14306	ebi-a-GCST90016947	|| id:ebi-a-GCST90016947	TRUE	reported	igd	2	TRUE	high	0.00140919	20.1854
rs12057990	C	T	C	T	0.0589878	-0.00323938	0.2406	0.275658	FALSE	FALSE	FALSE	pOeRcH	1	99004713	0.870519	0.0198736	306314	MIGRAINE	TRUE	reported	textfile	1	99470269	0.0132268	8.9747e-06	14306	ebi-a-GCST90016948	|| id:ebi-a-GCST90016948	TRUE	reported	igd	2	TRUE	high	0.00138833	19.8863
rs12118202	T	C	T	C	-0.0751986	0.00732144	0.1899	0.180471	FALSE	FALSE	FALSE	pOeRcH	1	210508026	0.750513	0.023026	306314	MIGRAINE	TRUE	reported	textfile	1	210681370	0.0147265	5.5423e-07	14306	ebi-a-GCST90016948	|| id:ebi-a-GCST90016948	TRUE	reported	igd	2	TRUE	high	0.00181933	26.0711
rs13069367	A	C	A	C	-0.0539768	-0.00503996	0.3549	0.406572	FALSE	FALSE	FALSE	pOeRcH	3	71752679	0.779936	0.0180384	306314	MIGRAINE	TRUE	reported	textfile	3	71801830	0.0119687	7.39486e-06	14306	ebi-a-GCST90016948	|| id:ebi-a-GCST90016948	TRUE	reported	igd	2	TRUE	high	0.00141966	20.3357
rs148376875	T	G	T	G	0.084515	0.0367083	0.1203	0.153383	FALSE	FALSE	FALSE	pOeRcH	3	170408919	0.138836	0.0248006	306314	MIGRAINE	TRUE	reported	textfile	3	170126707	0.0179163	2.08027e-06	14306	ebi-a-GCST90016948	|| id:ebi-a-GCST90016948	TRUE	reported	igd	2	TRUE	high	0.00155302	22.249
rs2206482	T	G	T	G	-0.0569105	-0.0167538	0.4423	0.394889	FALSE	FALSE	FALSE	pOeRcH	20	9790461	0.355102	0.0181174	306314	MIGRAINE	TRUE	reported	textfile	20	9771109	0.0117486	1.30377e-06	14306	ebi-a-GCST90016948	|| id:ebi-a-GCST90016948	TRUE	reported	igd	2	TRUE	high	0.0016375	23.4613
rs2278540	G	A	G	A	0.0554249	-0.00370509	0.326	0.363951	FALSE	FALSE	FALSE	pOeRcH	3	32367424	0.840679	0.018431	306314	MIGRAINE	TRUE	reported	textfile	3	32408916	0.0123265	8.43587e-06	14306	ebi-a-GCST90016948	|| id:ebi-a-GCST90016948	TRUE	reported	igd	2	TRUE	high	0.00141123	20.2148
rs34660375	A	G	A	G	-0.0805894	0.00810495	0.1909	0.15167	FALSE	FALSE	FALSE	pOeRcH	5	180856881	0.746904	0.0251141	306314	MIGRAINE	TRUE	reported	textfile	5	180283881	0.0178291	7.40321e-06	14306	ebi-a-GCST90016948	|| id:ebi-a-GCST90016948	TRUE	reported	igd	2	TRUE	high	0.00142613	20.4285
rs3758087	C	T	C	T	-0.0564199	-0.0351616	0.7078	0.723252	FALSE	FALSE	FALSE	pOeRcH	8	23857096	0.0760694	0.019821	306314	MIGRAINE	TRUE	reported	textfile	8	23714609	0.0124655	8.60578e-06	14306	ebi-a-GCST90016948	|| id:ebi-a-GCST90016948	TRUE	reported	igd	2	TRUE	high	0.0014299	20.4826
rs3860225	A	G	A	G	0.083936	-0.0627647	0.1382	0.0903604	FALSE	FALSE	FALSE	pOeRcH	1	110619055	0.0420659	0.0308749	306314	MIGRAINE	TRUE	reported	textfile	1	111161677	0.0167936	5.4968e-07	14306	ebi-a-GCST90016948	|| id:ebi-a-GCST90016948	TRUE	reported	igd	2	TRUE	high	0.00174314	24.9775
rs4493272	T	C	T	C	-0.0604992	-0.00243889	0.4712	0.476926	FALSE	FALSE	FALSE	pOeRcH	2	118153336	0.890866	0.017775	306314	MIGRAINE	TRUE	reported	textfile	2	118910912	0.0118027	3.02315e-07	14306	ebi-a-GCST90016948	|| id:ebi-a-GCST90016948	TRUE	reported	igd	2	TRUE	high	0.00183325	26.271
rs4685827	T	C	T	C	-0.0679529	-0.013689	0.2237	0.241273	FALSE	FALSE	FALSE	pOeRcH	3	4823193	0.510188	0.0207868	306314	MIGRAINE	TRUE	reported	textfile	3	4864877	0.0145407	2.77192e-06	14306	ebi-a-GCST90016948	|| id:ebi-a-GCST90016948	TRUE	reported	igd	2	TRUE	high	0.00152428	21.8366
rs7252711	G	A	G	A	0.0740876	-0.0431051	0.8728	0.890252	FALSE	FALSE	FALSE	pOeRcH	19	17350190	0.131758	0.0285993	306314	MIGRAINE	TRUE	reported	textfile	19	17460999	0.0161926	5.56583e-06	14306	ebi-a-GCST90016948	|| id:ebi-a-GCST90016948	TRUE	reported	igd	2	TRUE	high	0.00146118	20.9313
rs7975087	C	A	C	A	-0.0601448	-0.02142	0.2286	0.174021	FALSE	FALSE	FALSE	pOeRcH	12	21251898	0.362847	0.0235397	306314	MIGRAINE	TRUE	reported	textfile	12	21404832	0.0135454	7.59451e-06	14306	ebi-a-GCST90016948	|| id:ebi-a-GCST90016948	TRUE	reported	igd	2	TRUE	high	0.00137625	19.713
rs912860	A	G	A	G	0.229046	-0.0669991	0.9732	0.976992	FALSE	FALSE	FALSE	pOeRcH	14	33237702	0.263176	0.0598786	306314	MIGRAINE	TRUE	reported	textfile	14	33706908	0.0483124	9.29929e-07	14306	ebi-a-GCST90016948	|| id:ebi-a-GCST90016948	TRUE	reported	igd	2	TRUE	high	0.00156866	22.4733
rs9586501	G	A	G	A	0.0592681	0.008256	0.3141	0.261698	FALSE	FALSE	FALSE	pOeRcH	13	104423473	0.682153	0.0201598	306314	MIGRAINE	TRUE	reported	textfile	13	105075823	0.0127329	2.58988e-06	14306	ebi-a-GCST90016948	|| id:ebi-a-GCST90016948	TRUE	reported	igd	2	TRUE	high	0.00151221	21.6634
rs9958960	G	A	G	A	-0.0914807	-0.0386212	0.165	0.153842	FALSE	FALSE	FALSE	pOeRcH	18	65351747	0.115751	0.0245547	306314	MIGRAINE	TRUE	reported	textfile	18	63018983	0.0173611	1.06324e-07	14306	ebi-a-GCST90016948	|| id:ebi-a-GCST90016948	TRUE	reported	igd	2	TRUE	high	0.00193706	27.7616
rs1035406	G	A	G	A	-0.11354	-0.0243432	0.0994	0.115489	FALSE	FALSE	FALSE	eY8342	5	120037042	0.381367	0.0278087	306314	MIGRAINE	TRUE	reported	textfile	5	119372737	0.0250863	5.84454e-06	14306	ebi-a-GCST90016949	|| id:ebi-a-GCST90016949	TRUE	reported	igd	2	TRUE	high	0.00142983	20.4816
rs11591293	G	T	G	T	0.0743184	0.0285734	0.4195	0.425233	FALSE	FALSE	FALSE	eY8342	10	111660039	0.110688	0.0179132	306314	MIGRAINE	TRUE	reported	textfile	10	113419797	0.0158724	2.67147e-06	14306	ebi-a-GCST90016949	|| id:ebi-a-GCST90016949	TRUE	reported	igd	2	TRUE	high	0.00153012	21.9203
rs13336560	C	T	C	T	-0.0701719	-0.00178856	0.4563	0.543304	FALSE	FALSE	FALSE	eY8342	16	88487835	0.921163	0.0180719	306314	MIGRAINE	TRUE	reported	textfile	16	88554243	0.0158061	9.17339e-06	14306	ebi-a-GCST90016949	|| id:ebi-a-GCST90016949	TRUE	reported	igd	2	TRUE	high	0.00137582	19.7068
rs1549633	A	C	A	C	0.0999312	0.00121401	0.1561	0.115076	FALSE	FALSE	FALSE	eY8342	5	27945538	0.965322	0.0279237	306314	MIGRAINE	TRUE	reported	textfile	5	27945645	0.0218634	4.70392e-06	14306	ebi-a-GCST90016949	|| id:ebi-a-GCST90016949	TRUE	reported	igd	2	TRUE	high	0.00145819	20.8884
rs1923415	A	G	A	G	-0.0999238	-0.0500776	0.1372	0.0885526	FALSE	FALSE	FALSE	eY8342	6	88558996	0.109967	0.031331	306314	MIGRAINE	TRUE	reported	textfile	6	89268715	0.0227326	9.63696e-06	14306	ebi-a-GCST90016949	|| id:ebi-a-GCST90016949	TRUE	reported	igd	2	TRUE	high	0.00134876	19.3187
rs3754624	C	T	C	T	0.0971389	0.00439115	0.162	0.176546	FALSE	FALSE	FALSE	eY8342	2	224769095	0.850158	0.0232438	306314	MIGRAINE	TRUE	reported	textfile	2	225633812	0.0200064	1.71479e-06	14306	ebi-a-GCST90016949	|| id:ebi-a-GCST90016949	TRUE	reported	igd	2	TRUE	high	0.00164519	23.5715
rs4278423	T	C	T	C	0.107529	-1.31958e-05	0.1064	0.0628188	FALSE	FALSE	FALSE	eY8342	10	2628361	0.999718	0.037324	306314	MIGRAINE	TRUE	reported	textfile	10	2670553	0.0235725	3.12018e-06	14306	ebi-a-GCST90016949	|| id:ebi-a-GCST90016949	TRUE	reported	igd	2	TRUE	high	0.00145241	20.8056
rs61933850	G	A	G	A	0.164808	0.0329104	0.0905	0.136615	FALSE	FALSE	FALSE	eY8342	12	72745618	0.202294	0.0258112	306314	MIGRAINE	TRUE	reported	textfile	12	73139398	0.0360647	7.22587e-06	14306	ebi-a-GCST90016949	|| id:ebi-a-GCST90016949	TRUE	reported	igd	2	TRUE	high	0.00145761	20.88
rs6679026	T	C	T	C	0.111984	-0.0281176	0.1074	0.100236	FALSE	FALSE	FALSE	eY8342	1	78153828	0.339598	0.0294438	306314	MIGRAINE	TRUE	reported	textfile	1	78619512	0.0251088	9.94672e-06	14306	ebi-a-GCST90016949	|| id:ebi-a-GCST90016949	TRUE	reported	igd	2	TRUE	high	0.00138848	19.8884
rs7001029	C	T	C	T	0.117366	-0.0674634	0.0934	0.0929023	FALSE	FALSE	FALSE	eY8342	8	130946157	0.0270327	0.0305119	306314	MIGRAINE	TRUE	reported	textfile	8	131958403	0.0261324	5.34749e-06	14306	ebi-a-GCST90016949	|| id:ebi-a-GCST90016949	TRUE	reported	igd	2	TRUE	high	0.00140798	20.1681
rs72714493	A	G	A	G	0.0816858	-0.0370897	0.2157	0.15139	FALSE	FALSE	FALSE	eY8342	1	91740661	0.136765	0.0249268	306314	MIGRAINE	TRUE	reported	textfile	1	92206218	0.0180791	7.3492e-06	14306	ebi-a-GCST90016949	|| id:ebi-a-GCST90016949	TRUE	reported	igd	2	TRUE	high	0.00142496	20.4117
rs74354280	C	T	C	T	-0.0911896	-0.016625	0.1531	0.277713	FALSE	FALSE	FALSE	eY8342	4	133271763	0.399095	0.0197156	306314	MIGRAINE	TRUE	reported	textfile	4	134192918	0.0204907	6.67298e-06	14306	ebi-a-GCST90016949	|| id:ebi-a-GCST90016949	TRUE	reported	igd	2	TRUE	high	0.00138248	19.8023
rs76784716	A	G	A	G	0.136049	-0.0278693	0.0716	0.113537	FALSE	FALSE	FALSE	eY8342	2	168176830	0.311841	0.0275561	306314	MIGRAINE	TRUE	reported	textfile	2	169033340	0.0285767	1.48988e-06	14306	ebi-a-GCST90016949	|| id:ebi-a-GCST90016949	TRUE	reported	igd	2	TRUE	high	0.00158183	22.6624
rs9813022	A	G	A	G	-0.0842444	0.00530298	0.3022	0.373606	FALSE	FALSE	FALSE	eY8342	3	13685237	0.771962	0.0182982	306314	MIGRAINE	TRUE	reported	textfile	3	13726736	0.0163583	2.53122e-07	14306	ebi-a-GCST90016949	|| id:ebi-a-GCST90016949	TRUE	reported	igd	2	TRUE	high	0.00185047	26.5183
rs10217435	C	T	C	T	-0.0883756	-0.0142778	0.0875	0.140737	FALSE	FALSE	FALSE	lstzJZ	9	83437740	0.572991	0.0253309	306314	MIGRAINE	TRUE	reported	textfile	9	86052655	0.0197506	6.50759e-06	14306	ebi-a-GCST90016950	|| id:ebi-a-GCST90016950	TRUE	reported	igd	2	TRUE	high	0.00139759	20.019
rs10832801	A	C	A	C	-0.0534763	0.0151767	0.2674	0.284813	FALSE	FALSE	FALSE	lstzJZ	11	17567582	0.444316	0.0198408	306314	MIGRAINE	TRUE	reported	textfile	11	17589129	0.0122666	7.50412e-06	14306	ebi-a-GCST90016950	|| id:ebi-a-GCST90016950	TRUE	reported	igd	2	TRUE	high	0.00132672	19.0026
rs1939881	G	A	G	A	-0.105589	0.0412638	0.0577	0.0582139	FALSE	FALSE	FALSE	lstzJZ	11	95571670	0.274204	0.0377378	306314	MIGRAINE	TRUE	reported	textfile	11	95304834	0.0206213	5.64378e-07	14306	ebi-a-GCST90016950	|| id:ebi-a-GCST90016950	TRUE	reported	igd	2	TRUE	high	0.00182933	26.2147
rs2447496	A	G	A	G	0.0549203	0.0313152	0.7167	0.732094	FALSE	FALSE	FALSE	lstzJZ	8	98176696	0.118576	0.0200638	306314	MIGRAINE	TRUE	reported	textfile	8	99188924	0.0121904	6.08611e-06	14306	ebi-a-GCST90016950	|| id:ebi-a-GCST90016950	TRUE	reported	igd	2	TRUE	high	0.00141676	20.2941
rs2833282	G	A	G	A	0.0711137	0.0182208	0.1282	0.150656	FALSE	FALSE	FALSE	lstzJZ	21	31124392	0.461496	0.0247436	306314	MIGRAINE	TRUE	reported	textfile	21	32496710	0.0156966	4.31102e-06	14306	ebi-a-GCST90016950	|| id:ebi-a-GCST90016950	TRUE	reported	igd	2	TRUE	high	0.0014327	20.5227
rs36021379	A	G	A	G	-0.0656005	-0.00226576	0.1342	0.158472	FALSE	FALSE	FALSE	lstzJZ	21	27143593	0.926201	0.0244614	306314	MIGRAINE	TRUE	reported	textfile	21	28515912	0.0144903	7.19515e-06	14306	ebi-a-GCST90016950	|| id:ebi-a-GCST90016950	TRUE	reported	igd	2	TRUE	high	0.0014306	20.4927
rs4264350	T	C	T	C	-0.0526393	0.00283876	0.3936	0.459432	FALSE	FALSE	FALSE	lstzJZ	15	71366303	0.87322	0.0177902	306314	MIGRAINE	TRUE	reported	textfile	15	71658642	0.0108555	1.34831e-06	14306	ebi-a-GCST90016950	|| id:ebi-a-GCST90016950	TRUE	reported	igd	2	TRUE	high	0.00164093	23.5104
rs59663348	G	A	G	A	0.0570915	-0.0189716	0.1948	0.244909	FALSE	FALSE	FALSE	lstzJZ	18	4069710	0.358019	0.0206405	306314	MIGRAINE	TRUE	reported	textfile	18	4069710	0.0125048	6.12238e-06	14306	ebi-a-GCST90016950	|| id:ebi-a-GCST90016950	TRUE	reported	igd	2	TRUE	high	0.00145492	20.8415
rs62532512	A	C	A	C	0.0504257	0.0107187	0.5169	0.568013	FALSE	FALSE	FALSE	lstzJZ	9	14158855	0.549513	0.0179095	306314	MIGRAINE	TRUE	reported	textfile	9	14158854	0.0107399	2.76427e-06	14306	ebi-a-GCST90016950	|| id:ebi-a-GCST90016950	TRUE	reported	igd	2	TRUE	high	0.00153857	22.0416
rs6744030	C	T	C	T	0.0696747	-0.000760154	0.1382	0.213421	FALSE	FALSE	FALSE	lstzJZ	2	173392399	0.97199	0.0216494	306314	MIGRAINE	TRUE	reported	textfile	2	174257127	0.0157103	9.31515e-06	14306	ebi-a-GCST90016950	|| id:ebi-a-GCST90016950	TRUE	reported	igd	2	TRUE	high	0.00137299	19.6662
rs6837275	A	G	A	G	0.0570355	0.0189588	0.2535	0.300846	FALSE	FALSE	FALSE	lstzJZ	4	186921078	0.330357	0.019477	306314	MIGRAINE	TRUE	reported	textfile	4	187842232	0.011887	1.447e-06	14306	ebi-a-GCST90016950	|| id:ebi-a-GCST90016950	TRUE	reported	igd	2	TRUE	high	0.00160668	23.0189
rs74474130	T	G	T	G	0.137747	-0.0861759	0.0656	0.0359335	FALSE	FALSE	FALSE	lstzJZ	14	89804477	0.0719234	0.047886	306314	MIGRAINE	TRUE	reported	textfile	14	90270821	0.0295688	3.61377e-06	14306	ebi-a-GCST90016950	|| id:ebi-a-GCST90016950	TRUE	reported	igd	2	TRUE	high	0.00151468	21.6988
rs77885767	C	T	C	T	-0.156209	-0.030266	0.0477	0.0459596	FALSE	FALSE	FALSE	lstzJZ	14	21080475	0.473763	0.0422491	306314	MIGRAINE	TRUE	reported	textfile	14	21548634	0.0336482	2.84695e-06	14306	ebi-a-GCST90016950	|| id:ebi-a-GCST90016950	TRUE	reported	igd	2	TRUE	high	0.00150424	21.549
rs9389714	C	T	C	T	-0.0636841	0.0099319	0.1789	0.0878482	FALSE	FALSE	FALSE	lstzJZ	6	99796791	0.755746	0.0319281	306314	MIGRAINE	TRUE	reported	textfile	6	100244667	0.0143416	8.79063e-06	14306	ebi-a-GCST90016950	|| id:ebi-a-GCST90016950	TRUE	reported	igd	2	TRUE	high	0.00137642	19.7154
rs9578457	G	A	G	A	-0.141478	-0.021815	0.0567	0.0481785	FALSE	FALSE	FALSE	lstzJZ	13	22293217	0.596995	0.0412596	306314	MIGRAINE	TRUE	reported	textfile	13	22867356	0.0315848	3.99448e-06	14306	ebi-a-GCST90016950	|| id:ebi-a-GCST90016950	TRUE	reported	igd	2	TRUE	high	0.00140054	20.0614
rs9603208	G	T	G	T	0.0821173	0.0357061	0.1034	0.0997259	FALSE	FALSE	FALSE	lstzJZ	13	37470552	0.223808	0.0293523	306314	MIGRAINE	TRUE	reported	textfile	13	38044689	0.0159596	1.91801e-07	14306	ebi-a-GCST90016950	|| id:ebi-a-GCST90016950	TRUE	reported	igd	2	TRUE	high	0.00184716	26.4706
rs10093275	T	C	T	C	-0.0534595	0.0172592	0.7177	0.669738	FALSE	FALSE	FALSE	L3g78d	8	68820652	0.359034	0.0188171	306314	MIGRAINE	TRUE	reported	textfile	8	69732887	0.011677	5.35229e-06	14306	ebi-a-GCST90016951	|| id:ebi-a-GCST90016951	TRUE	reported	igd	2	TRUE	high	0.00146296	20.9569
rs10166469	C	T	C	T	0.053336	0.0174452	0.7237	0.746049	FALSE	FALSE	FALSE	L3g78d	2	29606301	0.391935	0.0203772	306314	MIGRAINE	TRUE	reported	textfile	2	29829167	0.0120209	8.52158e-06	14306	ebi-a-GCST90016951	|| id:ebi-a-GCST90016951	TRUE	reported	igd	2	TRUE	high	0.0013742	19.6837
rs1158100	G	A	G	A	0.0490539	-0.00782235	0.6451	0.566974	FALSE	FALSE	FALSE	L3g78d	8	4698162	0.662117	0.0179004	306314	MIGRAINE	TRUE	reported	textfile	8	4555684	0.0109865	8.60855e-06	14306	ebi-a-GCST90016951	|| id:ebi-a-GCST90016951	TRUE	reported	igd	2	TRUE	high	0.00139157	19.9328
rs1612733	T	C	T	C	0.108708	-0.053652	0.0596	0.0547853	FALSE	FALSE	FALSE	L3g78d	1	107118984	0.173253	0.0393971	306314	MIGRAINE	TRUE	reported	textfile	1	107661606	0.0238006	4.22435e-06	14306	ebi-a-GCST90016951	|| id:ebi-a-GCST90016951	TRUE	reported	igd	2	TRUE	high	0.00145612	20.8587
rs17376049	T	C	T	C	0.0848534	0.055951	0.1083	0.108766	FALSE	FALSE	FALSE	L3g78d	1	60959595	0.0502238	0.0285748	306314	MIGRAINE	TRUE	reported	textfile	1	61425267	0.0172114	7.29625e-07	14306	ebi-a-GCST90016951	|| id:ebi-a-GCST90016951	TRUE	reported	igd	2	TRUE	high	0.0016961	24.3022
rs2113833	C	T	C	T	-0.169146	-0.0177949	0.9583	0.966908	FALSE	FALSE	FALSE	L3g78d	2	217352078	0.720012	0.0496451	306314	MIGRAINE	TRUE	reported	textfile	2	218216801	0.0355009	1.14464e-06	14306	ebi-a-GCST90016951	|| id:ebi-a-GCST90016951	TRUE	reported	igd	2	TRUE	high	0.0015843	22.6978
rs3009418	A	C	A	C	-0.0927607	-0.0143984	0.9215	0.952194	FALSE	FALSE	FALSE	L3g78d	1	148272338	0.73355	0.0422977	306314	MIGRAINE	TRUE	reported	textfile	1	147744468	0.0210123	8.6902e-06	14306	ebi-a-GCST90016951	|| id:ebi-a-GCST90016951	TRUE	reported	igd	2	TRUE	high	0.00136041	19.4859
rs55793120	T	C	T	C	0.13822	0.0198856	0.0507	0.0618453	FALSE	FALSE	FALSE	L3g78d	12	46990335	0.597415	0.0376534	306314	MIGRAINE	TRUE	reported	textfile	12	47384118	0.0266152	1.44338e-07	14306	ebi-a-GCST90016951	|| id:ebi-a-GCST90016951	TRUE	reported	igd	2	TRUE	high	0.00188168	26.9663
rs56199908	T	C	T	C	-0.199327	0.0198003	0.0537	0.0542054	FALSE	FALSE	FALSE	L3g78d	9	2801371	0.619789	0.039908	306314	MIGRAINE	TRUE	reported	textfile	9	2801371	0.0410444	1.66414e-06	14306	ebi-a-GCST90016951	|| id:ebi-a-GCST90016951	TRUE	reported	igd	2	TRUE	high	0.00164585	23.5811
rs76724913	T	G	T	G	0.0901053	-0.0407149	0.0765	0.0975292	FALSE	FALSE	FALSE	L3g78d	1	24147179	0.173907	0.0299428	306314	MIGRAINE	TRUE	reported	textfile	1	24473669	0.0203104	9.60484e-06	14306	ebi-a-GCST90016951	|| id:ebi-a-GCST90016951	TRUE	reported	igd	2	TRUE	high	0.00137388	19.679
rs10028567	C	T	C	T	-0.0934027	-0.00410516	0.0815	0.120831	FALSE	FALSE	FALSE	70CFUn	4	52791410	0.878988	0.0269629	306314	MIGRAINE	TRUE	reported	textfile	4	53657577	0.0190343	3.72495e-06	14306	ebi-a-GCST90016952	|| id:ebi-a-GCST90016952	TRUE	reported	igd	2	TRUE	high	0.00168034	24.076
rs11110281	T	C	T	C	-0.130554	-0.00425164	0.0676	0.0485595	FALSE	FALSE	FALSE	70CFUn	12	100190236	0.918959	0.0417873	306314	MIGRAINE	TRUE	reported	textfile	12	100584014	0.0225943	1.40136e-08	14306	ebi-a-GCST90016952	|| id:ebi-a-GCST90016952	TRUE	reported	igd	2	TRUE	high	0.00232837	33.3827
rs16950051	A	G	A	G	0.107008	0.029299	0.0586	0.0651439	FALSE	FALSE	FALSE	70CFUn	12	120291702	0.416983	0.0360973	306314	MIGRAINE	TRUE	reported	textfile	12	120729505	0.0236973	5.33814e-06	14306	ebi-a-GCST90016952	|| id:ebi-a-GCST90016952	TRUE	reported	igd	2	TRUE	high	0.0014233	20.388
rs2370083	G	T	G	T	-0.0842751	-0.0590933	0.0885	0.063677	FALSE	FALSE	FALSE	70CFUn	14	97060413	0.102215	0.0361602	306314	MIGRAINE	TRUE	reported	textfile	14	97526750	0.0184509	4.25667e-06	14306	ebi-a-GCST90016952	|| id:ebi-a-GCST90016952	TRUE	reported	igd	2	TRUE	high	0.00145617	20.8594
rs2952251	G	A	G	A	0.0639298	-0.015487	0.7475	0.771197	FALSE	FALSE	FALSE	70CFUn	8	10285654	0.465047	0.0211988	306314	MIGRAINE	TRUE	reported	textfile	8	10143164	0.0126525	3.72237e-07	14306	ebi-a-GCST90016952	|| id:ebi-a-GCST90016952	TRUE	reported	igd	2	TRUE	high	0.0017814	25.5266
rs35344081	G	A	G	A	0.0609349	-0.0205319	0.2406	0.26291	FALSE	FALSE	FALSE	70CFUn	16	941253	0.310661	0.0202517	306314	MIGRAINE	TRUE	reported	textfile	16	991253	0.0129703	2.63846e-06	14306	ebi-a-GCST90016952	|| id:ebi-a-GCST90016952	TRUE	reported	igd	2	TRUE	high	0.00154044	22.0684
rs57646748	G	A	G	A	-0.088021	0.0319574	0.0676	0.0386583	FALSE	FALSE	FALSE	70CFUn	4	37451236	0.492132	0.0465226	306314	MIGRAINE	TRUE	reported	textfile	4	37452858	0.019876	7.88352e-06	14306	ebi-a-GCST90016952	|| id:ebi-a-GCST90016952	TRUE	reported	igd	2	TRUE	high	0.00136899	19.6089
rs6806351	T	C	T	C	-0.0619209	0.0199993	0.2087	0.219061	FALSE	FALSE	FALSE	70CFUn	3	132339879	0.349398	0.0213723	306314	MIGRAINE	TRUE	reported	textfile	3	132058723	0.0135744	6.93793e-06	14306	ebi-a-GCST90016952	|| id:ebi-a-GCST90016952	TRUE	reported	igd	2	TRUE	high	0.00145239	20.8052
rs77968078	G	A	G	A	-0.0993013	0.0202155	0.0567	0.0601598	FALSE	FALSE	FALSE	70CFUn	1	240278466	0.590591	0.0375766	306314	MIGRAINE	TRUE	reported	textfile	1	240441766	0.0224788	7.93341e-06	14306	ebi-a-GCST90016952	|| id:ebi-a-GCST90016952	TRUE	reported	igd	2	TRUE	high	0.00136224	19.5121
rs7916711	A	G	A	G	0.0959639	-0.040226	0.0646	0.138657	FALSE	FALSE	FALSE	70CFUn	10	28299340	0.11403	0.0254541	306314	MIGRAINE	TRUE	reported	textfile	10	28588269	0.021545	6.32732e-06	14306	ebi-a-GCST90016952	|| id:ebi-a-GCST90016952	TRUE	reported	igd	2	TRUE	high	0.00138485	19.8364
rs957755	T	G	T	G	-0.0642449	-0.00865196	0.1909	0.139013	FALSE	FALSE	FALSE	70CFUn	7	46739055	0.735245	0.0255856	306314	MIGRAINE	TRUE	reported	textfile	7	46778653	0.0142702	7.41515e-06	14306	ebi-a-GCST90016952	|| id:ebi-a-GCST90016952	TRUE	reported	igd	2	TRUE	high	0.00141476	20.2655
rs11150282	T	C	T	C	0.098235	0.00785888	0.3211	0.359599	FALSE	FALSE	FALSE	7BIQBU	16	80459808	0.670976	0.0184998	306314	MIGRAINE	TRUE	reported	textfile	16	80493705	0.0197127	7.36055e-07	14306	ebi-a-GCST90016953	|| id:ebi-a-GCST90016953	TRUE	reported	igd	2	TRUE	high	0.00173288	24.8302
rs113884518	T	C	T	C	-0.20591	-0.0352698	0.0487	0.0246363	FALSE	FALSE	FALSE	7BIQBU	9	24648999	0.54913	0.0588748	306314	MIGRAINE	TRUE	reported	textfile	9	24648997	0.0455376	7.7398e-06	14306	ebi-a-GCST90016953	|| id:ebi-a-GCST90016953	TRUE	reported	igd	2	TRUE	high	0.00142717	20.4434
rs28678345	T	C	T	C	0.213083	-0.012398	0.0467	0.0485818	FALSE	FALSE	FALSE	7BIQBU	17	55828967	0.763831	0.0412641	306314	MIGRAINE	TRUE	reported	textfile	17	53906328	0.0471377	8.05954e-06	14306	ebi-a-GCST90016953	|| id:ebi-a-GCST90016953	TRUE	reported	igd	2	TRUE	high	0.00142634	20.4315
rs367480	A	G	A	G	0.0841649	0.000539511	0.5726	0.640685	FALSE	FALSE	FALSE	7BIQBU	11	2916401	0.976857	0.0185978	306314	MIGRAINE	TRUE	reported	textfile	11	2937631	0.0185948	7.52419e-06	14306	ebi-a-GCST90016953	|| id:ebi-a-GCST90016953	TRUE	reported	igd	2	TRUE	high	0.00143001	20.4842
rs4129395	G	A	G	A	0.0904264	-0.0461813	0.4264	0.486535	FALSE	FALSE	FALSE	7BIQBU	9	113213109	0.00900658	0.0176818	306314	MIGRAINE	TRUE	reported	textfile	9	115975389	0.0185253	1.21742e-06	14306	ebi-a-GCST90016953	|| id:ebi-a-GCST90016953	TRUE	reported	igd	2	TRUE	high	0.00166272	23.8232
rs789069	A	C	A	C	-0.10413	-0.0126164	0.172	0.140207	FALSE	FALSE	FALSE	7BIQBU	18	1008277	0.62075	0.0254987	306314	MIGRAINE	TRUE	reported	textfile	18	1008278	0.0234459	6.5001e-06	14306	ebi-a-GCST90016953	|| id:ebi-a-GCST90016953	TRUE	reported	igd	2	TRUE	high	0.0013769	19.7223
rs79790072	T	C	T	C	0.226103	-0.102183	0.0567	0.0307794	FALSE	FALSE	FALSE	7BIQBU	15	100207478	0.0496958	0.0520658	306314	MIGRAINE	TRUE	reported	textfile	15	100747683	0.0488017	3.5381e-06	14306	ebi-a-GCST90016953	|| id:ebi-a-GCST90016953	TRUE	reported	igd	2	TRUE	high	0.00149821	21.4626
rs8028558	A	G	A	G	0.08346	0.0577745	0.4046	0.35786	FALSE	FALSE	FALSE	7BIQBU	15	61763554	0.00167302	0.0183827	306314	MIGRAINE	TRUE	reported	textfile	15	62055753	0.0188504	9.78228e-06	14306	ebi-a-GCST90016953	|| id:ebi-a-GCST90016953	TRUE	reported	igd	2	TRUE	high	0.00136837	19.5999
rs9864379	T	C	T	C	-0.160521	0.0147471	0.1133	0.149741	FALSE	FALSE	FALSE	7BIQBU	3	14265449	0.555848	0.0250367	306314	MIGRAINE	TRUE	reported	textfile	3	14306949	0.0292752	4.65876e-08	14306	ebi-a-GCST90016953	|| id:ebi-a-GCST90016953	TRUE	reported	igd	2	TRUE	high	0.00209717	30.061
rs11779863	G	A	G	A	-0.0772768	-0.00964246	0.2068	0.159066	FALSE	FALSE	FALSE	8zy7k5	8	15549321	0.69285	0.0244118	306314	MIGRAINE	TRUE	reported	textfile	8	15406830	0.0172171	6.68852e-06	14306	ebi-a-GCST90016954	|| id:ebi-a-GCST90016954	TRUE	reported	igd	2	TRUE	high	0.00140621	20.1427
rs12566890	T	G	T	G	-0.103134	0.0516083	0.0954	0.131365	FALSE	FALSE	FALSE	8zy7k5	1	61385192	0.0506186	0.0264022	306314	MIGRAINE	TRUE	reported	textfile	1	61850864	0.0241775	8.11204e-06	14306	ebi-a-GCST90016954	|| id:ebi-a-GCST90016954	TRUE	reported	igd	2	TRUE	high	0.00127031	18.1937
rs13100746	C	T	C	T	0.0638979	-0.0192741	0.4095	0.444945	FALSE	FALSE	FALSE	8zy7k5	3	166128718	0.277661	0.0177546	306314	MIGRAINE	TRUE	reported	textfile	3	165846506	0.0142685	7.28853e-06	14306	ebi-a-GCST90016954	|| id:ebi-a-GCST90016954	TRUE	reported	igd	2	TRUE	high	0.00139988	20.0519
rs17235252	T	C	T	C	-0.122002	0.00373354	0.0944	0.119439	FALSE	FALSE	FALSE	8zy7k5	7	82906721	0.890882	0.0272148	306314	MIGRAINE	TRUE	reported	textfile	7	82536037	0.0255463	2.15879e-06	14306	ebi-a-GCST90016954	|| id:ebi-a-GCST90016954	TRUE	reported	igd	2	TRUE	high	0.00159172	22.8043
rs3932485	C	T	C	T	0.0626209	-0.00331497	0.4284	0.391204	FALSE	FALSE	FALSE	8zy7k5	3	184475694	0.854942	0.0181328	306314	MIGRAINE	TRUE	reported	textfile	3	184193482	0.0141623	9.92865e-06	14306	ebi-a-GCST90016954	|| id:ebi-a-GCST90016954	TRUE	reported	igd	2	TRUE	high	0.00136477	19.5484
rs515984	C	T	C	T	0.0875451	0.0122025	0.826	0.883835	FALSE	FALSE	FALSE	8zy7k5	10	3479267	0.663379	0.0280354	306314	MIGRAINE	TRUE	reported	textfile	10	3521459	0.0190685	6.61363e-06	14306	ebi-a-GCST90016954	|| id:ebi-a-GCST90016954	TRUE	reported	igd	2	TRUE	high	0.0014712	21.0751
rs638542	A	G	A	G	0.070592	0.0453023	0.7137	0.711553	FALSE	FALSE	FALSE	8zy7k5	1	109302630	0.0203268	0.0195247	306314	MIGRAINE	TRUE	reported	textfile	1	109845252	0.0157049	5.17285e-06	14306	ebi-a-GCST90016954	|| id:ebi-a-GCST90016954	TRUE	reported	igd	2	TRUE	high	0.00141029	20.2013
rs74603314	T	C	T	C	0.230767	-0.0212733	0.0457	0.040235	FALSE	FALSE	FALSE	8zy7k5	14	46050515	0.643028	0.0459002	306314	MIGRAINE	TRUE	reported	textfile	14	46519718	0.0489701	2.27641e-06	14306	ebi-a-GCST90016954	|| id:ebi-a-GCST90016954	TRUE	reported	igd	2	TRUE	high	0.00154986	22.2037
rs7706512	A	G	A	G	-0.0657351	-0.00758522	0.496	0.477526	FALSE	FALSE	FALSE	8zy7k5	5	17443545	0.668827	0.0177325	306314	MIGRAINE	TRUE	reported	textfile	5	17443654	0.0138979	2.27206e-06	14306	ebi-a-GCST90016954	|| id:ebi-a-GCST90016954	TRUE	reported	igd	2	TRUE	high	0.00156135	22.3684
rs7801843	A	G	A	G	-0.0869495	0.00317021	0.1292	0.152004	FALSE	FALSE	FALSE	8zy7k5	7	4066073	0.897588	0.0246309	306314	MIGRAINE	TRUE	reported	textfile	7	4105705	0.0194509	9.46891e-06	14306	ebi-a-GCST90016954	|| id:ebi-a-GCST90016954	TRUE	reported	igd	2	TRUE	high	0.00139486	19.9799
rs7853673	A	G	A	G	0.0624389	-0.0172377	0.4861	0.537216	FALSE	FALSE	FALSE	8zy7k5	9	113948961	0.3326	0.0177912	306314	MIGRAINE	TRUE	reported	textfile	9	116711241	0.0139833	6.73256e-06	14306	ebi-a-GCST90016954	|| id:ebi-a-GCST90016954	TRUE	reported	igd	2	TRUE	high	0.00139177	19.9357
rs949341	A	G	A	G	-0.0656602	0.00355955	0.6799	0.721142	FALSE	FALSE	FALSE	8zy7k5	11	112516062	0.858615	0.0199821	306314	MIGRAINE	TRUE	reported	textfile	11	112386785	0.0147216	7.73286e-06	14306	ebi-a-GCST90016954	|| id:ebi-a-GCST90016954	TRUE	reported	igd	2	TRUE	high	0.00138859	19.8899
rs11251024	G	A	G	A	0.104201	-0.0172604	0.33	0.26509	FALSE	FALSE	FALSE	tCz005	10	2053532	0.392968	0.0202054	306314	MIGRAINE	TRUE	reported	textfile	10	2095726	0.0206737	6.62796e-07	14306	ebi-a-GCST90016955	|| id:ebi-a-GCST90016955	TRUE	reported	igd	2	TRUE	high	0.00177263	25.4008
rs11606187	A	G	A	G	-0.154539	0.0538885	0.1074	0.143914	FALSE	FALSE	FALSE	tCz005	11	91856434	0.031641	0.0250771	306314	MIGRAINE	TRUE	reported	textfile	11	91589600	0.0326288	3.30583e-06	14306	ebi-a-GCST90016955	|| id:ebi-a-GCST90016955	TRUE	reported	igd	2	TRUE	high	0.00156558	22.4292
rs13385922	T	C	T	C	0.0929494	-0.0280119	0.4056	0.346678	FALSE	FALSE	FALSE	tCz005	2	233172678	0.133667	0.0186771	306314	MIGRAINE	TRUE	reported	textfile	2	234081324	0.0201348	3.96826e-06	14306	ebi-a-GCST90016955	|| id:ebi-a-GCST90016955	TRUE	reported	igd	2	TRUE	high	0.00148742	21.3078
rs166849	A	G	A	G	-0.0911053	-0.00214078	0.6103	0.583607	FALSE	FALSE	FALSE	tCz005	2	199914143	0.905594	0.0180507	306314	MIGRAINE	TRUE	reported	textfile	2	200778866	0.0202239	7.73891e-06	14306	ebi-a-GCST90016955	|| id:ebi-a-GCST90016955	TRUE	reported	igd	2	TRUE	high	0.00141652	20.2907
rs2172426	T	C	T	C	0.10212	-0.00503217	0.5527	0.595462	FALSE	FALSE	FALSE	tCz005	8	18371511	0.78141	0.0181352	306314	MIGRAINE	TRUE	reported	textfile	8	18229020	0.0198947	3.17424e-07	14306	ebi-a-GCST90016955	|| id:ebi-a-GCST90016955	TRUE	reported	igd	2	TRUE	high	0.00183836	26.3443
rs267959	G	A	G	A	-0.0988612	0.012122	0.6571	0.723878	FALSE	FALSE	FALSE	tCz005	5	10737690	0.539764	0.0197694	306314	MIGRAINE	TRUE	reported	textfile	5	10737802	0.0209676	2.61993e-06	14306	ebi-a-GCST90016955	|| id:ebi-a-GCST90016955	TRUE	reported	igd	2	TRUE	high	0.00155154	22.2277
rs4383094	C	T	C	T	-0.149188	0.00218016	0.9036	0.858548	FALSE	FALSE	FALSE	tCz005	15	81402631	0.931777	0.0254665	306314	MIGRAINE	TRUE	reported	textfile	15	81694972	0.0320662	4.28134e-06	14306	ebi-a-GCST90016955	|| id:ebi-a-GCST90016955	TRUE	reported	igd	2	TRUE	high	0.00151077	21.6427
rs60775321	T	C	T	C	-0.0962425	0.00141215	0.3012	0.288875	FALSE	FALSE	FALSE	tCz005	15	96775441	0.94254	0.0195922	306314	MIGRAINE	TRUE	reported	textfile	15	97318671	0.0213842	7.10461e-06	14306	ebi-a-GCST90016955	|| id:ebi-a-GCST90016955	TRUE	reported	igd	2	TRUE	high	0.00141389	20.2529
rs72671304	T	C	T	C	0.172322	-0.0253543	0.0696	0.0750539	FALSE	FALSE	FALSE	tCz005	14	38956767	0.454902	0.0339294	306314	MIGRAINE	TRUE	reported	textfile	14	39425971	0.0370028	3.79577e-06	14306	ebi-a-GCST90016955	|| id:ebi-a-GCST90016955	TRUE	reported	igd	2	TRUE	high	0.00151369	21.6846
rs7911787	G	T	G	T	-0.223071	-0.0341177	0.0656	0.0318608	FALSE	FALSE	FALSE	tCz005	10	96859811	0.49915	0.0504828	306314	MIGRAINE	TRUE	reported	textfile	10	98619568	0.0470232	3.38821e-06	14306	ebi-a-GCST90016955	|| id:ebi-a-GCST90016955	TRUE	reported	igd	2	TRUE	high	0.00157058	22.501
rs8126061	T	C	T	C	-0.159135	-0.0329237	0.0954	0.125861	FALSE	FALSE	FALSE	tCz005	20	3424592	0.219082	0.0267896	306314	MIGRAINE	TRUE	reported	textfile	20	3405239	0.0351904	7.36326e-06	14306	ebi-a-GCST90016955	|| id:ebi-a-GCST90016955	TRUE	reported	igd	2	TRUE	high	0.0014274	20.4467
rs9542068	T	C	T	C	0.0990709	-0.0171176	0.3211	0.334999	FALSE	FALSE	FALSE	tCz005	13	69732699	0.361105	0.0187434	306314	MIGRAINE	TRUE	reported	textfile	13	70306831	0.0218149	6.52334e-06	14306	ebi-a-GCST90016955	|| id:ebi-a-GCST90016955	TRUE	reported	igd	2	TRUE	high	0.0014396	20.6217
rs111810795	C	T	C	T	-0.0867108	-0.0535127	0.1074	0.0981952	FALSE	FALSE	FALSE	rfOi6i	14	102431593	0.0737157	0.0299225	306314	MIGRAINE	TRUE	reported	textfile	14	102897930	0.0180573	1.72926e-06	14306	ebi-a-GCST90016956	|| id:ebi-a-GCST90016956	TRUE	reported	igd	2	TRUE	high	0.00160925	23.0558
rs114889439	A	G	A	G	-0.253809	0.0202163	0.0527	0.0343747	FALSE	FALSE	FALSE	rfOi6i	13	61023491	0.686578	0.050102	306314	MIGRAINE	TRUE	reported	textfile	13	61597625	0.0539169	6.19028e-06	14306	ebi-a-GCST90016956	|| id:ebi-a-GCST90016956	TRUE	reported	igd	2	TRUE	high	0.00154659	22.1566
rs12186441	G	A	G	A	0.208096	-0.0706675	0.0368	0.0423877	FALSE	FALSE	FALSE	rfOi6i	5	133310611	0.110936	0.0443334	306314	MIGRAINE	TRUE	reported	textfile	5	132646303	0.0453999	4.52856e-06	14306	ebi-a-GCST90016956	|| id:ebi-a-GCST90016956	TRUE	reported	igd	2	TRUE	high	0.00146643	21.0067
rs12668619	A	G	A	G	0.055301	-0.00748985	0.3549	0.32865	FALSE	FALSE	FALSE	rfOi6i	7	21598192	0.692862	0.0189629	306314	MIGRAINE	TRUE	reported	textfile	7	21637810	0.0117654	2.57365e-06	14306	ebi-a-GCST90016956	|| id:ebi-a-GCST90016956	TRUE	reported	igd	2	TRUE	high	0.00154193	22.0898
rs12741784	C	T	C	T	-0.0621452	0.0235535	0.336	0.257733	FALSE	FALSE	FALSE	rfOi6i	1	49623147	0.245307	0.0202729	306314	MIGRAINE	TRUE	reported	textfile	1	50088819	0.0119266	1.28493e-07	14306	ebi-a-GCST90016956	|| id:ebi-a-GCST90016956	TRUE	reported	igd	2	TRUE	high	0.00189426	27.147
rs1442060	A	G	A	G	0.0514024	-0.0144838	0.506	0.459137	FALSE	FALSE	FALSE	rfOi6i	4	46364050	0.417721	0.0178729	306314	MIGRAINE	TRUE	reported	textfile	4	46366067	0.0112125	4.50671e-06	14306	ebi-a-GCST90016956	|| id:ebi-a-GCST90016956	TRUE	reported	igd	2	TRUE	high	0.00146692	21.0136
rs1693340	T	C	T	C	0.0818934	-0.0186953	0.1262	0.0725925	FALSE	FALSE	FALSE	rfOi6i	18	32628728	0.586628	0.0343835	306314	MIGRAINE	TRUE	reported	textfile	18	30208691	0.018245	9.25273e-06	14306	ebi-a-GCST90016956	|| id:ebi-a-GCST90016956	TRUE	reported	igd	2	TRUE	high	0.00140631	20.1442
rs2175069	G	A	G	A	0.0526752	-0.031773	0.6143	0.627143	FALSE	FALSE	FALSE	rfOi6i	4	23315501	0.0833892	0.0183516	306314	MIGRAINE	TRUE	reported	textfile	4	23317124	0.0114886	4.63554e-06	14306	ebi-a-GCST90016956	|| id:ebi-a-GCST90016956	TRUE	reported	igd	2	TRUE	high	0.00146731	21.0193
rs2561116	T	G	T	G	-0.083617	0.0240409	0.1133	0.0583658	FALSE	FALSE	FALSE	rfOi6i	5	38348097	0.527013	0.038005	306314	MIGRAINE	TRUE	reported	textfile	5	38348199	0.0187159	7.88515e-06	14306	ebi-a-GCST90016956	|| id:ebi-a-GCST90016956	TRUE	reported	igd	2	TRUE	high	0.0013933	19.9575
rs2585520	G	T	G	T	-0.0904972	-0.135131	0.0825	0.038487	FALSE	FALSE	FALSE	rfOi6i	13	78211006	0.00544891	0.0486218	306314	MIGRAINE	TRUE	reported	textfile	13	78785141	0.0200428	5.26926e-06	14306	ebi-a-GCST90016956	|| id:ebi-a-GCST90016956	TRUE	reported	igd	2	TRUE	high	0.00142304	20.3842
rs4263802	A	G	A	G	-0.050942	0.017508	0.6163	0.670036	FALSE	FALSE	FALSE	rfOi6i	8	137307265	0.354479	0.0189084	306314	MIGRAINE	TRUE	reported	textfile	8	138319508	0.0114921	7.45006e-06	14306	ebi-a-GCST90016956	|| id:ebi-a-GCST90016956	TRUE	reported	igd	2	TRUE	high	0.00137164	19.6468
rs4461038	G	A	G	A	0.0554965	0.0279556	0.6938	0.708861	FALSE	FALSE	FALSE	rfOi6i	15	78254654	0.1532	0.0195724	306314	MIGRAINE	TRUE	reported	textfile	15	78546996	0.0119467	3.73474e-06	14306	ebi-a-GCST90016956	|| id:ebi-a-GCST90016956	TRUE	reported	igd	2	TRUE	high	0.00150613	21.5762
rs4797169	T	C	T	C	0.0587799	0.0227344	0.2505	0.237782	FALSE	FALSE	FALSE	rfOi6i	18	462180	0.279322	0.0210145	306314	MIGRAINE	TRUE	reported	textfile	18	462180	0.0128297	4.49345e-06	14306	ebi-a-GCST90016956	|| id:ebi-a-GCST90016956	TRUE	reported	igd	2	TRUE	high	0.00146511	20.9877
rs61264131	A	C	A	C	0.202367	-0.0217338	0.0497	0.0959445	FALSE	FALSE	FALSE	rfOi6i	6	138867397	0.469687	0.0300612	306314	MIGRAINE	TRUE	reported	textfile	6	139188534	0.0464388	6.74544e-06	14306	ebi-a-GCST90016956	|| id:ebi-a-GCST90016956	TRUE	reported	igd	2	TRUE	high	0.00132563	18.987
rs6692542	G	A	G	A	-0.0534397	0.0206545	0.6272	0.631304	FALSE	FALSE	FALSE	rfOi6i	1	244228316	0.267139	0.0186131	306314	MIGRAINE	TRUE	reported	textfile	1	244391618	0.0118254	8.67981e-06	14306	ebi-a-GCST90016956	|| id:ebi-a-GCST90016956	TRUE	reported	igd	2	TRUE	high	0.00142547	20.4191
rs6909981	C	T	C	T	-0.0638696	-0.0505837	0.2018	0.123136	FALSE	FALSE	FALSE	rfOi6i	6	74824436	0.0652755	0.027441	306314	MIGRAINE	TRUE	reported	textfile	6	75534152	0.0141765	5.47621e-06	14306	ebi-a-GCST90016956	|| id:ebi-a-GCST90016956	TRUE	reported	igd	2	TRUE	high	0.00141683	20.295
rs79535861	A	C	A	C	0.100666	-0.0208958	0.0885	0.0903126	FALSE	FALSE	FALSE	rfOi6i	13	37752555	0.495531	0.0306598	306314	MIGRAINE	TRUE	reported	textfile	13	38326692	0.0207016	1.57688e-06	14306	ebi-a-GCST90016956	|| id:ebi-a-GCST90016956	TRUE	reported	igd	2	TRUE	high	0.00165015	23.6427
rs9345168	A	C	A	C	-0.0509102	-0.00412437	0.5338	0.557415	FALSE	FALSE	FALSE	rfOi6i	6	91671204	0.817345	0.0178574	306314	MIGRAINE	TRUE	reported	textfile	6	92380922	0.0113253	8.48887e-06	14306	ebi-a-GCST90016956	|| id:ebi-a-GCST90016956	TRUE	reported	igd	2	TRUE	high	0.00141052	20.2046
rs111862613	T	C	T	C	0.0907065	-0.00164243	0.166	0.174992	FALSE	FALSE	FALSE	7z8Qqs	12	129825125	0.944319	0.0235161	306314	MIGRAINE	TRUE	reported	textfile	12	130309670	0.0196746	3.7313e-06	14306	ebi-a-GCST90016957	|| id:ebi-a-GCST90016957	TRUE	reported	igd	2	TRUE	high	0.00148355	21.2522
rs117107102	A	G	A	G	0.204683	0.0166535	0.0447	0.0464548	FALSE	FALSE	FALSE	7z8Qqs	18	51947265	0.694559	0.0424102	306314	MIGRAINE	TRUE	reported	textfile	18	49473635	0.0431572	2.91823e-06	14306	ebi-a-GCST90016957	|| id:ebi-a-GCST90016957	TRUE	reported	igd	2	TRUE	high	0.00156984	22.4904
rs11729256	T	C	T	C	0.0749798	-0.00695429	0.2386	0.170178	FALSE	FALSE	FALSE	7z8Qqs	4	94106121	0.768571	0.0236343	306314	MIGRAINE	TRUE	reported	textfile	4	95027272	0.0150177	6.73085e-07	14306	ebi-a-GCST90016957	|| id:ebi-a-GCST90016957	TRUE	reported	igd	2	TRUE	high	0.00173943	24.9242
rs12908520	G	A	G	A	0.0619104	0.0080556	0.4563	0.427782	FALSE	FALSE	FALSE	7z8Qqs	15	97027427	0.652616	0.0178962	306314	MIGRAINE	TRUE	reported	textfile	15	97570657	0.0130946	2.15139e-06	14306	ebi-a-GCST90016957	|| id:ebi-a-GCST90016957	TRUE	reported	igd	2	TRUE	high	0.00156008	22.3502
rs2602429	T	C	T	C	-0.0745516	0.00624548	0.7783	0.739843	FALSE	FALSE	FALSE	7z8Qqs	16	81029544	0.757345	0.0202139	306314	MIGRAINE	TRUE	reported	textfile	16	81063149	0.0156195	2.69942e-06	14306	ebi-a-GCST90016957	|| id:ebi-a-GCST90016957	TRUE	reported	igd	2	TRUE	high	0.0015899	22.7782
rs4242783	A	G	A	G	-0.0687992	0.00758368	0.7127	0.717615	FALSE	FALSE	FALSE	7z8Qqs	10	5022135	0.700563	0.0197204	306314	MIGRAINE	TRUE	reported	textfile	10	5064327	0.0147694	2.75442e-06	14306	ebi-a-GCST90016957	|| id:ebi-a-GCST90016957	TRUE	reported	igd	2	TRUE	high	0.00151448	21.696
rs4936098	G	A	G	A	-0.0648691	0.0331302	0.66	0.6508	FALSE	FALSE	FALSE	7z8Qqs	11	130410772	0.0744972	0.0185754	306314	MIGRAINE	TRUE	reported	textfile	11	130280667	0.0135928	1.1293e-06	14306	ebi-a-GCST90016957	|| id:ebi-a-GCST90016957	TRUE	reported	igd	2	TRUE	high	0.00158946	22.7718
rs61779207	G	A	G	A	-0.0758811	-0.0231294	0.1779	0.222277	FALSE	FALSE	FALSE	7z8Qqs	1	40608800	0.274949	0.0211858	306314	MIGRAINE	TRUE	reported	textfile	1	41074472	0.0167762	6.63025e-06	14306	ebi-a-GCST90016957	|| id:ebi-a-GCST90016957	TRUE	reported	igd	2	TRUE	high	0.00142804	20.4559
rs74542928	T	C	T	C	0.112124	0.0353402	0.0785	0.0477126	FALSE	FALSE	FALSE	7z8Qqs	4	99623031	0.402431	0.0422079	306314	MIGRAINE	TRUE	reported	textfile	4	100544188	0.0236422	1.64611e-06	14306	ebi-a-GCST90016957	|| id:ebi-a-GCST90016957	TRUE	reported	igd	2	TRUE	high	0.00156972	22.4885
rs9349825	A	G	A	G	-0.0704354	0.015542	0.2793	0.18961	FALSE	FALSE	FALSE	7z8Qqs	6	56476683	0.493853	0.0227159	306314	MIGRAINE	TRUE	reported	textfile	6	56341481	0.0147128	2.51287e-06	14306	ebi-a-GCST90016957	|| id:ebi-a-GCST90016957	TRUE	reported	igd	2	TRUE	high	0.00159948	22.9156
rs941682	G	A	G	A	-0.0631526	0.0397459	0.3111	0.27424	FALSE	FALSE	FALSE	7z8Qqs	20	33280034	0.0456289	0.0198848	306314	MIGRAINE	TRUE	reported	textfile	20	31867840	0.0143767	9.5812e-06	14306	ebi-a-GCST90016957	|| id:ebi-a-GCST90016957	TRUE	reported	igd	2	TRUE	high	0.00134698	19.2932
rs11671100	A	C	A	C	-0.160034	0.00993842	0.2008	0.204636	FALSE	FALSE	FALSE	boWTVj	19	711637	0.652242	0.0220536	306314	MIGRAINE	TRUE	reported	textfile	19	711637	0.0349472	4.08037e-06	14306	ebi-a-GCST90016958	|| id:ebi-a-GCST90016958	TRUE	reported	igd	2	TRUE	high	0.00146368	20.9671
rs11764871	G	T	G	T	0.127099	0.00144661	0.2505	0.304899	FALSE	FALSE	FALSE	boWTVj	7	147111885	0.939957	0.0192052	306314	MIGRAINE	TRUE	reported	textfile	7	146808977	0.025656	7.4929e-07	14306	ebi-a-GCST90016958	|| id:ebi-a-GCST90016958	TRUE	reported	igd	2	TRUE	high	0.00171255	24.5384
rs2944282	T	C	T	C	-0.124197	-0.00920776	0.3002	0.279764	FALSE	FALSE	FALSE	boWTVj	7	57530097	0.640084	0.0196923	306314	MIGRAINE	TRUE	reported	textfile	7	57589803	0.0257026	1.56603e-06	14306	ebi-a-GCST90016958	|| id:ebi-a-GCST90016958	TRUE	reported	igd	2	TRUE	high	0.00162945	23.3457
rs34962571	A	C	A	C	-0.186945	0.0287441	0.0825	0.100378	FALSE	FALSE	FALSE	boWTVj	12	130618711	0.332721	0.0296744	306314	MIGRAINE	TRUE	reported	textfile	12	131103256	0.0418412	6.24827e-06	14306	ebi-a-GCST90016958	|| id:ebi-a-GCST90016958	TRUE	reported	igd	2	TRUE	high	0.00139346	19.9599
rs4396289	C	T	C	T	-0.152918	-0.019202	0.16	0.129712	FALSE	FALSE	FALSE	boWTVj	11	9295183	0.47104	0.0266403	306314	MIGRAINE	TRUE	reported	textfile	11	9316730	0.0288525	1.53784e-07	14306	ebi-a-GCST90016958	|| id:ebi-a-GCST90016958	TRUE	reported	igd	2	TRUE	high	0.00195966	28.086
rs61702987	T	C	T	C	0.145501	0.0357818	0.175	0.109733	FALSE	FALSE	FALSE	boWTVj	2	30988791	0.21196	0.0286669	306314	MIGRAINE	TRUE	reported	textfile	2	31211657	0.0300007	3.07921e-06	14306	ebi-a-GCST90016958	|| id:ebi-a-GCST90016958	TRUE	reported	igd	2	TRUE	high	0.00164149	23.5184
rs62570196	C	T	C	T	-0.246101	-0.0142658	0.0686	0.0425316	FALSE	FALSE	FALSE	boWTVj	9	108323890	0.748474	0.0444902	306314	MIGRAINE	TRUE	reported	textfile	9	111086170	0.0483077	2.69855e-07	14306	ebi-a-GCST90016958	|| id:ebi-a-GCST90016958	TRUE	reported	igd	2	TRUE	high	0.00181088	25.9498
rs6545794	A	G	A	G	-0.197786	0.0377123	0.0885	0.120299	FALSE	FALSE	FALSE	boWTVj	2	60257774	0.1676	0.0273286	306314	MIGRAINE	TRUE	reported	textfile	2	60484909	0.0410495	5.97008e-07	14306	ebi-a-GCST90016958	|| id:ebi-a-GCST90016958	TRUE	reported	igd	2	TRUE	high	0.00162014	23.2121
rs7077363	G	A	G	A	0.148942	-0.00484563	0.164	0.163099	FALSE	FALSE	FALSE	boWTVj	10	93527197	0.839867	0.0239806	306314	MIGRAINE	TRUE	reported	textfile	10	95286954	0.0318366	2.83374e-06	14306	ebi-a-GCST90016958	|| id:ebi-a-GCST90016958	TRUE	reported	igd	2	TRUE	high	0.00152756	21.8837
rs7314815	G	A	G	A	0.101088	0.00876432	0.503	0.551835	FALSE	FALSE	FALSE	boWTVj	12	102131269	0.624209	0.0178902	306314	MIGRAINE	TRUE	reported	textfile	12	102525047	0.0225594	6.40088e-06	14306	ebi-a-GCST90016958	|| id:ebi-a-GCST90016958	TRUE	reported	igd	2	TRUE	high	0.00140158	20.0763
rs7627405	C	T	C	T	-0.134158	-0.011143	0.167	0.204242	FALSE	FALSE	FALSE	boWTVj	3	9926871	0.618696	0.0223889	306314	MIGRAINE	TRUE	reported	textfile	3	9968555	0.0301427	8.19426e-06	14306	ebi-a-GCST90016958	|| id:ebi-a-GCST90016958	TRUE	reported	igd	2	TRUE	high	0.00138277	19.8065
rs2715439	T	C	T	C	-0.0746684	-3.83816e-05	0.5457	0.529393	FALSE	FALSE	FALSE	SIYMcF	15	98949084	0.998271	0.0177121	306314	MIGRAINE	TRUE	reported	textfile	15	99492313	0.0164822	6.27004e-06	14306	ebi-a-GCST90016959	|| id:ebi-a-GCST90016959	TRUE	reported	igd	2	TRUE	high	0.00143253	20.5202
rs34583783	G	T	G	T	0.126596	-0.0166675	0.1024	0.0604723	FALSE	FALSE	FALSE	SIYMcF	6	66497478	0.654829	0.0372821	306314	MIGRAINE	TRUE	reported	textfile	6	67207371	0.0268461	4.48528e-06	14306	ebi-a-GCST90016959	|| id:ebi-a-GCST90016959	TRUE	reported	igd	2	TRUE	high	0.00155198	22.234
rs35011108	A	G	A	G	0.232634	0.0464421	0.0636	0.0676021	FALSE	FALSE	FALSE	SIYMcF	6	132686341	0.185392	0.0350682	306314	MIGRAINE	TRUE	reported	textfile	6	133007480	0.0512044	6.33826e-06	14306	ebi-a-GCST90016959	|| id:ebi-a-GCST90016959	TRUE	reported	igd	2	TRUE	high	0.00144075	20.6382
rs4073240	G	A	G	A	0.0749687	0.00957878	0.3827	0.3805	FALSE	FALSE	FALSE	SIYMcF	6	168824686	0.599893	0.0182608	306314	MIGRAINE	TRUE	reported	textfile	6	169224781	0.0167368	7.94273e-06	14306	ebi-a-GCST90016959	|| id:ebi-a-GCST90016959	TRUE	reported	igd	2	TRUE	high	0.00140052	20.0611
rs4146653	G	A	G	A	0.0985224	-0.00684319	0.1968	0.141827	FALSE	FALSE	FALSE	SIYMcF	10	4740649	0.788898	0.025559	306314	MIGRAINE	TRUE	reported	textfile	10	4782841	0.0214182	4.49645e-06	14306	ebi-a-GCST90016959	|| id:ebi-a-GCST90016959	TRUE	reported	igd	2	TRUE	high	0.00147688	21.1565
rs71315246	A	G	A	G	-0.0969809	-0.0126696	0.1431	0.135913	FALSE	FALSE	FALSE	SIYMcF	3	101633595	0.623649	0.0258202	306314	MIGRAINE	TRUE	reported	textfile	3	101352439	0.021925	9.82969e-06	14306	ebi-a-GCST90016959	|| id:ebi-a-GCST90016959	TRUE	reported	igd	2	TRUE	high	0.00136578	19.5629
rs7915461	C	T	C	T	-0.18776	0.0315707	0.9423	0.931718	FALSE	FALSE	FALSE	SIYMcF	10	125843552	0.36261	0.0346778	306314	MIGRAINE	TRUE	reported	textfile	10	127532121	0.0401636	5.91984e-06	14306	ebi-a-GCST90016959	|| id:ebi-a-GCST90016959	TRUE	reported	igd	2	TRUE	high	0.00152532	21.8514
rs11604400	C	T	C	T	-0.102524	0.01402	0.1153	0.104153	FALSE	FALSE	FALSE	jYELZC	11	98515355	0.629911	0.029096	306314	MIGRAINE	TRUE	reported	textfile	11	98386085	0.0234834	9.74473e-06	14306	ebi-a-GCST90016960	|| id:ebi-a-GCST90016960	TRUE	reported	igd	2	TRUE	high	0.00133055	19.0576
rs13231526	C	A	C	A	0.143237	-0.0430597	0.0636	0.0807963	FALSE	FALSE	FALSE	jYELZC	7	48804555	0.187013	0.0326342	306314	MIGRAINE	TRUE	reported	textfile	7	48844151	0.0311654	4.8136e-06	14306	ebi-a-GCST90016960	|| id:ebi-a-GCST90016960	TRUE	reported	igd	2	TRUE	high	0.00147437	21.1205
rs2717140	C	T	C	T	-0.119225	0.0132997	0.1113	0.0986012	FALSE	FALSE	FALSE	jYELZC	18	77297814	0.652812	0.0295641	306314	MIGRAINE	TRUE	reported	textfile	18	75009770	0.0251081	2.04593e-06	14306	ebi-a-GCST90016960	|| id:ebi-a-GCST90016960	TRUE	reported	igd	2	TRUE	high	0.00157364	22.5448
rs55719207	G	A	G	A	-0.0699243	-0.0047992	0.4175	0.40076	FALSE	FALSE	FALSE	jYELZC	3	105637127	0.792087	0.0182063	306314	MIGRAINE	TRUE	reported	textfile	3	105355971	0.0158036	9.60506e-06	14306	ebi-a-GCST90016960	|| id:ebi-a-GCST90016960	TRUE	reported	igd	2	TRUE	high	0.00136657	19.5742
rs6664405	T	C	T	C	-0.0953084	-0.0102741	0.1441	0.146709	FALSE	FALSE	FALSE	jYELZC	1	68978480	0.686744	0.0254764	306314	MIGRAINE	TRUE	reported	textfile	1	69444163	0.0210752	5.2342e-06	14306	ebi-a-GCST90016960	|| id:ebi-a-GCST90016960	TRUE	reported	igd	2	TRUE	high	0.00142751	20.4483
rs7680684	T	C	T	C	0.083381	-0.0144465	0.675	0.6581	FALSE	FALSE	FALSE	jYELZC	4	170360208	0.437598	0.0186105	306314	MIGRAINE	TRUE	reported	textfile	4	171281359	0.0168901	9.769e-07	14306	ebi-a-GCST90016960	|| id:ebi-a-GCST90016960	TRUE	reported	igd	2	TRUE	high	0.00170064	24.3674
rs9490822	C	T	C	T	-0.0734512	0.00261307	0.4473	0.451499	FALSE	FALSE	FALSE	jYELZC	6	123587938	0.883584	0.0178454	306314	MIGRAINE	TRUE	reported	textfile	6	123909083	0.0155789	2.54419e-06	14306	ebi-a-GCST90016960	|| id:ebi-a-GCST90016960	TRUE	reported	igd	2	TRUE	high	0.00155143	22.2261
rs9915817	C	T	C	T	-0.0749219	-0.0225305	0.671	0.709235	FALSE	FALSE	FALSE	jYELZC	17	50786818	0.247799	0.0194949	306314	MIGRAINE	TRUE	reported	textfile	17	48864179	0.016833	8.21675e-06	14306	ebi-a-GCST90016960	|| id:ebi-a-GCST90016960	TRUE	reported	igd	2	TRUE	high	0.00138285	19.8077
rs111862613	T	C	T	C	0.0911199	-0.00164243	0.166	0.174992	FALSE	FALSE	FALSE	4KxxSQ	12	129825125	0.944319	0.0235161	306314	MIGRAINE	TRUE	reported	textfile	12	130309670	0.0196748	3.39234e-06	14306	ebi-a-GCST90016961	|| id:ebi-a-GCST90016961	TRUE	reported	igd	2	TRUE	high	0.00149705	21.4459
rs117107102	A	G	A	G	0.204406	0.0166535	0.0447	0.0464548	FALSE	FALSE	FALSE	4KxxSQ	18	51947265	0.694559	0.0424102	306314	MIGRAINE	TRUE	reported	textfile	18	49473635	0.0431629	3.01141e-06	14306	ebi-a-GCST90016961	|| id:ebi-a-GCST90016961	TRUE	reported	igd	2	TRUE	high	0.00156519	22.4236
rs11729256	T	C	T	C	0.0750473	-0.00695429	0.2386	0.170178	FALSE	FALSE	FALSE	4KxxSQ	4	94106121	0.768571	0.0236343	306314	MIGRAINE	TRUE	reported	textfile	4	95027272	0.0150184	6.58385e-07	14306	ebi-a-GCST90016961	|| id:ebi-a-GCST90016961	TRUE	reported	igd	2	TRUE	high	0.0017424	24.9668
rs12908520	G	A	G	A	0.061772	0.0080556	0.4563	0.427782	FALSE	FALSE	FALSE	4KxxSQ	15	97027427	0.652616	0.0178962	306314	MIGRAINE	TRUE	reported	textfile	15	97570657	0.0130954	2.2648e-06	14306	ebi-a-GCST90016961	|| id:ebi-a-GCST90016961	TRUE	reported	igd	2	TRUE	high	0.00155293	22.2477
rs2602429	T	C	T	C	-0.0745352	0.00624548	0.7783	0.739843	FALSE	FALSE	FALSE	4KxxSQ	16	81029544	0.757345	0.0202139	306314	MIGRAINE	TRUE	reported	textfile	16	81063149	0.0156201	2.71569e-06	14306	ebi-a-GCST90016961	|| id:ebi-a-GCST90016961	TRUE	reported	igd	2	TRUE	high	0.00158908	22.7664
rs4242783	A	G	A	G	-0.0685454	0.00758368	0.7127	0.717615	FALSE	FALSE	FALSE	4KxxSQ	10	5022135	0.700563	0.0197204	306314	MIGRAINE	TRUE	reported	textfile	10	5064327	0.0147701	2.99799e-06	14306	ebi-a-GCST90016961	|| id:ebi-a-GCST90016961	TRUE	reported	igd	2	TRUE	high	0.00150321	21.5342
rs4936098	G	A	G	A	-0.0649225	0.0331302	0.66	0.6508	FALSE	FALSE	FALSE	4KxxSQ	11	130410772	0.0744972	0.0185754	306314	MIGRAINE	TRUE	reported	textfile	11	130280667	0.0135934	1.1036e-06	14306	ebi-a-GCST90016961	|| id:ebi-a-GCST90016961	TRUE	reported	igd	2	TRUE	high	0.00159193	22.8073
rs61779207	G	A	G	A	-0.0760539	-0.0231294	0.1779	0.222277	FALSE	FALSE	FALSE	4KxxSQ	1	40608800	0.274949	0.0211858	306314	MIGRAINE	TRUE	reported	textfile	1	41074472	0.0167769	6.32121e-06	14306	ebi-a-GCST90016961	|| id:ebi-a-GCST90016961	TRUE	reported	igd	2	TRUE	high	0.00143443	20.5475
rs74542928	T	C	T	C	0.112623	0.0353402	0.0785	0.0477126	FALSE	FALSE	FALSE	4KxxSQ	4	99623031	0.402431	0.0422079	306314	MIGRAINE	TRUE	reported	textfile	4	100544188	0.0236434	1.4802e-06	14306	ebi-a-GCST90016961	|| id:ebi-a-GCST90016961	TRUE	reported	igd	2	TRUE	high	0.00158354	22.6868
rs9349825	A	G	A	G	-0.0703407	0.015542	0.2793	0.18961	FALSE	FALSE	FALSE	4KxxSQ	6	56476683	0.493853	0.0227159	306314	MIGRAINE	TRUE	reported	textfile	6	56341481	0.0147133	2.59884e-06	14306	ebi-a-GCST90016961	|| id:ebi-a-GCST90016961	TRUE	reported	igd	2	TRUE	high	0.00159508	22.8524
rs941682	G	A	G	A	-0.0632957	0.0397459	0.3111	0.27424	FALSE	FALSE	FALSE	4KxxSQ	20	33280034	0.0456289	0.0198848	306314	MIGRAINE	TRUE	reported	textfile	20	31867840	0.0143777	9.17128e-06	14306	ebi-a-GCST90016961	|| id:ebi-a-GCST90016961	TRUE	reported	igd	2	TRUE	high	0.00135289	19.378
rs1107244	G	A	G	A	0.0758558	0.0450133	0.0785	0.0777962	FALSE	FALSE	FALSE	nVe4RN	13	37483220	0.170984	0.0328793	306314	MIGRAINE	TRUE	reported	textfile	13	38057357	0.0171182	3.59062e-06	14306	ebi-a-GCST90016962	|| id:ebi-a-GCST90016962	TRUE	reported	igd	2	TRUE	high	0.00137072	19.6336
rs11769002	G	A	G	A	-0.0528793	0.000410141	0.4006	0.414767	FALSE	FALSE	FALSE	nVe4RN	7	62983120	0.981876	0.0180545	306314	MIGRAINE	TRUE	reported	textfile	7	62443498	0.0109389	1.44961e-06	14306	ebi-a-GCST90016962	|| id:ebi-a-GCST90016962	TRUE	reported	igd	2	TRUE	high	0.00163079	23.3649
rs11958296	A	G	A	G	-0.0981222	0.00146214	0.0706	0.0450885	FALSE	FALSE	FALSE	nVe4RN	5	178328178	0.973227	0.0435667	306314	MIGRAINE	TRUE	reported	textfile	5	177755179	0.0218272	9.29566e-06	14306	ebi-a-GCST90016962	|| id:ebi-a-GCST90016962	TRUE	reported	igd	2	TRUE	high	0.00141061	20.2059
rs12990744	C	T	C	T	-0.0776618	-0.0597034	0.1233	0.104191	FALSE	FALSE	FALSE	nVe4RN	2	177136221	0.0435382	0.029578	306314	MIGRAINE	TRUE	reported	textfile	2	178000949	0.0172986	8.20729e-06	14306	ebi-a-GCST90016962	|| id:ebi-a-GCST90016962	TRUE	reported	igd	2	TRUE	high	0.0014069	20.1527
rs1689282	A	C	A	C	-0.0520061	-0.0326	0.34	0.323078	FALSE	FALSE	FALSE	nVe4RN	9	14080130	0.0852177	0.0189405	306314	MIGRAINE	TRUE	reported	textfile	9	14080129	0.0113942	5.27582e-06	14306	ebi-a-GCST90016962	|| id:ebi-a-GCST90016962	TRUE	reported	igd	2	TRUE	high	0.00145409	20.8296
rs2290844	C	T	C	T	0.0813969	-0.0280309	0.1133	0.112298	FALSE	FALSE	FALSE	nVe4RN	10	126098573	0.313211	0.0277944	306314	MIGRAINE	TRUE	reported	textfile	10	127787142	0.0191632	9.10144e-06	14306	ebi-a-GCST90016962	|| id:ebi-a-GCST90016962	TRUE	reported	igd	2	TRUE	high	0.00125955	18.0393
rs2450745	A	C	A	C	-0.080524	0.00689875	0.0825	0.0696604	FALSE	FALSE	FALSE	nVe4RN	8	143346550	0.84333	0.0349062	306314	MIGRAINE	TRUE	reported	textfile	8	144428720	0.0184702	7.11836e-06	14306	ebi-a-GCST90016962	|| id:ebi-a-GCST90016962	TRUE	reported	igd	2	TRUE	high	0.00132682	19.0041
rs2875322	C	T	C	T	0.0580945	-0.0124786	0.7932	0.830246	FALSE	FALSE	FALSE	nVe4RN	11	131017657	0.597213	0.0236153	306314	MIGRAINE	TRUE	reported	textfile	11	130887552	0.0131432	8.77708e-06	14306	ebi-a-GCST90016962	|| id:ebi-a-GCST90016962	TRUE	reported	igd	2	TRUE	high	0.00136382	19.5347
rs34417064	A	G	A	G	-0.048202	0.0201433	0.5119	0.451777	FALSE	FALSE	FALSE	nVe4RN	17	54699118	0.259076	0.0178484	306314	MIGRAINE	TRUE	reported	textfile	17	52776479	0.0106868	7.00745e-06	14306	ebi-a-GCST90016962	|| id:ebi-a-GCST90016962	TRUE	reported	igd	2	TRUE	high	0.00142004	20.3411
rs4810359	A	G	A	G	-0.0652428	-0.0191948	0.1471	0.123235	FALSE	FALSE	FALSE	nVe4RN	20	42562695	0.477864	0.0270448	306314	MIGRAINE	TRUE	reported	textfile	20	41191335	0.0146155	7.4967e-06	14306	ebi-a-GCST90016962	|| id:ebi-a-GCST90016962	TRUE	reported	igd	2	TRUE	high	0.00139096	19.924
rs7129639	A	C	A	C	0.0524955	-0.0256269	0.5984	0.665864	FALSE	FALSE	FALSE	nVe4RN	11	17489880	0.174488	0.0188721	306314	MIGRAINE	TRUE	reported	textfile	11	17511427	0.0109584	1.78423e-06	14306	ebi-a-GCST90016962	|| id:ebi-a-GCST90016962	TRUE	reported	igd	2	TRUE	high	0.00160153	22.9451
rs8130320	A	G	A	G	-0.049002	-0.0107883	0.4821	0.557915	FALSE	FALSE	FALSE	nVe4RN	21	39208332	0.546589	0.0178947	306314	MIGRAINE	TRUE	reported	textfile	21	40580258	0.010717	4.83615e-06	14306	ebi-a-GCST90016962	|| id:ebi-a-GCST90016962	TRUE	reported	igd	2	TRUE	high	0.00145925	20.9036
rs1901739	G	T	G	T	-0.115769	0.0148053	0.505	0.463813	FALSE	FALSE	FALSE	ZC9FXE	5	114951010	0.405465	0.0177969	306314	MIGRAINE	TRUE	reported	textfile	5	114286707	0.0248626	3.58798e-06	14306	ebi-a-GCST90016963	|| id:ebi-a-GCST90016963	TRUE	reported	igd	2	TRUE	high	0.00151327	21.6786
rs35110698	T	C	T	C	-0.146322	-0.00432401	0.1491	0.147989	FALSE	FALSE	FALSE	ZC9FXE	12	27866065	0.864513	0.0253411	306314	MIGRAINE	TRUE	reported	textfile	12	28018998	0.0320852	5.72321e-06	14306	ebi-a-GCST90016963	|| id:ebi-a-GCST90016963	TRUE	reported	igd	2	TRUE	high	0.00145165	20.7945
rs35778461	C	T	C	T	0.146679	-0.0238242	0.1918	0.228046	FALSE	FALSE	FALSE	ZC9FXE	9	97388274	0.261381	0.0212122	306314	MIGRAINE	TRUE	reported	textfile	9	100150556	0.0297186	1.20629e-06	14306	ebi-a-GCST90016963	|| id:ebi-a-GCST90016963	TRUE	reported	igd	2	TRUE	high	0.00169989	24.3567
rs594561	T	C	T	C	-0.112231	-0.00756682	0.5586	0.487746	FALSE	FALSE	FALSE	ZC9FXE	11	88899804	0.669216	0.0177115	306314	MIGRAINE	TRUE	reported	textfile	11	88632972	0.0251681	9.41109e-06	14306	ebi-a-GCST90016963	|| id:ebi-a-GCST90016963	TRUE	reported	igd	2	TRUE	high	0.00138804	19.8822
rs602075	G	A	G	A	-0.168974	-0.0209536	0.7694	0.736522	FALSE	FALSE	FALSE	ZC9FXE	9	76495244	0.298683	0.020162	306314	MIGRAINE	TRUE	reported	textfile	9	79110160	0.0296976	3.56574e-08	14306	ebi-a-GCST90016963	|| id:ebi-a-GCST90016963	TRUE	reported	igd	2	TRUE	high	0.00225786	32.3695
rs6742198	A	G	A	G	-0.149152	-0.00106658	0.8042	0.757321	FALSE	FALSE	FALSE	ZC9FXE	2	33382004	0.959177	0.020837	306314	MIGRAINE	TRUE	reported	textfile	2	33607071	0.0316484	3.34511e-06	14306	ebi-a-GCST90016963	|| id:ebi-a-GCST90016963	TRUE	reported	igd	2	TRUE	high	0.00155011	22.2072
rs76904847	G	A	G	A	0.148523	-0.00421937	0.1899	0.176532	FALSE	FALSE	FALSE	ZC9FXE	7	138283265	0.858195	0.0236151	306314	MIGRAINE	TRUE	reported	textfile	7	137968010	0.0334857	6.08751e-06	14306	ebi-a-GCST90016963	|| id:ebi-a-GCST90016963	TRUE	reported	igd	2	TRUE	high	0.00137326	19.6702
rs7898615	T	G	T	G	0.167966	-0.000391561	0.1153	0.135944	FALSE	FALSE	FALSE	ZC9FXE	10	120653939	0.987931	0.0258854	306314	MIGRAINE	TRUE	reported	textfile	10	122413451	0.0373586	8.87279e-06	14306	ebi-a-GCST90016963	|| id:ebi-a-GCST90016963	TRUE	reported	igd	2	TRUE	high	0.00141101	20.2116
rs2154444	G	T	G	T	-0.138234	-0.00610454	0.7773	0.735261	FALSE	FALSE	FALSE	SWLpTT	21	34681344	0.761409	0.0201052	306314	MIGRAINE	TRUE	reported	textfile	21	36053643	0.0308961	8.36758e-06	14306	ebi-a-GCST90016964	|| id:ebi-a-GCST90016964	TRUE	reported	igd	2	TRUE	high	0.00139732	20.0153
rs34619204	G	A	G	A	-0.156037	0.0237871	0.1998	0.172334	FALSE	FALSE	FALSE	SWLpTT	21	39621081	0.309189	0.0233912	306314	MIGRAINE	TRUE	reported	textfile	21	40993008	0.0344392	8.84199e-06	14306	ebi-a-GCST90016964	|| id:ebi-a-GCST90016964	TRUE	reported	igd	2	TRUE	high	0.00143287	20.5252
rs4364940	A	G	A	G	0.126418	0.00862647	0.2793	0.304813	FALSE	FALSE	FALSE	SWLpTT	1	233990770	0.654446	0.0192729	306314	MIGRAINE	TRUE	reported	textfile	1	234126516	0.0282207	8.58361e-06	14306	ebi-a-GCST90016964	|| id:ebi-a-GCST90016964	TRUE	reported	igd	2	TRUE	high	0.00140073	20.0642
rs4680035	G	A	G	A	0.119599	-0.0261008	0.4543	0.386289	FALSE	FALSE	FALSE	SWLpTT	3	153087811	0.152009	0.0182208	306314	MIGRAINE	TRUE	reported	textfile	3	152805600	0.0259446	4.99057e-06	14306	ebi-a-GCST90016964	|| id:ebi-a-GCST90016964	TRUE	reported	igd	2	TRUE	high	0.0014832	21.2471
rs58212166	A	G	A	G	-0.161506	-0.007536	0.1332	0.183803	FALSE	FALSE	FALSE	SWLpTT	4	188155551	0.741083	0.0228074	306314	MIGRAINE	TRUE	reported	textfile	4	189076705	0.0359102	7.93615e-06	14306	ebi-a-GCST90016964	|| id:ebi-a-GCST90016964	TRUE	reported	igd	2	TRUE	high	0.00141192	20.2246
rs10794359	C	T	C	T	0.0953524	-0.00214447	0.5129	0.534009	FALSE	FALSE	FALSE	fCrUTS	11	1051715	0.904968	0.0179622	306314	MIGRAINE	TRUE	reported	textfile	11	1051715	0.02006	2.23496e-06	14306	ebi-a-GCST90016965	|| id:ebi-a-GCST90016965	TRUE	reported	igd	2	TRUE	high	0.00157688	22.5913
rs1563175	A	C	A	C	0.0923834	-0.00428542	0.4443	0.457389	FALSE	FALSE	FALSE	fCrUTS	2	3791350	0.809316	0.0177591	306314	MIGRAINE	TRUE	reported	textfile	2	3838940	0.0202157	5.53847e-06	14306	ebi-a-GCST90016965	|| id:ebi-a-GCST90016965	TRUE	reported	igd	2	TRUE	high	0.00145767	20.8809
rs17012738	T	G	T	G	0.0903417	-0.0140385	0.4076	0.491381	FALSE	FALSE	FALSE	fCrUTS	2	76471016	0.428479	0.01773	306314	MIGRAINE	TRUE	reported	textfile	2	76698142	0.0200239	7.24169e-06	14306	ebi-a-GCST90016965	|| id:ebi-a-GCST90016965	TRUE	reported	igd	2	TRUE	high	0.00142083	20.3525
rs17096874	C	T	C	T	-0.126337	-0.0106992	0.1809	0.210844	FALSE	FALSE	FALSE	fCrUTS	14	30522152	0.623207	0.0217769	306314	MIGRAINE	TRUE	reported	textfile	14	30991358	0.0268919	2.86029e-06	14306	ebi-a-GCST90016965	|| id:ebi-a-GCST90016965	TRUE	reported	igd	2	TRUE	high	0.00154039	22.0677
rs4244069	A	G	A	G	0.146775	-0.0429326	0.8867	0.873069	FALSE	FALSE	FALSE	fCrUTS	12	66773681	0.107343	0.0266621	306314	MIGRAINE	TRUE	reported	textfile	12	67167461	0.0326594	9.81206e-06	14306	ebi-a-GCST90016965	|| id:ebi-a-GCST90016965	TRUE	reported	igd	2	TRUE	high	0.0014098	20.1942
rs4506496	A	G	A	G	-0.10309	-0.00637003	0.663	0.70519	FALSE	FALSE	FALSE	fCrUTS	1	246982388	0.744235	0.0195249	306314	MIGRAINE	TRUE	reported	textfile	1	247145690	0.0212861	1.48659e-06	14306	ebi-a-GCST90016965	|| id:ebi-a-GCST90016965	TRUE	reported	igd	2	TRUE	high	0.00163686	23.452
rs712981	A	C	A	C	0.10076	0.00636074	0.4185	0.384225	FALSE	FALSE	FALSE	fCrUTS	3	129967591	0.726917	0.0182137	306314	MIGRAINE	TRUE	reported	textfile	3	129686434	0.0202902	6.83109e-07	14306	ebi-a-GCST90016965	|| id:ebi-a-GCST90016965	TRUE	reported	igd	2	TRUE	high	0.00172083	24.6572
rs79598899	C	T	C	T	0.182586	0.0719296	0.0825	0.0466873	FALSE	FALSE	FALSE	fCrUTS	2	190274425	0.096343	0.0432569	306314	MIGRAINE	TRUE	reported	textfile	2	191139151	0.0357284	3.74731e-07	14306	ebi-a-GCST90016965	|| id:ebi-a-GCST90016965	TRUE	reported	igd	2	TRUE	high	0.00182221	26.1124
rs816292	T	C	T	C	-0.113003	0.000336055	0.2425	0.29544	FALSE	FALSE	FALSE	fCrUTS	12	117373604	0.986269	0.0195266	306314	MIGRAINE	TRUE	reported	textfile	12	117811409	0.02204	2.6404e-07	14306	ebi-a-GCST90016965	|| id:ebi-a-GCST90016965	TRUE	reported	igd	2	TRUE	high	0.00183418	26.2843
rs9299345	T	C	T	C	-0.1364	-0.0336809	0.1173	0.0956136	FALSE	FALSE	FALSE	fCrUTS	9	101577530	0.263562	0.0301257	306314	MIGRAINE	TRUE	reported	textfile	9	104339812	0.0302372	8.04304e-06	14306	ebi-a-GCST90016965	|| id:ebi-a-GCST90016965	TRUE	reported	igd	2	TRUE	high	0.0014204	20.3463
rs10502061	A	G	A	G	0.0835752	-0.0373006	0.0944	0.114935	FALSE	FALSE	FALSE	qbe5y5	11	105744527	0.179146	0.0277661	306314	MIGRAINE	TRUE	reported	textfile	11	105615253	0.0192017	7.93542e-06	14306	ebi-a-GCST90016966	|| id:ebi-a-GCST90016966	TRUE	reported	igd	2	TRUE	high	0.00132246	18.9415
rs2014785	T	C	T	C	0.0515687	-0.0108069	0.3887	0.442416	FALSE	FALSE	FALSE	qbe5y5	3	171382313	0.548506	0.0180115	306314	MIGRAINE	TRUE	reported	textfile	3	171100102	0.0112199	4.68058e-06	14306	ebi-a-GCST90016966	|| id:ebi-a-GCST90016966	TRUE	reported	igd	2	TRUE	high	0.00147447	21.1219
rs2396460	C	T	C	T	0.0512653	-0.0241974	0.5606	0.514514	FALSE	FALSE	FALSE	qbe5y5	2	227153955	0.17509	0.0178443	306314	MIGRAINE	TRUE	reported	textfile	2	228018671	0.0109555	2.91092e-06	14306	ebi-a-GCST90016966	|| id:ebi-a-GCST90016966	TRUE	reported	igd	2	TRUE	high	0.00152827	21.8938
rs2804244	G	A	G	A	0.053089	-0.00799132	0.5447	0.61654	FALSE	FALSE	FALSE	qbe5y5	10	115623674	0.661823	0.0182701	306314	MIGRAINE	TRUE	reported	textfile	10	117383184	0.0110983	2.04052e-06	14306	ebi-a-GCST90016966	|| id:ebi-a-GCST90016966	TRUE	reported	igd	2	TRUE	high	0.00159692	22.8789
rs3900776	G	A	G	A	-0.110013	-0.0206623	0.0706	0.0281943	FALSE	FALSE	FALSE	qbe5y5	9	13525083	0.705604	0.0546958	306314	MIGRAINE	TRUE	reported	textfile	9	13525082	0.0236302	2.74764e-06	14306	ebi-a-GCST90016966	|| id:ebi-a-GCST90016966	TRUE	reported	igd	2	TRUE	high	0.00151279	21.6717
rs60983350	G	A	G	A	-0.0539901	0.0402986	0.4354	0.363362	FALSE	FALSE	FALSE	qbe5y5	17	2947443	0.0333081	0.0189342	306314	MIGRAINE	TRUE	reported	textfile	17	2850737	0.0116575	4.42059e-06	14306	ebi-a-GCST90016966	|| id:ebi-a-GCST90016966	TRUE	reported	igd	2	TRUE	high	0.00149709	21.4465
rs62157625	T	C	T	C	0.088573	-0.0284167	0.1133	0.123888	FALSE	FALSE	FALSE	qbe5y5	2	142016764	0.298561	0.0273363	306314	MIGRAINE	TRUE	reported	textfile	2	142774333	0.0185548	1.44907e-06	14306	ebi-a-GCST90016966	|| id:ebi-a-GCST90016966	TRUE	reported	igd	2	TRUE	high	0.00159031	22.784
rs62215703	G	A	G	A	0.0644965	-0.0229592	0.2197	0.214966	FALSE	FALSE	FALSE	qbe5y5	21	24501310	0.284666	0.0214593	306314	MIGRAINE	TRUE	reported	textfile	21	25873624	0.0136702	1.9777e-06	14306	ebi-a-GCST90016966	|| id:ebi-a-GCST90016966	TRUE	reported	igd	2	TRUE	high	0.00155356	22.2568
rs6474958	G	A	G	A	0.0500065	-0.0250807	0.5974	0.689935	FALSE	FALSE	FALSE	qbe5y5	9	1582701	0.19213	0.0192292	306314	MIGRAINE	TRUE	reported	textfile	9	1582701	0.0112001	6.74481e-06	14306	ebi-a-GCST90016966	|| id:ebi-a-GCST90016966	TRUE	reported	igd	2	TRUE	high	0.00139151	19.9319
rs6726833	C	A	C	A	-0.0877497	-0.0441321	0.0944	0.0794124	FALSE	FALSE	FALSE	qbe5y5	2	39124428	0.180702	0.0329689	306314	MIGRAINE	TRUE	reported	textfile	2	39351569	0.0189408	3.32216e-06	14306	ebi-a-GCST90016966	|| id:ebi-a-GCST90016966	TRUE	reported	igd	2	TRUE	high	0.00149805	21.4602
rs6854026	C	T	C	T	0.0508482	0.0104198	0.4881	0.438086	FALSE	FALSE	FALSE	qbe5y5	4	168769663	0.56102	0.0179241	306314	MIGRAINE	TRUE	reported	textfile	4	169690814	0.0109075	3.1958e-06	14306	ebi-a-GCST90016966	|| id:ebi-a-GCST90016966	TRUE	reported	igd	2	TRUE	high	0.00151678	21.729
rs7193624	T	C	T	C	-0.0750642	0.0403863	0.8509	0.916488	FALSE	FALSE	FALSE	qbe5y5	16	77540123	0.213079	0.032435	306314	MIGRAINE	TRUE	reported	textfile	16	77574020	0.0150723	5.35476e-07	14306	ebi-a-GCST90016966	|| id:ebi-a-GCST90016966	TRUE	reported	igd	2	TRUE	high	0.00173076	24.7997
rs78735375	A	C	A	C	-0.137429	-0.0547301	0.0527	0.0401827	FALSE	FALSE	FALSE	qbe5y5	19	1497548	0.228641	0.0454619	306314	MIGRAINE	TRUE	reported	textfile	19	1497547	0.0305304	5.33384e-06	14306	ebi-a-GCST90016966	|| id:ebi-a-GCST90016966	TRUE	reported	igd	2	TRUE	high	0.00141436	20.2596
rs10150232	A	G	A	G	0.0567088	0.0116214	0.2535	0.199711	FALSE	FALSE	FALSE	FYZD2q	14	29948802	0.601614	0.0222598	306314	MIGRAINE	TRUE	reported	textfile	14	30418008	0.0124877	6.67667e-06	14306	ebi-a-GCST90016967	|| id:ebi-a-GCST90016967	TRUE	reported	igd	2	TRUE	high	0.00143944	20.6194
rs11018566	A	G	A	G	-0.156465	-0.0170451	0.0517	0.0531307	FALSE	FALSE	FALSE	FYZD2q	11	89307058	0.662188	0.0390141	306314	MIGRAINE	TRUE	reported	textfile	11	89040226	0.0366032	6.13705e-06	14306	ebi-a-GCST90016967	|| id:ebi-a-GCST90016967	TRUE	reported	igd	2	TRUE	high	0.00127563	18.2699
rs115414803	A	C	A	C	-0.144356	-0.0539388	0.0586	0.0620913	FALSE	FALSE	FALSE	FYZD2q	4	87242091	0.141921	0.0367262	306314	MIGRAINE	TRUE	reported	textfile	4	88163243	0.0317524	6.83471e-06	14306	ebi-a-GCST90016967	|| id:ebi-a-GCST90016967	TRUE	reported	igd	2	TRUE	high	0.00144268	20.666
rs1272208	T	G	T	G	0.0611743	0.0339079	0.7197	0.761502	FALSE	FALSE	FALSE	FYZD2q	9	76015978	0.10425	0.0208717	306314	MIGRAINE	TRUE	reported	textfile	9	78630894	0.0129831	4.27986e-06	14306	ebi-a-GCST90016967	|| id:ebi-a-GCST90016967	TRUE	reported	igd	2	TRUE	high	0.00154949	22.1983
rs1431492	C	T	C	T	-0.0654996	0.0122916	0.1829	0.157033	FALSE	FALSE	FALSE	FYZD2q	3	151137584	0.614285	0.0243898	306314	MIGRAINE	TRUE	reported	textfile	3	150855371	0.0146188	7.35563e-06	14306	ebi-a-GCST90016967	|| id:ebi-a-GCST90016967	TRUE	reported	igd	2	TRUE	high	0.00140129	20.0721
rs17734739	T	C	T	C	0.0660052	-0.00182791	0.1899	0.14028	FALSE	FALSE	FALSE	FYZD2q	2	210798978	0.942758	0.0254569	306314	MIGRAINE	TRUE	reported	textfile	2	211663702	0.014908	7.4278e-06	14306	ebi-a-GCST90016967	|| id:ebi-a-GCST90016967	TRUE	reported	igd	2	TRUE	high	0.00136837	19.6
rs34449434	A	C	A	C	-0.0497004	-0.0367476	0.4563	0.394422	FALSE	FALSE	FALSE	FYZD2q	12	76129875	0.0476519	0.0185551	306314	MIGRAINE	TRUE	reported	textfile	12	76523655	0.0113402	9.85054e-06	14306	ebi-a-GCST90016967	|| id:ebi-a-GCST90016967	TRUE	reported	igd	2	TRUE	high	0.00134084	19.2051
rs4669806	G	T	G	T	0.0576389	0.000693813	0.2495	0.213102	FALSE	FALSE	FALSE	FYZD2q	2	12060626	0.974399	0.0216202	306314	MIGRAINE	TRUE	reported	textfile	2	12200752	0.0122994	2.42058e-06	14306	ebi-a-GCST90016967	|| id:ebi-a-GCST90016967	TRUE	reported	igd	2	TRUE	high	0.00153278	21.9585
rs6494922	A	G	A	G	0.0903106	-0.0871008	0.0726	0.0540394	FALSE	FALSE	FALSE	FYZD2q	15	33167666	0.0266637	0.0392982	306314	MIGRAINE	TRUE	reported	textfile	15	33459867	0.0202257	6.62369e-06	14306	ebi-a-GCST90016967	|| id:ebi-a-GCST90016967	TRUE	reported	igd	2	TRUE	high	0.00139171	19.9347
rs6563550	T	C	T	C	0.0877135	0.0452932	0.0785	0.0777862	FALSE	FALSE	FALSE	FYZD2q	13	37484276	0.168338	0.0328792	306314	MIGRAINE	TRUE	reported	textfile	13	38058413	0.0176745	2.34515e-07	14306	ebi-a-GCST90016967	|| id:ebi-a-GCST90016967	TRUE	reported	igd	2	TRUE	high	0.00171859	24.6251
rs7155595	C	A	C	A	0.0539336	0.00445728	0.3091	0.301812	FALSE	FALSE	FALSE	FYZD2q	14	77036203	0.817831	0.0193512	306314	MIGRAINE	TRUE	reported	textfile	14	77502546	0.0118903	7.54988e-06	14306	ebi-a-GCST90016967	|| id:ebi-a-GCST90016967	TRUE	reported	igd	2	TRUE	high	0.00143612	20.5718
rs8005030	C	T	C	T	0.0554447	0.000265989	0.3022	0.332222	FALSE	FALSE	FALSE	FYZD2q	14	30137993	0.988746	0.0188572	306314	MIGRAINE	TRUE	reported	textfile	14	30607199	0.0117854	2.28297e-06	14306	ebi-a-GCST90016967	|| id:ebi-a-GCST90016967	TRUE	reported	igd	2	TRUE	high	0.00154469	22.1295
rs9347879	T	C	T	C	0.050618	0.0245057	0.4602	0.488258	FALSE	FALSE	FALSE	FYZD2q	6	164594228	0.166431	0.0177094	306314	MIGRAINE	TRUE	reported	textfile	6	165015261	0.011049	4.22328e-06	14306	ebi-a-GCST90016967	|| id:ebi-a-GCST90016967	TRUE	reported	igd	2	TRUE	high	0.0014649	20.9847
rs11585893	A	G	A	G	-0.0740746	-0.0146519	0.1481	0.245977	FALSE	FALSE	FALSE	AbzZqb	1	10584294	0.479647	0.0207279	306314	MIGRAINE	TRUE	reported	textfile	1	10644351	0.0147633	1.79511e-06	14306	ebi-a-GCST90016968	|| id:ebi-a-GCST90016968	TRUE	reported	igd	2	TRUE	high	0.00175667	25.1716
rs13207588	A	G	A	G	-0.059205	0.0156394	0.2326	0.196661	FALSE	FALSE	FALSE	AbzZqb	6	41551692	0.488468	0.022576	306314	MIGRAINE	TRUE	reported	textfile	6	41519430	0.0131195	7.48497e-06	14306	ebi-a-GCST90016968	|| id:ebi-a-GCST90016968	TRUE	reported	igd	2	TRUE	high	0.0014215	20.362
rs1340391	T	C	T	C	-0.0592004	-0.00287958	0.1918	0.135432	FALSE	FALSE	FALSE	AbzZqb	1	102495433	0.912319	0.0261509	306314	MIGRAINE	TRUE	reported	textfile	1	102960989	0.0132244	6.73008e-06	14306	ebi-a-GCST90016968	|| id:ebi-a-GCST90016968	TRUE	reported	igd	2	TRUE	high	0.00139885	20.0372
rs17619981	T	G	T	G	0.0880978	-0.00288155	0.0656	0.135029	FALSE	FALSE	FALSE	AbzZqb	19	24159448	0.911942	0.0260564	306314	MIGRAINE	TRUE	reported	textfile	19	24342250	0.0187002	2.68683e-06	14306	ebi-a-GCST90016968	|| id:ebi-a-GCST90016968	TRUE	reported	igd	2	TRUE	high	0.00154898	22.191
rs2023437	T	C	T	C	-0.0782325	-0.0074244	0.1243	0.124118	FALSE	FALSE	FALSE	AbzZqb	14	21577814	0.782826	0.0269354	306314	MIGRAINE	TRUE	reported	textfile	14	22045949	0.0167634	5.01822e-06	14306	ebi-a-GCST90016968	|| id:ebi-a-GCST90016968	TRUE	reported	igd	2	TRUE	high	0.0015201	21.7766
rs66710942	T	C	T	C	-0.0488038	-0.0224635	0.5845	0.476122	FALSE	FALSE	FALSE	AbzZqb	3	77166176	0.206259	0.0177729	306314	MIGRAINE	TRUE	reported	textfile	3	77215327	0.0107412	5.8626e-06	14306	ebi-a-GCST90016968	|| id:ebi-a-GCST90016968	TRUE	reported	igd	2	TRUE	high	0.00144098	20.6415
rs6795673	C	T	C	T	0.0538565	0.00256182	0.4115	0.477554	FALSE	FALSE	FALSE	AbzZqb	3	10551540	0.885038	0.0177184	306314	MIGRAINE	TRUE	reported	textfile	3	10593224	0.0105251	3.37909e-07	14306	ebi-a-GCST90016968	|| id:ebi-a-GCST90016968	TRUE	reported	igd	2	TRUE	high	0.00182689	26.1796
rs9507307	C	T	C	T	0.0604456	-0.00440645	0.1899	0.243278	FALSE	FALSE	FALSE	AbzZqb	13	24336338	0.830838	0.0206268	306314	MIGRAINE	TRUE	reported	textfile	13	24910476	0.0129128	2.12711e-06	14306	ebi-a-GCST90016968	|| id:ebi-a-GCST90016968	TRUE	reported	igd	2	TRUE	high	0.00152935	21.9093
rs11155559	T	C	T	C	0.0956023	-0.0183004	0.0954	0.0921522	FALSE	FALSE	FALSE	ocDm35	6	148280769	0.553014	0.0308477	306314	MIGRAINE	TRUE	reported	textfile	6	148601905	0.0212961	8.91908e-06	14306	ebi-a-GCST90016969	|| id:ebi-a-GCST90016969	TRUE	reported	igd	2	TRUE	high	0.00140672	20.15
rs12909713	C	T	C	T	-0.0550716	-0.0231109	0.4692	0.488434	FALSE	FALSE	FALSE	ocDm35	15	86602682	0.192334	0.0177271	306314	MIGRAINE	TRUE	reported	textfile	15	87145913	0.0120039	4.94527e-06	14306	ebi-a-GCST90016969	|| id:ebi-a-GCST90016969	TRUE	reported	igd	2	TRUE	high	0.00146911	21.045
rs13242616	C	T	C	T	0.0583747	-0.0129045	0.6302	0.678644	FALSE	FALSE	FALSE	ocDm35	7	122381464	0.500256	0.0191437	306314	MIGRAINE	TRUE	reported	textfile	7	122021518	0.0123176	2.29018e-06	14306	ebi-a-GCST90016969	|| id:ebi-a-GCST90016969	TRUE	reported	igd	2	TRUE	high	0.00156746	22.4562
rs199035	G	A	G	A	0.0559495	0.0126011	0.5089	0.555296	FALSE	FALSE	FALSE	ocDm35	6	23435187	0.48013	0.0178463	306314	MIGRAINE	TRUE	reported	textfile	6	23435415	0.0119716	3.00296e-06	14306	ebi-a-GCST90016969	|| id:ebi-a-GCST90016969	TRUE	reported	igd	2	TRUE	high	0.00152443	21.8387
rs2276875	A	G	A	G	-0.0697176	-0.0159815	0.2545	0.261106	FALSE	FALSE	FALSE	ocDm35	4	5729227	0.435542	0.0204959	306314	MIGRAINE	TRUE	reported	textfile	4	5730954	0.0139537	4.65029e-07	14306	ebi-a-GCST90016969	|| id:ebi-a-GCST90016969	TRUE	reported	igd	2	TRUE	high	0.00174193	24.96
rs2428166	G	A	G	A	-0.165859	-0.0199555	0.0487	0.0142064	FALSE	FALSE	FALSE	ocDm35	6	110509945	0.795995	0.0771873	306314	MIGRAINE	TRUE	reported	textfile	6	110831148	0.0337309	8.50883e-07	14306	ebi-a-GCST90016969	|| id:ebi-a-GCST90016969	TRUE	reported	igd	2	TRUE	high	0.00168722	24.1747
rs35177866	A	G	A	G	0.0917125	0.0171888	0.1243	0.077704	FALSE	FALSE	FALSE	ocDm35	3	181871367	0.616077	0.0342804	306314	MIGRAINE	TRUE	reported	textfile	3	181589155	0.0190133	2.94761e-06	14306	ebi-a-GCST90016969	|| id:ebi-a-GCST90016969	TRUE	reported	igd	2	TRUE	high	0.00162375	23.2638
rs62251337	G	A	G	A	0.0690763	-0.0525123	0.8419	0.85753	FALSE	FALSE	FALSE	ocDm35	3	44285937	0.0393849	0.0254897	306314	MIGRAINE	TRUE	reported	textfile	3	44327429	0.0149374	4.2416e-06	14306	ebi-a-GCST90016969	|| id:ebi-a-GCST90016969	TRUE	reported	igd	2	TRUE	high	0.00149259	21.382
rs72684847	T	C	T	C	-0.114369	-0.0307482	0.0656	0.0756176	FALSE	FALSE	FALSE	ocDm35	4	101695712	0.360445	0.0336224	306314	MIGRAINE	TRUE	reported	textfile	4	102616869	0.0253873	6.76176e-06	14306	ebi-a-GCST90016969	|| id:ebi-a-GCST90016969	TRUE	reported	igd	2	TRUE	high	0.00141661	20.2919
rs76181748	C	T	C	T	-0.0778559	-0.0190288	0.1441	0.230665	FALSE	FALSE	FALSE	ocDm35	8	104446188	0.367146	0.0211002	306314	MIGRAINE	TRUE	reported	textfile	8	105458416	0.017164	6.77657e-06	14306	ebi-a-GCST90016969	|| id:ebi-a-GCST90016969	TRUE	reported	igd	2	TRUE	high	0.00143616	20.5724
rs77455852	T	G	T	G	-0.0891491	0.0011989	0.1213	0.151155	FALSE	FALSE	FALSE	ocDm35	5	54811208	0.962106	0.0252345	306314	MIGRAINE	TRUE	reported	textfile	5	54107036	0.0195601	3.16352e-06	14306	ebi-a-GCST90016969	|| id:ebi-a-GCST90016969	TRUE	reported	igd	2	TRUE	high	0.00144992	20.7697
rs79795328	A	G	A	G	-0.0818645	-0.022594	0.1252	0.13859	FALSE	FALSE	FALSE	ocDm35	4	113625439	0.376145	0.0255293	306314	MIGRAINE	TRUE	reported	textfile	4	114546595	0.0176441	4.23302e-06	14306	ebi-a-GCST90016969	|| id:ebi-a-GCST90016969	TRUE	reported	igd	2	TRUE	high	0.00150252	21.5244
rs12022129	A	G	A	G	-0.0619356	-0.0192404	0.7793	0.724481	FALSE	FALSE	FALSE	5P7Iks	1	206830029	0.333067	0.0198774	306314	MIGRAINE	TRUE	reported	textfile	1	207003374	0.0138937	7.9965e-06	14306	ebi-a-GCST90016970	|| id:ebi-a-GCST90016970	TRUE	reported	igd	2	TRUE	high	0.00138715	19.8694
rs182549	T	C	T	C	-0.119703	0.0239867	0.5089	0.598746	FALSE	FALSE	FALSE	5P7Iks	2	135859184	0.187382	0.0181943	306314	MIGRAINE	TRUE	reported	textfile	2	136616754	0.0127294	1.2782e-20	14306	ebi-a-GCST90016970	|| id:ebi-a-GCST90016970	TRUE	reported	igd	2	TRUE	high	0.00614327	88.4165
rs2491158	A	G	A	G	-0.0712624	0.0207953	0.8181	0.866659	FALSE	FALSE	FALSE	5P7Iks	10	124401134	0.426811	0.0261689	306314	MIGRAINE	TRUE	reported	textfile	10	126089703	0.015983	8.04711e-06	14306	ebi-a-GCST90016970	|| id:ebi-a-GCST90016970	TRUE	reported	igd	2	TRUE	high	0.00138766	19.8767
rs2686790	C	T	C	T	-0.070741	0.0169142	0.8847	0.852083	FALSE	FALSE	FALSE	5P7Iks	7	48051149	0.501798	0.0251826	306314	MIGRAINE	TRUE	reported	textfile	7	48090746	0.0157926	7.49894e-06	14306	ebi-a-GCST90016970	|| id:ebi-a-GCST90016970	TRUE	reported	igd	2	TRUE	high	0.00140058	20.062
rs4957061	T	C	T	C	0.0534239	0.0018692	0.4652	0.423442	FALSE	FALSE	FALSE	5P7Iks	5	520981	0.917506	0.0180468	306314	MIGRAINE	TRUE	reported	textfile	5	521096	0.0117431	5.77936e-06	14306	ebi-a-GCST90016970	|| id:ebi-a-GCST90016970	TRUE	reported	igd	2	TRUE	high	0.00144464	20.694
rs540489	T	G	T	G	-0.0637641	0.0166315	0.2336	0.175839	FALSE	FALSE	FALSE	5P7Iks	17	74901626	0.476521	0.0233619	306314	MIGRAINE	TRUE	reported	textfile	17	72897722	0.0138746	5.19457e-06	14306	ebi-a-GCST90016970	|| id:ebi-a-GCST90016970	TRUE	reported	igd	2	TRUE	high	0.00147419	21.1179
rs55888705	A	G	A	G	0.0546319	-0.00546736	0.3867	0.281556	FALSE	FALSE	FALSE	5P7Iks	4	1516099	0.78228	0.0197842	306314	MIGRAINE	TRUE	reported	textfile	4	1517826	0.0121139	6.67022e-06	14306	ebi-a-GCST90016970	|| id:ebi-a-GCST90016970	TRUE	reported	igd	2	TRUE	high	0.00141968	20.3359
rs5746486	T	C	T	C	-0.0536216	0.00097901	0.3539	0.388653	FALSE	FALSE	FALSE	5P7Iks	22	17871506	0.95698	0.0181486	306314	MIGRAINE	TRUE	reported	textfile	22	18354272	0.0120801	8.99953e-06	14306	ebi-a-GCST90016970	|| id:ebi-a-GCST90016970	TRUE	reported	igd	2	TRUE	high	0.00137538	19.7005
rs62181700	G	A	G	A	-0.0624643	0.0148864	0.2813	0.247105	FALSE	FALSE	FALSE	5P7Iks	2	188941058	0.471883	0.0206922	306314	MIGRAINE	TRUE	reported	textfile	2	189805784	0.0131205	2.17245e-06	14306	ebi-a-GCST90016970	|| id:ebi-a-GCST90016970	TRUE	reported	igd	2	TRUE	high	0.00158182	22.6622
rs7322849	T	C	T	C	0.112428	-0.00888707	0.0964	0.0910089	FALSE	FALSE	FALSE	5P7Iks	13	112205515	0.774226	0.0309814	306314	MIGRAINE	TRUE	reported	textfile	13	112859829	0.0201813	1.08368e-08	14306	ebi-a-GCST90016970	|| id:ebi-a-GCST90016970	TRUE	reported	igd	2	TRUE	high	0.00216467	31.0306
rs75344046	C	T	C	T	0.232354	0.0196768	0.0497	0.0468642	FALSE	FALSE	FALSE	5P7Iks	21	30489472	0.639071	0.041955	306314	MIGRAINE	TRUE	reported	textfile	21	31861790	0.0505979	4.86351e-06	14306	ebi-a-GCST90016970	|| id:ebi-a-GCST90016970	TRUE	reported	igd	2	TRUE	high	0.0014719	21.085
rs857444	C	T	C	T	0.0558234	-0.00595055	0.3608	0.3699	FALSE	FALSE	FALSE	5P7Iks	6	14617360	0.746103	0.0183783	306314	MIGRAINE	TRUE	reported	textfile	6	14617591	0.0121219	3.571e-06	14306	ebi-a-GCST90016970	|| id:ebi-a-GCST90016970	TRUE	reported	igd	2	TRUE	high	0.00148023	21.2046
rs11069458	C	T	C	T	0.0680947	-0.0179005	0.8101	0.813606	FALSE	FALSE	FALSE	IK87JJ	13	101750335	0.435411	0.0229503	306314	MIGRAINE	TRUE	reported	textfile	13	102402685	0.015503	7.71543e-06	14306	ebi-a-GCST90016971	|| id:ebi-a-GCST90016971	TRUE	reported	igd	2	TRUE	high	0.00134676	19.2901
rs1241171	G	A	G	A	-0.0692654	-0.0312575	0.2157	0.144306	FALSE	FALSE	FALSE	IK87JJ	1	102834365	0.21543	0.0252326	306314	MIGRAINE	TRUE	reported	textfile	1	103299921	0.0150148	4.24033e-06	14306	ebi-a-GCST90016971	|| id:ebi-a-GCST90016971	TRUE	reported	igd	2	TRUE	high	0.00148535	21.2781
rs1571225	T	C	T	C	-0.0826826	0.00553226	0.8509	0.834589	FALSE	FALSE	FALSE	IK87JJ	9	4940871	0.816325	0.0238178	306314	MIGRAINE	TRUE	reported	textfile	9	4940871	0.0170621	1.1229e-06	14306	ebi-a-GCST90016971	|| id:ebi-a-GCST90016971	TRUE	reported	igd	2	TRUE	high	0.00163883	23.4802
rs1969927	A	G	A	G	-0.0564589	-0.0146099	0.6203	0.663212	FALSE	FALSE	FALSE	IK87JJ	12	100393069	0.438773	0.0188694	306314	MIGRAINE	TRUE	reported	textfile	12	100786847	0.0126935	9.07215e-06	14306	ebi-a-GCST90016971	|| id:ebi-a-GCST90016971	TRUE	reported	igd	2	TRUE	high	0.00138097	19.7807
rs2728491	T	G	T	G	0.0627416	-0.0327255	0.6899	0.761339	FALSE	FALSE	FALSE	IK87JJ	7	47172134	0.116576	0.0208534	306314	MIGRAINE	TRUE	reported	textfile	7	47211732	0.0139456	6.33257e-06	14306	ebi-a-GCST90016971	|| id:ebi-a-GCST90016971	TRUE	reported	igd	2	TRUE	high	0.00141288	20.2384
rs3827020	C	T	C	T	0.0766479	0.0122213	0.1899	0.19494	FALSE	FALSE	FALSE	IK87JJ	20	63349639	0.585522	0.0224105	306314	MIGRAINE	TRUE	reported	textfile	20	61980991	0.0160642	1.78875e-06	14306	ebi-a-GCST90016971	|| id:ebi-a-GCST90016971	TRUE	reported	igd	2	TRUE	high	0.00158882	22.7626
rs4798126	G	A	G	A	0.073288	-0.0151831	0.1501	0.19587	FALSE	FALSE	FALSE	IK87JJ	18	3765773	0.494397	0.0222192	306314	MIGRAINE	TRUE	reported	textfile	18	3765773	0.016799	7.14661e-06	14306	ebi-a-GCST90016971	|| id:ebi-a-GCST90016971	TRUE	reported	igd	2	TRUE	high	0.00132863	19.03
rs542415	T	C	T	C	-0.0613623	0.0163035	0.34	0.391538	FALSE	FALSE	FALSE	IK87JJ	15	49719357	0.369889	0.0181821	306314	MIGRAINE	TRUE	reported	textfile	15	50011554	0.0133436	4.70945e-06	14306	ebi-a-GCST90016971	|| id:ebi-a-GCST90016971	TRUE	reported	igd	2	TRUE	high	0.00147604	21.1445
rs60178956	G	A	G	A	-0.0624818	0.0432662	0.2346	0.227766	FALSE	FALSE	FALSE	IK87JJ	8	89866110	0.0423633	0.0213141	306314	MIGRAINE	TRUE	reported	textfile	8	90878338	0.0141485	8.0562e-06	14306	ebi-a-GCST90016971	|| id:ebi-a-GCST90016971	TRUE	reported	igd	2	TRUE	high	0.00136137	19.4996
rs6793291	A	C	A	C	-0.112729	-0.0655988	0.9076	0.94757	FALSE	FALSE	FALSE	IK87JJ	3	194698802	0.107536	0.0407606	306314	MIGRAINE	TRUE	reported	textfile	3	194419531	0.0241633	3.11322e-06	14306	ebi-a-GCST90016971	|| id:ebi-a-GCST90016971	TRUE	reported	igd	2	TRUE	high	0.00151908	21.762
rs72676854	T	C	T	C	0.123209	0.0275813	0.0656	0.0522157	FALSE	FALSE	FALSE	IK87JJ	8	108978710	0.493841	0.040311	306314	MIGRAINE	TRUE	reported	textfile	8	109990939	0.026882	5.62264e-06	14306	ebi-a-GCST90016971	|| id:ebi-a-GCST90016971	TRUE	reported	igd	2	TRUE	high	0.00146624	21.004
rs7802841	A	C	A	C	-0.0670097	0.00676329	0.6491	0.697869	FALSE	FALSE	FALSE	IK87JJ	7	138899094	0.726425	0.01933	306314	MIGRAINE	TRUE	reported	textfile	7	138583840	0.0137701	1.76954e-06	14306	ebi-a-GCST90016971	|| id:ebi-a-GCST90016971	TRUE	reported	igd	2	TRUE	high	0.00165259	23.6778
rs9899990	A	G	A	G	-0.102702	0.0223529	0.0656	0.0846066	FALSE	FALSE	FALSE	IK87JJ	17	9218262	0.481578	0.0317618	306314	MIGRAINE	TRUE	reported	textfile	17	9121579	0.0233878	9.06692e-06	14306	ebi-a-GCST90016971	|| id:ebi-a-GCST90016971	TRUE	reported	igd	2	TRUE	high	0.0013461	19.2805
rs10084203	G	A	G	A	-0.0549699	0.00577433	0.7584	0.869649	FALSE	FALSE	FALSE	4qGqcq	2	190439423	0.82809	0.0265912	306314	MIGRAINE	TRUE	reported	textfile	2	191304149	0.0123563	8.58638e-06	14306	ebi-a-GCST90016973	|| id:ebi-a-GCST90016973	TRUE	reported	igd	2	TRUE	high	0.00138151	19.7885
rs12034718	G	A	G	A	-0.0701199	-0.00103349	0.835	0.776395	FALSE	FALSE	FALSE	4qGqcq	1	66913912	0.961235	0.0212637	306314	MIGRAINE	TRUE	reported	textfile	1	67379595	0.0158213	9.57679e-06	14306	ebi-a-GCST90016973	|| id:ebi-a-GCST90016973	TRUE	reported	igd	2	TRUE	high	0.00137115	19.6398
rs12585793	T	C	T	C	-0.262206	-0.00354824	0.0527	0.0289064	FALSE	FALSE	FALSE	4qGqcq	13	26444103	0.946814	0.0531904	306314	MIGRAINE	TRUE	reported	textfile	13	27018240	0.0564729	5.79189e-06	14306	ebi-a-GCST90016973	|| id:ebi-a-GCST90016973	TRUE	reported	igd	2	TRUE	high	0.00150464	21.5548
rs2017189	T	G	T	G	0.0506956	-0.00297941	0.5785	0.528069	FALSE	FALSE	FALSE	4qGqcq	4	7458426	0.86698	0.017788	306314	MIGRAINE	TRUE	reported	textfile	4	7460153	0.011024	3.87258e-06	14306	ebi-a-GCST90016973	|| id:ebi-a-GCST90016973	TRUE	reported	igd	2	TRUE	high	0.00147605	21.1447
rs4962426	T	G	T	G	-0.0614216	0.0091051	0.8022	0.803923	FALSE	FALSE	FALSE	4qGqcq	10	125219639	0.684375	0.0223988	306314	MIGRAINE	TRUE	reported	textfile	10	126908208	0.0135979	7.38482e-06	14306	ebi-a-GCST90016973	|| id:ebi-a-GCST90016973	TRUE	reported	igd	2	TRUE	high	0.00142417	20.4004
rs56221232	T	C	T	C	0.0828027	-0.0569775	0.1083	0.101421	FALSE	FALSE	FALSE	4qGqcq	2	152596896	0.0531631	0.0294671	306314	MIGRAINE	TRUE	reported	textfile	2	153453410	0.0167401	7.61939e-07	14306	ebi-a-GCST90016973	|| id:ebi-a-GCST90016973	TRUE	reported	igd	2	TRUE	high	0.00170731	24.4631
rs62478070	T	G	T	G	0.224039	-0.0150686	0.0437	0.0257735	FALSE	FALSE	FALSE	4qGqcq	7	157895458	0.788339	0.0561281	306314	MIGRAINE	TRUE	reported	textfile	7	157688150	0.0494959	5.93772e-06	14306	ebi-a-GCST90016973	|| id:ebi-a-GCST90016973	TRUE	reported	igd	2	TRUE	high	0.00143011	20.4856
rs7322368	C	T	C	T	-0.0815733	0.0422663	0.9155	0.908936	FALSE	FALSE	FALSE	4qGqcq	13	99561736	0.175141	0.0311728	306314	MIGRAINE	TRUE	reported	textfile	13	100213990	0.0183167	5.51785e-06	14306	ebi-a-GCST90016973	|| id:ebi-a-GCST90016973	TRUE	reported	igd	2	TRUE	high	0.00138446	19.8308
rs11228830	A	G	A	G	0.135265	0.0224145	0.0706	0.0852662	FALSE	FALSE	FALSE	TjIqDg	11	56897486	0.480379	0.0317624	306314	MIGRAINE	TRUE	reported	textfile	11	56664962	0.0298411	6.55164e-06	14306	ebi-a-GCST90016974	|| id:ebi-a-GCST90016974	TRUE	reported	igd	2	TRUE	high	0.00143417	20.5438
rs113054641	G	A	G	A	-0.144881	0.022999	0.0845	0.0444954	FALSE	FALSE	FALSE	TjIqDg	21	15178069	0.592647	0.0429885	306314	MIGRAINE	TRUE	reported	textfile	21	16550389	0.0274574	1.73696e-07	14306	ebi-a-GCST90016974	|| id:ebi-a-GCST90016974	TRUE	reported	igd	2	TRUE	high	0.00194241	27.8383
rs12304031	G	A	G	A	-0.0862781	-0.0385441	0.1292	0.124701	FALSE	FALSE	FALSE	TjIqDg	12	128954226	0.158733	0.027349	306314	MIGRAINE	TRUE	reported	textfile	12	129438771	0.0196846	6.7007e-06	14306	ebi-a-GCST90016974	|| id:ebi-a-GCST90016974	TRUE	reported	igd	2	TRUE	high	0.00134106	19.2082
rs12458763	A	C	A	C	0.122037	0.0303464	0.0716	0.045176	FALSE	FALSE	FALSE	TjIqDg	18	36511655	0.483062	0.0432663	306314	MIGRAINE	TRUE	reported	textfile	18	34091618	0.0269587	6.36649e-06	14306	ebi-a-GCST90016974	|| id:ebi-a-GCST90016974	TRUE	reported	igd	2	TRUE	high	0.00143036	20.4892
rs1862649	G	A	G	A	0.113124	0.048401	0.0915	0.0690588	FALSE	FALSE	FALSE	TjIqDg	16	22161545	0.169882	0.0352627	306314	MIGRAINE	TRUE	reported	textfile	16	22172866	0.0248176	4.76255e-06	14306	ebi-a-GCST90016974	|| id:ebi-a-GCST90016974	TRUE	reported	igd	2	TRUE	high	0.00145025	20.7744
rs2114713	G	T	G	T	0.062721	0.0167052	0.4513	0.447962	FALSE	FALSE	FALSE	TjIqDg	15	80236031	0.34913	0.0178421	306314	MIGRAINE	TRUE	reported	textfile	15	80528373	0.0138998	6.87717e-06	14306	ebi-a-GCST90016974	|| id:ebi-a-GCST90016974	TRUE	reported	igd	2	TRUE	high	0.00142126	20.3586
rs62130338	A	G	A	G	0.0732608	-0.00539675	0.7376	0.654515	FALSE	FALSE	FALSE	TjIqDg	19	48659244	0.772602	0.0186756	306314	MIGRAINE	TRUE	reported	textfile	19	49162501	0.0158324	3.89807e-06	14306	ebi-a-GCST90016974	|| id:ebi-a-GCST90016974	TRUE	reported	igd	2	TRUE	high	0.00149445	21.4086
rs62390301	T	C	T	C	-0.0872983	0.00271871	0.1829	0.1992	FALSE	FALSE	FALSE	TjIqDg	5	160440640	0.902803	0.0222623	306314	MIGRAINE	TRUE	reported	textfile	5	159867647	0.0174893	7.41908e-07	14306	ebi-a-GCST90016974	|| id:ebi-a-GCST90016974	TRUE	reported	igd	2	TRUE	high	0.00173857	24.9119
rs7083431	A	C	A	C	0.0703539	-0.00214361	0.3549	0.274245	FALSE	FALSE	FALSE	TjIqDg	10	70951399	0.91462	0.0199941	306314	MIGRAINE	TRUE	reported	textfile	10	72711156	0.0144439	8.85462e-07	14306	ebi-a-GCST90016974	|| id:ebi-a-GCST90016974	TRUE	reported	igd	2	TRUE	high	0.00165565	23.7217
rs71428626	G	T	G	T	-0.133188	0.0287025	0.0726	0.0324584	FALSE	FALSE	FALSE	TjIqDg	2	82866140	0.572461	0.050852	306314	MIGRAINE	TRUE	reported	textfile	2	83093264	0.0289905	4.80408e-06	14306	ebi-a-GCST90016974	|| id:ebi-a-GCST90016974	TRUE	reported	igd	2	TRUE	high	0.0014732	21.1037
rs72814525	A	G	A	G	0.0664154	-0.0285814	0.3231	0.245346	FALSE	FALSE	FALSE	TjIqDg	10	70683314	0.168749	0.0207678	306314	MIGRAINE	TRUE	reported	textfile	10	72443070	0.0149766	8.24594e-06	14306	ebi-a-GCST90016974	|| id:ebi-a-GCST90016974	TRUE	reported	igd	2	TRUE	high	0.00137277	19.663
rs78453362	A	G	A	G	-0.14948	-0.029013	0.0577	0.0250463	FALSE	FALSE	FALSE	TjIqDg	3	78690859	0.610863	0.0570177	306314	MIGRAINE	TRUE	reported	textfile	3	78740009	0.0327073	4.05807e-06	14306	ebi-a-GCST90016974	|| id:ebi-a-GCST90016974	TRUE	reported	igd	2	TRUE	high	0.00145789	20.8841
rs9657374	C	T	C	T	0.0680719	0.0480357	0.3022	0.293001	FALSE	FALSE	FALSE	TjIqDg	8	4976884	0.0132703	0.0193971	306314	MIGRAINE	TRUE	reported	textfile	8	4834406	0.0148172	4.5036e-06	14306	ebi-a-GCST90016974	|| id:ebi-a-GCST90016974	TRUE	reported	igd	2	TRUE	high	0.00147314	21.1029
rs1007475	G	T	G	T	0.118065	0.00416056	0.2942	0.278915	FALSE	FALSE	FALSE	7viBrF	6	148082269	0.833885	0.0198386	306314	MIGRAINE	TRUE	reported	textfile	6	148403405	0.0261271	7.92319e-06	14306	ebi-a-GCST90016975	|| id:ebi-a-GCST90016975	TRUE	reported	igd	2	TRUE	high	0.00142535	20.4173
rs11761679	T	C	T	C	0.154775	0.0413191	0.1561	0.140456	FALSE	FALSE	FALSE	7viBrF	7	150899841	0.107892	0.0257001	306314	MIGRAINE	TRUE	reported	textfile	7	150596929	0.0321539	2.20232e-06	14306	ebi-a-GCST90016975	|| id:ebi-a-GCST90016975	TRUE	reported	igd	2	TRUE	high	0.00161701	23.1672
rs142855850	A	G	A	G	0.205013	-0.0334961	0.1014	0.0959667	FALSE	FALSE	FALSE	7viBrF	10	22298971	0.265649	0.0300916	306314	MIGRAINE	TRUE	reported	textfile	10	22587900	0.0457138	6.85536e-06	14306	ebi-a-GCST90016975	|| id:ebi-a-GCST90016975	TRUE	reported	igd	2	TRUE	high	0.00140391	20.1098
rs16934069	T	C	T	C	-0.133784	0.00756775	0.1988	0.180651	FALSE	FALSE	FALSE	7viBrF	9	116930885	0.747121	0.0234704	306314	MIGRAINE	TRUE	reported	textfile	9	119693164	0.0299444	8.85911e-06	14306	ebi-a-GCST90016975	|| id:ebi-a-GCST90016975	TRUE	reported	igd	2	TRUE	high	0.00139333	19.958
rs16941336	C	T	C	T	0.127488	-0.0334445	0.2644	0.231034	FALSE	FALSE	FALSE	7viBrF	17	20672384	0.112815	0.0210917	306314	MIGRAINE	TRUE	reported	textfile	17	20575697	0.0267936	1.53183e-06	14306	ebi-a-GCST90016975	|| id:ebi-a-GCST90016975	TRUE	reported	igd	2	TRUE	high	0.00158005	22.6368
rs17163238	G	A	G	A	0.140987	0.0165926	0.1998	0.191729	FALSE	FALSE	FALSE	7viBrF	5	129640328	0.460281	0.0224716	306314	MIGRAINE	TRUE	reported	textfile	5	128976021	0.0309117	5.51201e-06	14306	ebi-a-GCST90016975	|| id:ebi-a-GCST90016975	TRUE	reported	igd	2	TRUE	high	0.00145199	20.7994
rs4537857	T	C	T	C	-0.12459	0.0117642	0.2922	0.332628	FALSE	FALSE	FALSE	7viBrF	13	26718529	0.531095	0.0187825	306314	MIGRAINE	TRUE	reported	textfile	13	27292666	0.0260992	1.80194e-06	14306	ebi-a-GCST90016975	|| id:ebi-a-GCST90016975	TRUE	reported	igd	2	TRUE	high	0.00159039	22.7851
rs486484	A	G	A	G	-0.108349	0.00549073	0.4712	0.424206	FALSE	FALSE	FALSE	7viBrF	20	830864	0.760156	0.0179861	306314	MIGRAINE	TRUE	reported	textfile	20	811507	0.0240008	6.61089e-06	14306	ebi-a-GCST90016975	|| id:ebi-a-GCST90016975	TRUE	reported	igd	2	TRUE	high	0.00142253	20.3769
rs4928024	G	A	G	A	0.17471	-0.00973715	0.9016	0.81489	FALSE	FALSE	FALSE	7viBrF	3	54254476	0.66704	0.0226333	306314	MIGRAINE	TRUE	reported	textfile	3	54288503	0.0389333	8.18634e-06	14306	ebi-a-GCST90016975	|| id:ebi-a-GCST90016975	TRUE	reported	igd	2	TRUE	high	0.00140561	20.1341
rs72723662	C	T	C	T	0.224078	0.0170969	0.1004	0.143092	FALSE	FALSE	FALSE	7viBrF	14	75599220	0.507071	0.0257715	306314	MIGRAINE	TRUE	reported	textfile	14	76065563	0.0449336	7.86249e-07	14306	ebi-a-GCST90016975	|| id:ebi-a-GCST90016975	TRUE	reported	igd	2	TRUE	high	0.00173534	24.8654
rs74622183	A	G	A	G	-0.201027	0.0934092	0.0875	0.0882436	FALSE	FALSE	FALSE	7viBrF	14	33681771	0.00202787	0.0302675	306314	MIGRAINE	TRUE	reported	textfile	14	34150977	0.0428204	2.45748e-06	14306	ebi-a-GCST90016975	|| id:ebi-a-GCST90016975	TRUE	reported	igd	2	TRUE	high	0.00153823	22.0367
rs77356209	T	C	T	C	0.216874	-0.0444319	0.0477	0.04609	FALSE	FALSE	FALSE	7viBrF	18	10267736	0.291483	0.0421206	306314	MIGRAINE	TRUE	reported	textfile	18	10267733	0.0483299	6.66423e-06	14306	ebi-a-GCST90016975	|| id:ebi-a-GCST90016975	TRUE	reported	igd	2	TRUE	high	0.00140558	20.1336
rs7752361	G	A	G	A	0.11923	0.0118688	0.496	0.520164	FALSE	FALSE	FALSE	7viBrF	6	111459502	0.503925	0.0177589	306314	MIGRAINE	TRUE	reported	textfile	6	111780705	0.0239975	7.69113e-07	14306	ebi-a-GCST90016975	|| id:ebi-a-GCST90016975	TRUE	reported	igd	2	TRUE	high	0.00172255	24.6819
rs7763512	A	G	A	G	-0.119846	-0.0125136	0.6173	0.577131	FALSE	FALSE	FALSE	7viBrF	6	21959860	0.484386	0.0178954	306314	MIGRAINE	TRUE	reported	textfile	6	21960091	0.0253367	3.10656e-06	14306	ebi-a-GCST90016975	|| id:ebi-a-GCST90016975	TRUE	reported	igd	2	TRUE	high	0.00156153	22.371
rs9349693	G	A	G	A	-0.117973	-0.0192787	0.6889	0.708588	FALSE	FALSE	FALSE	7viBrF	6	54074926	0.323495	0.0195266	306314	MIGRAINE	TRUE	reported	textfile	6	53939724	0.0259861	5.54958e-06	14306	ebi-a-GCST90016975	|| id:ebi-a-GCST90016975	TRUE	reported	igd	2	TRUE	high	0.0014386	20.6074
rs10090365	G	A	G	A	0.0834413	-0.0332019	0.4414	0.521599	FALSE	FALSE	FALSE	KQAKee	8	137625956	0.0606415	0.0176973	306314	MIGRAINE	TRUE	reported	textfile	8	138638199	0.0180989	4.17311e-06	14306	ebi-a-GCST90016976	|| id:ebi-a-GCST90016976	TRUE	reported	igd	2	TRUE	high	0.00148352	21.2519
rs10809135	C	T	C	T	-0.0834858	0.0265236	0.5089	0.555622	FALSE	FALSE	FALSE	KQAKee	9	10611282	0.141769	0.0180526	306314	MIGRAINE	TRUE	reported	textfile	9	10611282	0.0182426	5.4718e-06	14306	ebi-a-GCST90016976	|| id:ebi-a-GCST90016976	TRUE	reported	igd	2	TRUE	high	0.00146183	20.9407
rs36155147	T	C	T	C	-0.104966	0.0204942	0.6382	0.660679	FALSE	FALSE	FALSE	KQAKee	7	312402	0.281515	0.0190303	306314	MIGRAINE	TRUE	reported	textfile	7	352368	0.0240995	5.4114e-06	14306	ebi-a-GCST90016976	|| id:ebi-a-GCST90016976	TRUE	reported	igd	2	TRUE	high	0.0013243	18.968
rs4294381	C	T	C	T	-0.112197	-0.0344331	0.8201	0.842201	FALSE	FALSE	FALSE	KQAKee	1	224500405	0.157535	0.0243617	306314	MIGRAINE	TRUE	reported	textfile	1	224688107	0.023186	1.36848e-06	14306	ebi-a-GCST90016976	|| id:ebi-a-GCST90016976	TRUE	reported	igd	2	TRUE	high	0.00163411	23.4126
rs4678258	T	C	T	C	0.0986136	0.0574146	0.2763	0.242756	FALSE	FALSE	FALSE	KQAKee	3	138226350	0.00540393	0.0206385	306314	MIGRAINE	TRUE	reported	textfile	3	137945192	0.0215646	5.53184e-06	14306	ebi-a-GCST90016976	|| id:ebi-a-GCST90016976	TRUE	reported	igd	2	TRUE	high	0.00145961	20.9088
rs6489992	A	G	A	G	-0.0840437	0.0108765	0.3847	0.370666	FALSE	FALSE	FALSE	KQAKee	12	114914964	0.554341	0.0183952	306314	MIGRAINE	TRUE	reported	textfile	12	115352769	0.0187031	7.88787e-06	14306	ebi-a-GCST90016976	|| id:ebi-a-GCST90016976	TRUE	reported	igd	2	TRUE	high	0.00140946	20.1894
rs6494306	A	G	A	G	-0.0969304	0.0281279	0.1968	0.324288	FALSE	FALSE	FALSE	KQAKee	15	62102341	0.136832	0.0189071	306314	MIGRAINE	TRUE	reported	textfile	15	62394540	0.0214221	5.80056e-06	14306	ebi-a-GCST90016976	|| id:ebi-a-GCST90016976	TRUE	reported	igd	2	TRUE	high	0.00142908	20.4708
rs7400877	C	T	C	T	0.0951085	-0.0276443	0.7495	0.787922	FALSE	FALSE	FALSE	KQAKee	14	75937199	0.201376	0.021637	306314	MIGRAINE	TRUE	reported	textfile	14	76403542	0.0212799	9.29458e-06	14306	ebi-a-GCST90016976	|| id:ebi-a-GCST90016976	TRUE	reported	igd	2	TRUE	high	0.00139436	19.9728
rs9973954	G	A	G	A	-0.0892075	0.0285687	0.6938	0.644292	FALSE	FALSE	FALSE	KQAKee	2	19686146	0.123843	0.0185651	306314	MIGRAINE	TRUE	reported	textfile	2	19885907	0.0195401	5.94799e-06	14306	ebi-a-GCST90016976	|| id:ebi-a-GCST90016976	TRUE	reported	igd	2	TRUE	high	0.00145478	20.8396
rs12404911	C	T	C	T	0.140717	-0.0117657	0.17	0.186469	FALSE	FALSE	FALSE	67Ytid	1	239955143	0.608233	0.0229531	306314	MIGRAINE	TRUE	reported	textfile	1	240118443	0.0304142	2.79892e-06	14306	ebi-a-GCST90016977	|| id:ebi-a-GCST90016977	TRUE	reported	igd	2	TRUE	high	0.00149408	21.4032
rs212393	A	G	A	G	0.135254	-0.014164	0.6899	0.79274	FALSE	FALSE	FALSE	67Ytid	6	159064710	0.517463	0.0218829	306314	MIGRAINE	TRUE	reported	textfile	6	159485742	0.0286209	3.62485e-06	14306	ebi-a-GCST90016977	|| id:ebi-a-GCST90016977	TRUE	reported	igd	2	TRUE	high	0.00155861	22.3292
rs73128290	A	G	A	G	0.129726	-0.0170504	0.2634	0.299107	FALSE	FALSE	FALSE	67Ytid	7	57296613	0.377767	0.0193312	306314	MIGRAINE	TRUE	reported	textfile	7	57364320	0.0284563	4.29368e-06	14306	ebi-a-GCST90016977	|| id:ebi-a-GCST90016977	TRUE	reported	igd	2	TRUE	high	0.0014506	20.7796
rs7742829	C	T	C	T	0.11411	0.0281065	0.4195	0.436322	FALSE	FALSE	FALSE	67Ytid	6	104641790	0.115434	0.0178541	306314	MIGRAINE	TRUE	reported	textfile	6	105089665	0.0251099	5.60725e-06	14306	ebi-a-GCST90016977	|| id:ebi-a-GCST90016977	TRUE	reported	igd	2	TRUE	high	0.00144149	20.6489
rs10461257	A	G	A	G	-0.0551969	-0.00999211	0.2853	0.352371	FALSE	FALSE	FALSE	mZqQep	4	155209852	0.594519	0.0187716	306314	MIGRAINE	TRUE	reported	textfile	4	156131004	0.0122069	6.50744e-06	14306	ebi-a-GCST90016978	|| id:ebi-a-GCST90016978	TRUE	reported	igd	2	TRUE	high	0.00142718	20.4436
rs17081797	A	G	A	G	-0.0904325	-0.00199684	0.0686	0.0645292	FALSE	FALSE	FALSE	mZqQep	18	69888324	0.955678	0.0359288	306314	MIGRAINE	TRUE	reported	textfile	18	67555560	0.0204253	3.34033e-06	14306	ebi-a-GCST90016978	|| id:ebi-a-GCST90016978	TRUE	reported	igd	2	TRUE	high	0.00136836	19.5998
rs62132810	A	G	A	G	-0.0828853	0.0293792	0.1083	0.144042	FALSE	FALSE	FALSE	mZqQep	19	48775970	0.249632	0.0255195	306314	MIGRAINE	TRUE	reported	textfile	19	49279227	0.0179623	5.66709e-06	14306	ebi-a-GCST90016978	|| id:ebi-a-GCST90016978	TRUE	reported	igd	2	TRUE	high	0.00148616	21.2897
rs62190261	A	C	A	C	0.0958394	0.0149536	0.0905	0.0871637	FALSE	FALSE	FALSE	mZqQep	2	230078383	0.636719	0.0316619	306314	MIGRAINE	TRUE	reported	textfile	2	230943099	0.0214723	8.74017e-06	14306	ebi-a-GCST90016978	|| id:ebi-a-GCST90016978	TRUE	reported	igd	2	TRUE	high	0.00139062	19.9191
rs62467127	C	T	C	T	0.114108	-0.0667398	0.0447	0.0248365	FALSE	FALSE	FALSE	mZqQep	7	118456871	0.24053	0.0568646	306314	MIGRAINE	TRUE	reported	textfile	7	118096925	0.0251983	3.25364e-06	14306	ebi-a-GCST90016978	|| id:ebi-a-GCST90016978	TRUE	reported	igd	2	TRUE	high	0.00143136	20.5035
rs73952017	C	T	C	T	-0.0862164	-0.0176121	0.0875	0.10337	FALSE	FALSE	FALSE	mZqQep	18	1779608	0.548094	0.0293232	306314	MIGRAINE	TRUE	reported	textfile	18	1779609	0.0194354	8.45766e-06	14306	ebi-a-GCST90016978	|| id:ebi-a-GCST90016978	TRUE	reported	igd	2	TRUE	high	0.00137365	19.6758
rs78521377	C	T	C	T	0.124992	-0.0705846	0.0527	0.030342	FALSE	FALSE	FALSE	mZqQep	10	124759805	0.179439	0.0525777	306314	MIGRAINE	TRUE	reported	textfile	10	126448374	0.0274797	5.60673e-06	14306	ebi-a-GCST90016978	|| id:ebi-a-GCST90016978	TRUE	reported	igd	2	TRUE	high	0.00144409	20.6862
rs892686	A	G	A	G	0.0514099	0.000114429	0.4513	0.472455	FALSE	FALSE	FALSE	mZqQep	9	80428461	0.994858	0.0177569	306314	MIGRAINE	TRUE	reported	textfile	9	83043376	0.011136	3.96862e-06	14306	ebi-a-GCST90016978	|| id:ebi-a-GCST90016978	TRUE	reported	igd	2	TRUE	high	0.00148755	21.3096
rs10506058	A	G	A	G	0.0997048	-0.0127671	0.3966	0.42301	FALSE	FALSE	FALSE	u0VZ25	12	30115552	0.477685	0.017981	306314	MIGRAINE	TRUE	reported	textfile	12	30268485	0.0221926	8.92442e-06	14306	ebi-a-GCST90016979	|| id:ebi-a-GCST90016979	TRUE	reported	igd	2	TRUE	high	0.00140892	20.1816
rs1942371	G	A	G	A	-0.157938	-0.0261766	0.1302	0.123529	FALSE	FALSE	FALSE	u0VZ25	18	71607072	0.334396	0.0271176	306314	MIGRAINE	TRUE	reported	textfile	18	69274308	0.034187	4.0634e-06	14306	ebi-a-GCST90016979	|| id:ebi-a-GCST90016979	TRUE	reported	igd	2	TRUE	high	0.00148965	21.3398
rs40656	C	T	C	T	0.142664	-0.00800662	0.1889	0.205018	FALSE	FALSE	FALSE	u0VZ25	5	9368046	0.716869	0.0220783	306314	MIGRAINE	TRUE	reported	textfile	5	9368158	0.0311021	8.61529e-06	14306	ebi-a-GCST90016979	|| id:ebi-a-GCST90016979	TRUE	reported	igd	2	TRUE	high	0.00146856	21.0372
rs4869133	G	A	G	A	-0.180591	-0.0211032	0.0885	0.17644	FALSE	FALSE	FALSE	u0VZ25	5	96381915	0.36471	0.0232818	306314	MIGRAINE	TRUE	reported	textfile	5	95717619	0.0409505	7.24453e-06	14306	ebi-a-GCST90016979	|| id:ebi-a-GCST90016979	TRUE	reported	igd	2	TRUE	high	0.00135758	19.4452
rs61267978	T	C	T	C	0.14708	0.00250327	0.1243	0.122111	FALSE	FALSE	FALSE	u0VZ25	18	6348228	0.926425	0.0271083	306314	MIGRAINE	TRUE	reported	textfile	18	6348227	0.0320875	5.58509e-06	14306	ebi-a-GCST90016979	|| id:ebi-a-GCST90016979	TRUE	reported	igd	2	TRUE	high	0.00146649	21.0075
rs6577484	G	A	G	A	0.160425	0.00474818	0.1481	0.105794	FALSE	FALSE	FALSE	u0VZ25	1	8359360	0.870977	0.0292343	306314	MIGRAINE	TRUE	reported	textfile	1	8419420	0.0360857	8.40601e-06	14306	ebi-a-GCST90016979	|| id:ebi-a-GCST90016979	TRUE	reported	igd	2	TRUE	high	0.00137961	19.7612
rs6890185	C	T	C	T	-0.113424	-0.016592	0.6889	0.677406	FALSE	FALSE	FALSE	u0VZ25	5	71890799	0.38045	0.0189176	306314	MIGRAINE	TRUE	reported	textfile	5	71186626	0.0233137	1.12243e-06	14306	ebi-a-GCST90016979	|| id:ebi-a-GCST90016979	TRUE	reported	igd	2	TRUE	high	0.00165178	23.6661
rs77845139	A	G	A	G	-0.114993	-0.00511412	0.2952	0.251557	FALSE	FALSE	FALSE	u0VZ25	15	59412009	0.802738	0.0204724	306314	MIGRAINE	TRUE	reported	textfile	15	59704208	0.0257186	8.40621e-06	14306	ebi-a-GCST90016979	|| id:ebi-a-GCST90016979	TRUE	reported	igd	2	TRUE	high	0.00139548	19.9888
rs11264403	G	A	G	A	-0.139061	0.0208659	0.0398	0.0753258	FALSE	FALSE	FALSE	MzRAmf	1	155706701	0.532586	0.0334356	306314	MIGRAINE	TRUE	reported	textfile	1	155676492	0.0334454	7.7555e-06	14306	ebi-a-GCST90016980	|| id:ebi-a-GCST90016980	TRUE	reported	igd	2	TRUE	high	0.00120697	17.2853
rs116847295	C	T	C	T	0.110021	0.0105874	0.0755	0.127125	FALSE	FALSE	FALSE	MzRAmf	12	43091212	0.689185	0.026471	306314	MIGRAINE	TRUE	reported	textfile	12	43485015	0.0246032	4.58121e-06	14306	ebi-a-GCST90016980	|| id:ebi-a-GCST90016980	TRUE	reported	igd	2	TRUE	high	0.00139586	19.9943
rs12341505	G	A	G	A	0.0810718	-0.00680752	0.1113	0.0930842	FALSE	FALSE	FALSE	MzRAmf	9	133845759	0.823934	0.0305972	306314	MIGRAINE	TRUE	reported	textfile	9	136710881	0.0180121	4.8217e-06	14306	ebi-a-GCST90016980	|| id:ebi-a-GCST90016980	TRUE	reported	igd	2	TRUE	high	0.00141409	20.2558
rs2795528	G	A	G	A	-0.184315	-0.0202509	0.0487	0.0554234	FALSE	FALSE	FALSE	MzRAmf	10	42774816	0.600019	0.0386192	306314	MIGRAINE	TRUE	reported	textfile	10	43270264	0.0392204	2.72038e-06	14306	ebi-a-GCST90016980	|| id:ebi-a-GCST90016980	TRUE	reported	igd	2	TRUE	high	0.00154138	22.0819
rs2817172	C	T	C	T	0.058139	-0.0164279	0.4125	0.397047	FALSE	FALSE	FALSE	MzRAmf	1	3124955	0.364775	0.0181263	306314	MIGRAINE	TRUE	reported	textfile	1	3041519	0.0124492	2.76656e-06	14306	ebi-a-GCST90016980	|| id:ebi-a-GCST90016980	TRUE	reported	igd	2	TRUE	high	0.0015222	21.8068
rs550843	T	C	T	C	-0.0783246	0.0168496	0.1491	0.280109	FALSE	FALSE	FALSE	MzRAmf	6	165309343	0.393165	0.0197327	306314	MIGRAINE	TRUE	reported	textfile	6	165722832	0.0169209	2.05069e-06	14306	ebi-a-GCST90016980	|| id:ebi-a-GCST90016980	TRUE	reported	igd	2	TRUE	high	0.00149548	21.4234
rs10890671	C	T	C	T	0.0537401	-0.0240864	0.4732	0.437123	FALSE	FALSE	FALSE	VQaVqc	11	107252473	0.177908	0.0178785	306314	MIGRAINE	TRUE	reported	textfile	11	107123199	0.0118848	6.52139e-06	14306	ebi-a-GCST90016981	|| id:ebi-a-GCST90016981	TRUE	reported	igd	2	TRUE	high	0.00142717	20.4434
rs11597285	G	T	G	T	-0.0537947	0.00737735	0.4245	0.396502	FALSE	FALSE	FALSE	VQaVqc	10	8547850	0.683395	0.0180891	306314	MIGRAINE	TRUE	reported	textfile	10	8589813	0.0120548	9.37605e-06	14306	ebi-a-GCST90016981	|| id:ebi-a-GCST90016981	TRUE	reported	igd	2	TRUE	high	0.00139007	19.9112
rs1496626	T	C	T	C	-0.0722307	0.0252573	0.1541	0.133383	FALSE	FALSE	FALSE	VQaVqc	19	31269935	0.333944	0.0261408	306314	MIGRAINE	TRUE	reported	textfile	19	31760841	0.01616	6.78172e-06	14306	ebi-a-GCST90016981	|| id:ebi-a-GCST90016981	TRUE	reported	igd	2	TRUE	high	0.00139456	19.9756
rs149807560	C	A	C	A	-0.104264	0.0164342	0.0895	0.0685366	FALSE	FALSE	FALSE	VQaVqc	19	56015274	0.640818	0.0352245	306314	MIGRAINE	TRUE	reported	textfile	19	56526640	0.0235841	7.09872e-06	14306	ebi-a-GCST90016981	|| id:ebi-a-GCST90016981	TRUE	reported	igd	2	TRUE	high	0.00136433	19.542
rs2103510	G	A	G	A	0.0786551	-0.00991973	0.1312	0.116132	FALSE	FALSE	FALSE	VQaVqc	21	27983148	0.718947	0.027565	306314	MIGRAINE	TRUE	reported	textfile	21	29355467	0.0168217	2.42477e-06	14306	ebi-a-GCST90016981	|| id:ebi-a-GCST90016981	TRUE	reported	igd	2	TRUE	high	0.00152592	21.8602
rs62448871	C	A	C	A	-0.0540309	-5.1137e-05	0.4612	0.53655	FALSE	FALSE	FALSE	VQaVqc	7	24425405	0.997728	0.017955	306314	MIGRAINE	TRUE	reported	textfile	7	24465024	0.0120324	6.7825e-06	14306	ebi-a-GCST90016981	|| id:ebi-a-GCST90016981	TRUE	reported	igd	2	TRUE	high	0.00140751	20.1613
rs73052258	G	A	G	A	0.0930178	-0.0126268	0.0964	0.0767248	FALSE	FALSE	FALSE	VQaVqc	2	194874587	0.702954	0.033112	306314	MIGRAINE	TRUE	reported	textfile	2	195739311	0.0202658	1.71581e-06	14306	ebi-a-GCST90016981	|| id:ebi-a-GCST90016981	TRUE	reported	igd	2	TRUE	high	0.00147044	21.0641
rs75672793	A	G	A	G	-0.108908	-0.0203953	0.0706	0.0465693	FALSE	FALSE	FALSE	VQaVqc	4	148897142	0.631642	0.042542	306314	MIGRAINE	TRUE	reported	textfile	4	149818294	0.0240522	6.1355e-06	14306	ebi-a-GCST90016981	|| id:ebi-a-GCST90016981	TRUE	reported	igd	2	TRUE	high	0.0014311	20.4998
rs9541268	C	A	C	A	0.09597	-0.0381956	0.0964	0.0902383	FALSE	FALSE	FALSE	VQaVqc	13	68035929	0.218252	0.0310234	306314	MIGRAINE	TRUE	reported	textfile	13	68610061	0.0197312	8.79427e-07	14306	ebi-a-GCST90016981	|| id:ebi-a-GCST90016981	TRUE	reported	igd	2	TRUE	high	0.00165093	23.6539
rs11532348	C	T	C	T	-0.103931	0.00799767	0.1829	0.1511	FALSE	FALSE	FALSE	QC2f3H	12	97896018	0.748547	0.0249493	306314	MIGRAINE	TRUE	reported	textfile	12	98289796	0.0226826	5.71189e-06	14306	ebi-a-GCST90016982	|| id:ebi-a-GCST90016982	TRUE	reported	igd	2	TRUE	high	0.00146538	20.9915
rs12684609	T	C	T	C	0.100827	0.012225	0.1978	0.197739	FALSE	FALSE	FALSE	QC2f3H	9	134893022	0.585271	0.0224024	306314	MIGRAINE	TRUE	reported	textfile	9	137784868	0.0220366	6.10183e-06	14306	ebi-a-GCST90016982	|| id:ebi-a-GCST90016982	TRUE	reported	igd	2	TRUE	high	0.00146121	20.9317
rs12996055	A	C	A	C	0.0921817	0.0268559	0.1918	0.26694	FALSE	FALSE	FALSE	QC2f3H	2	136465888	0.183435	0.0201886	306314	MIGRAINE	TRUE	reported	textfile	2	137223458	0.0209405	8.07644e-06	14306	ebi-a-GCST90016982	|| id:ebi-a-GCST90016982	TRUE	reported	igd	2	TRUE	high	0.00135272	19.3756
rs143662916	C	T	C	T	0.253264	0.0655251	0.0577	0.029692	FALSE	FALSE	FALSE	QC2f3H	11	103679246	0.210204	0.0522943	306314	MIGRAINE	TRUE	reported	textfile	11	103549974	0.0540141	3.07249e-06	14306	ebi-a-GCST90016982	|| id:ebi-a-GCST90016982	TRUE	reported	igd	2	TRUE	high	0.00153443	21.9822
rs189356	G	A	G	A	0.0781125	0.00839781	0.5219	0.57102	FALSE	FALSE	FALSE	QC2f3H	20	58999796	0.640276	0.0179704	306314	MIGRAINE	TRUE	reported	textfile	20	57574851	0.0171916	6.26297e-06	14306	ebi-a-GCST90016982	|| id:ebi-a-GCST90016982	TRUE	reported	igd	2	TRUE	high	0.001441	20.6418
rs213863	T	C	T	C	0.0887412	0.0320754	0.6909	0.63969	FALSE	FALSE	FALSE	QC2f3H	6	96787063	0.0821107	0.0184493	306314	MIGRAINE	TRUE	reported	textfile	6	97234939	0.0188377	2.34882e-06	14306	ebi-a-GCST90016982	|| id:ebi-a-GCST90016982	TRUE	reported	igd	2	TRUE	high	0.00154883	22.1888
rs28402691	T	C	T	C	0.110695	-0.0130866	0.167	0.148546	FALSE	FALSE	FALSE	QC2f3H	4	95468089	0.602343	0.0251166	306314	MIGRAINE	TRUE	reported	textfile	4	96389240	0.0251199	9.55675e-06	14306	ebi-a-GCST90016982	|| id:ebi-a-GCST90016982	TRUE	reported	igd	2	TRUE	high	0.00135554	19.416
rs305411	A	G	A	G	0.129218	-0.0122093	0.1352	0.102872	FALSE	FALSE	FALSE	QC2f3H	1	87767445	0.67901	0.0295043	306314	MIGRAINE	TRUE	reported	textfile	1	88233128	0.0264518	1.00907e-06	14306	ebi-a-GCST90016982	|| id:ebi-a-GCST90016982	TRUE	reported	igd	2	TRUE	high	0.0016653	23.8602
rs3828477	G	T	G	T	-0.0912179	-0.00489676	0.2813	0.342915	FALSE	FALSE	FALSE	QC2f3H	3	46442226	0.793385	0.0186957	306314	MIGRAINE	TRUE	reported	textfile	3	46483717	0.019569	2.88975e-06	14306	ebi-a-GCST90016982	|| id:ebi-a-GCST90016982	TRUE	reported	igd	2	TRUE	high	0.00151651	21.7251
rs72821405	T	C	T	C	-0.147365	0.030877	0.0885	0.0895056	FALSE	FALSE	FALSE	QC2f3H	6	4714563	0.327706	0.0315476	306314	MIGRAINE	TRUE	reported	textfile	6	4714797	0.0319978	4.75762e-06	14306	ebi-a-GCST90016982	|| id:ebi-a-GCST90016982	TRUE	reported	igd	2	TRUE	high	0.00148043	21.2074
rs74919520	G	A	G	A	0.125703	0.0262617	0.1282	0.107896	FALSE	FALSE	FALSE	QC2f3H	2	32017383	0.357927	0.0285664	306314	MIGRAINE	TRUE	reported	textfile	2	32242452	0.0276296	5.76328e-06	14306	ebi-a-GCST90016982	|| id:ebi-a-GCST90016982	TRUE	reported	igd	2	TRUE	high	0.00144476	20.6958
rs1010560	C	A	C	A	0.0580232	0.0337953	0.2962	0.267255	FALSE	FALSE	FALSE	ZKpqzi	1	29927454	0.0924592	0.0200856	306314	MIGRAINE	TRUE	reported	textfile	1	30400301	0.0122722	1.95916e-06	14306	ebi-a-GCST90016983	|| id:ebi-a-GCST90016983	TRUE	reported	igd	2	TRUE	high	0.00156014	22.351
rs12794898	G	T	G	T	0.0903299	-0.0192289	0.0944	0.130892	FALSE	FALSE	FALSE	ZKpqzi	11	124684165	0.467659	0.0264753	306314	MIGRAINE	TRUE	reported	textfile	11	124554061	0.0197212	4.9153e-06	14306	ebi-a-GCST90016983	|| id:ebi-a-GCST90016983	TRUE	reported	igd	2	TRUE	high	0.00146434	20.9766
rs1519491	T	C	T	C	0.0499197	-0.00920109	0.4085	0.397404	FALSE	FALSE	FALSE	ZKpqzi	2	21856898	0.612472	0.0181643	306314	MIGRAINE	TRUE	reported	textfile	2	22079770	0.0113558	8.95282e-06	14306	ebi-a-GCST90016983	|| id:ebi-a-GCST90016983	TRUE	reported	igd	2	TRUE	high	0.00134898	19.3218
rs1576241	A	G	A	G	-0.0510343	0.0381849	0.4394	0.381471	FALSE	FALSE	FALSE	ZKpqzi	6	71819574	0.036812	0.0182892	306314	MIGRAINE	TRUE	reported	textfile	6	72529277	0.0109535	3.32859e-06	14306	ebi-a-GCST90016983	|| id:ebi-a-GCST90016983	TRUE	reported	igd	2	TRUE	high	0.0015151	21.7049
rs2907920	G	A	G	A	-0.0561173	0.0148883	0.7097	0.71549	FALSE	FALSE	FALSE	ZKpqzi	19	2600719	0.448976	0.0196642	306314	MIGRAINE	TRUE	reported	textfile	19	2600717	0.0126824	7.65332e-06	14306	ebi-a-GCST90016983	|| id:ebi-a-GCST90016983	TRUE	reported	igd	2	TRUE	high	0.00136672	19.5763
rs4277593	G	A	G	A	-0.0585649	-0.028868	0.4831	0.410769	FALSE	FALSE	FALSE	ZKpqzi	20	4338773	0.110702	0.0180985	306314	MIGRAINE	TRUE	reported	textfile	20	4319420	0.0109914	1.1397e-07	14306	ebi-a-GCST90016983	|| id:ebi-a-GCST90016983	TRUE	reported	igd	2	TRUE	high	0.00198057	28.3863
rs56405618	A	G	A	G	-0.08963	0.0157314	0.1113	0.115595	FALSE	FALSE	FALSE	ZKpqzi	4	173547165	0.568095	0.0275573	306314	MIGRAINE	TRUE	reported	textfile	4	174468316	0.0186508	1.57195e-06	14306	ebi-a-GCST90016983	|| id:ebi-a-GCST90016983	TRUE	reported	igd	2	TRUE	high	0.00161173	23.0914
rs73031725	T	C	T	C	0.167591	0.0341721	0.0606	0.0315471	FALSE	FALSE	FALSE	ZKpqzi	11	134752388	0.509368	0.0517899	306314	MIGRAINE	TRUE	reported	textfile	11	134622282	0.0355224	1.97916e-06	14306	ebi-a-GCST90016983	|| id:ebi-a-GCST90016983	TRUE	reported	igd	2	TRUE	high	0.00155347	22.2554
rs73167075	T	C	T	C	0.0573137	0.0111068	0.2396	0.211754	FALSE	FALSE	FALSE	ZKpqzi	3	165975355	0.610607	0.0218119	306314	MIGRAINE	TRUE	reported	textfile	3	165693143	0.0127573	8.5686e-06	14306	ebi-a-GCST90016983	|| id:ebi-a-GCST90016983	TRUE	reported	igd	2	TRUE	high	0.00140886	20.1808
rs74101919	T	C	T	C	-0.0718988	0.000610595	0.1869	0.108123	FALSE	FALSE	FALSE	ZKpqzi	1	94958765	0.983059	0.0287564	306314	MIGRAINE	TRUE	reported	textfile	1	95424321	0.0144651	1.0329e-06	14306	ebi-a-GCST90016983	|| id:ebi-a-GCST90016983	TRUE	reported	igd	2	TRUE	high	0.00172398	24.7024
rs946513	T	C	T	C	-0.205899	-0.0402377	0.9453	0.953691	FALSE	FALSE	FALSE	ZKpqzi	10	15871821	0.354799	0.043485	306314	MIGRAINE	TRUE	reported	textfile	10	15913820	0.0460018	8.61847e-06	14306	ebi-a-GCST90016983	|| id:ebi-a-GCST90016983	TRUE	reported	igd	2	TRUE	high	0.0013984	20.0308
rs10070053	A	G	A	G	0.0594312	0.00494089	0.4076	0.413228	FALSE	FALSE	FALSE	f0TdkM	5	34794684	0.784189	0.0180415	306314	MIGRAINE	TRUE	reported	textfile	5	34794789	0.0135375	7.64874e-06	14306	ebi-a-GCST90016984	|| id:ebi-a-GCST90016984	TRUE	reported	igd	2	TRUE	high	0.00134539	19.2704
rs12634070	T	C	T	C	0.0736486	0.00616459	0.1928	0.25737	FALSE	FALSE	FALSE	f0TdkM	3	180827092	0.7617	0.0203285	306314	MIGRAINE	TRUE	reported	textfile	3	180544880	0.0164921	9.95108e-06	14306	ebi-a-GCST90016984	|| id:ebi-a-GCST90016984	TRUE	reported	igd	2	TRUE	high	0.00139205	19.9396
rs2482516	C	T	C	T	0.0754415	-0.00622036	0.2256	0.226902	FALSE	FALSE	FALSE	f0TdkM	9	25554070	0.769985	0.0212739	306314	MIGRAINE	TRUE	reported	textfile	9	25554068	0.0164619	4.72335e-06	14306	ebi-a-GCST90016984	|| id:ebi-a-GCST90016984	TRUE	reported	igd	2	TRUE	high	0.0014659	20.9991
rs35890118	A	G	A	G	-0.066536	-0.0112684	0.3171	0.25315	FALSE	FALSE	FALSE	f0TdkM	10	127917495	0.582013	0.0204714	306314	MIGRAINE	TRUE	reported	textfile	10	129715759	0.0147661	8.25962e-06	14306	ebi-a-GCST90016984	|| id:ebi-a-GCST90016984	TRUE	reported	igd	2	TRUE	high	0.00141725	20.3012
rs61823518	A	C	A	C	-0.0955381	-0.0199637	0.0954	0.106071	FALSE	FALSE	FALSE	f0TdkM	1	223514894	0.485659	0.0286329	306314	MIGRAINE	TRUE	reported	textfile	1	223688236	0.0215724	6.68252e-06	14306	ebi-a-GCST90016984	|| id:ebi-a-GCST90016984	TRUE	reported	igd	2	TRUE	high	0.00136912	19.6108
rs6677933	C	T	C	T	-0.0804405	-0.0194614	0.2416	0.146846	FALSE	FALSE	FALSE	f0TdkM	1	111596386	0.438841	0.025139	306314	MIGRAINE	TRUE	reported	textfile	1	112139008	0.0164216	1.185e-06	14306	ebi-a-GCST90016984	|| id:ebi-a-GCST90016984	TRUE	reported	igd	2	TRUE	high	0.00167445	23.9915
rs72680320	T	C	T	C	-0.0649382	-0.0277882	0.4135	0.336449	FALSE	FALSE	FALSE	f0TdkM	4	130204631	0.140973	0.0188756	306314	MIGRAINE	TRUE	reported	textfile	4	131125786	0.013919	2.27117e-06	14306	ebi-a-GCST90016984	|| id:ebi-a-GCST90016984	TRUE	reported	igd	2	TRUE	high	0.00151917	21.7632
rs9426473	A	G	A	G	0.0727361	-0.00349237	0.2793	0.258885	FALSE	FALSE	FALSE	f0TdkM	1	4150395	0.862774	0.0202054	306314	MIGRAINE	TRUE	reported	textfile	1	4210455	0.0161662	6.30681e-06	14306	ebi-a-GCST90016984	|| id:ebi-a-GCST90016984	TRUE	reported	igd	2	TRUE	high	0.00141303	20.2406
rs10810043	G	A	G	A	-0.0515518	0.0064369	0.6103	0.664366	FALSE	FALSE	FALSE	W6e6tJ	9	13799810	0.732256	0.0188144	306314	MIGRAINE	TRUE	reported	textfile	9	13799809	0.0115923	9.27428e-06	14306	ebi-a-GCST90016985	|| id:ebi-a-GCST90016985	TRUE	reported	igd	2	TRUE	high	0.00138048	19.7737
rs11077359	C	T	C	T	0.0645443	-0.00782367	0.8002	0.828629	FALSE	FALSE	FALSE	W6e6tJ	17	78347880	0.742621	0.0238247	306314	MIGRAINE	TRUE	reported	textfile	17	76343961	0.0148833	9.63607e-06	14306	ebi-a-GCST90016985	|| id:ebi-a-GCST90016985	TRUE	reported	igd	2	TRUE	high	0.00131289	18.8043
rs11080344	C	T	C	T	0.0516921	0.0248655	0.4742	0.444647	FALSE	FALSE	FALSE	W6e6tJ	17	27777485	0.162401	0.0177987	306314	MIGRAINE	TRUE	reported	textfile	17	26104511	0.0113054	4.78696e-06	14306	ebi-a-GCST90016985	|| id:ebi-a-GCST90016985	TRUE	reported	igd	2	TRUE	high	0.00145923	20.9033
rs13247359	G	A	G	A	0.051211	-0.0112016	0.4801	0.44634	FALSE	FALSE	FALSE	W6e6tJ	7	76728409	0.530363	0.0178526	306314	MIGRAINE	TRUE	reported	textfile	7	76357726	0.0113031	7.32605e-06	14306	ebi-a-GCST90016985	|| id:ebi-a-GCST90016985	TRUE	reported	igd	2	TRUE	high	0.00143282	20.5244
rs178271	C	T	C	T	-0.145257	-0.00850153	0.9473	0.98291	FALSE	FALSE	FALSE	W6e6tJ	22	20977267	0.905147	0.0713444	306314	MIGRAINE	TRUE	reported	textfile	22	21331556	0.0294239	7.81088e-07	14306	ebi-a-GCST90016985	|| id:ebi-a-GCST90016985	TRUE	reported	igd	2	TRUE	high	0.00170066	24.3676
rs4575475	A	G	A	G	-0.0619514	-0.00151821	0.7634	0.770432	FALSE	FALSE	FALSE	W6e6tJ	14	98675414	0.94269	0.0211188	306314	MIGRAINE	TRUE	reported	textfile	14	99141751	0.0137787	7.04288e-06	14306	ebi-a-GCST90016985	|| id:ebi-a-GCST90016985	TRUE	reported	igd	2	TRUE	high	0.00141109	20.2127
rs7521171	A	G	A	G	0.0596434	-0.0153757	0.662	0.689492	FALSE	FALSE	FALSE	W6e6tJ	1	150026539	0.424622	0.0192575	306314	MIGRAINE	TRUE	reported	textfile	1	149998497	0.0129279	4.32245e-06	14306	ebi-a-GCST90016985	|| id:ebi-a-GCST90016985	TRUE	reported	igd	2	TRUE	high	0.00148561	21.2818
rs8100692	T	C	T	C	0.0577411	-0.0275156	0.4274	0.55907	FALSE	FALSE	FALSE	W6e6tJ	19	39541492	0.122214	0.0178032	306314	MIGRAINE	TRUE	reported	textfile	19	40032132	0.0113476	4.16457e-07	14306	ebi-a-GCST90016985	|| id:ebi-a-GCST90016985	TRUE	reported	igd	2	TRUE	high	0.00180659	25.8882
rs112893842	T	C	T	C	0.11381	-0.00595553	0.0974	0.0905668	FALSE	FALSE	FALSE	N7Ry1E	9	8786663	0.849711	0.0314297	306314	MIGRAINE	TRUE	reported	textfile	9	8786663	0.0232806	1.44534e-06	14306	ebi-a-GCST90016986	|| id:ebi-a-GCST90016986	TRUE	reported	igd	2	TRUE	high	0.00166774	23.8953
rs1582238	C	T	C	T	-0.0805036	0.00272172	0.6282	0.642528	FALSE	FALSE	FALSE	N7Ry1E	1	118181062	0.883363	0.0185521	306314	MIGRAINE	TRUE	reported	textfile	1	118723685	0.0167257	1.56776e-06	14306	ebi-a-GCST90016986	|| id:ebi-a-GCST90016986	TRUE	reported	igd	2	TRUE	high	0.00161674	23.1633
rs2892880	G	A	G	A	0.0817755	-0.017063	0.2604	0.24975	FALSE	FALSE	FALSE	N7Ry1E	4	119820571	0.403563	0.020428	306314	MIGRAINE	TRUE	reported	textfile	4	120741726	0.0181686	6.82889e-06	14306	ebi-a-GCST90016986	|| id:ebi-a-GCST90016986	TRUE	reported	igd	2	TRUE	high	0.00141407	20.2555
rs4344384	T	G	T	G	-0.0715978	-0.000840309	0.5258	0.503137	FALSE	FALSE	FALSE	N7Ry1E	10	64647609	0.962298	0.0177767	306314	MIGRAINE	TRUE	reported	textfile	10	66407366	0.0156309	4.83237e-06	14306	ebi-a-GCST90016986	|| id:ebi-a-GCST90016986	TRUE	reported	igd	2	TRUE	high	0.00146446	20.9783
rs4677103	A	G	A	G	0.0977912	-0.0533124	0.171	0.180281	FALSE	FALSE	FALSE	N7Ry1E	3	72158643	0.0231841	0.0234816	306314	MIGRAINE	TRUE	reported	textfile	3	72207794	0.0197263	9.59555e-07	14306	ebi-a-GCST90016986	|| id:ebi-a-GCST90016986	TRUE	reported	igd	2	TRUE	high	0.00171492	24.5724
rs55658617	T	C	T	C	0.174369	0.0411814	0.0696	0.0357054	FALSE	FALSE	FALSE	N7Ry1E	21	40439076	0.3969	0.0486105	306314	MIGRAINE	TRUE	reported	textfile	21	41811003	0.0362226	2.15293e-06	14306	ebi-a-GCST90016986	|| id:ebi-a-GCST90016986	TRUE	reported	igd	2	TRUE	high	0.00161718	23.1696
rs72731813	C	T	C	T	-0.147383	0.0012429	0.0815	0.0487389	FALSE	FALSE	FALSE	N7Ry1E	4	146493591	0.976045	0.0413916	306314	MIGRAINE	TRUE	reported	textfile	4	147414743	0.0293796	4.33112e-07	14306	ebi-a-GCST90016986	|| id:ebi-a-GCST90016986	TRUE	reported	igd	2	TRUE	high	0.00175599	25.1618
rs9608282	T	G	T	G	0.142939	0.00138394	0.0656	0.0330713	FALSE	FALSE	FALSE	N7Ry1E	22	24408113	0.97777	0.0496671	306314	MIGRAINE	TRUE	reported	textfile	22	24804081	0.0299793	2.52046e-06	14306	ebi-a-GCST90016986	|| id:ebi-a-GCST90016986	TRUE	reported	igd	2	TRUE	high	0.00158654	22.7299
rs9725395	A	G	A	G	-0.13834	-0.0136244	0.0875	0.113786	FALSE	FALSE	FALSE	N7Ry1E	1	84739949	0.625148	0.0278864	306314	MIGRAINE	TRUE	reported	textfile	1	85205632	0.029554	3.51925e-06	14306	ebi-a-GCST90016986	|| id:ebi-a-GCST90016986	TRUE	reported	igd	2	TRUE	high	0.00152926	21.908
rs12031543	T	C	T	C	-0.127185	0.0208365	0.0755	0.138987	FALSE	FALSE	FALSE	BERKUr	1	68198632	0.419471	0.0258089	306314	MIGRAINE	TRUE	reported	textfile	1	68664315	0.0281887	6.54757e-06	14306	ebi-a-GCST90016987	|| id:ebi-a-GCST90016987	TRUE	reported	igd	2	TRUE	high	0.00142097	20.3545
rs13066142	G	A	G	A	0.119141	-0.0266302	0.0934	0.0920054	FALSE	FALSE	FALSE	BERKUr	3	67428549	0.389311	0.0309342	306314	MIGRAINE	TRUE	reported	textfile	3	67478973	0.0250891	3.78669e-06	14306	ebi-a-GCST90016987	|| id:ebi-a-GCST90016987	TRUE	reported	igd	2	TRUE	high	0.0015738	22.5471
rs16863365	A	G	A	G	0.109402	0.00759608	0.1173	0.047167	FALSE	FALSE	FALSE	BERKUr	2	197225187	0.857378	0.0422678	306314	MIGRAINE	TRUE	reported	textfile	2	198089911	0.0226964	1.79449e-06	14306	ebi-a-GCST90016987	|| id:ebi-a-GCST90016987	TRUE	reported	igd	2	TRUE	high	0.00162149	23.2314
rs2032031	G	A	G	A	0.0654931	0.00426507	0.5268	0.492635	FALSE	FALSE	FALSE	BERKUr	10	128372006	0.81034	0.0177721	306314	MIGRAINE	TRUE	reported	textfile	10	130170270	0.0148681	9.14282e-06	14306	ebi-a-GCST90016987	|| id:ebi-a-GCST90016987	TRUE	reported	igd	2	TRUE	high	0.00135448	19.4008
rs2590913	A	G	A	G	-0.154496	0.0178999	0.9274	0.946785	FALSE	FALSE	FALSE	BERKUr	13	63690313	0.660735	0.0407836	306314	MIGRAINE	TRUE	reported	textfile	13	64264446	0.0339396	6.65426e-06	14306	ebi-a-GCST90016987	|| id:ebi-a-GCST90016987	TRUE	reported	igd	2	TRUE	high	0.00144635	20.7186
rs2853179	T	C	T	C	-0.0811971	-0.0357219	0.7515	0.770548	FALSE	FALSE	FALSE	BERKUr	8	104449819	0.0923528	0.0212236	306314	MIGRAINE	TRUE	reported	textfile	8	105462047	0.0174234	2.42438e-06	14306	ebi-a-GCST90016987	|| id:ebi-a-GCST90016987	TRUE	reported	igd	2	TRUE	high	0.00151579	21.7147
rs4797774	A	G	A	G	-0.212582	-0.0406748	0.9314	0.95726	FALSE	FALSE	FALSE	BERKUr	18	13447996	0.364171	0.0448233	306314	MIGRAINE	TRUE	reported	textfile	18	13447995	0.0470044	5.64313e-06	14306	ebi-a-GCST90016987	|| id:ebi-a-GCST90016987	TRUE	reported	igd	2	TRUE	high	0.0014277	20.451
rs6580353	T	C	T	C	0.0770979	-0.011913	0.2604	0.201564	FALSE	FALSE	FALSE	BERKUr	5	140031102	0.595284	0.0224268	306314	MIGRAINE	TRUE	reported	textfile	5	139410687	0.0169735	4.93856e-06	14306	ebi-a-GCST90016987	|| id:ebi-a-GCST90016987	TRUE	reported	igd	2	TRUE	high	0.00144012	20.6292
rs72647089	T	G	T	G	-0.106594	0.0290638	0.1064	0.0801279	FALSE	FALSE	FALSE	BERKUr	8	57060357	0.373841	0.0326816	306314	MIGRAINE	TRUE	reported	textfile	8	57972916	0.0239337	8.29755e-06	14306	ebi-a-GCST90016987	|| id:ebi-a-GCST90016987	TRUE	reported	igd	2	TRUE	high	0.0013846	19.8328
rs10138457	T	C	T	C	-0.113054	-0.0190971	0.0716	0.0931226	FALSE	FALSE	FALSE	lp5ov7	14	101991715	0.529995	0.0304088	306314	MIGRAINE	TRUE	reported	textfile	14	102458052	0.0261933	7.88116e-06	14306	ebi-a-GCST90016988	|| id:ebi-a-GCST90016988	TRUE	reported	igd	2	TRUE	high	0.00130049	18.6265
rs10938938	A	G	A	G	0.0773514	-0.00853555	0.8062	0.842159	FALSE	FALSE	FALSE	lp5ov7	4	23292736	0.726976	0.0244465	306314	MIGRAINE	TRUE	reported	textfile	4	23294359	0.0170915	7.37055e-06	14306	ebi-a-GCST90016988	|| id:ebi-a-GCST90016988	TRUE	reported	igd	2	TRUE	high	0.00142967	20.4793
rs11071887	T	C	T	C	0.0662403	0.00252951	0.2634	0.323311	FALSE	FALSE	FALSE	lp5ov7	15	32662894	0.893898	0.0189657	306314	MIGRAINE	TRUE	reported	textfile	15	32955095	0.0146315	5.91412e-06	14306	ebi-a-GCST90016988	|| id:ebi-a-GCST90016988	TRUE	reported	igd	2	TRUE	high	0.00143063	20.493
rs11166701	G	A	G	A	-0.0655301	-0.00275116	0.5159	0.509744	FALSE	FALSE	FALSE	lp5ov7	8	137283482	0.876961	0.0177697	306314	MIGRAINE	TRUE	reported	textfile	8	138295725	0.013186	5.50744e-07	14306	ebi-a-GCST90016988	|| id:ebi-a-GCST90016988	TRUE	reported	igd	2	TRUE	high	0.00172341	24.6942
rs2314294	T	C	T	C	0.0865932	-0.0338908	0.1183	0.135584	FALSE	FALSE	FALSE	lp5ov7	16	9243005	0.192588	0.0260106	306314	MIGRAINE	TRUE	reported	textfile	16	9336862	0.0193719	8.07904e-06	14306	ebi-a-GCST90016988	|| id:ebi-a-GCST90016988	TRUE	reported	igd	2	TRUE	high	0.00139476	19.9785
rs4747450	C	A	C	A	0.0668509	-0.0463484	0.2664	0.224086	FALSE	FALSE	FALSE	lp5ov7	10	22910724	0.0297523	0.0213255	306314	MIGRAINE	TRUE	reported	textfile	10	23199653	0.0147685	5.83727e-06	14306	ebi-a-GCST90016988	|| id:ebi-a-GCST90016988	TRUE	reported	igd	2	TRUE	high	0.00143022	20.4871
rs4753063	A	G	A	G	0.0596297	0.0149249	0.5586	0.552782	FALSE	FALSE	FALSE	lp5ov7	11	92533963	0.402431	0.0178253	306314	MIGRAINE	TRUE	reported	textfile	11	92267129	0.0130052	4.8568e-06	14306	ebi-a-GCST90016988	|| id:ebi-a-GCST90016988	TRUE	reported	igd	2	TRUE	high	0.00146736	21.0199
rs75416973	A	G	A	G	0.0727223	-0.0359245	0.2256	0.222343	FALSE	FALSE	FALSE	lp5ov7	1	172840493	0.0933039	0.0214062	306314	MIGRAINE	TRUE	reported	textfile	1	172809633	0.016451	9.46085e-06	14306	ebi-a-GCST90016988	|| id:ebi-a-GCST90016988	TRUE	reported	igd	2	TRUE	high	0.00136408	19.5384
rs764177	C	A	C	A	-0.0601454	-0.0198566	0.338	0.365418	FALSE	FALSE	FALSE	lp5ov7	3	45767957	0.282119	0.0184614	306314	MIGRAINE	TRUE	reported	textfile	3	45809449	0.0135366	9.60771e-06	14306	ebi-a-GCST90016988	|| id:ebi-a-GCST90016988	TRUE	reported	igd	2	TRUE	high	0.00137806	19.739
rs76680460	G	A	G	A	-0.161296	0.0976125	0.0477	0.0435101	FALSE	FALSE	FALSE	lp5ov7	9	25447082	0.0268151	0.0440848	306314	MIGRAINE	TRUE	reported	textfile	9	25447080	0.0364332	8.19219e-06	14306	ebi-a-GCST90016988	|| id:ebi-a-GCST90016988	TRUE	reported	igd	2	TRUE	high	0.00136817	19.5971
rs11150408	G	T	G	T	-0.0488254	0.0112766	0.5547	0.519871	FALSE	FALSE	FALSE	tknVcQ	16	81769892	0.527376	0.0178423	306314	MIGRAINE	TRUE	reported	textfile	16	81803497	0.0109063	7.05781e-06	14306	ebi-a-GCST90016989	|| id:ebi-a-GCST90016989	TRUE	reported	igd	2	TRUE	high	0.00139898	20.039
rs12537781	T	C	T	C	-0.055544	-0.00544721	0.2296	0.238314	FALSE	FALSE	FALSE	tknVcQ	7	155186473	0.793897	0.0208502	306314	MIGRAINE	TRUE	reported	textfile	7	154978183	0.0125223	9.15145e-06	14306	ebi-a-GCST90016989	|| id:ebi-a-GCST90016989	TRUE	reported	igd	2	TRUE	high	0.00137338	19.6719
rs13279148	G	A	G	A	0.0715309	-0.00976543	0.166	0.111458	FALSE	FALSE	FALSE	tknVcQ	8	126893620	0.731939	0.0285082	306314	MIGRAINE	TRUE	reported	textfile	8	127905865	0.0150878	2.25284e-06	14306	ebi-a-GCST90016989	|| id:ebi-a-GCST90016989	TRUE	reported	igd	2	TRUE	high	0.00156868	22.4737
rs1899291	T	C	T	C	-0.0697217	0.0116262	0.8718	0.843105	FALSE	FALSE	FALSE	tknVcQ	4	60126622	0.630938	0.0242006	306314	MIGRAINE	TRUE	reported	textfile	4	60992340	0.0150285	4.56688e-06	14306	ebi-a-GCST90016989	|| id:ebi-a-GCST90016989	TRUE	reported	igd	2	TRUE	high	0.00150222	21.5201
rs3005511	G	A	G	A	-0.0516127	-0.00118498	0.664	0.699737	FALSE	FALSE	FALSE	tknVcQ	6	73896090	0.951156	0.019345	306314	MIGRAINE	TRUE	reported	textfile	6	74605806	0.0112852	5.28701e-06	14306	ebi-a-GCST90016989	|| id:ebi-a-GCST90016989	TRUE	reported	igd	2	TRUE	high	0.00145996	20.9138
rs345219	G	T	G	T	0.0497368	0.00289235	0.6243	0.529506	FALSE	FALSE	FALSE	tknVcQ	3	6784833	0.8716	0.0178953	306314	MIGRAINE	TRUE	reported	textfile	3	6826520	0.0112621	8.80055e-06	14306	ebi-a-GCST90016989	|| id:ebi-a-GCST90016989	TRUE	reported	igd	2	TRUE	high	0.00136147	19.501
rs3752849	G	A	G	A	0.163846	-0.0358954	0.0328	0.0496838	FALSE	FALSE	FALSE	tknVcQ	11	8707510	0.376798	0.0406143	306314	MIGRAINE	TRUE	reported	textfile	11	8729057	0.036608	7.68051e-06	14306	ebi-a-GCST90016989	|| id:ebi-a-GCST90016989	TRUE	reported	igd	2	TRUE	high	0.00139828	20.029
rs4793307	C	T	C	T	0.0574165	-0.0234213	0.2455	0.238761	FALSE	FALSE	FALSE	tknVcQ	17	72737384	0.262433	0.0208996	306314	MIGRAINE	TRUE	reported	textfile	17	70733523	0.0122472	4.00691e-06	14306	ebi-a-GCST90016989	|| id:ebi-a-GCST90016989	TRUE	reported	igd	2	TRUE	high	0.00153396	21.9755
rs62503162	A	G	A	G	-0.0974091	0.0178111	0.0875	0.0433535	FALSE	FALSE	FALSE	tknVcQ	8	15911148	0.688273	0.0443947	306314	MIGRAINE	TRUE	reported	textfile	8	15768657	0.0194379	7.46603e-07	14306	ebi-a-GCST90016989	|| id:ebi-a-GCST90016989	TRUE	reported	igd	2	TRUE	high	0.00175235	25.1096
rs73729431	C	T	C	T	-0.13745	0.01664	0.0606	0.0203867	FALSE	FALSE	FALSE	tknVcQ	6	25077822	0.790815	0.0627328	306314	MIGRAINE	TRUE	reported	textfile	6	25078050	0.0299983	3.16738e-06	14306	ebi-a-GCST90016989	|| id:ebi-a-GCST90016989	TRUE	reported	igd	2	TRUE	high	0.00146535	20.9911
rs112205261	T	C	T	C	-0.188618	0.0186967	0.0577	0.0807124	FALSE	FALSE	FALSE	QQZxN8	1	9076080	0.564508	0.0324506	306314	MIGRAINE	TRUE	reported	textfile	1	9136139	0.0403613	3.34649e-06	14306	ebi-a-GCST90016990	|| id:ebi-a-GCST90016990	TRUE	reported	igd	2	TRUE	high	0.00152425	21.8361
rs13070736	A	C	A	C	-0.121331	0.00142682	0.1571	0.164131	FALSE	FALSE	FALSE	QQZxN8	3	20765962	0.95231	0.0238576	306314	MIGRAINE	TRUE	reported	textfile	3	20807454	0.0272024	7.61921e-06	14306	ebi-a-GCST90016990	|| id:ebi-a-GCST90016990	TRUE	reported	igd	2	TRUE	high	0.0013887	19.8915
rs1784446	A	G	A	G	-0.0907728	-0.0562128	0.5577	0.511513	FALSE	FALSE	FALSE	QQZxN8	11	102590868	0.00144747	0.0176492	306314	MIGRAINE	TRUE	reported	textfile	11	102461599	0.0198096	5.2313e-06	14306	ebi-a-GCST90016990	|| id:ebi-a-GCST90016990	TRUE	reported	igd	2	TRUE	high	0.00146556	20.9942
rs2223081	A	G	A	G	-0.102572	-0.0138914	0.7078	0.715583	FALSE	FALSE	FALSE	QQZxN8	21	28405711	0.48111	0.0197175	306314	MIGRAINE	TRUE	reported	textfile	21	29778032	0.0221108	3.88893e-06	14306	ebi-a-GCST90016990	|| id:ebi-a-GCST90016990	TRUE	reported	igd	2	TRUE	high	0.00150203	21.5173
rs2240838	G	A	G	A	-0.0980582	0.0205671	0.498	0.460785	FALSE	FALSE	FALSE	QQZxN8	7	38296353	0.251654	0.0179415	306314	MIGRAINE	TRUE	reported	textfile	7	38335954	0.0197653	7.36207e-07	14306	ebi-a-GCST90016990	|| id:ebi-a-GCST90016990	TRUE	reported	igd	2	TRUE	high	0.0017175	24.6094
rs3851328	G	T	G	T	0.107774	0.0175867	0.7336	0.77833	FALSE	FALSE	FALSE	QQZxN8	2	45226666	0.409073	0.0213036	306314	MIGRAINE	TRUE	reported	textfile	2	45453805	0.0236527	4.1759e-06	14306	ebi-a-GCST90016990	|| id:ebi-a-GCST90016990	TRUE	reported	igd	2	TRUE	high	0.00144917	20.759
rs6430926	T	C	T	C	-0.0879736	0.0146478	0.4861	0.531218	FALSE	FALSE	FALSE	QQZxN8	2	140579885	0.412071	0.0178576	306314	MIGRAINE	TRUE	reported	textfile	2	141337454	0.0197127	8.37124e-06	14306	ebi-a-GCST90016990	|| id:ebi-a-GCST90016990	TRUE	reported	igd	2	TRUE	high	0.00139024	19.9137
rs67490567	T	C	T	C	0.108495	-0.0443257	0.1978	0.25628	FALSE	FALSE	FALSE	QQZxN8	15	65398986	0.0307114	0.0205136	306314	MIGRAINE	TRUE	reported	textfile	15	65691324	0.0245457	8.94211e-06	14306	ebi-a-GCST90016990	|| id:ebi-a-GCST90016990	TRUE	reported	igd	2	TRUE	high	0.00136382	19.5348
rs76663501	C	T	C	T	0.175349	-0.0308934	0.0815	0.0514537	FALSE	FALSE	FALSE	QQZxN8	20	57072813	0.436971	0.0397436	306314	MIGRAINE	TRUE	reported	textfile	20	55647869	0.0378576	4.8257e-06	14306	ebi-a-GCST90016990	|| id:ebi-a-GCST90016990	TRUE	reported	igd	2	TRUE	high	0.00149738	21.4506
rs11027642	C	T	C	T	0.129006	-0.0182031	0.1243	0.142717	FALSE	FALSE	FALSE	S9DJhU	11	23980294	0.472113	0.0253157	306314	MIGRAINE	TRUE	reported	textfile	11	24001840	0.0284844	4.9187e-06	14306	ebi-a-GCST90016991	|| id:ebi-a-GCST90016991	TRUE	reported	igd	2	TRUE	high	0.00143174	20.509
rs11079158	T	C	T	C	0.100627	0.022709	0.2197	0.216984	FALSE	FALSE	FALSE	S9DJhU	17	55290280	0.289903	0.0214573	306314	MIGRAINE	TRUE	reported	textfile	17	53367641	0.022546	7.34852e-06	14306	ebi-a-GCST90016991	|| id:ebi-a-GCST90016991	TRUE	reported	igd	2	TRUE	high	0.00139049	19.9172
rs11938607	C	T	C	T	-0.0978125	-0.00887543	0.7366	0.746975	FALSE	FALSE	FALSE	S9DJhU	4	188139277	0.662473	0.0203331	306314	MIGRAINE	TRUE	reported	textfile	4	189060431	0.0216636	8.21826e-06	14306	ebi-a-GCST90016991	|| id:ebi-a-GCST90016991	TRUE	reported	igd	2	TRUE	high	0.00142295	20.3829
rs12257723	A	C	A	C	-0.0952742	-0.00157545	0.339	0.327426	FALSE	FALSE	FALSE	S9DJhU	10	107657343	0.933762	0.0189557	306314	MIGRAINE	TRUE	reported	textfile	10	109417101	0.0211569	8.85116e-06	14306	ebi-a-GCST90016991	|| id:ebi-a-GCST90016991	TRUE	reported	igd	2	TRUE	high	0.00141551	20.2762
rs12710729	C	A	C	A	0.0893384	0.0226679	0.3708	0.321258	FALSE	FALSE	FALSE	S9DJhU	2	19773449	0.231445	0.0189429	306314	MIGRAINE	TRUE	reported	textfile	2	19973210	0.0199069	9.84419e-06	14306	ebi-a-GCST90016991	|| id:ebi-a-GCST90016991	TRUE	reported	igd	2	TRUE	high	0.00140585	20.1376
rs13258851	A	G	A	G	0.137001	0.0215461	0.0855	0.141452	FALSE	FALSE	FALSE	S9DJhU	8	54418254	0.394805	0.0253205	306314	MIGRAINE	TRUE	reported	textfile	8	55330814	0.0302124	7.7464e-06	14306	ebi-a-GCST90016991	|| id:ebi-a-GCST90016991	TRUE	reported	igd	2	TRUE	high	0.00143527	20.5597
rs1508033	A	C	A	C	0.091546	0.01632	0.3499	0.313952	FALSE	FALSE	FALSE	S9DJhU	15	53083004	0.394334	0.0191598	306314	MIGRAINE	TRUE	reported	textfile	15	53375201	0.0195787	3.22887e-06	14306	ebi-a-GCST90016991	|| id:ebi-a-GCST90016991	TRUE	reported	igd	2	TRUE	high	0.00152591	21.86
rs1553971	T	G	T	G	0.120965	0.00254913	0.161	0.226773	FALSE	FALSE	FALSE	S9DJhU	3	111700639	0.904657	0.0212817	306314	MIGRAINE	TRUE	reported	textfile	3	111419486	0.0263054	5.26842e-06	14306	ebi-a-GCST90016991	|| id:ebi-a-GCST90016991	TRUE	reported	igd	2	TRUE	high	0.00147594	21.1431
rs2683098	T	C	T	C	-0.107319	-0.0077822	0.7763	0.783241	FALSE	FALSE	FALSE	S9DJhU	15	35886364	0.718461	0.0215862	306314	MIGRAINE	TRUE	reported	textfile	15	36178565	0.022515	2.23748e-06	14306	ebi-a-GCST90016991	|| id:ebi-a-GCST90016991	TRUE	reported	igd	2	TRUE	high	0.00158563	22.7169
rs3812426	A	G	A	G	-0.106447	0.00302162	0.7922	0.844944	FALSE	FALSE	FALSE	S9DJhU	8	49910116	0.901691	0.0244616	306314	MIGRAINE	TRUE	reported	textfile	8	50822676	0.0224159	2.71688e-06	14306	ebi-a-GCST90016991	|| id:ebi-a-GCST90016991	TRUE	reported	igd	2	TRUE	high	0.00157381	22.5473
rs4462860	G	A	G	A	0.0939071	0.00628985	0.3439	0.39585	FALSE	FALSE	FALSE	S9DJhU	21	20237941	0.730061	0.018229	306314	MIGRAINE	TRUE	reported	textfile	21	21610254	0.0201104	4.16217e-06	14306	ebi-a-GCST90016991	|| id:ebi-a-GCST90016991	TRUE	reported	igd	2	TRUE	high	0.00152186	21.8019
rs10098492	T	C	T	C	0.132323	-0.0393381	0.0905	0.0575702	FALSE	FALSE	FALSE	17tFla	8	112097527	0.306674	0.0384828	306314	MIGRAINE	TRUE	reported	textfile	8	113109756	0.0293688	6.40575e-06	14306	ebi-a-GCST90016992	|| id:ebi-a-GCST90016992	TRUE	reported	igd	2	TRUE	high	0.00141698	20.2973
rs114731706	T	G	T	G	0.182308	-0.0520623	0.0835	0.0321616	FALSE	FALSE	FALSE	17tFla	2	19412192	0.306235	0.0508841	306314	MIGRAINE	TRUE	reported	textfile	2	19611953	0.0382298	2.1734e-06	14306	ebi-a-GCST90016992	|| id:ebi-a-GCST90016992	TRUE	reported	igd	2	TRUE	high	0.00158708	22.7377
rs2051957	C	T	C	T	0.0843291	-0.0192317	0.2346	0.200058	FALSE	FALSE	FALSE	17tFla	7	90080569	0.385553	0.0221637	306314	MIGRAINE	TRUE	reported	textfile	7	89709883	0.0189864	8.89857e-06	14306	ebi-a-GCST90016992	|| id:ebi-a-GCST90016992	TRUE	reported	igd	2	TRUE	high	0.00137706	19.7246
rs3017103	G	A	G	A	-0.0980897	0.017526	0.8101	0.809608	FALSE	FALSE	FALSE	17tFla	11	62406721	0.439718	0.0226824	306314	MIGRAINE	TRUE	reported	textfile	11	62174193	0.0208995	2.94042e-06	14306	ebi-a-GCST90016992	|| id:ebi-a-GCST90016992	TRUE	reported	igd	2	TRUE	high	0.00153741	22.0249
rs73331712	T	C	T	C	0.26199	0.0545358	0.0427	0.0413862	FALSE	FALSE	FALSE	17tFla	12	69121322	0.219653	0.0444301	306314	MIGRAINE	TRUE	reported	textfile	12	69515102	0.055123	4.8492e-06	14306	ebi-a-GCST90016992	|| id:ebi-a-GCST90016992	TRUE	reported	igd	2	TRUE	high	0.00157652	22.5862
rs77655283	G	A	G	A	0.132988	-0.0272903	0.0686	0.0704232	FALSE	FALSE	FALSE	17tFla	2	235531235	0.429326	0.0345296	306314	MIGRAINE	TRUE	reported	textfile	2	236439879	0.0298306	5.88044e-06	14306	ebi-a-GCST90016992	|| id:ebi-a-GCST90016992	TRUE	reported	igd	2	TRUE	high	0.00138733	19.8719
rs1434153	G	A	G	A	-0.0684526	-0.0382531	0.3211	0.444681	FALSE	FALSE	FALSE	ooOALC	2	34370466	0.0322634	0.0178659	306314	MIGRAINE	TRUE	reported	textfile	2	34595533	0.0152443	6.85299e-06	14306	ebi-a-GCST90016993	|| id:ebi-a-GCST90016993	TRUE	reported	igd	2	TRUE	high	0.00140746	20.1606
rs16936671	C	T	C	T	-0.0968026	-0.00718618	0.1362	0.137038	FALSE	FALSE	FALSE	ooOALC	10	36105681	0.778719	0.0255748	306314	MIGRAINE	TRUE	reported	textfile	10	36394609	0.0217883	6.0431e-06	14306	ebi-a-GCST90016993	|| id:ebi-a-GCST90016993	TRUE	reported	igd	2	TRUE	high	0.00137788	19.7363
rs17804233	C	T	C	T	0.0662914	0.018756	0.5179	0.526418	FALSE	FALSE	FALSE	ooOALC	5	78519233	0.290926	0.0177598	306314	MIGRAINE	TRUE	reported	textfile	5	77815056	0.0144203	4.58606e-06	14306	ebi-a-GCST90016993	|| id:ebi-a-GCST90016993	TRUE	reported	igd	2	TRUE	high	0.00147505	21.1303
rs2901723	A	C	A	C	-0.0641339	0.0180467	0.497	0.469942	FALSE	FALSE	FALSE	ooOALC	11	36849973	0.313394	0.0179013	306314	MIGRAINE	TRUE	reported	textfile	11	36871523	0.0144295	8.79468e-06	14306	ebi-a-GCST90016993	|| id:ebi-a-GCST90016993	TRUE	reported	igd	2	TRUE	high	0.00137897	19.752
rs340991	A	G	A	G	-0.0740482	-0.0225422	0.2982	0.266454	FALSE	FALSE	FALSE	ooOALC	5	34891937	0.260357	0.0200278	306314	MIGRAINE	TRUE	reported	textfile	5	34892042	0.0158891	3.74938e-06	14306	ebi-a-GCST90016993	|| id:ebi-a-GCST90016993	TRUE	reported	igd	2	TRUE	high	0.00151584	21.7155
rs3804326	A	G	A	G	0.14147	0.0700351	0.0676	0.0499473	FALSE	FALSE	FALSE	ooOALC	6	24291957	0.0887115	0.041143	306314	MIGRAINE	TRUE	reported	textfile	6	24292185	0.0336352	9.85281e-06	14306	ebi-a-GCST90016993	|| id:ebi-a-GCST90016993	TRUE	reported	igd	2	TRUE	high	0.00123505	17.6881
rs45480394	T	G	T	G	-0.0687134	-0.0267028	0.3618	0.36069	FALSE	FALSE	FALSE	ooOALC	19	55346409	0.14991	0.0185455	306314	MIGRAINE	TRUE	reported	textfile	19	55857777	0.0151835	7.66161e-06	14306	ebi-a-GCST90016993	|| id:ebi-a-GCST90016993	TRUE	reported	igd	2	TRUE	high	0.00142955	20.4776
rs4697572	A	G	A	G	-0.0810636	0.0275235	0.2455	0.198235	FALSE	FALSE	FALSE	ooOALC	4	25445165	0.216272	0.0222592	306314	MIGRAINE	TRUE	reported	textfile	4	25446787	0.0163308	7.59347e-07	14306	ebi-a-GCST90016993	|| id:ebi-a-GCST90016993	TRUE	reported	igd	2	TRUE	high	0.00171938	24.6363
rs58236560	G	T	G	T	-0.111157	-0.0277278	0.1372	0.120786	FALSE	FALSE	FALSE	ooOALC	11	122006205	0.307276	0.0271587	306314	MIGRAINE	TRUE	reported	textfile	11	121876913	0.0234426	2.16118e-06	14306	ebi-a-GCST90016993	|| id:ebi-a-GCST90016993	TRUE	reported	igd	2	TRUE	high	0.00156914	22.4803
rs61806970	C	T	C	T	0.142548	-0.0337153	0.0646	0.0677662	FALSE	FALSE	FALSE	ooOALC	1	167849359	0.340679	0.0353846	306314	MIGRAINE	TRUE	reported	textfile	1	167818597	0.0320688	9.09411e-06	14306	ebi-a-GCST90016993	|| id:ebi-a-GCST90016993	TRUE	reported	igd	2	TRUE	high	0.00137924	19.7559
rs622418	A	G	A	G	-0.0668051	-0.014533	0.5109	0.487423	FALSE	FALSE	FALSE	ooOALC	9	87971128	0.412326	0.0177273	306314	MIGRAINE	TRUE	reported	textfile	9	90586043	0.0143224	3.68154e-06	14306	ebi-a-GCST90016993	|| id:ebi-a-GCST90016993	TRUE	reported	igd	2	TRUE	high	0.00151848	21.7534
rs6474512	C	A	C	A	-0.067015	-0.00422701	0.5487	0.614075	FALSE	FALSE	FALSE	ooOALC	8	38923088	0.816712	0.0182375	306314	MIGRAINE	TRUE	reported	textfile	8	38780606	0.0143201	3.01544e-06	14306	ebi-a-GCST90016993	|| id:ebi-a-GCST90016993	TRUE	reported	igd	2	TRUE	high	0.00152851	21.8973
rs710230	C	T	C	T	-0.143381	0.0494001	0.9135	0.927567	FALSE	FALSE	FALSE	ooOALC	1	41867960	0.146113	0.0339894	306314	MIGRAINE	TRUE	reported	textfile	1	42333631	0.0281514	6.33126e-07	14306	ebi-a-GCST90016993	|| id:ebi-a-GCST90016993	TRUE	reported	igd	2	TRUE	high	0.00181	25.9372
rs7221249	G	A	G	A	-0.0839861	0.00439424	0.4533	0.469775	FALSE	FALSE	FALSE	ooOALC	17	10274391	0.804585	0.0177604	306314	MIGRAINE	TRUE	reported	textfile	17	10177708	0.0142741	4.30953e-09	14306	ebi-a-GCST90016993	|| id:ebi-a-GCST90016993	TRUE	reported	igd	2	TRUE	high	0.00241407	34.6144
rs9590927	A	G	A	G	0.0646003	-0.00352582	0.506	0.545592	FALSE	FALSE	FALSE	ooOALC	13	45797930	0.842819	0.0177812	306314	MIGRAINE	TRUE	reported	textfile	13	46372065	0.0143479	6.39043e-06	14306	ebi-a-GCST90016993	|| id:ebi-a-GCST90016993	TRUE	reported	igd	2	TRUE	high	0.00141501	20.269
rs112767262	T	C	T	C	0.0732963	0.00440087	0.1958	0.222331	FALSE	FALSE	FALSE	OAdR1K	16	3700622	0.836456	0.021319	306314	MIGRAINE	TRUE	reported	textfile	16	3750623	0.0163589	8.20635e-06	14306	ebi-a-GCST90016995	|| id:ebi-a-GCST90016995	TRUE	reported	igd	2	TRUE	high	0.00140129	20.0722
rs113127095	A	G	A	G	0.151009	-0.0126221	0.0517	0.0417635	FALSE	FALSE	FALSE	OAdR1K	13	22679253	0.777802	0.04473	306314	MIGRAINE	TRUE	reported	textfile	13	23253392	0.0323434	3.3335e-06	14306	ebi-a-GCST90016995	|| id:ebi-a-GCST90016995	TRUE	reported	igd	2	TRUE	high	0.00152144	21.7958
rs113513883	A	G	A	G	0.172283	-0.0284549	0.0577	0.033619	FALSE	FALSE	FALSE	OAdR1K	7	140978399	0.571054	0.0502293	306314	MIGRAINE	TRUE	reported	textfile	7	140678199	0.038041	5.27716e-06	14306	ebi-a-GCST90016995	|| id:ebi-a-GCST90016995	TRUE	reported	igd	2	TRUE	high	0.00143166	20.5079
rs1154904	G	A	G	A	0.0613376	0.0205092	0.5358	0.505984	FALSE	FALSE	FALSE	OAdR1K	11	134904951	0.246624	0.0177019	306314	MIGRAINE	TRUE	reported	textfile	11	134774845	0.0130644	3.03753e-06	14306	ebi-a-GCST90016995	|| id:ebi-a-GCST90016995	TRUE	reported	igd	2	TRUE	high	0.00153847	22.0401
rs118526	A	C	A	C	0.0594401	-0.0248685	0.6074	0.698991	FALSE	FALSE	FALSE	OAdR1K	5	80567725	0.201559	0.0194723	306314	MIGRAINE	TRUE	reported	textfile	5	79863544	0.013598	7.99558e-06	14306	ebi-a-GCST90016995	|| id:ebi-a-GCST90016995	TRUE	reported	igd	2	TRUE	high	0.00133386	19.1051
rs2798105	A	G	A	G	-0.100851	-0.0255934	0.1183	0.0987528	FALSE	FALSE	FALSE	OAdR1K	1	48496231	0.390266	0.0297898	306314	MIGRAINE	TRUE	reported	textfile	1	48961903	0.0222045	8.24499e-06	14306	ebi-a-GCST90016995	|| id:ebi-a-GCST90016995	TRUE	reported	igd	2	TRUE	high	0.00143991	20.6261
rs4731451	G	A	G	A	-0.0609885	-0.0233832	0.3718	0.314693	FALSE	FALSE	FALSE	OAdR1K	7	128414046	0.219872	0.0190593	306314	MIGRAINE	TRUE	reported	textfile	7	128054100	0.0135157	7.47309e-06	14306	ebi-a-GCST90016995	|| id:ebi-a-GCST90016995	TRUE	reported	igd	2	TRUE	high	0.00142129	20.3591
rs57024273	T	C	T	C	0.0626172	0.0048712	0.3181	0.256582	FALSE	FALSE	FALSE	OAdR1K	2	235606511	0.811105	0.0203815	306314	MIGRAINE	TRUE	reported	textfile	2	236515155	0.0139919	9.70465e-06	14306	ebi-a-GCST90016995	|| id:ebi-a-GCST90016995	TRUE	reported	igd	2	TRUE	high	0.001398	20.025
rs592299	T	C	T	C	-0.0592004	0.00245125	0.4682	0.544084	FALSE	FALSE	FALSE	OAdR1K	9	133303865	0.890947	0.0178786	306314	MIGRAINE	TRUE	reported	textfile	9	136179347	0.0129486	4.76925e-06	14306	ebi-a-GCST90016995	|| id:ebi-a-GCST90016995	TRUE	reported	igd	2	TRUE	high	0.00145899	20.8998
rs73208162	A	G	A	G	-0.119296	0.0164989	0.0586	0.0328342	FALSE	FALSE	FALSE	OAdR1K	21	37952181	0.743938	0.0505104	306314	MIGRAINE	TRUE	reported	textfile	21	39324484	0.024839	2.19392e-06	14306	ebi-a-GCST90016995	|| id:ebi-a-GCST90016995	TRUE	reported	igd	2	TRUE	high	0.00160978	23.0634
rs112617308	T	C	T	C	-0.170873	-0.0529796	0.0795	0.0920867	FALSE	FALSE	FALSE	SXzFTY	10	92425456	0.0851334	0.0307727	306314	MIGRAINE	TRUE	reported	textfile	10	94185213	0.0362844	2.38035e-06	14306	ebi-a-GCST90016996	|| id:ebi-a-GCST90016996	TRUE	reported	igd	2	TRUE	high	0.0015478	22.1741
rs12151423	G	A	G	A	-0.101329	-0.0299309	0.5209	0.481603	FALSE	FALSE	FALSE	SXzFTY	2	217372558	0.0910878	0.0177138	306314	MIGRAINE	TRUE	reported	textfile	2	218237281	0.0227324	9.27043e-06	14306	ebi-a-GCST90016996	|| id:ebi-a-GCST90016996	TRUE	reported	igd	2	TRUE	high	0.00138693	19.8663
rs13139592	T	C	T	C	-0.145997	-0.0195987	0.1223	0.131935	FALSE	FALSE	FALSE	SXzFTY	4	143744025	0.454015	0.0261757	306314	MIGRAINE	TRUE	reported	textfile	4	144665178	0.0327192	7.96746e-06	14306	ebi-a-GCST90016996	|| id:ebi-a-GCST90016996	TRUE	reported	igd	2	TRUE	high	0.00138983	19.9077
rs1384962	G	A	G	A	-0.120888	-0.0126025	0.7893	0.681027	FALSE	FALSE	FALSE	SXzFTY	14	22591645	0.509252	0.0190947	306314	MIGRAINE	TRUE	reported	textfile	14	23060552	0.0266264	6.99294e-06	14306	ebi-a-GCST90016996	|| id:ebi-a-GCST90016996	TRUE	reported	igd	2	TRUE	high	0.00143879	20.6101
rs2913110	T	C	T	C	-0.105143	-0.0209156	0.6223	0.648213	FALSE	FALSE	FALSE	SXzFTY	10	22603738	0.261531	0.0186284	306314	MIGRAINE	TRUE	reported	textfile	10	22892667	0.022942	4.55806e-06	14306	ebi-a-GCST90016996	|| id:ebi-a-GCST90016996	TRUE	reported	igd	2	TRUE	high	0.00146603	21.0009
rs4862235	A	G	A	G	-0.104806	0.013929	0.5557	0.543694	FALSE	FALSE	FALSE	SXzFTY	4	183707778	0.433535	0.0177857	306314	MIGRAINE	TRUE	reported	textfile	4	184628931	0.0225751	3.73147e-06	14306	ebi-a-GCST90016996	|| id:ebi-a-GCST90016996	TRUE	reported	igd	2	TRUE	high	0.00150432	21.5502
rs62348779	T	C	T	C	-0.201481	-0.033721	0.0815	0.077319	FALSE	FALSE	FALSE	SXzFTY	5	17459987	0.313644	0.0334664	306314	MIGRAINE	TRUE	reported	textfile	5	17460096	0.043286	3.7812e-06	14306	ebi-a-GCST90016996	|| id:ebi-a-GCST90016996	TRUE	reported	igd	2	TRUE	high	0.00151216	21.6627
rs6591893	A	G	A	G	-0.108225	0.0251105	0.6521	0.654565	FALSE	FALSE	FALSE	SXzFTY	11	80525789	0.177704	0.0186299	306314	MIGRAINE	TRUE	reported	textfile	11	80236833	0.0240319	7.34345e-06	14306	ebi-a-GCST90016996	|| id:ebi-a-GCST90016996	TRUE	reported	igd	2	TRUE	high	0.00141562	20.2777
rs720439	G	A	G	A	0.111927	0.0089883	0.7485	0.754109	FALSE	FALSE	FALSE	SXzFTY	22	47794849	0.664402	0.0207179	306314	MIGRAINE	TRUE	reported	textfile	22	48190598	0.0251252	7.0283e-06	14306	ebi-a-GCST90016996	|| id:ebi-a-GCST90016996	TRUE	reported	igd	2	TRUE	high	0.00138526	19.8422
rs73199919	T	C	T	C	-0.236717	0.0100838	0.0567	0.048687	FALSE	FALSE	FALSE	SXzFTY	4	6854837	0.806944	0.0412643	306314	MIGRAINE	TRUE	reported	textfile	4	6856564	0.0531335	8.1553e-06	14306	ebi-a-GCST90016996	|| id:ebi-a-GCST90016996	TRUE	reported	igd	2	TRUE	high	0.00138548	19.8455
rs1020520	T	G	T	G	-0.0590705	0.0154086	0.2038	0.150795	FALSE	FALSE	FALSE	zQqTSM	7	33563534	0.531737	0.0246397	306314	MIGRAINE	TRUE	reported	textfile	7	33603146	0.0132929	8.88976e-06	14306	ebi-a-GCST90016997	|| id:ebi-a-GCST90016997	TRUE	reported	igd	2	TRUE	high	0.00137843	19.7443
rs10444197	A	G	A	G	-0.0505823	-0.0182929	0.3678	0.349253	FALSE	FALSE	FALSE	zQqTSM	10	2173737	0.327505	0.0186824	306314	MIGRAINE	TRUE	reported	textfile	10	2215931	0.0113455	5.98467e-06	14306	ebi-a-GCST90016997	|| id:ebi-a-GCST90016997	TRUE	reported	igd	2	TRUE	high	0.00138749	19.8742
rs11052069	C	T	C	T	-0.0477832	-0.0258366	0.5656	0.558593	FALSE	FALSE	FALSE	zQqTSM	12	32560985	0.147527	0.017839	306314	MIGRAINE	TRUE	reported	textfile	12	32713919	0.0107833	9.37951e-06	14306	ebi-a-GCST90016997	|| id:ebi-a-GCST90016997	TRUE	reported	igd	2	TRUE	high	0.00137067	19.633
rs11720857	C	T	C	T	0.0630776	-0.00970907	0.1769	0.176873	FALSE	FALSE	FALSE	zQqTSM	3	114075660	0.678991	0.023461	306314	MIGRAINE	TRUE	reported	textfile	3	113794507	0.0144485	9.26254e-06	14306	ebi-a-GCST90016997	|| id:ebi-a-GCST90016997	TRUE	reported	igd	2	TRUE	high	0.00133048	19.0565
rs12906958	C	T	C	T	-0.0533159	0.0322371	0.3022	0.293143	FALSE	FALSE	FALSE	zQqTSM	15	36619397	0.0979084	0.0194778	306314	MIGRAINE	TRUE	reported	textfile	15	36911598	0.0115935	4.348e-06	14306	ebi-a-GCST90016997	|| id:ebi-a-GCST90016997	TRUE	reported	igd	2	TRUE	high	0.00147613	21.1458
rs17159861	C	T	C	T	0.0962228	-0.0217756	0.1332	0.107854	FALSE	FALSE	FALSE	zQqTSM	7	31045547	0.448411	0.0287252	306314	MIGRAINE	TRUE	reported	textfile	7	31085162	0.0168388	1.03786e-08	14306	ebi-a-GCST90016997	|| id:ebi-a-GCST90016997	TRUE	reported	igd	2	TRUE	high	0.00227733	32.6492
rs2644213	A	G	A	G	-0.0538845	0.0276136	0.7634	0.696066	FALSE	FALSE	FALSE	zQqTSM	10	82746340	0.152854	0.0193166	306314	MIGRAINE	TRUE	reported	textfile	10	84506096	0.0121245	9.85644e-06	14306	ebi-a-GCST90016997	|| id:ebi-a-GCST90016997	TRUE	reported	igd	2	TRUE	high	0.00137874	19.7487
rs4076415	G	T	G	T	-0.0515152	0.00869739	0.5994	0.631248	FALSE	FALSE	FALSE	zQqTSM	15	85897766	0.637902	0.0184801	306314	MIGRAINE	TRUE	reported	textfile	15	86440997	0.0110294	1.98976e-06	14306	ebi-a-GCST90016997	|| id:ebi-a-GCST90016997	TRUE	reported	igd	2	TRUE	high	0.0015226	21.8125
rs62024432	C	T	C	T	-0.0769698	0.0130605	0.1252	0.0947101	FALSE	FALSE	FALSE	zQqTSM	15	97326063	0.663717	0.0300388	306314	MIGRAINE	TRUE	reported	textfile	15	97869293	0.0172101	7.50205e-06	14306	ebi-a-GCST90016997	|| id:ebi-a-GCST90016997	TRUE	reported	igd	2	TRUE	high	0.0013962	19.9992
rs6762473	A	C	A	C	-0.0521584	0.00184873	0.6431	0.659782	FALSE	FALSE	FALSE	zQqTSM	3	127420731	0.921091	0.0186627	306314	MIGRAINE	TRUE	reported	textfile	3	127139574	0.0112353	4.26108e-06	14306	ebi-a-GCST90016997	|| id:ebi-a-GCST90016997	TRUE	reported	igd	2	TRUE	high	0.00150421	21.5486
rs76898927	G	A	G	A	0.123055	-0.0373535	0.0477	0.054112	FALSE	FALSE	FALSE	zQqTSM	3	81546326	0.340601	0.0391966	306314	MIGRAINE	TRUE	reported	textfile	3	81595477	0.0266375	4.78983e-06	14306	ebi-a-GCST90016997	|| id:ebi-a-GCST90016997	TRUE	reported	igd	2	TRUE	high	0.00148952	21.3379
rs9648214	T	C	T	C	-0.0828719	0.0356882	0.1183	0.0864404	FALSE	FALSE	FALSE	zQqTSM	7	16341181	0.258541	0.0315868	306314	MIGRAINE	TRUE	reported	textfile	7	16380806	0.016431	2.52029e-07	14306	ebi-a-GCST90016997	|| id:ebi-a-GCST90016997	TRUE	reported	igd	2	TRUE	high	0.00177499	25.4347
rs182318	G	A	G	A	-0.0824941	0.0213109	0.0775	0.0819708	FALSE	FALSE	FALSE	Da2kxa	11	31077144	0.511948	0.0324957	306314	MIGRAINE	TRUE	reported	textfile	11	31098691	0.0195615	8.39827e-06	14306	ebi-a-GCST90016998	|| id:ebi-a-GCST90016998	TRUE	reported	igd	2	TRUE	high	0.00124161	17.782
rs2200429	A	G	A	G	-0.0888825	-0.00365991	0.0736	0.0978229	FALSE	FALSE	FALSE	Da2kxa	13	106911110	0.901501	0.0295713	306314	MIGRAINE	TRUE	reported	textfile	13	107563458	0.0198479	5.29724e-06	14306	ebi-a-GCST90016998	|| id:ebi-a-GCST90016998	TRUE	reported	igd	2	TRUE	high	0.00139983	20.0513
rs265534	T	G	T	G	-0.0563756	-0.0353538	0.4553	0.469187	FALSE	FALSE	FALSE	Da2kxa	10	81332251	0.0472781	0.0178213	306314	MIGRAINE	TRUE	reported	textfile	10	83092007	0.0120127	2.26757e-06	14306	ebi-a-GCST90016998	|| id:ebi-a-GCST90016998	TRUE	reported	igd	2	TRUE	high	0.00153714	22.0212
rs4583233	A	C	A	C	0.0670205	-0.0355578	0.334	0.28964	FALSE	FALSE	FALSE	Da2kxa	16	81786881	0.0717728	0.0197482	306314	MIGRAINE	TRUE	reported	textfile	16	81820486	0.0128122	2.83851e-07	14306	ebi-a-GCST90016998	|| id:ebi-a-GCST90016998	TRUE	reported	igd	2	TRUE	high	0.00190906	27.3594
rs56080211	T	C	T	C	-0.123093	-0.00360673	0.9443	0.923266	FALSE	FALSE	FALSE	Da2kxa	2	109503416	0.914335	0.0335284	306314	MIGRAINE	TRUE	reported	textfile	2	110260993	0.0282743	9.14282e-06	14306	ebi-a-GCST90016998	|| id:ebi-a-GCST90016998	TRUE	reported	igd	2	TRUE	high	0.00132309	18.9506
rs6923695	T	G	T	G	0.103268	-0.000585585	0.0567	0.0666413	FALSE	FALSE	FALSE	Da2kxa	6	70247112	0.986929	0.0357434	306314	MIGRAINE	TRUE	reported	textfile	6	70956815	0.0229525	4.87405e-06	14306	ebi-a-GCST90016998	|| id:ebi-a-GCST90016998	TRUE	reported	igd	2	TRUE	high	0.00141299	20.24
rs10147907	T	G	T	G	0.172263	-0.00861586	0.0686	0.0779214	FALSE	FALSE	FALSE	JjHezY	14	89018029	0.799014	0.0338376	306314	MIGRAINE	TRUE	reported	textfile	14	89484373	0.039601	8.27237e-06	14306	ebi-a-GCST90016999	|| id:ebi-a-GCST90016999	TRUE	reported	igd	2	TRUE	high	0.00132093	18.9196
rs11818408	G	A	G	A	0.10585	-0.00287662	0.4771	0.395553	FALSE	FALSE	FALSE	JjHezY	10	94998710	0.873904	0.0181259	306314	MIGRAINE	TRUE	reported	textfile	10	96758467	0.0237114	8.20012e-06	14306	ebi-a-GCST90016999	|| id:ebi-a-GCST90016999	TRUE	reported	igd	2	TRUE	high	0.00139106	19.9254
rs11876297	T	C	T	C	0.131469	-0.03595	0.2157	0.281942	FALSE	FALSE	FALSE	JjHezY	18	48226901	0.0718985	0.0199749	306314	MIGRAINE	TRUE	reported	textfile	18	45753272	0.0281712	2.66557e-06	14306	ebi-a-GCST90016999	|| id:ebi-a-GCST90016999	TRUE	reported	igd	2	TRUE	high	0.00152005	21.7759
rs151257695	A	G	A	G	0.20951	0.0361146	0.0805	0.0710178	FALSE	FALSE	FALSE	JjHezY	7	73629231	0.299202	0.0347876	306314	MIGRAINE	TRUE	reported	textfile	7	73043561	0.0454847	3.09678e-06	14306	ebi-a-GCST90016999	|| id:ebi-a-GCST90016999	TRUE	reported	igd	2	TRUE	high	0.00148087	21.2138
rs1768152	C	T	C	T	-0.139489	0.0319724	0.8628	0.894804	FALSE	FALSE	FALSE	JjHezY	3	39563463	0.272436	0.0291328	306314	MIGRAINE	TRUE	reported	textfile	3	39604954	0.0316186	8.70062e-06	14306	ebi-a-GCST90016999	|| id:ebi-a-GCST90016999	TRUE	reported	igd	2	TRUE	high	0.00135858	19.4596
rs2733072	G	A	G	A	0.109644	0.0193415	0.4652	0.503813	FALSE	FALSE	FALSE	JjHezY	8	5576177	0.277198	0.0177994	306314	MIGRAINE	TRUE	reported	textfile	8	5433699	0.0228306	1.49091e-06	14306	ebi-a-GCST90016999	|| id:ebi-a-GCST90016999	TRUE	reported	igd	2	TRUE	high	0.0016096	23.0608
rs3771393	T	C	T	C	-0.130842	0.00779315	0.7157	0.806721	FALSE	FALSE	FALSE	JjHezY	2	70918116	0.728365	0.0224392	306314	MIGRAINE	TRUE	reported	textfile	2	71145246	0.0266671	7.37904e-07	14306	ebi-a-GCST90016999	|| id:ebi-a-GCST90016999	TRUE	reported	igd	2	TRUE	high	0.00167994	24.0703
rs6934739	A	G	A	G	0.111463	-0.0201698	0.2952	0.332832	FALSE	FALSE	FALSE	JjHezY	6	39972698	0.283842	0.0188199	306314	MIGRAINE	TRUE	reported	textfile	6	39940437	0.0252788	9.75326e-06	14306	ebi-a-GCST90016999	|| id:ebi-a-GCST90016999	TRUE	reported	igd	2	TRUE	high	0.00135719	19.4396
rs7104872	G	A	G	A	0.138612	0.0322414	0.1779	0.111611	FALSE	FALSE	FALSE	JjHezY	11	115294391	0.262924	0.0287997	306314	MIGRAINE	TRUE	reported	textfile	11	115165111	0.0291906	2.73149e-06	14306	ebi-a-GCST90016999	|| id:ebi-a-GCST90016999	TRUE	reported	igd	2	TRUE	high	0.00157367	22.5452
rs10501370	C	T	C	T	-0.115589	-0.00443672	0.0527	0.0626196	FALSE	FALSE	FALSE	zIjl17	11	58273149	0.903341	0.0365338	306314	MIGRAINE	TRUE	reported	textfile	11	58040621	0.0252489	5.41914e-06	14306	ebi-a-GCST90017000	|| id:ebi-a-GCST90017000	TRUE	reported	igd	2	TRUE	high	0.00146283	20.955
rs10798999	C	T	C	T	0.0601661	-0.0267598	0.2157	0.267634	FALSE	FALSE	FALSE	zIjl17	1	33843316	0.180856	0.019998	306314	MIGRAINE	TRUE	reported	textfile	1	34308917	0.0126752	2.60555e-06	14306	ebi-a-GCST90017000	|| id:ebi-a-GCST90017000	TRUE	reported	igd	2	TRUE	high	0.00157251	22.5286
rs117748144	T	C	T	C	-0.126582	0.0232411	0.0427	0.0511105	FALSE	FALSE	FALSE	zIjl17	11	11750090	0.567488	0.0406487	306314	MIGRAINE	TRUE	reported	textfile	11	11771637	0.028712	7.85995e-06	14306	ebi-a-GCST90017000	|| id:ebi-a-GCST90017000	TRUE	reported	igd	2	TRUE	high	0.00135678	19.4337
rs13116360	T	C	T	C	0.154124	0.0327386	0.0626	0.0668378	FALSE	FALSE	FALSE	zIjl17	4	110964275	0.359819	0.0357521	306314	MIGRAINE	TRUE	reported	textfile	4	111885431	0.0297185	2.9449e-07	14306	ebi-a-GCST90017000	|| id:ebi-a-GCST90017000	TRUE	reported	igd	2	TRUE	high	0.00187652	26.8922
rs17074066	T	C	T	C	-0.0813986	-0.0828909	0.0915	0.0201989	FALSE	FALSE	FALSE	zIjl17	4	182788383	0.204758	0.0653656	306314	MIGRAINE	TRUE	reported	textfile	4	183709536	0.0189272	9.3491e-06	14306	ebi-a-GCST90017000	|| id:ebi-a-GCST90017000	TRUE	reported	igd	2	TRUE	high	0.00129117	18.4927
rs17474256	G	A	G	A	0.0810805	0.0414668	0.1233	0.0977812	FALSE	FALSE	FALSE	zIjl17	1	103982054	0.167935	0.030073	306314	MIGRAINE	TRUE	reported	textfile	1	104524676	0.0184573	9.45453e-06	14306	ebi-a-GCST90017000	|| id:ebi-a-GCST90017000	TRUE	reported	igd	2	TRUE	high	0.00134708	19.2946
rs281379	A	G	A	G	-0.0499523	0.000127848	0.4602	0.407689	FALSE	FALSE	FALSE	zIjl17	19	48711017	0.99434	0.0180231	306314	MIGRAINE	TRUE	reported	textfile	19	49214274	0.0112153	9.32803e-06	14306	ebi-a-GCST90017000	|| id:ebi-a-GCST90017000	TRUE	reported	igd	2	TRUE	high	0.00138474	19.8348
rs28584818	A	G	A	G	0.126115	-0.0452725	0.0686	0.0803408	FALSE	FALSE	FALSE	zIjl17	3	64678780	0.168469	0.0328743	306314	MIGRAINE	TRUE	reported	textfile	3	64664456	0.0268627	4.43231e-06	14306	ebi-a-GCST90017000	|| id:ebi-a-GCST90017000	TRUE	reported	igd	2	TRUE	high	0.00153832	22.0381
rs60254196	G	A	G	A	0.0522832	-0.0336094	0.4592	0.535618	FALSE	FALSE	FALSE	zIjl17	7	149159628	0.0596444	0.0178449	306314	MIGRAINE	TRUE	reported	textfile	7	148856720	0.0111865	2.69675e-06	14306	ebi-a-GCST90017000	|| id:ebi-a-GCST90017000	TRUE	reported	igd	2	TRUE	high	0.0015246	21.8411
rs630939	C	T	C	T	-0.0508914	-0.00863284	0.3996	0.453625	FALSE	FALSE	FALSE	zIjl17	18	50858093	0.629705	0.0179052	306314	MIGRAINE	TRUE	reported	textfile	18	48384463	0.0114352	9.15756e-06	14306	ebi-a-GCST90017000	|| id:ebi-a-GCST90017000	TRUE	reported	igd	2	TRUE	high	0.00138255	19.8034
rs6550770	C	T	C	T	0.198087	-0.0130433	0.9483	0.957291	FALSE	FALSE	FALSE	zIjl17	3	23621925	0.768102	0.0442359	306314	MIGRAINE	TRUE	reported	textfile	3	23663416	0.0443545	4.82303e-06	14306	ebi-a-GCST90017000	|| id:ebi-a-GCST90017000	TRUE	reported	igd	2	TRUE	high	0.00139224	19.9423
rs74018587	C	T	C	T	0.208943	-0.0241629	0.0368	0.040114	FALSE	FALSE	FALSE	zIjl17	15	61721961	0.591082	0.0449738	306314	MIGRAINE	TRUE	reported	textfile	15	62014160	0.043822	3.70254e-06	14306	ebi-a-GCST90017000	|| id:ebi-a-GCST90017000	TRUE	reported	igd	2	TRUE	high	0.00158659	22.7306
rs78056098	G	T	G	T	-0.0507411	-0.00775198	0.3608	0.354852	FALSE	FALSE	FALSE	zIjl17	11	123919170	0.675002	0.0184882	306314	MIGRAINE	TRUE	reported	textfile	11	123789877	0.0113758	8.2882e-06	14306	ebi-a-GCST90017000	|| id:ebi-a-GCST90017000	TRUE	reported	igd	2	TRUE	high	0.00138878	19.8928
rs949971	T	G	T	G	-0.0540164	-0.0540115	0.3837	0.325432	FALSE	FALSE	FALSE	zIjl17	3	110564542	0.00462094	0.0190696	306314	MIGRAINE	TRUE	reported	textfile	3	110283389	0.0116101	3.29003e-06	14306	ebi-a-GCST90017000	|| id:ebi-a-GCST90017000	TRUE	reported	igd	2	TRUE	high	0.00151079	21.6431
rs10263623	C	T	C	T	0.193496	-0.0273563	0.1044	0.0397171	FALSE	FALSE	FALSE	47Frb5	7	65429224	0.555591	0.0464135	306314	MIGRAINE	TRUE	reported	textfile	7	64894137	0.0439023	8.90697e-06	14306	ebi-a-GCST90017001	|| id:ebi-a-GCST90017001	TRUE	reported	igd	2	TRUE	high	0.00135601	19.4227
rs10458299	T	C	T	C	-0.187753	0.0092859	0.0805	0.0751639	FALSE	FALSE	FALSE	47Frb5	7	135367596	0.785885	0.0341824	306314	MIGRAINE	TRUE	reported	textfile	7	135052348	0.041969	8.3672e-06	14306	ebi-a-GCST90017001	|| id:ebi-a-GCST90017001	TRUE	reported	igd	2	TRUE	high	0.00139698	20.0104
rs11006576	A	G	A	G	-0.110167	-0.0182428	0.5129	0.540591	FALSE	FALSE	FALSE	47Frb5	10	59562257	0.306922	0.0178553	306314	MIGRAINE	TRUE	reported	textfile	10	61322015	0.024593	7.98656e-06	14306	ebi-a-GCST90017001	|| id:ebi-a-GCST90017001	TRUE	reported	igd	2	TRUE	high	0.00140073	20.0641
rs113893692	C	T	C	T	-0.185107	0.00463883	0.0984	0.124149	FALSE	FALSE	FALSE	47Frb5	9	28245520	0.864082	0.0270991	306314	MIGRAINE	TRUE	reported	textfile	9	28245518	0.0403573	5.75705e-06	14306	ebi-a-GCST90017001	|| id:ebi-a-GCST90017001	TRUE	reported	igd	2	TRUE	high	0.0014684	21.0349
rs34297067	A	G	A	G	-0.186907	0.00387206	0.1392	0.14648	FALSE	FALSE	FALSE	47Frb5	14	51719170	0.877197	0.0250581	306314	MIGRAINE	TRUE	reported	textfile	14	52185888	0.0341475	6.59781e-08	14306	ebi-a-GCST90017001	|| id:ebi-a-GCST90017001	TRUE	reported	igd	2	TRUE	high	0.00208981	29.9552
rs61841040	G	T	G	T	0.160621	0.00839008	0.166	0.19894	FALSE	FALSE	FALSE	47Frb5	10	9617786	0.708342	0.0224284	306314	MIGRAINE	TRUE	reported	textfile	10	9659749	0.0341609	3.56139e-06	14306	ebi-a-GCST90017001	|| id:ebi-a-GCST90017001	TRUE	reported	igd	2	TRUE	high	0.00154297	22.1047
rs6818880	G	A	G	A	0.110081	-0.00766207	0.5447	0.533159	FALSE	FALSE	FALSE	47Frb5	4	93791596	0.667955	0.0178621	306314	MIGRAINE	TRUE	reported	textfile	4	94712747	0.0245964	7.82546e-06	14306	ebi-a-GCST90017001	|| id:ebi-a-GCST90017001	TRUE	reported	igd	2	TRUE	high	0.00139816	20.0272
rs77910827	C	T	C	T	0.201788	-0.0307007	0.1034	0.108391	FALSE	FALSE	FALSE	47Frb5	9	93835703	0.282593	0.0285718	306314	MIGRAINE	TRUE	reported	textfile	9	96597985	0.0413568	9.05378e-07	14306	ebi-a-GCST90017001	|| id:ebi-a-GCST90017001	TRUE	reported	igd	2	TRUE	high	0.00166133	23.8032
rs7827125	C	T	C	T	0.1223	-0.0116094	0.2823	0.279064	FALSE	FALSE	FALSE	47Frb5	8	5097390	0.556577	0.0197462	306314	MIGRAINE	TRUE	reported	textfile	8	4954912	0.0271331	7.17348e-06	14306	ebi-a-GCST90017001	|| id:ebi-a-GCST90017001	TRUE	reported	igd	2	TRUE	high	0.00141814	20.3139
rs7880204	T	C	T	C	-0.125454	-0.00189419	0.2475	0.244279	FALSE	FALSE	FALSE	47Frb5	1	171091680	0.926607	0.0205634	306314	MIGRAINE	TRUE	reported	textfile	1	171060821	0.0275303	6.8388e-06	14306	ebi-a-GCST90017001	|| id:ebi-a-GCST90017001	TRUE	reported	igd	2	TRUE	high	0.00144944	20.7628
rs9425984	T	C	T	C	-0.130234	0.00938645	0.2386	0.219424	FALSE	FALSE	FALSE	47Frb5	1	34064135	0.66356	0.0215778	306314	MIGRAINE	TRUE	reported	textfile	1	34529736	0.0292347	7.20676e-06	14306	ebi-a-GCST90017001	|| id:ebi-a-GCST90017001	TRUE	reported	igd	2	TRUE	high	0.00138526	19.8422
rs12129908	A	C	A	C	-0.0893273	0.00931719	0.5527	0.600843	FALSE	FALSE	FALSE	Naub6h	1	195094889	0.607397	0.0181342	306314	MIGRAINE	TRUE	reported	textfile	1	195064019	0.0198333	5.79522e-06	14306	ebi-a-GCST90017002	|| id:ebi-a-GCST90017002	TRUE	reported	igd	2	TRUE	high	0.00141594	20.2823
rs12423772	G	T	G	T	0.14098	-0.0248661	0.1501	0.15428	FALSE	FALSE	FALSE	Naub6h	12	94121564	0.320652	0.0250384	306314	MIGRAINE	TRUE	reported	textfile	12	94515340	0.0295029	2.62924e-06	14306	ebi-a-GCST90017002	|| id:ebi-a-GCST90017002	TRUE	reported	igd	2	TRUE	high	0.00159358	22.831
rs2973294	G	T	G	T	0.0923559	0.0193181	0.4205	0.413204	FALSE	FALSE	FALSE	Naub6h	4	37525057	0.282147	0.0179618	306314	MIGRAINE	TRUE	reported	textfile	4	37526679	0.0195439	2.38836e-06	14306	ebi-a-GCST90017002	|| id:ebi-a-GCST90017002	TRUE	reported	igd	2	TRUE	high	0.00155852	22.3278
rs34561138	G	A	G	A	0.216145	-0.00151054	0.0586	0.0397707	FALSE	FALSE	FALSE	Naub6h	16	86446749	0.974101	0.046528	306314	MIGRAINE	TRUE	reported	textfile	16	86480355	0.045992	2.51166e-06	14306	ebi-a-GCST90017002	|| id:ebi-a-GCST90017002	TRUE	reported	igd	2	TRUE	high	0.00154148	22.0834
rs440215	T	C	T	C	-0.0932766	0.000661331	0.5378	0.561159	FALSE	FALSE	FALSE	Naub6h	5	107546693	0.970444	0.0178489	306314	MIGRAINE	TRUE	reported	textfile	5	106882394	0.0195294	1.65406e-06	14306	ebi-a-GCST90017002	|| id:ebi-a-GCST90017002	TRUE	reported	igd	2	TRUE	high	0.00159205	22.809
rs10248854	C	A	C	A	-0.0527827	0.0063268	0.3598	0.393674	FALSE	FALSE	FALSE	pdEFSG	7	121641184	0.727502	0.018157	306314	MIGRAINE	TRUE	reported	textfile	7	121281238	0.0113464	4.20678e-06	14306	ebi-a-GCST90017003	|| id:ebi-a-GCST90017003	TRUE	reported	igd	2	TRUE	high	0.0015104	21.6375
rs10797540	A	G	A	G	0.0503179	-0.0168338	0.4344	0.446313	FALSE	FALSE	FALSE	pdEFSG	1	234394624	0.345725	0.017853	306314	MIGRAINE	TRUE	reported	textfile	1	234530370	0.0108389	3.53387e-06	14306	ebi-a-GCST90017003	|| id:ebi-a-GCST90017003	TRUE	reported	igd	2	TRUE	high	0.00150419	21.5483
rs143694765	T	C	T	C	0.0870025	-0.0164205	0.0944	0.102019	FALSE	FALSE	FALSE	pdEFSG	1	115540288	0.576555	0.0294052	306314	MIGRAINE	TRUE	reported	textfile	1	116082909	0.019779	9.75371e-06	14306	ebi-a-GCST90017003	|| id:ebi-a-GCST90017003	TRUE	reported	igd	2	TRUE	high	0.00135067	19.3461
rs2884897	A	G	A	G	-0.129364	0.0718202	0.0527	0.0349935	FALSE	FALSE	FALSE	pdEFSG	11	8107990	0.13483	0.0480298	306314	MIGRAINE	TRUE	reported	textfile	11	8129537	0.0289021	6.44421e-06	14306	ebi-a-GCST90017003	|| id:ebi-a-GCST90017003	TRUE	reported	igd	2	TRUE	high	0.00139843	20.0312
rs314726	T	C	T	C	0.0528824	0.0240994	0.4573	0.496357	FALSE	FALSE	FALSE	pdEFSG	2	124795578	0.177722	0.0178805	306314	MIGRAINE	TRUE	reported	textfile	2	125553155	0.0109486	1.37965e-06	14306	ebi-a-GCST90017003	|| id:ebi-a-GCST90017003	TRUE	reported	igd	2	TRUE	high	0.00162809	23.3262
rs35398954	A	G	A	G	-0.0901402	0.0208301	0.1213	0.161853	FALSE	FALSE	FALSE	pdEFSG	15	92463535	0.387474	0.0241031	306314	MIGRAINE	TRUE	reported	textfile	15	93006765	0.0174602	5.39946e-07	14306	ebi-a-GCST90017003	|| id:ebi-a-GCST90017003	TRUE	reported	igd	2	TRUE	high	0.00185957	26.6488
rs59427698	A	G	A	G	-0.0576035	0.0227384	0.2028	0.190188	FALSE	FALSE	FALSE	pdEFSG	9	126663466	0.31929	0.0228316	306314	MIGRAINE	TRUE	reported	textfile	9	129425745	0.0130853	5.36908e-06	14306	ebi-a-GCST90017003	|| id:ebi-a-GCST90017003	TRUE	reported	igd	2	TRUE	high	0.00135277	19.3762
rs62547233	A	G	A	G	0.0536319	-0.00434636	0.3072	0.283203	FALSE	FALSE	FALSE	pdEFSG	9	89398504	0.825046	0.0196614	306314	MIGRAINE	TRUE	reported	textfile	9	92013419	0.0120201	9.89829e-06	14306	ebi-a-GCST90017003	|| id:ebi-a-GCST90017003	TRUE	reported	igd	2	TRUE	high	0.00138966	19.9053
rs10131724	C	A	C	A	0.199832	0.00540257	0.9364	0.900723	FALSE	FALSE	FALSE	aNQYKR	14	51752348	0.856721	0.0299229	306314	MIGRAINE	TRUE	reported	textfile	14	52219066	0.0414577	2.38666e-06	14306	ebi-a-GCST90017004	|| id:ebi-a-GCST90017004	TRUE	reported	igd	2	TRUE	high	0.00162142	23.2305
rs10923018	G	A	G	A	0.0726438	0.00131666	0.4722	0.578846	FALSE	FALSE	FALSE	aNQYKR	1	88057716	0.941505	0.0179433	306314	MIGRAINE	TRUE	reported	textfile	1	88523399	0.0160924	6.79548e-06	14306	ebi-a-GCST90017004	|| id:ebi-a-GCST90017004	TRUE	reported	igd	2	TRUE	high	0.00142239	20.3749
rs11637981	T	G	T	G	0.073258	0.00373796	0.5159	0.444897	FALSE	FALSE	FALSE	aNQYKR	15	60997423	0.834254	0.0178637	306314	MIGRAINE	TRUE	reported	textfile	15	61289622	0.0160888	5.43676e-06	14306	ebi-a-GCST90017004	|| id:ebi-a-GCST90017004	TRUE	reported	igd	2	TRUE	high	0.00144716	20.7301
rs13025464	C	T	C	T	0.0737077	0.0329546	0.6173	0.597146	FALSE	FALSE	FALSE	aNQYKR	2	200745922	0.0685394	0.0180925	306314	MIGRAINE	TRUE	reported	textfile	2	201610645	0.0163786	6.96835e-06	14306	ebi-a-GCST90017004	|| id:ebi-a-GCST90017004	TRUE	reported	igd	2	TRUE	high	0.00141364	20.2494
rs139749	C	T	C	T	-0.0845439	-0.00319998	0.3419	0.34118	FALSE	FALSE	FALSE	aNQYKR	22	24907088	0.86435	0.018731	306314	MIGRAINE	TRUE	reported	textfile	22	25303055	0.0171791	8.58836e-07	14306	ebi-a-GCST90017004	|| id:ebi-a-GCST90017004	TRUE	reported	igd	2	TRUE	high	0.00169009	24.216
rs16891896	G	A	G	A	-0.174787	-0.0306976	0.0586	0.0852695	FALSE	FALSE	FALSE	aNQYKR	5	33897484	0.332271	0.0316617	306314	MIGRAINE	TRUE	reported	textfile	5	33897589	0.0390573	2.38122e-06	14306	ebi-a-GCST90017004	|| id:ebi-a-GCST90017004	TRUE	reported	igd	2	TRUE	high	0.00139794	20.0241
rs17519472	C	T	C	T	0.107804	-0.0106081	0.1541	0.138529	FALSE	FALSE	FALSE	aNQYKR	12	30208021	0.677713	0.0255256	306314	MIGRAINE	TRUE	reported	textfile	12	30360954	0.0233984	4.7036e-06	14306	ebi-a-GCST90017004	|| id:ebi-a-GCST90017004	TRUE	reported	igd	2	TRUE	high	0.00148161	21.2245
rs209813	G	A	G	A	-0.103488	0.000477701	0.166	0.145276	FALSE	FALSE	FALSE	aNQYKR	6	11953400	0.984815	0.0250993	306314	MIGRAINE	TRUE	reported	textfile	6	11953633	0.0236391	9.23145e-06	14306	ebi-a-GCST90017004	|| id:ebi-a-GCST90017004	TRUE	reported	igd	2	TRUE	high	0.00133788	19.1627
rs2116427	A	G	A	G	0.0911461	0.0112824	0.2565	0.254922	FALSE	FALSE	FALSE	aNQYKR	5	121847301	0.578777	0.0203224	306314	MIGRAINE	TRUE	reported	textfile	5	121182996	0.0182353	4.67369e-07	14306	ebi-a-GCST90017004	|| id:ebi-a-GCST90017004	TRUE	reported	igd	2	TRUE	high	0.00174331	24.9798
rs2229917	A	G	A	G	0.153538	0.0421143	0.0666	0.0420495	FALSE	FALSE	FALSE	aNQYKR	9	128218658	0.341724	0.0442952	306314	MIGRAINE	TRUE	reported	textfile	9	130980937	0.0323922	2.15894e-06	14306	ebi-a-GCST90017004	|| id:ebi-a-GCST90017004	TRUE	reported	igd	2	TRUE	high	0.00156802	22.4642
rs2418654	C	T	C	T	-0.0748879	-0.00356942	0.4781	0.433713	FALSE	FALSE	FALSE	aNQYKR	2	71020448	0.843706	0.0181046	306314	MIGRAINE	TRUE	reported	textfile	2	71247578	0.0165852	6.17248e-06	14306	ebi-a-GCST90017004	|| id:ebi-a-GCST90017004	TRUE	reported	igd	2	TRUE	high	0.00142313	20.3855
rs2817174	C	T	C	T	-0.0734306	-0.0176291	0.4294	0.396206	FALSE	FALSE	FALSE	aNQYKR	1	3127617	0.331647	0.0181593	306314	MIGRAINE	TRUE	reported	textfile	1	3044181	0.0163687	7.86955e-06	14306	ebi-a-GCST90017004	|| id:ebi-a-GCST90017004	TRUE	reported	igd	2	TRUE	high	0.00140474	20.1217
rs57340348	T	C	T	C	-0.0979429	-0.0221788	0.2147	0.201867	FALSE	FALSE	FALSE	aNQYKR	6	129708969	0.31422	0.0220377	306314	MIGRAINE	TRUE	reported	textfile	6	130030114	0.0212166	4.93276e-06	14306	ebi-a-GCST90017004	|| id:ebi-a-GCST90017004	TRUE	reported	igd	2	TRUE	high	0.00148741	21.3076
rs606117	G	A	G	A	-0.0833243	-0.0111712	0.668	0.727165	FALSE	FALSE	FALSE	aNQYKR	9	2539358	0.574249	0.0198844	306314	MIGRAINE	TRUE	reported	textfile	9	2539358	0.018056	4.81637e-06	14306	ebi-a-GCST90017004	|| id:ebi-a-GCST90017004	TRUE	reported	igd	2	TRUE	high	0.0014864	21.2931
rs6676699	T	G	T	G	0.0888124	0.04571	0.7783	0.700982	FALSE	FALSE	FALSE	aNQYKR	1	198009151	0.0179469	0.0193137	306314	MIGRAINE	TRUE	reported	textfile	1	197978281	0.0196447	6.37984e-06	14306	ebi-a-GCST90017004	|| id:ebi-a-GCST90017004	TRUE	reported	igd	2	TRUE	high	0.00142665	20.436
rs7000472	G	A	G	A	0.0762282	-0.0184349	0.6382	0.583819	FALSE	FALSE	FALSE	aNQYKR	8	137614025	0.307817	0.0180767	306314	MIGRAINE	TRUE	reported	textfile	8	138626268	0.016523	4.06846e-06	14306	ebi-a-GCST90017004	|| id:ebi-a-GCST90017004	TRUE	reported	igd	2	TRUE	high	0.00148556	21.281
rs72836424	C	T	C	T	-0.139825	0.0157082	0.0954	0.111188	FALSE	FALSE	FALSE	aNQYKR	10	127239189	0.576055	0.0280927	306314	MIGRAINE	TRUE	reported	textfile	10	129037453	0.030069	2.62126e-06	14306	ebi-a-GCST90017004	|| id:ebi-a-GCST90017004	TRUE	reported	igd	2	TRUE	high	0.00150924	21.6208
rs73139629	A	C	A	C	-0.115098	-0.000116037	0.1322	0.0921264	FALSE	FALSE	FALSE	aNQYKR	12	62912223	0.997029	0.0311651	306314	MIGRAINE	TRUE	reported	textfile	12	63306003	0.0247909	5.36204e-06	14306	ebi-a-GCST90017004	|| id:ebi-a-GCST90017004	TRUE	reported	igd	2	TRUE	high	0.00150445	21.5521
rs11617697	A	G	A	G	-0.143349	-0.0173694	0.0477	0.0557524	FALSE	FALSE	FALSE	XbQB2B	13	98133646	0.653859	0.0387357	306314	MIGRAINE	TRUE	reported	textfile	13	98785900	0.0286241	7.21755e-07	14306	ebi-a-GCST90017005	|| id:ebi-a-GCST90017005	TRUE	reported	igd	2	TRUE	high	0.00175004	25.0764
rs12964517	G	A	G	A	0.0587198	0.00613218	0.3161	0.282692	FALSE	FALSE	FALSE	XbQB2B	18	24880821	0.756061	0.0197394	306314	MIGRAINE	TRUE	reported	textfile	18	22460785	0.0123453	2.07501e-06	14306	ebi-a-GCST90017005	|| id:ebi-a-GCST90017005	TRUE	reported	igd	2	TRUE	high	0.00157892	22.6207
rs13082419	C	T	C	T	-0.0715522	-0.00446199	0.17	0.11094	FALSE	FALSE	FALSE	XbQB2B	3	108017587	0.874288	0.0282021	306314	MIGRAINE	TRUE	reported	textfile	3	107736434	0.016137	9.55983e-06	14306	ebi-a-GCST90017005	|| id:ebi-a-GCST90017005	TRUE	reported	igd	2	TRUE	high	0.00137242	19.658
rs16884680	G	T	G	T	-0.0906428	-0.0164948	0.1074	0.102741	FALSE	FALSE	FALSE	XbQB2B	8	113432826	0.575469	0.0294542	306314	MIGRAINE	TRUE	reported	textfile	8	114445055	0.0191909	1.73968e-06	14306	ebi-a-GCST90017005	|| id:ebi-a-GCST90017005	TRUE	reported	igd	2	TRUE	high	0.00155697	22.3057
rs35179274	C	T	C	T	-0.0627263	-0.0425496	0.2435	0.179995	FALSE	FALSE	FALSE	XbQB2B	14	51493907	0.0679032	0.0233065	306314	MIGRAINE	TRUE	reported	textfile	14	51960625	0.013786	5.75798e-06	14306	ebi-a-GCST90017005	|| id:ebi-a-GCST90017005	TRUE	reported	igd	2	TRUE	high	0.00144503	20.6996
rs3809430	T	C	T	C	-0.0548171	-0.00348257	0.3479	0.307734	FALSE	FALSE	FALSE	XbQB2B	14	44506307	0.857014	0.0193286	306314	MIGRAINE	TRUE	reported	textfile	14	44975510	0.0118426	3.5532e-06	14306	ebi-a-GCST90017005	|| id:ebi-a-GCST90017005	TRUE	reported	igd	2	TRUE	high	0.00149544	21.4229
rs57199565	T	C	T	C	0.0783394	0.023249	0.2406	0.201585	FALSE	FALSE	FALSE	XbQB2B	3	190505943	0.31232	0.0230105	306314	MIGRAINE	TRUE	reported	textfile	3	190223732	0.0160257	7.9704e-07	14306	ebi-a-GCST90017005	|| id:ebi-a-GCST90017005	TRUE	reported	igd	2	TRUE	high	0.00166757	23.8927
rs66746423	C	T	C	T	0.0751501	0.0169046	0.1561	0.15231	FALSE	FALSE	FALSE	XbQB2B	1	108855642	0.495892	0.0248243	306314	MIGRAINE	TRUE	reported	textfile	1	109398264	0.0164978	6.11139e-06	14306	ebi-a-GCST90017005	|| id:ebi-a-GCST90017005	TRUE	reported	igd	2	TRUE	high	0.0014483	20.7466
rs6704822	G	A	G	A	-0.0739179	0.0347429	0.8837	0.870024	FALSE	FALSE	FALSE	XbQB2B	2	202797056	0.182348	0.0260527	306314	MIGRAINE	TRUE	reported	textfile	2	203661779	0.0166705	6.62232e-06	14306	ebi-a-GCST90017005	|| id:ebi-a-GCST90017005	TRUE	reported	igd	2	TRUE	high	0.00137242	19.6581
rs72783037	C	A	C	A	0.0658926	0.0361677	0.1869	0.206714	FALSE	FALSE	FALSE	XbQB2B	16	60314477	0.0981228	0.0218665	306314	MIGRAINE	TRUE	reported	textfile	16	60348381	0.0143747	6.54757e-06	14306	ebi-a-GCST90017005	|| id:ebi-a-GCST90017005	TRUE	reported	igd	2	TRUE	high	0.00146663	21.0095
rs73615400	T	C	T	C	-0.0956303	0.00306981	0.0905	0.0963658	FALSE	FALSE	FALSE	XbQB2B	20	51524380	0.91821	0.0298943	306314	MIGRAINE	TRUE	reported	textfile	20	50140919	0.0193428	9.53608e-07	14306	ebi-a-GCST90017005	|| id:ebi-a-GCST90017005	TRUE	reported	igd	2	TRUE	high	0.00170566	24.4395
rs73849225	T	C	T	C	0.0975711	-0.0352021	0.0795	0.0828804	FALSE	FALSE	FALSE	XbQB2B	4	125450659	0.275827	0.0323032	306314	MIGRAINE	TRUE	reported	textfile	4	126371814	0.0224388	5.20907e-06	14306	ebi-a-GCST90017005	|| id:ebi-a-GCST90017005	TRUE	reported	igd	2	TRUE	high	0.00131993	18.9053
rs78250280	G	A	G	A	0.0749762	-0.0368924	0.1491	0.141832	FALSE	FALSE	FALSE	XbQB2B	1	147819813	0.149473	0.0255949	306314	MIGRAINE	TRUE	reported	textfile	1	147291928	0.0164404	3.35792e-06	14306	ebi-a-GCST90017005	|| id:ebi-a-GCST90017005	TRUE	reported	igd	2	TRUE	high	0.00145169	20.7951
rs876734	T	C	T	C	0.0618696	0.0203861	0.7107	0.717694	FALSE	FALSE	FALSE	XbQB2B	12	52030212	0.302594	0.0197752	306314	MIGRAINE	TRUE	reported	textfile	12	52423996	0.0132532	2.88908e-06	14306	ebi-a-GCST90017005	|| id:ebi-a-GCST90017005	TRUE	reported	igd	2	TRUE	high	0.00152102	21.7898
rs9316536	T	G	T	G	-0.0817111	-0.0313432	0.1362	0.142037	FALSE	FALSE	FALSE	XbQB2B	13	51364440	0.221019	0.0256109	306314	MIGRAINE	TRUE	reported	textfile	13	51938576	0.0183121	7.8352e-06	14306	ebi-a-GCST90017005	|| id:ebi-a-GCST90017005	TRUE	reported	igd	2	TRUE	high	0.00138984	19.9079
rs10140184	A	C	A	C	0.0576795	-0.023048	0.4125	0.473524	FALSE	FALSE	FALSE	yBbeBE	14	72715075	0.200017	0.0179851	306314	MIGRAINE	TRUE	reported	textfile	14	73181783	0.012599	4.95861e-06	14306	ebi-a-GCST90017006	|| id:ebi-a-GCST90017006	TRUE	reported	igd	2	TRUE	high	0.00146291	20.9561
rs10917203	A	C	A	C	0.0612633	0.00820251	0.335	0.393696	FALSE	FALSE	FALSE	yBbeBE	1	22300773	0.65257	0.0182199	306314	MIGRAINE	TRUE	reported	textfile	1	22627266	0.0130917	3.15152e-06	14306	ebi-a-GCST90017006	|| id:ebi-a-GCST90017006	TRUE	reported	igd	2	TRUE	high	0.00152836	21.8952
rs112176119	C	T	C	T	-0.113455	-0.012967	0.0646	0.093669	FALSE	FALSE	FALSE	yBbeBE	16	73662872	0.671726	0.0305985	306314	MIGRAINE	TRUE	reported	textfile	16	73696771	0.0245762	3.32767e-06	14306	ebi-a-GCST90017006	|| id:ebi-a-GCST90017006	TRUE	reported	igd	2	TRUE	high	0.00148749	21.3087
rs13239072	G	A	G	A	0.0687427	0.0401106	0.2753	0.275894	FALSE	FALSE	FALSE	yBbeBE	7	43526745	0.0428598	0.0198069	306314	MIGRAINE	TRUE	reported	textfile	7	43566344	0.0142728	1.81782e-06	14306	ebi-a-GCST90017006	|| id:ebi-a-GCST90017006	TRUE	reported	igd	2	TRUE	high	0.00161887	23.1939
rs17830032	G	A	G	A	-0.160597	0.0281375	0.0537	0.0806943	FALSE	FALSE	FALSE	yBbeBE	20	59420451	0.387112	0.032534	306314	MIGRAINE	TRUE	reported	textfile	20	57995506	0.0310515	2.38891e-07	14306	ebi-a-GCST90017006	|| id:ebi-a-GCST90017006	TRUE	reported	igd	2	TRUE	high	0.00186629	26.7454
rs1999224	G	T	G	T	-0.0949051	-0.0391296	0.0885	0.097727	FALSE	FALSE	FALSE	yBbeBE	9	127735841	0.192616	0.0300332	306314	MIGRAINE	TRUE	reported	textfile	9	130498120	0.0203503	3.75491e-06	14306	ebi-a-GCST90017006	|| id:ebi-a-GCST90017006	TRUE	reported	igd	2	TRUE	high	0.00151796	21.7459
rs2012708	G	A	G	A	-0.0573202	0.009258	0.6362	0.655185	FALSE	FALSE	FALSE	yBbeBE	16	84756953	0.619595	0.0186494	306314	MIGRAINE	TRUE	reported	textfile	16	84790559	0.0126905	6.52544e-06	14306	ebi-a-GCST90017006	|| id:ebi-a-GCST90017006	TRUE	reported	igd	2	TRUE	high	0.00142404	20.3985
rs2213117	T	G	T	G	0.0877797	-0.026933	0.161	0.163528	FALSE	FALSE	FALSE	yBbeBE	11	131139765	0.267741	0.0243017	306314	MIGRAINE	TRUE	reported	textfile	11	131009660	0.0189012	4.21328e-06	14306	ebi-a-GCST90017006	|| id:ebi-a-GCST90017006	TRUE	reported	igd	2	TRUE	high	0.00150535	21.565
rs75586835	A	G	A	G	-0.114498	0.0240049	0.0666	0.0706118	FALSE	FALSE	FALSE	yBbeBE	4	86970786	0.492348	0.034963	306314	MIGRAINE	TRUE	reported	textfile	4	87891938	0.0263455	9.38707e-06	14306	ebi-a-GCST90017006	|| id:ebi-a-GCST90017006	TRUE	reported	igd	2	TRUE	high	0.00131854	18.8852
rs10927394	G	T	G	T	-0.232262	-0.0842586	0.0268	0.0188822	FALSE	FALSE	FALSE	U38IGv	1	245104037	0.195937	0.0651545	306314	MIGRAINE	TRUE	reported	textfile	1	245267339	0.0512364	7.01892e-06	14306	ebi-a-GCST90017007	|| id:ebi-a-GCST90017007	TRUE	reported	igd	2	TRUE	high	0.00143436	20.5465
rs114946999	C	T	C	T	-0.0861565	-0.0382686	0.0984	0.125695	FALSE	FALSE	FALSE	U38IGv	2	36898092	0.151402	0.0266755	306314	MIGRAINE	TRUE	reported	textfile	2	37125235	0.01896	5.69574e-06	14306	ebi-a-GCST90017007	|| id:ebi-a-GCST90017007	TRUE	reported	igd	2	TRUE	high	0.0014413	20.6461
rs11776390	T	C	T	C	-0.078354	-0.0409936	0.0895	0.0662004	FALSE	FALSE	FALSE	U38IGv	8	38736127	0.246762	0.0353927	306314	MIGRAINE	TRUE	reported	textfile	8	38593645	0.017183	6.39676e-06	14306	ebi-a-GCST90017007	|| id:ebi-a-GCST90017007	TRUE	reported	igd	2	TRUE	high	0.00145136	20.7904
rs1271565	C	T	C	T	-0.0576251	0.0252337	0.2724	0.261233	FALSE	FALSE	FALSE	U38IGv	14	63577379	0.210789	0.0201643	306314	MIGRAINE	TRUE	reported	textfile	14	64044097	0.0119649	1.3017e-06	14306	ebi-a-GCST90017007	|| id:ebi-a-GCST90017007	TRUE	reported	igd	2	TRUE	high	0.00161876	23.1923
rs12753492	A	C	A	C	0.0641305	-0.00771697	0.1491	0.113499	FALSE	FALSE	FALSE	U38IGv	1	13875051	0.784686	0.0282448	306314	MIGRAINE	TRUE	reported	textfile	1	14201546	0.0149933	8.80278e-06	14306	ebi-a-GCST90017007	|| id:ebi-a-GCST90017007	TRUE	reported	igd	2	TRUE	high	0.00127721	18.2925
rs2835874	T	C	T	C	-0.0866356	0.0276565	0.0696	0.0357555	FALSE	FALSE	FALSE	U38IGv	21	37655599	0.575828	0.0494317	306314	MIGRAINE	TRUE	reported	textfile	21	39027901	0.0196496	7.54397e-06	14306	ebi-a-GCST90017007	|| id:ebi-a-GCST90017007	TRUE	reported	igd	2	TRUE	high	0.00135699	19.4368
rs6910935	G	A	G	A	-0.134864	-0.00281359	0.9463	0.93942	FALSE	FALSE	FALSE	U38IGv	6	131266017	0.939599	0.0371312	306314	MIGRAINE	TRUE	reported	textfile	6	131587157	0.0277032	1.37848e-06	14306	ebi-a-GCST90017007	|| id:ebi-a-GCST90017007	TRUE	reported	igd	2	TRUE	high	0.00165385	23.6958
rs75499067	C	T	C	T	0.227585	-0.0146957	0.0636	0.0740217	FALSE	FALSE	FALSE	U38IGv	16	6049862	0.665216	0.0339609	306314	MIGRAINE	TRUE	reported	textfile	16	6099863	0.0465522	1.76449e-06	14306	ebi-a-GCST90017007	|| id:ebi-a-GCST90017007	TRUE	reported	igd	2	TRUE	high	0.00166788	23.8972
rs79656633	T	C	T	C	0.145631	0.0153548	0.1054	0.100553	FALSE	FALSE	FALSE	U38IGv	1	110494205	0.604867	0.029676	306314	MIGRAINE	TRUE	reported	textfile	1	111036827	0.0323019	8.13561e-06	14306	ebi-a-GCST90017007	|| id:ebi-a-GCST90017007	TRUE	reported	igd	2	TRUE	high	0.00141879	20.3231
rs9536330	T	C	T	C	-0.048317	0.0204033	0.4085	0.472049	FALSE	FALSE	FALSE	U38IGv	13	52992882	0.252717	0.0178385	306314	MIGRAINE	TRUE	reported	textfile	13	53567017	0.010797	5.33261e-06	14306	ebi-a-GCST90017007	|| id:ebi-a-GCST90017007	TRUE	reported	igd	2	TRUE	high	0.00139787	20.0232
rs11126423	T	C	T	C	-0.0904399	-0.0276716	0.8867	0.906644	FALSE	FALSE	FALSE	wYtj2h	2	73968424	0.379713	0.0315013	306314	MIGRAINE	TRUE	reported	textfile	2	74195551	0.0196301	5.91248e-06	14306	ebi-a-GCST90017008	|| id:ebi-a-GCST90017008	TRUE	reported	igd	2	TRUE	high	0.00148154	21.2234
rs11736617	G	A	G	A	-0.0759493	-0.0124045	0.1203	0.0552093	FALSE	FALSE	FALSE	wYtj2h	4	38916209	0.75282	0.0393892	306314	MIGRAINE	TRUE	reported	textfile	4	38917830	0.0172101	9.02049e-06	14306	ebi-a-GCST90017008	|| id:ebi-a-GCST90017008	TRUE	reported	igd	2	TRUE	high	0.00135948	19.4724
rs12812672	T	C	T	C	-0.096065	0.024052	0.0736	0.0717708	FALSE	FALSE	FALSE	wYtj2h	12	17974663	0.489223	0.0347801	306314	MIGRAINE	TRUE	reported	textfile	12	18127597	0.020828	2.55806e-06	14306	ebi-a-GCST90017008	|| id:ebi-a-GCST90017008	TRUE	reported	igd	2	TRUE	high	0.00148481	21.2703
rs149302	T	C	T	C	-0.0645635	0.0272697	0.2127	0.233039	FALSE	FALSE	FALSE	wYtj2h	5	14159816	0.194817	0.0210339	306314	MIGRAINE	TRUE	reported	textfile	5	14159925	0.0143225	7.48187e-06	14306	ebi-a-GCST90017008	|| id:ebi-a-GCST90017008	TRUE	reported	igd	2	TRUE	high	0.00141841	20.3178
rs16840310	G	A	G	A	0.0608052	-0.00173988	0.6282	0.571618	FALSE	FALSE	FALSE	wYtj2h	1	240530863	0.92297	0.0179938	306314	MIGRAINE	TRUE	reported	textfile	1	240694163	0.0122149	6.75118e-07	14306	ebi-a-GCST90017008	|| id:ebi-a-GCST90017008	TRUE	reported	igd	2	TRUE	high	0.00172915	24.7766
rs16940167	C	T	C	T	0.0732552	0.0280078	0.169	0.190113	FALSE	FALSE	FALSE	wYtj2h	15	58391498	0.214871	0.0225818	306314	MIGRAINE	TRUE	reported	textfile	15	58683697	0.0159898	3.90841e-06	14306	ebi-a-GCST90017008	|| id:ebi-a-GCST90017008	TRUE	reported	igd	2	TRUE	high	0.00146499	20.986
rs17156849	G	A	G	A	-0.112891	0.0557722	0.0626	0.058906	FALSE	FALSE	FALSE	wYtj2h	7	28564367	0.140123	0.0378032	306314	MIGRAINE	TRUE	reported	textfile	7	28603985	0.0245292	4.1917e-06	14306	ebi-a-GCST90017008	|| id:ebi-a-GCST90017008	TRUE	reported	igd	2	TRUE	high	0.0014784	21.1783
rs62029761	A	G	A	G	0.128753	0.0515083	0.0676	0.0579125	FALSE	FALSE	FALSE	wYtj2h	16	15912385	0.191999	0.0394794	306314	MIGRAINE	TRUE	reported	textfile	16	16006242	0.0276002	3.89081e-06	14306	ebi-a-GCST90017008	|| id:ebi-a-GCST90017008	TRUE	reported	igd	2	TRUE	high	0.00151884	21.7585
rs62200412	C	T	C	T	-0.0800851	-0.0181416	0.171	0.261015	FALSE	FALSE	FALSE	wYtj2h	20	4637993	0.370101	0.0202409	306314	MIGRAINE	TRUE	reported	textfile	20	4618639	0.0163834	5.80216e-07	14306	ebi-a-GCST90017008	|| id:ebi-a-GCST90017008	TRUE	reported	igd	2	TRUE	high	0.00166745	23.891
rs72730932	C	A	C	A	-0.0899559	-0.0154307	0.164	0.0937406	FALSE	FALSE	FALSE	wYtj2h	1	192050705	0.617032	0.0308577	306314	MIGRAINE	TRUE	reported	textfile	1	192019835	0.0177107	6.88763e-07	14306	ebi-a-GCST90017008	|| id:ebi-a-GCST90017008	TRUE	reported	igd	2	TRUE	high	0.00180006	25.7945
rs739451	C	T	C	T	0.0649589	-0.0115232	0.1759	0.207238	FALSE	FALSE	FALSE	wYtj2h	9	133813832	0.597985	0.0218532	306314	MIGRAINE	TRUE	reported	textfile	9	136678954	0.0147534	7.87807e-06	14306	ebi-a-GCST90017008	|| id:ebi-a-GCST90017008	TRUE	reported	igd	2	TRUE	high	0.00135328	19.3835
rs9276029	A	G	A	G	-0.0811384	0.0438737	0.168	0.195625	FALSE	FALSE	FALSE	wYtj2h	6	32727559	0.0507318	0.0224563	306314	MIGRAINE	TRUE	reported	textfile	6	32695336	0.0185669	8.92771e-06	14306	ebi-a-GCST90017008	|| id:ebi-a-GCST90017008	TRUE	reported	igd	2	TRUE	high	0.00133314	19.0947
rs9837139	A	G	A	G	0.10752	0.0153215	0.0815	0.0854064	FALSE	FALSE	FALSE	wYtj2h	3	29770374	0.632199	0.0320109	306314	MIGRAINE	TRUE	reported	textfile	3	29811865	0.0240482	8.70803e-06	14306	ebi-a-GCST90017008	|| id:ebi-a-GCST90017008	TRUE	reported	igd	2	TRUE	high	0.00139537	19.9872
rs112362903	A	G	A	G	-0.149047	-0.087612	0.0427	0.0344289	FALSE	FALSE	FALSE	rLZL7b	17	35434008	0.0883243	0.0514064	306314	MIGRAINE	TRUE	reported	textfile	17	33761027	0.0333271	7.87771e-06	14306	ebi-a-GCST90017009	|| id:ebi-a-GCST90017009	TRUE	reported	igd	2	TRUE	high	0.00139613	19.9982
rs12049454	T	C	T	C	-0.0647298	0.027309	0.3012	0.396064	FALSE	FALSE	FALSE	rLZL7b	1	84762642	0.132907	0.0181729	306314	MIGRAINE	TRUE	reported	textfile	1	85228325	0.0134065	1.17379e-06	14306	ebi-a-GCST90017009	|| id:ebi-a-GCST90017009	TRUE	reported	igd	2	TRUE	high	0.00162687	23.3086
rs1426266	C	T	C	T	0.0665521	0.0122727	0.7038	0.727422	FALSE	FALSE	FALSE	rLZL7b	3	188506308	0.539311	0.0199929	306314	MIGRAINE	TRUE	reported	textfile	3	188224096	0.0137151	1.24934e-06	14306	ebi-a-GCST90017009	|| id:ebi-a-GCST90017009	TRUE	reported	igd	2	TRUE	high	0.00164321	23.5432
rs3842897	G	A	G	A	-0.112639	-0.012851	0.0646	0.0883078	FALSE	FALSE	FALSE	rLZL7b	1	183534529	0.681593	0.0313217	306314	MIGRAINE	TRUE	reported	textfile	1	183503664	0.0242751	5.19709e-06	14306	ebi-a-GCST90017009	|| id:ebi-a-GCST90017009	TRUE	reported	igd	2	TRUE	high	0.00150274	21.5276
rs62414802	C	T	C	T	-0.0611904	0.031082	0.2982	0.248918	FALSE	FALSE	FALSE	rLZL7b	6	75888918	0.128227	0.0204335	306314	MIGRAINE	TRUE	reported	textfile	6	76598635	0.013457	4.29181e-06	14306	ebi-a-GCST90017009	|| id:ebi-a-GCST90017009	TRUE	reported	igd	2	TRUE	high	0.00144319	20.6733
rs7119679	G	A	G	A	-0.0809085	0.0206048	0.1501	0.240568	FALSE	FALSE	FALSE	rLZL7b	11	94948621	0.318773	0.0206671	306314	MIGRAINE	TRUE	reported	textfile	11	94681786	0.0174782	3.52493e-06	14306	ebi-a-GCST90017009	|| id:ebi-a-GCST90017009	TRUE	reported	igd	2	TRUE	high	0.00149564	21.4257
rs76463770	A	G	A	G	0.19313	0.0533012	0.0517	0.0305364	FALSE	FALSE	FALSE	rLZL7b	3	45437598	0.311476	0.0526624	306314	MIGRAINE	TRUE	reported	textfile	3	45479090	0.0419866	3.77477e-06	14306	ebi-a-GCST90017009	|| id:ebi-a-GCST90017009	TRUE	reported	igd	2	TRUE	high	0.00147679	21.1552
rs8076666	G	A	G	A	-0.088655	0.00640629	0.8638	0.880595	FALSE	FALSE	FALSE	rLZL7b	17	80250018	0.815137	0.0274002	306314	MIGRAINE	TRUE	reported	textfile	17	78223817	0.0198094	8.01826e-06	14306	ebi-a-GCST90017009	|| id:ebi-a-GCST90017009	TRUE	reported	igd	2	TRUE	high	0.0013981	20.0264
rs114873521	C	T	C	T	-0.130067	0.0185194	0.0765	0.0723447	FALSE	FALSE	FALSE	FHpd4W	5	168791398	0.592336	0.0345864	306314	MIGRAINE	TRUE	reported	textfile	5	168218403	0.0294087	7.12525e-06	14306	ebi-a-GCST90017010	|| id:ebi-a-GCST90017010	TRUE	reported	igd	2	TRUE	high	0.00136543	19.5579
rs11811696	T	C	T	C	-0.116063	-0.0391298	0.1103	0.0812859	FALSE	FALSE	FALSE	FHpd4W	1	237188054	0.225525	0.0322862	306314	MIGRAINE	TRUE	reported	textfile	1	237351354	0.0241012	2.07348e-06	14306	ebi-a-GCST90017010	|| id:ebi-a-GCST90017010	TRUE	reported	igd	2	TRUE	high	0.00161841	23.1873
rs12030302	G	A	G	A	0.0692276	-0.0123467	0.5089	0.52849	FALSE	FALSE	FALSE	FHpd4W	1	77422150	0.486639	0.0177481	306314	MIGRAINE	TRUE	reported	textfile	1	77887835	0.0137467	5.60841e-07	14306	ebi-a-GCST90017010	|| id:ebi-a-GCST90017010	TRUE	reported	igd	2	TRUE	high	0.0017696	25.3572
rs34066017	A	G	A	G	0.0764294	-0.00764912	0.2455	0.205601	FALSE	FALSE	FALSE	FHpd4W	11	44828138	0.728489	0.0220349	306314	MIGRAINE	TRUE	reported	textfile	11	44849689	0.0159789	1.52086e-06	14306	ebi-a-GCST90017010	|| id:ebi-a-GCST90017010	TRUE	reported	igd	2	TRUE	high	0.00159667	22.8753
rs806808	C	T	C	T	-0.0667272	0.00611518	0.5239	0.559267	FALSE	FALSE	FALSE	FHpd4W	10	32092258	0.732664	0.0179024	306314	MIGRAINE	TRUE	reported	textfile	10	32381186	0.0136557	1.17972e-06	14306	ebi-a-GCST90017010	|| id:ebi-a-GCST90017010	TRUE	reported	igd	2	TRUE	high	0.00166623	23.8736
rs10439674	A	G	A	G	-0.0572129	-0.0137495	0.2018	0.202401	FALSE	FALSE	FALSE	ZRyCPs	21	41309465	0.532617	0.0220339	306314	MIGRAINE	TRUE	reported	textfile	21	42681392	0.0130007	7.68493e-06	14306	ebi-a-GCST90017011	|| id:ebi-a-GCST90017011	TRUE	reported	igd	2	TRUE	high	0.00135191	19.3639
rs167879	T	C	T	C	0.0659543	0.0174307	0.833	0.851054	FALSE	FALSE	FALSE	ZRyCPs	20	57362310	0.486853	0.0250684	306314	MIGRAINE	TRUE	reported	textfile	20	55937366	0.0148763	5.86894e-06	14306	ebi-a-GCST90017011	|| id:ebi-a-GCST90017011	TRUE	reported	igd	2	TRUE	high	0.00137209	19.6533
rs1864685	A	C	A	C	-0.0494799	-0.00373397	0.4652	0.406763	FALSE	FALSE	FALSE	ZRyCPs	17	72725643	0.83605	0.0180429	306314	MIGRAINE	TRUE	reported	textfile	17	70721782	0.0108105	4.96158e-06	14306	ebi-a-GCST90017011	|| id:ebi-a-GCST90017011	TRUE	reported	igd	2	TRUE	high	0.00146222	20.9462
rs2025938	G	A	G	A	-0.0967298	0.0958387	0.0765	0.0663553	FALSE	FALSE	FALSE	ZRyCPs	10	110417361	0.00675616	0.0353827	306314	MIGRAINE	TRUE	reported	textfile	10	112177119	0.0205426	2.98834e-06	14306	ebi-a-GCST90017011	|| id:ebi-a-GCST90017011	TRUE	reported	igd	2	TRUE	high	0.00154746	22.1691
rs206581	A	G	A	G	-0.0568339	-0.0260199	0.2087	0.217592	FALSE	FALSE	FALSE	ZRyCPs	18	10370599	0.227362	0.0215542	306314	MIGRAINE	TRUE	reported	textfile	18	10370596	0.0127894	8.95757e-06	14306	ebi-a-GCST90017011	|| id:ebi-a-GCST90017011	TRUE	reported	igd	2	TRUE	high	0.00137847	19.7449
rs2132128	G	A	G	A	-0.0771914	-0.00671769	0.165	0.102963	FALSE	FALSE	FALSE	ZRyCPs	8	15503209	0.820587	0.0296207	306314	MIGRAINE	TRUE	reported	textfile	8	15360718	0.0160344	1.07686e-06	14306	ebi-a-GCST90017011	|| id:ebi-a-GCST90017011	TRUE	reported	igd	2	TRUE	high	0.00161738	23.1724
rs3303	T	C	T	C	-0.0953657	-0.00846808	0.0765	0.0649539	FALSE	FALSE	FALSE	ZRyCPs	10	118687917	0.816305	0.0364533	306314	MIGRAINE	TRUE	reported	textfile	10	120447429	0.020407	3.93895e-06	14306	ebi-a-GCST90017011	|| id:ebi-a-GCST90017011	TRUE	reported	igd	2	TRUE	high	0.00152421	21.8356
rs4378146	A	C	A	C	-0.0616691	-0.00100037	0.2416	0.253892	FALSE	FALSE	FALSE	ZRyCPs	1	24601134	0.960786	0.0203464	306314	MIGRAINE	TRUE	reported	textfile	1	24927625	0.0125259	7.20444e-07	14306	ebi-a-GCST90017011	|| id:ebi-a-GCST90017011	TRUE	reported	igd	2	TRUE	high	0.00169147	24.2358
rs60254196	G	A	G	A	0.0492427	-0.0336094	0.4592	0.535618	FALSE	FALSE	FALSE	ZRyCPs	7	149159628	0.0596444	0.0178449	306314	MIGRAINE	TRUE	reported	textfile	7	148856720	0.0109365	5.46739e-06	14306	ebi-a-GCST90017011	|| id:ebi-a-GCST90017011	TRUE	reported	igd	2	TRUE	high	0.00141512	20.2706
rs62187631	T	C	T	C	-0.0710571	0.0165684	0.1402	0.192524	FALSE	FALSE	FALSE	ZRyCPs	2	225784854	0.461854	0.0225176	306314	MIGRAINE	TRUE	reported	textfile	2	226649570	0.015924	4.54527e-06	14306	ebi-a-GCST90017011	|| id:ebi-a-GCST90017011	TRUE	reported	igd	2	TRUE	high	0.00138992	19.909
rs62353480	A	G	A	G	-0.0701397	-0.00482485	0.171	0.173998	FALSE	FALSE	FALSE	ZRyCPs	5	29594893	0.838748	0.0237099	306314	MIGRAINE	TRUE	reported	textfile	5	29595000	0.0145589	1.56769e-06	14306	ebi-a-GCST90017011	|| id:ebi-a-GCST90017011	TRUE	reported	igd	2	TRUE	high	0.00161975	23.2065
rs6515626	G	A	G	A	0.141575	-0.00790964	0.0616	0.0670705	FALSE	FALSE	FALSE	ZRyCPs	20	25276365	0.823265	0.035414	306314	MIGRAINE	TRUE	reported	textfile	20	25257001	0.0313559	7.28652e-06	14306	ebi-a-GCST90017011	|| id:ebi-a-GCST90017011	TRUE	reported	igd	2	TRUE	high	0.00142298	20.3833
rs704418	C	T	C	T	-0.0739124	0.0215878	0.8141	0.868576	FALSE	FALSE	FALSE	ZRyCPs	3	64267127	0.423078	0.0269479	306314	MIGRAINE	TRUE	reported	textfile	3	64252803	0.0151073	7.77428e-07	14306	ebi-a-GCST90017011	|| id:ebi-a-GCST90017011	TRUE	reported	igd	2	TRUE	high	0.00167039	23.9332
rs73103914	A	G	A	G	-0.0597324	-0.0219622	0.1779	0.150289	FALSE	FALSE	FALSE	ZRyCPs	12	58264528	0.374544	0.0247324	306314	MIGRAINE	TRUE	reported	textfile	12	58658311	0.0134458	8.29564e-06	14306	ebi-a-GCST90017011	|| id:ebi-a-GCST90017011	TRUE	reported	igd	2	TRUE	high	0.00137762	19.7327
rs792108	C	T	C	T	0.0508345	-0.0317161	0.6461	0.590646	FALSE	FALSE	FALSE	ZRyCPs	2	5392660	0.0787862	0.0180434	306314	MIGRAINE	TRUE	reported	textfile	2	5532793	0.0113843	8.49533e-06	14306	ebi-a-GCST90017011	|| id:ebi-a-GCST90017011	TRUE	reported	igd	2	TRUE	high	0.00139181	19.9363
rs8028026	G	A	G	A	0.0792146	0.0158643	0.9085	0.907336	FALSE	FALSE	FALSE	ZRyCPs	15	87809984	0.605504	0.0307149	306314	MIGRAINE	TRUE	reported	textfile	15	88353215	0.0180505	8.06325e-06	14306	ebi-a-GCST90017011	|| id:ebi-a-GCST90017011	TRUE	reported	igd	2	TRUE	high	0.0013444	19.2562
rs8063430	T	C	T	C	-0.104026	0.00506751	0.0596	0.0512519	FALSE	FALSE	FALSE	ZRyCPs	16	73787906	0.900737	0.0406278	306314	MIGRAINE	TRUE	reported	textfile	16	73821805	0.022217	4.9289e-06	14306	ebi-a-GCST90017011	|| id:ebi-a-GCST90017011	TRUE	reported	igd	2	TRUE	high	0.00153013	21.9206
rs9905659	G	A	G	A	-0.061617	0.0108625	0.1879	0.183431	FALSE	FALSE	FALSE	ZRyCPs	17	72701205	0.636249	0.0229675	306314	MIGRAINE	TRUE	reported	textfile	17	70697344	0.0136576	7.30988e-06	14306	ebi-a-GCST90017011	|| id:ebi-a-GCST90017011	TRUE	reported	igd	2	TRUE	high	0.00142075	20.3513
rs13412653	A	C	A	C	0.107597	0.00181079	0.3539	0.370981	FALSE	FALSE	FALSE	nZIfXk	2	29935628	0.921141	0.0182914	306314	MIGRAINE	TRUE	reported	textfile	2	30158494	0.0239228	8.61133e-06	14306	ebi-a-GCST90017012	|| id:ebi-a-GCST90017012	TRUE	reported	igd	2	TRUE	high	0.00141203	20.2263
rs16955299	G	A	G	A	-0.196423	0.00690935	0.0835	0.0991327	FALSE	FALSE	FALSE	nZIfXk	17	54879849	0.816705	0.0298093	306314	MIGRAINE	TRUE	reported	textfile	17	52957210	0.0433538	6.37016e-06	14306	ebi-a-GCST90017012	|| id:ebi-a-GCST90017012	TRUE	reported	igd	2	TRUE	high	0.00143281	20.5244
rs322296	G	A	G	A	0.17869	-0.0292989	0.1193	0.0743088	FALSE	FALSE	FALSE	nZIfXk	7	137252442	0.39029	0.0341045	306314	MIGRAINE	TRUE	reported	textfile	7	136937189	0.037722	4.0242e-06	14306	ebi-a-GCST90017012	|| id:ebi-a-GCST90017012	TRUE	reported	igd	2	TRUE	high	0.00156607	22.4363
rs35042269	C	A	C	A	-0.180293	0.00710226	0.1889	0.113219	FALSE	FALSE	FALSE	nZIfXk	4	8140880	0.801437	0.028241	306314	MIGRAINE	TRUE	reported	textfile	4	8142607	0.0403296	8.10849e-06	14306	ebi-a-GCST90017012	|| id:ebi-a-GCST90017012	TRUE	reported	igd	2	TRUE	high	0.00139504	19.9825
rs3765837	T	G	T	G	-0.190729	-0.0328547	0.0785	0.0718351	FALSE	FALSE	FALSE	nZIfXk	1	210455105	0.338914	0.0343556	306314	MIGRAINE	TRUE	reported	textfile	1	210628449	0.0433608	7.16902e-06	14306	ebi-a-GCST90017012	|| id:ebi-a-GCST90017012	TRUE	reported	igd	2	TRUE	high	0.00135062	19.3454
rs4596722	G	A	G	A	-0.102908	-0.0130766	0.5239	0.498944	FALSE	FALSE	FALSE	nZIfXk	9	86172229	0.461585	0.0177614	306314	MIGRAINE	TRUE	reported	textfile	9	88787144	0.0231571	9.0567e-06	14306	ebi-a-GCST90017012	|| id:ebi-a-GCST90017012	TRUE	reported	igd	2	TRUE	high	0.00137852	19.7455
rs71545975	A	G	A	G	-0.153972	0.00669026	0.173	0.171617	FALSE	FALSE	FALSE	nZIfXk	7	47104907	0.775695	0.0234801	306314	MIGRAINE	TRUE	reported	textfile	7	47144505	0.0338918	7.03947e-06	14306	ebi-a-GCST90017012	|| id:ebi-a-GCST90017012	TRUE	reported	igd	2	TRUE	high	0.00144062	20.6364
rs72714787	C	A	C	A	0.181405	0.0178269	0.1044	0.131788	FALSE	FALSE	FALSE	nZIfXk	4	135847346	0.493951	0.0260613	306314	MIGRAINE	TRUE	reported	textfile	4	136768501	0.0377102	1.42889e-06	14306	ebi-a-GCST90017012	|| id:ebi-a-GCST90017012	TRUE	reported	igd	2	TRUE	high	0.00161496	23.1377
rs72939513	A	G	A	G	-0.21399	0.0242906	0.0537	0.0508885	FALSE	FALSE	FALSE	nZIfXk	1	82670413	0.546159	0.0402479	306314	MIGRAINE	TRUE	reported	textfile	1	83136096	0.0490592	7.98197e-06	14306	ebi-a-GCST90017012	|| id:ebi-a-GCST90017012	TRUE	reported	igd	2	TRUE	high	0.00132816	19.0233
rs7294633	T	C	T	C	-0.12867	0.00225378	0.6491	0.72579	FALSE	FALSE	FALSE	nZIfXk	12	28871601	0.910431	0.0200346	306314	MIGRAINE	TRUE	reported	textfile	12	29024534	0.0249946	3.43764e-07	14306	ebi-a-GCST90017012	|| id:ebi-a-GCST90017012	TRUE	reported	igd	2	TRUE	high	0.00184901	26.4973
rs768830	A	G	A	G	-0.149852	-0.048601	0.8708	0.843151	FALSE	FALSE	FALSE	nZIfXk	7	18930984	0.0468544	0.024452	306314	MIGRAINE	TRUE	reported	textfile	7	18970607	0.0333315	7.75586e-06	14306	ebi-a-GCST90017012	|| id:ebi-a-GCST90017012	TRUE	reported	igd	2	TRUE	high	0.00141086	20.2095
rs10781340	A	G	A	G	-0.0948915	-0.0135435	0.834	0.873894	FALSE	FALSE	FALSE	OSCDEh	9	76137254	0.614649	0.0269014	306314	MIGRAINE	TRUE	reported	textfile	9	78752170	0.0203221	4.32265e-06	14306	ebi-a-GCST90017013	|| id:ebi-a-GCST90017013	TRUE	reported	igd	2	TRUE	high	0.00152173	21.8
rs111582866	G	A	G	A	-0.124265	-0.0420185	0.1014	0.0878597	FALSE	FALSE	FALSE	OSCDEh	16	48708578	0.1822	0.0314978	306314	MIGRAINE	TRUE	reported	textfile	16	48742489	0.026016	1.27347e-06	14306	ebi-a-GCST90017013	|| id:ebi-a-GCST90017013	TRUE	reported	igd	2	TRUE	high	0.00159223	22.8116
rs35509	G	A	G	A	0.128249	-0.0701698	0.0785	0.0425295	FALSE	FALSE	FALSE	OSCDEh	12	115055532	0.115162	0.0445407	306314	MIGRAINE	TRUE	reported	textfile	12	115493337	0.0268779	2.00951e-06	14306	ebi-a-GCST90017013	|| id:ebi-a-GCST90017013	TRUE	reported	igd	2	TRUE	high	0.00158894	22.7644
rs4822728	T	C	T	C	0.0705861	0.0259075	0.4374	0.481608	FALSE	FALSE	FALSE	OSCDEh	22	26495842	0.144289	0.0177448	306314	MIGRAINE	TRUE	reported	textfile	22	26891808	0.0151388	3.47848e-06	14306	ebi-a-GCST90017013	|| id:ebi-a-GCST90017013	TRUE	reported	igd	2	TRUE	high	0.00151732	21.7368
rs76022354	C	T	C	T	0.244638	-0.132934	0.0328	0.0498175	FALSE	FALSE	FALSE	OSCDEh	10	92546628	0.00181644	0.0426247	306314	MIGRAINE	TRUE	reported	textfile	10	94306385	0.0505504	1.83033e-06	14306	ebi-a-GCST90017013	|| id:ebi-a-GCST90017013	TRUE	reported	igd	2	TRUE	high	0.00163444	23.4174
rs78909003	T	C	T	C	-0.246256	0.0094665	0.0497	0.0548065	FALSE	FALSE	FALSE	OSCDEh	9	102887960	0.810904	0.0395658	306314	MIGRAINE	TRUE	reported	textfile	9	105650242	0.0503924	1.66744e-06	14306	ebi-a-GCST90017013	|| id:ebi-a-GCST90017013	TRUE	reported	igd	2	TRUE	high	0.00166648	23.8772
rs9328464	T	C	T	C	0.0723095	0.0179911	0.492	0.446214	FALSE	FALSE	FALSE	OSCDEh	6	8350684	0.31254	0.0178147	306314	MIGRAINE	TRUE	reported	textfile	6	8350917	0.0148799	1.42269e-06	14306	ebi-a-GCST90017013	|| id:ebi-a-GCST90017013	TRUE	reported	igd	2	TRUE	high	0.001648	23.6118
rs9382510	C	T	C	T	-0.093521	0.00741576	0.2455	0.264303	FALSE	FALSE	FALSE	OSCDEh	6	55583693	0.715035	0.0203115	306314	MIGRAINE	TRUE	reported	textfile	6	55448491	0.0172649	7.12049e-08	14306	ebi-a-GCST90017013	|| id:ebi-a-GCST90017013	TRUE	reported	igd	2	TRUE	high	0.00204683	29.3379
rs9895850	T	C	T	C	-0.192957	-0.0606901	0.0497	0.0441132	FALSE	FALSE	FALSE	OSCDEh	17	66538895	0.159463	0.0431381	306314	MIGRAINE	TRUE	reported	textfile	17	64535013	0.0416755	2.14062e-06	14306	ebi-a-GCST90017013	|| id:ebi-a-GCST90017013	TRUE	reported	igd	2	TRUE	high	0.0014962	21.4338
rs12513188	G	A	G	A	0.0903906	0.0158933	0.2217	0.269308	FALSE	FALSE	FALSE	f3ZF2k	4	70135074	0.423746	0.0198681	306314	MIGRAINE	TRUE	reported	textfile	4	71000791	0.0195276	4.65479e-06	14306	ebi-a-GCST90017014	|| id:ebi-a-GCST90017014	TRUE	reported	igd	2	TRUE	high	0.00149548	21.4234
rs17586763	T	C	T	C	-0.227285	0.0216689	0.0179	0.051038	FALSE	FALSE	FALSE	f3ZF2k	13	50357927	0.594695	0.0407276	306314	MIGRAINE	TRUE	reported	textfile	13	50932063	0.0510135	7.71951e-06	14306	ebi-a-GCST90017014	|| id:ebi-a-GCST90017014	TRUE	reported	igd	2	TRUE	high	0.00138564	19.8477
rs1926302	G	A	G	A	-0.107972	-0.00318104	0.1531	0.224498	FALSE	FALSE	FALSE	f3ZF2k	1	64687657	0.880676	0.0211911	306314	MIGRAINE	TRUE	reported	textfile	1	65153340	0.0231421	7.50136e-06	14306	ebi-a-GCST90017014	|| id:ebi-a-GCST90017014	TRUE	reported	igd	2	TRUE	high	0.00151928	21.7649
rs34187114	C	A	C	A	-0.104505	-0.0233225	0.166	0.111789	FALSE	FALSE	FALSE	f3ZF2k	8	137611390	0.41021	0.0283203	306314	MIGRAINE	TRUE	reported	textfile	8	138623633	0.022601	5.13499e-06	14306	ebi-a-GCST90017014	|| id:ebi-a-GCST90017014	TRUE	reported	igd	2	TRUE	high	0.00149229	21.3776
rs35228298	G	A	G	A	0.0934832	-0.0410461	0.2465	0.16024	FALSE	FALSE	FALSE	f3ZF2k	3	85343732	0.0911675	0.0242981	306314	MIGRAINE	TRUE	reported	textfile	3	85392882	0.0202886	7.29844e-06	14306	ebi-a-GCST90017014	|| id:ebi-a-GCST90017014	TRUE	reported	igd	2	TRUE	high	0.00148184	21.2277
rs4541991	T	C	T	C	-0.0927334	0.0287174	0.2356	0.322571	FALSE	FALSE	FALSE	f3ZF2k	9	102242553	0.128607	0.0188978	306314	MIGRAINE	TRUE	reported	textfile	9	105004835	0.0194435	2.10092e-06	14306	ebi-a-GCST90017014	|| id:ebi-a-GCST90017014	TRUE	reported	igd	2	TRUE	high	0.00158751	22.7438
rs607782	C	T	C	T	0.0854214	0.014968	0.6183	0.611382	FALSE	FALSE	FALSE	f3ZF2k	6	4148375	0.416482	0.0184213	306314	MIGRAINE	TRUE	reported	textfile	6	4148609	0.0172515	7.19449e-07	14306	ebi-a-GCST90017014	|| id:ebi-a-GCST90017014	TRUE	reported	igd	2	TRUE	high	0.00171087	24.5143
rs62113381	T	C	T	C	-0.105447	-0.00027452	0.159	0.131156	FALSE	FALSE	FALSE	f3ZF2k	19	7603339	0.99167	0.0262956	306314	MIGRAINE	TRUE	reported	textfile	19	7668225	0.0232029	5.53886e-06	14306	ebi-a-GCST90017014	|| id:ebi-a-GCST90017014	TRUE	reported	igd	2	TRUE	high	0.00144158	20.6501
rs73011279	T	C	T	C	-0.0961669	-0.0244765	0.2078	0.234313	FALSE	FALSE	FALSE	f3ZF2k	19	14909283	0.247226	0.021153	306314	MIGRAINE	TRUE	reported	textfile	19	15020095	0.0199336	1.36044e-06	14306	ebi-a-GCST90017014	|| id:ebi-a-GCST90017014	TRUE	reported	igd	2	TRUE	high	0.00162426	23.2712
rs75764681	T	C	T	C	-0.283103	-0.082181	0.0626	0.0452444	FALSE	FALSE	FALSE	f3ZF2k	10	4452438	0.0562859	0.0430533	306314	MIGRAINE	TRUE	reported	textfile	10	4494630	0.0598999	1.94272e-06	14306	ebi-a-GCST90017014	|| id:ebi-a-GCST90017014	TRUE	reported	igd	2	TRUE	high	0.00155898	22.3345
rs8113760	G	A	G	A	0.078999	-0.0198962	0.3519	0.31154	FALSE	FALSE	FALSE	f3ZF2k	19	43347783	0.300475	0.0192157	306314	MIGRAINE	TRUE	reported	textfile	19	43851935	0.01734	4.62392e-06	14306	ebi-a-GCST90017014	|| id:ebi-a-GCST90017014	TRUE	reported	igd	2	TRUE	high	0.00144876	20.7532
rs10885477	T	C	T	C	-0.135137	-0.0163009	0.0616	0.0498087	FALSE	FALSE	FALSE	OhICLb	10	113572654	0.692827	0.0412659	306314	MIGRAINE	TRUE	reported	textfile	10	115332413	0.0301894	8.59825e-06	14306	ebi-a-GCST90017015	|| id:ebi-a-GCST90017015	TRUE	reported	igd	2	TRUE	high	0.00139866	20.0345
rs11080063	G	A	G	A	-0.0665238	-0.00824479	0.4662	0.406153	FALSE	FALSE	FALSE	OhICLb	17	28462253	0.647902	0.0180538	306314	MIGRAINE	TRUE	reported	textfile	17	26789271	0.0149837	6.66884e-06	14306	ebi-a-GCST90017015	|| id:ebi-a-GCST90017015	TRUE	reported	igd	2	TRUE	high	0.00137594	19.7086
rs111745969	A	G	A	G	0.120677	0.0258696	0.0795	0.137041	FALSE	FALSE	FALSE	OhICLb	15	92566992	0.316228	0.0258118	306314	MIGRAINE	TRUE	reported	textfile	15	93110222	0.0265781	3.70775e-06	14306	ebi-a-GCST90017015	|| id:ebi-a-GCST90017015	TRUE	reported	igd	2	TRUE	high	0.00143899	20.613
rs113593397	A	G	A	G	-0.128935	0.0348969	0.1024	0.0965087	FALSE	FALSE	FALSE	OhICLb	8	122961600	0.245693	0.0300609	306314	MIGRAINE	TRUE	reported	textfile	8	123973840	0.0282526	9.35729e-06	14306	ebi-a-GCST90017015	|| id:ebi-a-GCST90017015	TRUE	reported	igd	2	TRUE	high	0.0014537	20.824
rs116500994	G	T	G	T	-0.13755	0.0278111	0.0517	0.0465047	FALSE	FALSE	FALSE	OhICLb	13	81111408	0.507828	0.0419967	306314	MIGRAINE	TRUE	reported	textfile	13	81685543	0.0293386	2.34477e-06	14306	ebi-a-GCST90017015	|| id:ebi-a-GCST90017015	TRUE	reported	igd	2	TRUE	high	0.00153411	21.9777
rs12701617	A	G	A	G	-0.0660617	0.0313666	0.4583	0.465287	FALSE	FALSE	FALSE	OhICLb	7	38253256	0.0781304	0.0178054	306314	MIGRAINE	TRUE	reported	textfile	7	38292857	0.0149427	9.51853e-06	14306	ebi-a-GCST90017015	|| id:ebi-a-GCST90017015	TRUE	reported	igd	2	TRUE	high	0.00136436	19.5425
rs1867876	T	C	T	C	0.0842919	0.0282059	0.2942	0.298208	FALSE	FALSE	FALSE	OhICLb	11	18746521	0.144212	0.0193153	306314	MIGRAINE	TRUE	reported	textfile	11	18768068	0.0162192	2.7388e-07	14306	ebi-a-GCST90017015	|| id:ebi-a-GCST90017015	TRUE	reported	igd	2	TRUE	high	0.00188441	27.0055
rs4146507	C	T	C	T	0.079488	0.0370501	0.2217	0.243713	FALSE	FALSE	FALSE	OhICLb	5	106873392	0.0728568	0.0206553	306314	MIGRAINE	TRUE	reported	textfile	5	106209093	0.0177002	7.2297e-06	14306	ebi-a-GCST90017015	|| id:ebi-a-GCST90017015	TRUE	reported	igd	2	TRUE	high	0.00140772	20.1644
rs73139538	G	A	G	A	-0.148594	-0.0300538	0.0527	0.0292128	FALSE	FALSE	FALSE	OhICLb	7	63862767	0.570763	0.0530117	306314	MIGRAINE	TRUE	reported	textfile	7	63323145	0.0327469	7.77177e-06	14306	ebi-a-GCST90017015	|| id:ebi-a-GCST90017015	TRUE	reported	igd	2	TRUE	high	0.00143721	20.5874
rs77293403	A	G	A	G	0.164556	-0.0156672	0.0457	0.0356337	FALSE	FALSE	FALSE	OhICLb	5	78092582	0.749014	0.0489693	306314	MIGRAINE	TRUE	reported	textfile	5	77388406	0.0341775	1.77468e-06	14306	ebi-a-GCST90017015	|| id:ebi-a-GCST90017015	TRUE	reported	igd	2	TRUE	high	0.0016178	23.1785
rs80149660	C	T	C	T	-0.232987	-0.00088352	0.0586	0.0435011	FALSE	FALSE	FALSE	OhICLb	10	128110018	0.983783	0.0434655	306314	MIGRAINE	TRUE	reported	textfile	10	129908282	0.0519183	6.04213e-06	14306	ebi-a-GCST90017015	|| id:ebi-a-GCST90017015	TRUE	reported	igd	2	TRUE	high	0.0014057	20.1355
rs9500080	C	T	C	T	0.0926764	0.00179692	0.2346	0.172903	FALSE	FALSE	FALSE	OhICLb	6	105289447	0.939316	0.0236035	306314	MIGRAINE	TRUE	reported	textfile	6	105737322	0.0178886	4.08517e-07	14306	ebi-a-GCST90017015	|| id:ebi-a-GCST90017015	TRUE	reported	igd	2	TRUE	high	0.00187264	26.8364
rs9529719	C	T	C	T	-0.074038	0.0187646	0.675	0.675611	FALSE	FALSE	FALSE	OhICLb	13	70282384	0.323217	0.0189951	306314	MIGRAINE	TRUE	reported	textfile	13	70856516	0.0160494	5.96664e-06	14306	ebi-a-GCST90017015	|| id:ebi-a-GCST90017015	TRUE	reported	igd	2	TRUE	high	0.00148535	21.278
rs967319	T	C	T	C	0.0788638	0.0212188	0.2465	0.239054	FALSE	FALSE	FALSE	OhICLb	3	60629947	0.304257	0.020654	306314	MIGRAINE	TRUE	reported	textfile	3	60615680	0.0176744	8.38147e-06	14306	ebi-a-GCST90017015	|| id:ebi-a-GCST90017015	TRUE	reported	igd	2	TRUE	high	0.00138977	19.907
rs10048062	C	T	C	T	-0.147352	0.00739923	0.1074	0.0895253	FALSE	FALSE	FALSE	oExvBY	15	97933690	0.814804	0.0315892	306314	MIGRAINE	TRUE	reported	textfile	15	98476920	0.0336531	8.58875e-06	14306	ebi-a-GCST90017016	|| id:ebi-a-GCST90017016	TRUE	reported	igd	2	TRUE	high	0.00133833	19.1691
rs12452946	A	G	A	G	-0.105833	-0.0185391	0.501	0.49787	FALSE	FALSE	FALSE	oExvBY	17	17349974	0.294823	0.0176967	306314	MIGRAINE	TRUE	reported	textfile	17	17253288	0.0228941	3.80391e-06	14306	ebi-a-GCST90017016	|| id:ebi-a-GCST90017016	TRUE	reported	igd	2	TRUE	high	0.00149152	21.3665
rs1484873	G	A	G	A	0.227831	-0.0114051	0.9314	0.847534	FALSE	FALSE	FALSE	oExvBY	18	45627020	0.643422	0.0246374	306314	MIGRAINE	TRUE	reported	textfile	18	43206985	0.046335	2.55918e-06	14306	ebi-a-GCST90017016	|| id:ebi-a-GCST90017016	TRUE	reported	igd	2	TRUE	high	0.00168716	24.1739
rs17167098	G	A	G	A	-0.169366	-0.0323696	0.1133	0.136569	FALSE	FALSE	FALSE	oExvBY	7	133469602	0.211459	0.0259048	306314	MIGRAINE	TRUE	reported	textfile	7	133154356	0.0352068	1.12323e-06	14306	ebi-a-GCST90017016	|| id:ebi-a-GCST90017016	TRUE	reported	igd	2	TRUE	high	0.00161502	23.1387
rs2154047	A	C	A	C	0.192557	0.00734275	0.9324	0.911206	FALSE	FALSE	FALSE	oExvBY	14	94986460	0.815899	0.0315379	306314	MIGRAINE	TRUE	reported	textfile	14	95452797	0.0420093	9.97034e-06	14306	ebi-a-GCST90017016	|| id:ebi-a-GCST90017016	TRUE	reported	igd	2	TRUE	high	0.00146647	21.0071
rs36081916	T	C	T	C	-0.18123	-0.0186249	0.1113	0.0886494	FALSE	FALSE	FALSE	oExvBY	7	93898102	0.552128	0.0313248	306314	MIGRAINE	TRUE	reported	textfile	7	93527414	0.0402987	4.70046e-06	14306	ebi-a-GCST90017016	|| id:ebi-a-GCST90017016	TRUE	reported	igd	2	TRUE	high	0.00141171	20.2217
rs3791893	A	G	A	G	0.147035	0.0206875	0.1233	0.143236	FALSE	FALSE	FALSE	oExvBY	2	217954673	0.410042	0.0251116	306314	MIGRAINE	TRUE	reported	textfile	2	218819396	0.034023	9.49708e-06	14306	ebi-a-GCST90017016	|| id:ebi-a-GCST90017016	TRUE	reported	igd	2	TRUE	high	0.0013038	18.6739
rs609430	T	G	T	G	-0.112045	0.0103866	0.339	0.348185	FALSE	FALSE	FALSE	oExvBY	4	168257164	0.576054	0.0185755	306314	MIGRAINE	TRUE	reported	textfile	4	169178315	0.0239328	3.34488e-06	14306	ebi-a-GCST90017016	|| id:ebi-a-GCST90017016	TRUE	reported	igd	2	TRUE	high	0.00152973	21.9148
rs672217	G	A	G	A	0.164146	-0.038678	0.1412	0.197978	FALSE	FALSE	FALSE	oExvBY	18	62457901	0.0819257	0.0222336	306314	MIGRAINE	TRUE	reported	textfile	18	60125134	0.0349993	3.52468e-06	14306	ebi-a-GCST90017016	|| id:ebi-a-GCST90017016	TRUE	reported	igd	2	TRUE	high	0.00153517	21.9928
rs10044993	A	C	A	C	-0.139547	0.00966773	0.8827	0.914216	FALSE	FALSE	FALSE	Gzl9um	5	59128613	0.762053	0.0319292	306314	MIGRAINE	TRUE	reported	textfile	5	58424440	0.0316748	8.06659e-06	14306	ebi-a-GCST90017017	|| id:ebi-a-GCST90017017	TRUE	reported	igd	2	TRUE	high	0.0013549	19.4067
rs13128780	T	C	T	C	-0.149725	0.0165716	0.1451	0.18884	FALSE	FALSE	FALSE	Gzl9um	4	165137846	0.465309	0.0226967	306314	MIGRAINE	TRUE	reported	textfile	4	166058998	0.0312777	1.74997e-06	14306	ebi-a-GCST90017017	|| id:ebi-a-GCST90017017	TRUE	reported	igd	2	TRUE	high	0.00159921	22.9118
rs13249325	T	G	T	G	-0.100023	0.0118401	0.3668	0.468317	FALSE	FALSE	FALSE	Gzl9um	8	14996016	0.505517	0.0177824	306314	MIGRAINE	TRUE	reported	textfile	8	14853525	0.0225883	9.6917e-06	14306	ebi-a-GCST90017017	|| id:ebi-a-GCST90017017	TRUE	reported	igd	2	TRUE	high	0.00136874	19.6052
rs17092615	G	A	G	A	0.152235	-0.0165613	0.1243	0.13836	FALSE	FALSE	FALSE	Gzl9um	14	95507282	0.515905	0.0254918	306314	MIGRAINE	TRUE	reported	textfile	14	95973619	0.0337867	7.37683e-06	14306	ebi-a-GCST90017017	|| id:ebi-a-GCST90017017	TRUE	reported	igd	2	TRUE	high	0.00141711	20.2991
rs72759041	G	T	G	T	-0.126025	-0.0105201	0.2346	0.208985	FALSE	FALSE	FALSE	Gzl9um	15	89034145	0.629908	0.0218324	306314	MIGRAINE	TRUE	reported	textfile	15	89577376	0.0282242	3.86091e-06	14306	ebi-a-GCST90017017	|| id:ebi-a-GCST90017017	TRUE	reported	igd	2	TRUE	high	0.0013917	19.9347
rs11109097	T	C	T	C	-0.0624272	0.0101395	0.6879	0.510728	FALSE	FALSE	FALSE	GGndEo	12	97534659	0.57085	0.0178891	306314	MIGRAINE	TRUE	reported	textfile	12	97928437	0.0138539	5.4949e-06	14306	ebi-a-GCST90017018	|| id:ebi-a-GCST90017018	TRUE	reported	igd	2	TRUE	high	0.00141732	20.3022
rs118030283	G	A	G	A	-0.151829	0.0144962	0.0378	0.0457075	FALSE	FALSE	FALSE	GGndEo	16	5943075	0.733348	0.0425512	306314	MIGRAINE	TRUE	reported	textfile	16	5993076	0.0324471	2.67436e-06	14306	ebi-a-GCST90017018	|| id:ebi-a-GCST90017018	TRUE	reported	igd	2	TRUE	high	0.00152818	21.8926
rs16938435	T	C	T	C	-0.112189	0.0360884	0.0606	0.096788	FALSE	FALSE	FALSE	GGndEo	9	21502924	0.228946	0.0299967	306314	MIGRAINE	TRUE	reported	textfile	9	21502923	0.0235439	1.80098e-06	14306	ebi-a-GCST90017018	|| id:ebi-a-GCST90017018	TRUE	reported	igd	2	TRUE	high	0.00158466	22.703
rs2098844	T	C	T	C	0.0575295	0.0243865	0.5755	0.621692	FALSE	FALSE	FALSE	GGndEo	11	127833265	0.186048	0.0184417	306314	MIGRAINE	TRUE	reported	textfile	11	127703160	0.0128416	6.78875e-06	14306	ebi-a-GCST90017018	|| id:ebi-a-GCST90017018	TRUE	reported	igd	2	TRUE	high	0.00140093	20.067
rs2702387	G	A	G	A	-0.0608559	0.0184872	0.6481	0.593614	FALSE	FALSE	FALSE	GGndEo	4	178440108	0.305669	0.0180477	306314	MIGRAINE	TRUE	reported	textfile	4	179361262	0.0132145	4.25991e-06	14306	ebi-a-GCST90017018	|| id:ebi-a-GCST90017018	TRUE	reported	igd	2	TRUE	high	0.00148027	21.2052
rs4327025	G	A	G	A	-0.0810346	-0.00506482	0.1948	0.185388	FALSE	FALSE	FALSE	GGndEo	15	91903453	0.823573	0.0227171	306314	MIGRAINE	TRUE	reported	textfile	15	92446683	0.0154397	1.64327e-07	14306	ebi-a-GCST90017018	|| id:ebi-a-GCST90017018	TRUE	reported	igd	2	TRUE	high	0.00192181	27.5424
rs447950	A	G	A	G	0.0628342	-0.0099267	0.2992	0.376679	FALSE	FALSE	FALSE	GGndEo	5	149466863	0.58818	0.0183327	306314	MIGRAINE	TRUE	reported	textfile	5	148846426	0.0136652	5.6391e-06	14306	ebi-a-GCST90017018	|| id:ebi-a-GCST90017018	TRUE	reported	igd	2	TRUE	high	0.00147571	21.1397
rs478972	C	T	C	T	0.142681	-0.015888	0.9404	0.908734	FALSE	FALSE	FALSE	GGndEo	11	125793289	0.602991	0.0305478	306314	MIGRAINE	TRUE	reported	textfile	11	125663184	0.0297116	1.81991e-06	14306	ebi-a-GCST90017018	|| id:ebi-a-GCST90017018	TRUE	reported	igd	2	TRUE	high	0.00160939	23.0579
rs6062862	A	G	A	G	0.0924508	0.0291586	0.0944	0.0828254	FALSE	FALSE	FALSE	GGndEo	20	62693871	0.365451	0.0322185	306314	MIGRAINE	TRUE	reported	textfile	20	61325223	0.0204658	6.6799e-06	14306	ebi-a-GCST90017018	|| id:ebi-a-GCST90017018	TRUE	reported	igd	2	TRUE	high	0.00142438	20.4034
rs62430350	T	C	T	C	0.151096	-0.0303301	0.0577	0.0370744	FALSE	FALSE	FALSE	GGndEo	6	170609106	0.523032	0.0474888	306314	MIGRAINE	TRUE	reported	textfile	6	170918194	0.0351476	6.84227e-06	14306	ebi-a-GCST90017018	|| id:ebi-a-GCST90017018	TRUE	reported	igd	2	TRUE	high	0.00129014	18.478
rs68093214	C	T	C	T	0.0662258	0.0308602	0.2575	0.241054	FALSE	FALSE	FALSE	GGndEo	3	70608634	0.136829	0.0207435	306314	MIGRAINE	TRUE	reported	textfile	3	70657785	0.0149877	9.25763e-06	14306	ebi-a-GCST90017018	|| id:ebi-a-GCST90017018	TRUE	reported	igd	2	TRUE	high	0.00136293	19.522
rs6875660	C	T	C	T	0.0890455	0.0177076	0.1233	0.06059	FALSE	FALSE	FALSE	GGndEo	5	160259249	0.635891	0.037401	306314	MIGRAINE	TRUE	reported	textfile	5	159686256	0.0193905	3.05781e-06	14306	ebi-a-GCST90017018	|| id:ebi-a-GCST90017018	TRUE	reported	igd	2	TRUE	high	0.00147193	21.0856
rs893394	G	A	G	A	0.0583322	-0.0167839	0.4195	0.453813	FALSE	FALSE	FALSE	GGndEo	2	19855210	0.351464	0.0180132	306314	MIGRAINE	TRUE	reported	textfile	2	20054971	0.0130729	7.85037e-06	14306	ebi-a-GCST90017018	|| id:ebi-a-GCST90017018	TRUE	reported	igd	2	TRUE	high	0.00138979	19.9073
rs9348442	C	T	C	T	0.099082	-0.00872658	0.0875	0.125442	FALSE	FALSE	FALSE	GGndEo	6	10303712	0.742453	0.0265563	306314	MIGRAINE	TRUE	reported	textfile	6	10303945	0.0221625	6.25936e-06	14306	ebi-a-GCST90017018	|| id:ebi-a-GCST90017018	TRUE	reported	igd	2	TRUE	high	0.00139517	19.9844
rs10262702	T	C	T	C	0.0918017	-0.0364428	0.1292	0.124479	FALSE	FALSE	FALSE	wSktnE	7	67425856	0.174617	0.0268452	306314	MIGRAINE	TRUE	reported	textfile	7	66890843	0.0194885	2.06072e-06	14306	ebi-a-GCST90017019	|| id:ebi-a-GCST90017019	TRUE	reported	igd	2	TRUE	high	0.00154865	22.1862
rs11258178	A	G	A	G	0.0660742	0.0218443	0.4145	0.488586	FALSE	FALSE	FALSE	wSktnE	10	13082513	0.219083	0.0177745	306314	MIGRAINE	TRUE	reported	textfile	10	13124513	0.0134139	6.982e-07	14306	ebi-a-GCST90017019	|| id:ebi-a-GCST90017019	TRUE	reported	igd	2	TRUE	high	0.00169317	24.2601
rs12226153	A	G	A	G	-0.151142	0.0992341	0.0616	0.0141851	FALSE	FALSE	FALSE	wSktnE	11	94631127	0.20596	0.0784612	306314	MIGRAINE	TRUE	reported	textfile	11	94364293	0.0306922	5.12165e-07	14306	ebi-a-GCST90017019	|| id:ebi-a-GCST90017019	TRUE	reported	igd	2	TRUE	high	0.00169223	24.2468
rs17067892	C	T	C	T	0.107194	-0.0717331	0.0765	0.086707	FALSE	FALSE	FALSE	wSktnE	8	3906018	0.0219326	0.0313036	306314	MIGRAINE	TRUE	reported	textfile	8	3763540	0.0250013	6.37926e-06	14306	ebi-a-GCST90017019	|| id:ebi-a-GCST90017019	TRUE	reported	igd	2	TRUE	high	0.00128333	18.3804
rs1859797	G	A	G	A	0.060368	0.00708811	0.504	0.549263	FALSE	FALSE	FALSE	wSktnE	7	21967685	0.69024	0.0177856	306314	MIGRAINE	TRUE	reported	textfile	7	22007303	0.0131793	4.1223e-06	14306	ebi-a-GCST90017019	|| id:ebi-a-GCST90017019	TRUE	reported	igd	2	TRUE	high	0.00146445	20.9782
rs2276760	A	G	A	G	-0.0685233	-0.0291433	0.2197	0.240231	FALSE	FALSE	FALSE	wSktnE	3	150903169	0.159595	0.0207214	306314	MIGRAINE	TRUE	reported	textfile	3	150620956	0.0152546	7.84061e-06	14306	ebi-a-GCST90017019	|| id:ebi-a-GCST90017019	TRUE	reported	igd	2	TRUE	high	0.00140846	20.175
rs2731794	C	T	C	T	0.120632	0.00289067	0.0596	0.0349468	FALSE	FALSE	FALSE	wSktnE	5	17209282	0.953381	0.0494459	306314	MIGRAINE	TRUE	reported	textfile	5	17209391	0.0257529	1.91743e-06	14306	ebi-a-GCST90017019	|| id:ebi-a-GCST90017019	TRUE	reported	igd	2	TRUE	high	0.0015314	21.9388
rs2930225	T	G	T	G	-0.0729524	-0.0141441	0.7416	0.766944	FALSE	FALSE	FALSE	wSktnE	16	85294296	0.500181	0.020979	306314	MIGRAINE	TRUE	reported	textfile	16	85327902	0.0152948	1.34623e-06	14306	ebi-a-GCST90017019	|| id:ebi-a-GCST90017019	TRUE	reported	igd	2	TRUE	high	0.00158775	22.7474
rs4113676	A	C	A	C	-0.218507	0.0264232	0.0616	0.0143291	FALSE	FALSE	FALSE	wSktnE	20	6238275	0.740237	0.0796988	306314	MIGRAINE	TRUE	reported	textfile	20	6218922	0.0490152	7.41635e-06	14306	ebi-a-GCST90017019	|| id:ebi-a-GCST90017019	TRUE	reported	igd	2	TRUE	high	0.00138723	19.8705
rs4784055	T	C	T	C	-0.175324	0.0593144	0.0557	0.0501684	FALSE	FALSE	FALSE	wSktnE	16	58784866	0.14898	0.0411008	306314	MIGRAINE	TRUE	reported	textfile	16	58818770	0.038599	8.71806e-07	14306	ebi-a-GCST90017019	|| id:ebi-a-GCST90017019	TRUE	reported	igd	2	TRUE	high	0.00144008	20.6286
rs62240188	G	A	G	A	0.130074	0.0282228	0.0686	0.0933474	FALSE	FALSE	FALSE	wSktnE	3	10569458	0.354399	0.0304752	306314	MIGRAINE	TRUE	reported	textfile	3	10611142	0.0267179	2.20308e-06	14306	ebi-a-GCST90017019	|| id:ebi-a-GCST90017019	TRUE	reported	igd	2	TRUE	high	0.00165401	23.6982
rs6934519	C	T	C	T	0.0692373	0.00536276	0.2753	0.257187	FALSE	FALSE	FALSE	wSktnE	6	66490909	0.791243	0.0202601	306314	MIGRAINE	TRUE	reported	textfile	6	67200802	0.0151154	8.56959e-06	14306	ebi-a-GCST90017019	|| id:ebi-a-GCST90017019	TRUE	reported	igd	2	TRUE	high	0.00146449	20.9788
rs716604	A	G	A	G	0.0818068	0.0119148	0.1879	0.229422	FALSE	FALSE	FALSE	wSktnE	2	6373956	0.570929	0.0210254	306314	MIGRAINE	TRUE	reported	textfile	2	6514088	0.0165992	8.56624e-07	14306	ebi-a-GCST90017019	|| id:ebi-a-GCST90017019	TRUE	reported	igd	2	TRUE	high	0.00169492	24.2853
rs7170984	T	C	T	C	-0.0658116	-0.0214203	0.2903	0.282353	FALSE	FALSE	FALSE	wSktnE	15	93276506	0.276777	0.0196953	306314	MIGRAINE	TRUE	reported	textfile	15	93819735	0.0140767	2.98353e-06	14306	ebi-a-GCST90017019	|| id:ebi-a-GCST90017019	TRUE	reported	igd	2	TRUE	high	0.00152553	21.8546
rs72982915	C	T	C	T	0.183158	0.0320146	0.0457	0.0563763	FALSE	FALSE	FALSE	wSktnE	2	140140519	0.407529	0.0386533	306314	MIGRAINE	TRUE	reported	textfile	2	140898088	0.0402743	4.91157e-06	14306	ebi-a-GCST90017019	|| id:ebi-a-GCST90017019	TRUE	reported	igd	2	TRUE	high	0.00144361	20.6793
rs9823439	C	T	C	T	0.0581947	0.0184894	0.5586	0.538715	FALSE	FALSE	FALSE	wSktnE	3	17146010	0.302675	0.0179384	306314	MIGRAINE	TRUE	reported	textfile	3	17187502	0.0131455	9.85871e-06	14306	ebi-a-GCST90017019	|| id:ebi-a-GCST90017019	TRUE	reported	igd	2	TRUE	high	0.00136804	19.5953
rs1031599	T	G	T	G	0.078627	0.0259412	0.9155	0.93548	FALSE	FALSE	FALSE	uWXUZd	3	66675401	0.477006	0.036479	306314	MIGRAINE	TRUE	reported	textfile	3	66725825	0.0175644	6.31379e-06	14306	ebi-a-GCST90017020	|| id:ebi-a-GCST90017020	TRUE	reported	igd	2	TRUE	high	0.00139878	20.0362
rs12566975	T	C	T	C	-0.0468097	-0.0548247	0.493	0.4523	FALSE	FALSE	FALSE	uWXUZd	1	185122219	0.00204414	0.0177786	306314	MIGRAINE	TRUE	reported	textfile	1	185091351	0.0105787	9.57194e-06	14306	ebi-a-GCST90017020	|| id:ebi-a-GCST90017020	TRUE	reported	igd	2	TRUE	high	0.00136677	19.577
rs1528479	A	G	A	G	0.0497799	-0.0114608	0.6302	0.624252	FALSE	FALSE	FALSE	uWXUZd	2	166387541	0.532968	0.018382	306314	MIGRAINE	TRUE	reported	textfile	2	167244051	0.0111919	9.63984e-06	14306	ebi-a-GCST90017020	|| id:ebi-a-GCST90017020	TRUE	reported	igd	2	TRUE	high	0.00138096	19.7806
rs1997204	C	T	C	T	0.108075	0.0423422	0.9473	0.955302	FALSE	FALSE	FALSE	uWXUZd	12	101652817	0.325	0.0430204	306314	MIGRAINE	TRUE	reported	textfile	12	102046595	0.0242022	5.97077e-06	14306	ebi-a-GCST90017020	|| id:ebi-a-GCST90017020	TRUE	reported	igd	2	TRUE	high	0.00139193	19.9379
rs2385421	A	G	A	G	0.0746186	0.0464739	0.1044	0.119912	FALSE	FALSE	FALSE	uWXUZd	18	22163494	0.0892504	0.0273477	306314	MIGRAINE	TRUE	reported	textfile	18	19743455	0.0180734	7.13724e-06	14306	ebi-a-GCST90017020	|| id:ebi-a-GCST90017020	TRUE	reported	igd	2	TRUE	high	0.00119009	17.0433
rs3821998	C	A	C	A	-0.0864066	-0.0334873	0.0885	0.104557	FALSE	FALSE	FALSE	uWXUZd	4	38692945	0.244839	0.0287945	306314	MIGRAINE	TRUE	reported	textfile	4	38694566	0.0192519	6.72048e-06	14306	ebi-a-GCST90017020	|| id:ebi-a-GCST90017020	TRUE	reported	igd	2	TRUE	high	0.0014061	20.1412
rs4738679	A	G	A	G	0.0520267	0.01313	0.6352	0.615314	FALSE	FALSE	FALSE	uWXUZd	8	58457761	0.470439	0.0181916	306314	MIGRAINE	TRUE	reported	textfile	8	59370320	0.011404	4.41754e-06	14306	ebi-a-GCST90017020	|| id:ebi-a-GCST90017020	TRUE	reported	igd	2	TRUE	high	0.00145274	20.8103
rs6112314	A	C	A	C	-0.0561715	0.0139772	0.3966	0.33218	FALSE	FALSE	FALSE	uWXUZd	20	19320202	0.459174	0.0188828	306314	MIGRAINE	TRUE	reported	textfile	20	19300846	0.0108174	2.43215e-07	14306	ebi-a-GCST90017020	|| id:ebi-a-GCST90017020	TRUE	reported	igd	2	TRUE	high	0.00188127	26.9604
rs615997	T	C	T	C	0.0511752	0.0247667	0.499	0.510887	FALSE	FALSE	FALSE	uWXUZd	3	22996295	0.161834	0.017704	306314	MIGRAINE	TRUE	reported	textfile	3	23037786	0.0106491	2.0268e-06	14306	ebi-a-GCST90017020	|| id:ebi-a-GCST90017020	TRUE	reported	igd	2	TRUE	high	0.00161166	23.0905
rs62285313	A	G	A	G	0.0864203	-0.0536298	0.0855	0.0972911	FALSE	FALSE	FALSE	uWXUZd	3	177752244	0.0766355	0.03029	306314	MIGRAINE	TRUE	reported	textfile	3	177470032	0.0181565	1.58332e-06	14306	ebi-a-GCST90017020	|| id:ebi-a-GCST90017020	TRUE	reported	igd	2	TRUE	high	0.00158111	22.652
rs72829893	G	T	G	T	0.117472	0.0788254	0.0656	0.102292	FALSE	FALSE	FALSE	uWXUZd	17	48617179	0.00548909	0.0283868	306314	MIGRAINE	TRUE	reported	textfile	17	46694541	0.0268103	5.57763e-06	14306	ebi-a-GCST90017020	|| id:ebi-a-GCST90017020	TRUE	reported	igd	2	TRUE	high	0.00134018	19.1957
rs78068103	A	G	A	G	0.0886199	-0.00552757	0.0915	0.115637	FALSE	FALSE	FALSE	uWXUZd	17	13912842	0.84116	0.0275813	306314	MIGRAINE	TRUE	reported	textfile	17	13816159	0.0194248	3.66522e-06	14306	ebi-a-GCST90017020	|| id:ebi-a-GCST90017020	TRUE	reported	igd	2	TRUE	high	0.00145278	20.8108
rs789029	C	T	C	T	-0.0641288	-0.00553828	0.1889	0.140032	FALSE	FALSE	FALSE	uWXUZd	18	1053251	0.8287	0.0255963	306314	MIGRAINE	TRUE	reported	textfile	18	1053252	0.0137974	3.75327e-06	14306	ebi-a-GCST90017020	|| id:ebi-a-GCST90017020	TRUE	reported	igd	2	TRUE	high	0.00150778	21.5999
rs10093861	G	A	G	A	-0.0568869	0.026897	0.498	0.408328	FALSE	FALSE	FALSE	NNTKJr	8	120232167	0.13638	0.0180589	306314	MIGRAINE	TRUE	reported	textfile	8	121244406	0.0121152	3.05626e-06	14306	ebi-a-GCST90017021	|| id:ebi-a-GCST90017021	TRUE	reported	igd	2	TRUE	high	0.00153878	22.0446
rs1254846	A	G	A	G	-0.105963	-0.0301224	0.9085	0.855509	FALSE	FALSE	FALSE	NNTKJr	10	43850646	0.230623	0.025128	306314	MIGRAINE	TRUE	reported	textfile	10	44346094	0.0232501	5.59667e-06	14306	ebi-a-GCST90017021	|| id:ebi-a-GCST90017021	TRUE	reported	igd	2	TRUE	high	0.00144981	20.7682
rs1363769	C	T	C	T	0.200628	-0.0529597	0.9672	0.967664	FALSE	FALSE	FALSE	NNTKJr	19	17754496	0.300558	0.0511571	306314	MIGRAINE	TRUE	reported	textfile	19	17865305	0.0449372	1.58161e-06	14306	ebi-a-GCST90017021	|| id:ebi-a-GCST90017021	TRUE	reported	igd	2	TRUE	high	0.00139139	19.9301
rs2322265	C	T	C	T	-0.0666305	0.00154424	0.2555	0.266466	FALSE	FALSE	FALSE	NNTKJr	4	165666933	0.938905	0.0201478	306314	MIGRAINE	TRUE	reported	textfile	4	166588085	0.0141577	5.20811e-06	14306	ebi-a-GCST90017021	|| id:ebi-a-GCST90017021	TRUE	reported	igd	2	TRUE	high	0.00154586	22.1462
rs2862811	C	T	C	T	-0.0564927	-0.00470537	0.5457	0.699244	FALSE	FALSE	FALSE	NNTKJr	3	166278627	0.808545	0.0194193	306314	MIGRAINE	TRUE	reported	textfile	3	165996415	0.0121736	3.91913e-06	14306	ebi-a-GCST90017021	|| id:ebi-a-GCST90017021	TRUE	reported	igd	2	TRUE	high	0.00150306	21.5321
rs35035870	T	C	T	C	-0.190615	-0.087327	0.0358	0.0396463	FALSE	FALSE	FALSE	NNTKJr	11	3227646	0.0565366	0.0457958	306314	MIGRAINE	TRUE	reported	textfile	11	3248876	0.0414403	2.62029e-06	14306	ebi-a-GCST90017021	|| id:ebi-a-GCST90017021	TRUE	reported	igd	2	TRUE	high	0.00147675	21.1547
rs3999074	G	T	G	T	-0.0550587	-0.00236888	0.4781	0.491795	FALSE	FALSE	FALSE	NNTKJr	10	63803887	0.894067	0.0177898	306314	MIGRAINE	TRUE	reported	textfile	10	65563647	0.0121847	6.55043e-06	14306	ebi-a-GCST90017021	|| id:ebi-a-GCST90017021	TRUE	reported	igd	2	TRUE	high	0.00142523	20.4156
rs4452603	T	G	T	G	0.0604208	-0.00377527	0.2863	0.272097	FALSE	FALSE	FALSE	NNTKJr	6	71256565	0.850367	0.0200121	306314	MIGRAINE	TRUE	reported	textfile	6	71966268	0.0135965	8.98194e-06	14306	ebi-a-GCST90017021	|| id:ebi-a-GCST90017021	TRUE	reported	igd	2	TRUE	high	0.00137848	19.745
rs7249113	G	A	G	A	0.0679483	0.0128493	0.2813	0.296831	FALSE	FALSE	FALSE	NNTKJr	19	2571234	0.507943	0.0194086	306314	MIGRAINE	TRUE	reported	textfile	19	2571232	0.0133496	3.721e-07	14306	ebi-a-GCST90017021	|| id:ebi-a-GCST90017021	TRUE	reported	igd	2	TRUE	high	0.00180766	25.9036
rs72793667	A	G	A	G	-0.116881	0.0476174	0.0835	0.0400349	FALSE	FALSE	FALSE	NNTKJr	2	53719294	0.300561	0.0459969	306314	MIGRAINE	TRUE	reported	textfile	2	53946431	0.0246589	1.63422e-06	14306	ebi-a-GCST90017021	|| id:ebi-a-GCST90017021	TRUE	reported	igd	2	TRUE	high	0.00156798	22.4636
rs9308097	G	A	G	A	-0.055381	-0.0285067	0.5477	0.505869	FALSE	FALSE	FALSE	NNTKJr	4	164865326	0.107919	0.0177323	306314	MIGRAINE	TRUE	reported	textfile	4	165786478	0.0123659	7.47291e-06	14306	ebi-a-GCST90017021	|| id:ebi-a-GCST90017021	TRUE	reported	igd	2	TRUE	high	0.00140005	20.0544
rs9788306	C	T	C	T	-0.062804	-0.0136935	0.2843	0.287545	FALSE	FALSE	FALSE	NNTKJr	13	39845177	0.485164	0.0196177	306314	MIGRAINE	TRUE	reported	textfile	13	40419314	0.0130744	1.38618e-06	14306	ebi-a-GCST90017021	|| id:ebi-a-GCST90017021	TRUE	reported	igd	2	TRUE	high	0.00161032	23.0712
rs117467633	T	C	T	C	-0.169687	0.0509319	0.0626	0.0397329	FALSE	FALSE	FALSE	8z4RUg	17	21254094	0.276364	0.0467898	306314	MIGRAINE	TRUE	reported	textfile	17	21157406	0.0383169	9.13314e-06	14306	ebi-a-GCST90017022	|| id:ebi-a-GCST90017022	TRUE	reported	igd	2	TRUE	high	0.001369	19.609
rs12127733	G	A	G	A	0.115182	0.0453852	0.1779	0.178476	FALSE	FALSE	FALSE	8z4RUg	1	234021975	0.0505766	0.0232143	306314	MIGRAINE	TRUE	reported	textfile	1	234157721	0.0246006	3.10592e-06	14306	ebi-a-GCST90017022	|| id:ebi-a-GCST90017022	TRUE	reported	igd	2	TRUE	high	0.00153001	21.9188
rs12208226	C	A	C	A	-0.154739	0.0406192	0.1064	0.10568	FALSE	FALSE	FALSE	8z4RUg	6	22725679	0.155166	0.0285745	306314	MIGRAINE	TRUE	reported	textfile	6	22725908	0.0340372	9.74833e-06	14306	ebi-a-GCST90017022	|| id:ebi-a-GCST90017022	TRUE	reported	igd	2	TRUE	high	0.0014426	20.6648
rs12863463	G	A	G	A	-0.156365	0.019383	0.0547	0.0772901	FALSE	FALSE	FALSE	8z4RUg	13	46938056	0.56242	0.0334622	306314	MIGRAINE	TRUE	reported	textfile	13	47512191	0.0345372	6.03976e-06	14306	ebi-a-GCST90017022	|| id:ebi-a-GCST90017022	TRUE	reported	igd	2	TRUE	high	0.00143075	20.4948
rs17067076	G	A	G	A	-0.154631	0.0164317	0.0765	0.115182	FALSE	FALSE	FALSE	8z4RUg	18	60561853	0.55159	0.0275986	306314	MIGRAINE	TRUE	reported	textfile	18	58229086	0.0352194	5.61203e-06	14306	ebi-a-GCST90017022	|| id:ebi-a-GCST90017022	TRUE	reported	igd	2	TRUE	high	0.00134563	19.2739
rs1928659	T	C	T	C	0.102522	-0.00846497	0.2495	0.202534	FALSE	FALSE	FALSE	8z4RUg	9	29334139	0.702499	0.0221626	306314	MIGRAINE	TRUE	reported	textfile	9	29334137	0.0226445	6.17234e-06	14306	ebi-a-GCST90017022	|| id:ebi-a-GCST90017022	TRUE	reported	igd	2	TRUE	high	0.00143077	20.495
rs1929743	T	C	T	C	0.0837206	-0.00574787	0.3121	0.33605	FALSE	FALSE	FALSE	8z4RUg	13	76255426	0.759698	0.0187914	306314	MIGRAINE	TRUE	reported	textfile	13	76829562	0.0190318	9.05503e-06	14306	ebi-a-GCST90017022	|| id:ebi-a-GCST90017022	TRUE	reported	igd	2	TRUE	high	0.00135083	19.3484
rs3756315	A	G	A	G	-0.0883469	-0.00880915	0.339	0.296911	FALSE	FALSE	FALSE	8z4RUg	5	150165159	0.649413	0.0193787	306314	MIGRAINE	TRUE	reported	textfile	5	149544722	0.0188397	3.32583e-06	14306	ebi-a-GCST90017022	|| id:ebi-a-GCST90017022	TRUE	reported	igd	2	TRUE	high	0.00153479	21.9874
rs6116753	G	A	G	A	0.0994748	0.0115331	0.2396	0.178693	FALSE	FALSE	FALSE	8z4RUg	20	5350054	0.618889	0.0231856	306314	MIGRAINE	TRUE	reported	textfile	20	5330700	0.0209139	2.92247e-06	14306	ebi-a-GCST90017022	|| id:ebi-a-GCST90017022	TRUE	reported	igd	2	TRUE	high	0.00157889	22.6201
rs2861203	G	A	G	A	0.0572304	0.0268617	0.3191	0.300837	FALSE	FALSE	FALSE	c8ye9X	3	173232763	0.168198	0.019493	306314	MIGRAINE	TRUE	reported	textfile	3	172950553	0.0127279	7.36936e-06	14306	ebi-a-GCST90017023	|| id:ebi-a-GCST90017023	TRUE	reported	igd	2	TRUE	high	0.00141126	20.2153
rs72776675	T	C	T	C	-0.0647067	-0.000680296	0.175	0.170687	FALSE	FALSE	FALSE	c8ye9X	10	14095664	0.977003	0.0236	306314	MIGRAINE	TRUE	reported	textfile	10	14137663	0.014797	8.71686e-06	14306	ebi-a-GCST90017023	|| id:ebi-a-GCST90017023	TRUE	reported	igd	2	TRUE	high	0.00133491	19.1201
rs9932954	A	G	A	G	-0.0561864	0.0282738	0.4284	0.335478	FALSE	FALSE	FALSE	c8ye9X	16	1050633	0.133601	0.0188486	306314	MIGRAINE	TRUE	reported	textfile	16	1100633	0.0115984	1.24882e-06	14306	ebi-a-GCST90017023	|| id:ebi-a-GCST90017023	TRUE	reported	igd	2	TRUE	high	0.00163771	23.4642
rs10952110	G	T	G	T	0.0487709	0.00342762	0.4483	0.443492	FALSE	FALSE	FALSE	rE6iJS	7	8458292	0.847992	0.0178818	306314	MIGRAINE	TRUE	reported	textfile	7	8497922	0.0109614	9.08113e-06	14306	ebi-a-GCST90017024	|| id:ebi-a-GCST90017024	TRUE	reported	igd	2	TRUE	high	0.00138188	19.7938
rs11263806	A	G	A	G	-0.0524615	-0.0177312	0.2783	0.342433	FALSE	FALSE	FALSE	rE6iJS	17	36882840	0.343231	0.0187077	306314	MIGRAINE	TRUE	reported	textfile	17	35240097	0.0116758	5.06512e-06	14306	ebi-a-GCST90017024	|| id:ebi-a-GCST90017024	TRUE	reported	igd	2	TRUE	high	0.00140922	20.1859
rs12611395	G	A	G	A	0.0902532	-0.00476415	0.9105	0.894718	FALSE	FALSE	FALSE	rE6iJS	19	21623323	0.868975	0.0288804	306314	MIGRAINE	TRUE	reported	textfile	19	21806125	0.0199652	5.83042e-06	14306	ebi-a-GCST90017024	|| id:ebi-a-GCST90017024	TRUE	reported	igd	2	TRUE	high	0.00142639	20.4323
rs160061	G	A	G	A	-0.0513831	0.031984	0.5318	0.480067	FALSE	FALSE	FALSE	rE6iJS	5	6116546	0.0715204	0.0177476	306314	MIGRAINE	TRUE	reported	textfile	5	6116659	0.0108094	2.12197e-06	14306	ebi-a-GCST90017024	|| id:ebi-a-GCST90017024	TRUE	reported	igd	2	TRUE	high	0.00157701	22.5931
rs28540839	A	C	A	C	0.0508285	-0.0243599	0.4871	0.475302	FALSE	FALSE	FALSE	rE6iJS	8	83822845	0.170423	0.01777	306314	MIGRAINE	TRUE	reported	textfile	8	84735080	0.0110591	9.34329e-06	14306	ebi-a-GCST90017024	|| id:ebi-a-GCST90017024	TRUE	reported	igd	2	TRUE	high	0.0014744	21.121
rs2880566	T	C	T	C	0.0599578	0.00397178	0.1879	0.148161	FALSE	FALSE	FALSE	rE6iJS	17	31689634	0.874791	0.0252056	306314	MIGRAINE	TRUE	reported	textfile	17	30016653	0.0134693	5.61423e-06	14306	ebi-a-GCST90017024	|| id:ebi-a-GCST90017024	TRUE	reported	igd	2	TRUE	high	0.00138319	19.8126
rs4955932	T	C	T	C	-0.0492283	-0.00298991	0.3956	0.389614	FALSE	FALSE	FALSE	rE6iJS	3	55147348	0.870425	0.0183297	306314	MIGRAINE	TRUE	reported	textfile	3	55181375	0.0109388	7.05424e-06	14306	ebi-a-GCST90017024	|| id:ebi-a-GCST90017024	TRUE	reported	igd	2	TRUE	high	0.0014137	20.2502
rs59805249	T	C	T	C	0.0936162	-0.0607696	0.0905	0.092523	FALSE	FALSE	FALSE	rE6iJS	5	90994180	0.0449418	0.0303061	306314	MIGRAINE	TRUE	reported	textfile	5	90289997	0.0207982	9.45388e-06	14306	ebi-a-GCST90017024	|| id:ebi-a-GCST90017024	TRUE	reported	igd	2	TRUE	high	0.00141422	20.2577
rs68104925	T	C	T	C	-0.0549104	-0.0106027	0.3708	0.305467	FALSE	FALSE	FALSE	rE6iJS	14	99711344	0.581976	0.01926	306314	MIGRAINE	TRUE	reported	textfile	14	100177681	0.0115385	2.36777e-06	14306	ebi-a-GCST90017024	|| id:ebi-a-GCST90017024	TRUE	reported	igd	2	TRUE	high	0.00158054	22.6438
rs7073658	G	T	G	T	0.0499621	0.0103499	0.5954	0.51474	FALSE	FALSE	FALSE	rE6iJS	10	60415266	0.560482	0.0177794	306314	MIGRAINE	TRUE	reported	textfile	10	62175024	0.0109693	5.26914e-06	14306	ebi-a-GCST90017024	|| id:ebi-a-GCST90017024	TRUE	reported	igd	2	TRUE	high	0.00144802	20.7426
rs73044693	A	G	A	G	-0.10758	-0.0280705	0.0666	0.0710779	FALSE	FALSE	FALSE	rE6iJS	19	50752863	0.427825	0.0354015	306314	MIGRAINE	TRUE	reported	textfile	19	51256120	0.0229884	3.57256e-06	14306	ebi-a-GCST90017024	|| id:ebi-a-GCST90017024	TRUE	reported	igd	2	TRUE	high	0.00152849	21.897
rs7616165	G	T	G	T	-0.230542	0.0212028	0.0368	0.0253134	FALSE	FALSE	FALSE	rE6iJS	3	190697356	0.71771	0.058649	306314	MIGRAINE	TRUE	reported	textfile	3	190415145	0.0483465	2.77389e-06	14306	ebi-a-GCST90017024	|| id:ebi-a-GCST90017024	TRUE	reported	igd	2	TRUE	high	0.00158695	22.7358
rs76193507	A	G	A	G	-0.22973	-0.00365208	0.0567	0.0855351	FALSE	FALSE	FALSE	rE6iJS	3	162032193	0.907599	0.0314652	306314	MIGRAINE	TRUE	reported	textfile	3	161749981	0.0499776	2.93089e-06	14306	ebi-a-GCST90017024	|| id:ebi-a-GCST90017024	TRUE	reported	igd	2	TRUE	high	0.00147477	21.1263
rs7832116	A	G	A	G	-0.0714756	0.0254025	0.1461	0.128332	FALSE	FALSE	FALSE	rE6iJS	8	4985407	0.338132	0.02652	306314	MIGRAINE	TRUE	reported	textfile	8	4842929	0.0151703	3.57084e-06	14306	ebi-a-GCST90017024	|| id:ebi-a-GCST90017024	TRUE	reported	igd	2	TRUE	high	0.0015493	22.1956
rs954878	A	G	A	G	-0.0520656	0.0326816	0.4503	0.371347	FALSE	FALSE	FALSE	rE6iJS	1	54112728	0.0757914	0.0184055	306314	MIGRAINE	TRUE	reported	textfile	1	54578401	0.0109082	1.78201e-06	14306	ebi-a-GCST90017024	|| id:ebi-a-GCST90017024	TRUE	reported	igd	2	TRUE	high	0.00158996	22.779
rs12131224	C	T	C	T	0.117095	0.0684223	0.1163	0.109131	FALSE	FALSE	FALSE	zyEu0G	1	166230125	0.0162783	0.0284782	306314	MIGRAINE	TRUE	reported	textfile	1	166199362	0.02591	7.39861e-06	14306	ebi-a-GCST90017025	|| id:ebi-a-GCST90017025	TRUE	reported	igd	2	TRUE	high	0.00142562	20.4212
rs2050911	G	A	G	A	0.0751466	-0.0154419	0.3042	0.338107	FALSE	FALSE	FALSE	zyEu0G	1	81918723	0.408839	0.0186962	306314	MIGRAINE	TRUE	reported	textfile	1	82384407	0.0153934	1.10647e-06	14306	ebi-a-GCST90017025	|| id:ebi-a-GCST90017025	TRUE	reported	igd	2	TRUE	high	0.00166306	23.8281
rs2371284	C	T	C	T	0.0761893	0.00752943	0.7773	0.767997	FALSE	FALSE	FALSE	zyEu0G	12	55862478	0.720829	0.0210701	306314	MIGRAINE	TRUE	reported	textfile	12	56256262	0.0170127	7.55962e-06	14306	ebi-a-GCST90017025	|| id:ebi-a-GCST90017025	TRUE	reported	igd	2	TRUE	high	0.00139996	20.0531
rs437876	T	C	T	C	0.0784637	0.0119522	0.3728	0.35441	FALSE	FALSE	FALSE	zyEu0G	3	42526948	0.52053	0.0186019	306314	MIGRAINE	TRUE	reported	textfile	3	42568440	0.0144768	7.16556e-08	14306	ebi-a-GCST90017025	|| id:ebi-a-GCST90017025	TRUE	reported	igd	2	TRUE	high	0.0020492	29.3719
rs4981345	T	C	T	C	-0.0681973	0.00556567	0.3509	0.328123	FALSE	FALSE	FALSE	zyEu0G	14	20987814	0.767614	0.0188349	306314	MIGRAINE	TRUE	reported	textfile	14	21455973	0.0149831	6.08597e-06	14306	ebi-a-GCST90017025	|| id:ebi-a-GCST90017025	TRUE	reported	igd	2	TRUE	high	0.00144605	20.7143
rs573933	T	C	T	C	-0.107898	-0.0105611	0.1024	0.107591	FALSE	FALSE	FALSE	zyEu0G	9	14477853	0.712819	0.0286929	306314	MIGRAINE	TRUE	reported	textfile	9	14477851	0.0232346	3.10506e-06	14306	ebi-a-GCST90017025	|| id:ebi-a-GCST90017025	TRUE	reported	igd	2	TRUE	high	0.00150516	21.5623
rs62496417	T	G	T	G	-0.0748504	-0.00385415	0.2714	0.215084	FALSE	FALSE	FALSE	zyEu0G	7	97336192	0.858168	0.0215668	306314	MIGRAINE	TRUE	reported	textfile	7	96965504	0.0165681	5.87503e-06	14306	ebi-a-GCST90017025	|| id:ebi-a-GCST90017025	TRUE	reported	igd	2	TRUE	high	0.00142464	20.4071
rs7341608	T	C	T	C	-0.0784757	-0.0306475	0.1899	0.135063	FALSE	FALSE	FALSE	zyEu0G	8	55926941	0.241226	0.0261514	306314	MIGRAINE	TRUE	reported	textfile	8	56839500	0.0177648	9.48135e-06	14306	ebi-a-GCST90017025	|| id:ebi-a-GCST90017025	TRUE	reported	igd	2	TRUE	high	0.0013622	19.5114
rs74034332	G	A	G	A	0.168045	0.0123272	0.0457	0.0611773	FALSE	FALSE	FALSE	zyEu0G	16	79058462	0.738042	0.0368584	306314	MIGRAINE	TRUE	reported	textfile	16	79092359	0.0382637	3.3335e-06	14306	ebi-a-GCST90017025	|| id:ebi-a-GCST90017025	TRUE	reported	igd	2	TRUE	high	0.0013464	19.2849
rs78848836	A	G	A	G	-0.118868	0.0240934	0.0835	0.102595	FALSE	FALSE	FALSE	zyEu0G	1	53307576	0.408688	0.0291615	306314	MIGRAINE	TRUE	reported	textfile	1	53773248	0.0259753	3.38174e-06	14306	ebi-a-GCST90017025	|| id:ebi-a-GCST90017025	TRUE	reported	igd	2	TRUE	high	0.00146169	20.9386
rs8104225	A	G	A	G	0.0892098	0.00655532	0.1491	0.21839	FALSE	FALSE	FALSE	zyEu0G	19	13852110	0.76098	0.0215498	306314	MIGRAINE	TRUE	reported	textfile	19	13962924	0.0197665	8.04211e-06	14306	ebi-a-GCST90017025	|| id:ebi-a-GCST90017025	TRUE	reported	igd	2	TRUE	high	0.00142177	20.366
rs9403580	C	T	C	T	0.107801	0.0462712	0.1093	0.130142	FALSE	FALSE	FALSE	zyEu0G	6	144685644	0.0794475	0.0263818	306314	MIGRAINE	TRUE	reported	textfile	6	145006780	0.0229777	3.46785e-06	14306	ebi-a-GCST90017025	|| id:ebi-a-GCST90017025	TRUE	reported	igd	2	TRUE	high	0.0015362	22.0076
rs985416	T	C	T	C	-0.0970258	0.03003	0.7942	0.819834	FALSE	FALSE	FALSE	zyEu0G	3	148551296	0.193913	0.0231161	306314	MIGRAINE	TRUE	reported	textfile	3	148269083	0.0181807	1.45589e-07	14306	ebi-a-GCST90017025	|| id:ebi-a-GCST90017025	TRUE	reported	igd	2	TRUE	high	0.00198688	28.4769
rs11128180	A	G	A	G	0.0648288	0.0185655	0.2237	0.232546	FALSE	FALSE	FALSE	OElT2Z	3	70543064	0.375032	0.0209286	306314	MIGRAINE	TRUE	reported	textfile	3	70592215	0.0140126	4.51742e-06	14306	ebi-a-GCST90017026	|| id:ebi-a-GCST90017026	TRUE	reported	igd	2	TRUE	high	0.00149393	21.4012
rs12072562	T	C	T	C	0.133104	0.00954124	0.0517	0.0395422	FALSE	FALSE	FALSE	OElT2Z	1	104744847	0.835184	0.0458585	306314	MIGRAINE	TRUE	reported	textfile	1	105287469	0.0303566	7.07375e-06	14306	ebi-a-GCST90017026	|| id:ebi-a-GCST90017026	TRUE	reported	igd	2	TRUE	high	0.00134207	19.2227
rs12673420	G	A	G	A	0.0554351	-0.00374934	0.4414	0.498772	FALSE	FALSE	FALSE	OElT2Z	7	71838022	0.832653	0.0177442	306314	MIGRAINE	TRUE	reported	textfile	7	71303007	0.0118375	2.98078e-06	14306	ebi-a-GCST90017026	|| id:ebi-a-GCST90017026	TRUE	reported	igd	2	TRUE	high	0.00153062	21.9275
rs12747809	A	G	A	G	0.062197	0.00549293	0.66	0.716755	FALSE	FALSE	FALSE	OElT2Z	1	240195789	0.781257	0.0197815	306314	MIGRAINE	TRUE	reported	textfile	1	240359089	0.0125685	8.64868e-07	14306	ebi-a-GCST90017026	|| id:ebi-a-GCST90017026	TRUE	reported	igd	2	TRUE	high	0.00170888	24.4856
rs12894272	G	A	G	A	-0.0579792	-0.00175816	0.6998	0.663479	FALSE	FALSE	FALSE	OElT2Z	14	40067277	0.925057	0.0186909	306314	MIGRAINE	TRUE	reported	textfile	14	40536481	0.0125229	4.3395e-06	14306	ebi-a-GCST90017026	|| id:ebi-a-GCST90017026	TRUE	reported	igd	2	TRUE	high	0.00149612	21.4326
rs233486	G	A	G	A	0.0799088	0.00470642	0.8757	0.859723	FALSE	FALSE	FALSE	OElT2Z	6	14817353	0.854733	0.0257065	306314	MIGRAINE	TRUE	reported	textfile	6	14817584	0.017766	6.28463e-06	14306	ebi-a-GCST90017026	|| id:ebi-a-GCST90017026	TRUE	reported	igd	2	TRUE	high	0.00141214	20.2278
rs2444793	T	C	T	C	0.0542433	-0.0168384	0.5298	0.613371	FALSE	FALSE	FALSE	OElT2Z	6	80609119	0.35478	0.0181967	306314	MIGRAINE	TRUE	reported	textfile	6	81318836	0.0118188	4.77079e-06	14306	ebi-a-GCST90017026	|| id:ebi-a-GCST90017026	TRUE	reported	igd	2	TRUE	high	0.00147024	21.0613
rs2726805	A	G	A	G	0.0548397	-0.00577073	0.4085	0.47045	FALSE	FALSE	FALSE	OElT2Z	4	182326448	0.747317	0.0179116	306314	MIGRAINE	TRUE	reported	textfile	4	183247601	0.0120844	6.30406e-06	14306	ebi-a-GCST90017026	|| id:ebi-a-GCST90017026	TRUE	reported	igd	2	TRUE	high	0.00143746	20.5911
rs2882478	G	A	G	A	-0.0577091	-0.0387687	0.4553	0.534681	FALSE	FALSE	FALSE	OElT2Z	2	49677451	0.0299282	0.0178572	306314	MIGRAINE	TRUE	reported	textfile	2	49904589	0.0118338	1.20812e-06	14306	ebi-a-GCST90017026	|| id:ebi-a-GCST90017026	TRUE	reported	igd	2	TRUE	high	0.00165959	23.7782
rs35182105	A	G	A	G	-0.109724	0.0578219	0.0726	0.0545126	FALSE	FALSE	FALSE	OElT2Z	12	24419403	0.139872	0.0391677	306314	MIGRAINE	TRUE	reported	textfile	12	24572337	0.024221	4.86508e-06	14306	ebi-a-GCST90017026	|| id:ebi-a-GCST90017026	TRUE	reported	igd	2	TRUE	high	0.00143245	20.5191
rs6656451	T	C	T	C	0.05436	0.0248111	0.5606	0.530145	FALSE	FALSE	FALSE	OElT2Z	1	65524739	0.162651	0.0177704	306314	MIGRAINE	TRUE	reported	textfile	1	65990422	0.011947	5.56775e-06	14306	ebi-a-GCST90017026	|| id:ebi-a-GCST90017026	TRUE	reported	igd	2	TRUE	high	0.00144509	20.7005
rs7629954	A	G	A	G	0.108441	-0.0436226	0.0686	0.0450512	FALSE	FALSE	FALSE	OElT2Z	3	154524617	0.318443	0.0437248	306314	MIGRAINE	TRUE	reported	textfile	3	154242406	0.023825	5.77218e-06	14306	ebi-a-GCST90017026	|| id:ebi-a-GCST90017026	TRUE	reported	igd	2	TRUE	high	0.00144602	20.7138
rs10741777	T	C	T	C	-0.0973842	-0.000759546	0.2614	0.307786	FALSE	FALSE	FALSE	wZk8bA	11	19551010	0.968443	0.019199	306314	MIGRAINE	TRUE	reported	textfile	11	19572557	0.0194791	7.68652e-07	14306	ebi-a-GCST90017027	|| id:ebi-a-GCST90017027	TRUE	reported	igd	2	TRUE	high	0.00174407	24.9907
rs10793103	T	C	T	C	-0.0974344	-0.042806	0.6958	0.55135	FALSE	FALSE	FALSE	wZk8bA	11	74680730	0.0164017	0.0178369	306314	MIGRAINE	TRUE	reported	textfile	11	74391775	0.0181279	9.34932e-08	14306	ebi-a-GCST90017027	|| id:ebi-a-GCST90017027	TRUE	reported	igd	2	TRUE	high	0.00201528	28.8848
rs10801803	G	A	G	A	-0.117029	-0.030934	0.162	0.141751	FALSE	FALSE	FALSE	wZk8bA	1	90353314	0.218512	0.0251395	306314	MIGRAINE	TRUE	reported	textfile	1	90818872	0.0243085	1.4003e-06	14306	ebi-a-GCST90017027	|| id:ebi-a-GCST90017027	TRUE	reported	igd	2	TRUE	high	0.00161752	23.1745
rs13024781	T	C	T	C	-0.0798769	-0.011151	0.503	0.52016	FALSE	FALSE	FALSE	wZk8bA	2	167772361	0.531119	0.0178045	306314	MIGRAINE	TRUE	reported	textfile	2	168628871	0.0168846	2.29166e-06	14306	ebi-a-GCST90017027	|| id:ebi-a-GCST90017027	TRUE	reported	igd	2	TRUE	high	0.00156194	22.3769
rs57091572	A	G	A	G	-0.110443	0.0185645	0.1402	0.131383	FALSE	FALSE	FALSE	wZk8bA	6	80505086	0.480215	0.0262969	306314	MIGRAINE	TRUE	reported	textfile	6	81214803	0.0235801	2.85825e-06	14306	ebi-a-GCST90017027	|| id:ebi-a-GCST90017027	TRUE	reported	igd	2	TRUE	high	0.00153109	21.9343
rs61944774	A	G	A	G	0.179838	-0.00177147	0.0577	0.0533084	FALSE	FALSE	FALSE	wZk8bA	12	129055273	0.96432	0.0396006	306314	MIGRAINE	TRUE	reported	textfile	12	129539818	0.0393797	6.34118e-06	14306	ebi-a-GCST90017027	|| id:ebi-a-GCST90017027	TRUE	reported	igd	2	TRUE	high	0.00145568	20.8525
rs62277846	C	T	C	T	0.102292	-0.00715815	0.2356	0.192384	FALSE	FALSE	FALSE	wZk8bA	2	227235424	0.750841	0.0225431	306314	MIGRAINE	TRUE	reported	textfile	2	228100140	0.0212319	1.58891e-06	14306	ebi-a-GCST90017027	|| id:ebi-a-GCST90017027	TRUE	reported	igd	2	TRUE	high	0.00161988	23.2084
rs67078837	T	C	T	C	-0.0845848	-0.00397255	0.4583	0.417939	FALSE	FALSE	FALSE	wZk8bA	4	113299491	0.825044	0.0179703	306314	MIGRAINE	TRUE	reported	textfile	4	114220647	0.0170693	7.68192e-07	14306	ebi-a-GCST90017027	|| id:ebi-a-GCST90017027	TRUE	reported	igd	2	TRUE	high	0.00171352	24.5523
rs75356640	G	A	G	A	0.136523	0.0253027	0.0885	0.124224	FALSE	FALSE	FALSE	wZk8bA	15	31405081	0.344287	0.0267546	306314	MIGRAINE	TRUE	reported	textfile	15	31697284	0.0303128	9.83196e-06	14306	ebi-a-GCST90017027	|| id:ebi-a-GCST90017027	TRUE	reported	igd	2	TRUE	high	0.00141588	20.2814
rs955844	A	C	A	C	0.112064	0.0407199	0.1998	0.141166	FALSE	FALSE	FALSE	wZk8bA	16	84958708	0.112085	0.0256278	306314	MIGRAINE	TRUE	reported	textfile	16	84992314	0.0228369	1.80992e-06	14306	ebi-a-GCST90017027	|| id:ebi-a-GCST90017027	TRUE	reported	igd	2	TRUE	high	0.00168039	24.0767
rs10414815	C	T	C	T	-0.10453	-0.0279563	0.8807	0.953291	FALSE	FALSE	FALSE	FUD5pa	19	42082093	0.518263	0.0432743	306314	MIGRAINE	TRUE	reported	textfile	19	42586245	0.0230253	4.23975e-06	14306	ebi-a-GCST90017028	|| id:ebi-a-GCST90017028	TRUE	reported	igd	2	TRUE	high	0.00143856	20.6068
rs11192447	A	G	A	G	0.126592	0.030448	0.0746	0.0504891	FALSE	FALSE	FALSE	FUD5pa	10	82088641	0.457124	0.0409472	306314	MIGRAINE	TRUE	reported	textfile	10	83848397	0.024345	4.68954e-07	14306	ebi-a-GCST90017028	|| id:ebi-a-GCST90017028	TRUE	reported	igd	2	TRUE	high	0.00188649	27.0354
rs12346653	C	T	C	T	0.0657686	-0.0399538	0.2744	0.209884	FALSE	FALSE	FALSE	FUD5pa	9	89652324	0.0672961	0.0218364	306314	MIGRAINE	TRUE	reported	textfile	9	92267239	0.0139569	2.70321e-06	14306	ebi-a-GCST90017028	|| id:ebi-a-GCST90017028	TRUE	reported	igd	2	TRUE	high	0.00154977	22.2023
rs17730011	G	A	G	A	-0.0702357	-0.00245249	0.2187	0.214999	FALSE	FALSE	FALSE	FUD5pa	6	84063126	0.909224	0.0215099	306314	MIGRAINE	TRUE	reported	textfile	6	84772845	0.015706	7.84603e-06	14306	ebi-a-GCST90017028	|| id:ebi-a-GCST90017028	TRUE	reported	igd	2	TRUE	high	0.00139592	19.9951
rs2833528	T	C	T	C	0.0562148	0.0374793	0.6392	0.626952	FALSE	FALSE	FALSE	FUD5pa	21	31821255	0.0417004	0.0184038	306314	MIGRAINE	TRUE	reported	textfile	21	33193567	0.0127763	9.91996e-06	14306	ebi-a-GCST90017028	|| id:ebi-a-GCST90017028	TRUE	reported	igd	2	TRUE	high	0.00135141	19.3567
rs336138	G	T	G	T	0.0779543	-0.026032	0.163	0.115286	FALSE	FALSE	FALSE	FUD5pa	5	8146258	0.349019	0.0277973	306314	MIGRAINE	TRUE	reported	textfile	5	8146371	0.0171865	7.48411e-06	14306	ebi-a-GCST90017028	|| id:ebi-a-GCST90017028	TRUE	reported	igd	2	TRUE	high	0.00143603	20.5705
rs4576377	C	A	C	A	0.0572001	0.0142289	0.6163	0.632576	FALSE	FALSE	FALSE	FUD5pa	7	81780947	0.438773	0.0183772	306314	MIGRAINE	TRUE	reported	textfile	7	81410263	0.0127043	7.63062e-06	14306	ebi-a-GCST90017028	|| id:ebi-a-GCST90017028	TRUE	reported	igd	2	TRUE	high	0.00141501	20.269
rs72894957	G	A	G	A	0.222263	-0.0465641	0.0477	0.0224919	FALSE	FALSE	FALSE	FUD5pa	2	184997864	0.435414	0.0597006	306314	MIGRAINE	TRUE	reported	textfile	2	185862591	0.0486425	5.68434e-06	14306	ebi-a-GCST90017028	|| id:ebi-a-GCST90017028	TRUE	reported	igd	2	TRUE	high	0.00145731	20.8757
rs74315802	G	T	G	T	0.0867262	-0.0358311	0.1213	0.185861	FALSE	FALSE	FALSE	FUD5pa	14	29403135	0.122598	0.0232073	306314	MIGRAINE	TRUE	reported	textfile	14	29872341	0.0183477	3.19007e-06	14306	ebi-a-GCST90017028	|| id:ebi-a-GCST90017028	TRUE	reported	igd	2	TRUE	high	0.00155934	22.3397
rs9981767	A	C	A	C	0.0655062	-0.0479724	0.3161	0.25958	FALSE	FALSE	FALSE	FUD5pa	21	42659765	0.0193691	0.0205155	306314	MIGRAINE	TRUE	reported	textfile	21	44079875	0.0131994	9.96369e-07	14306	ebi-a-GCST90017028	|| id:ebi-a-GCST90017028	TRUE	reported	igd	2	TRUE	high	0.00171866	24.6261
rs12693845	C	T	C	T	-0.0805447	0.00239304	0.3569	0.409501	FALSE	FALSE	FALSE	t1sfVi	2	198447960	0.89583	0.0182772	306314	MIGRAINE	TRUE	reported	textfile	2	199312684	0.0177429	8.96314e-06	14306	ebi-a-GCST90017030	|| id:ebi-a-GCST90017030	TRUE	reported	igd	2	TRUE	high	0.00143841	20.6046
rs1530559	G	A	G	A	0.0804001	-0.0201224	0.5676	0.462146	FALSE	FALSE	FALSE	t1sfVi	2	134998059	0.259855	0.0178591	306314	MIGRAINE	TRUE	reported	textfile	2	135755629	0.0178207	4.93106e-06	14306	ebi-a-GCST90017030	|| id:ebi-a-GCST90017030	TRUE	reported	igd	2	TRUE	high	0.00142078	20.3518
rs16861661	G	A	G	A	-0.183147	0.00300573	0.0497	0.0653143	FALSE	FALSE	FALSE	t1sfVi	1	18174965	0.932601	0.0355403	306314	MIGRAINE	TRUE	reported	textfile	1	18501459	0.038148	1.27809e-06	14306	ebi-a-GCST90017030	|| id:ebi-a-GCST90017030	TRUE	reported	igd	2	TRUE	high	0.00160857	23.046
rs62314653	C	A	C	A	0.187692	0.0235513	0.0626	0.0590891	FALSE	FALSE	FALSE	t1sfVi	4	108975306	0.533018	0.0377784	306314	MIGRAINE	TRUE	reported	textfile	4	109896462	0.0394585	2.24383e-06	14306	ebi-a-GCST90017030	|| id:ebi-a-GCST90017030	TRUE	reported	igd	2	TRUE	high	0.00157909	22.623
rs7399658	G	A	G	A	-0.107134	0.0020115	0.2157	0.182719	FALSE	FALSE	FALSE	t1sfVi	13	23260829	0.930517	0.0230691	306314	MIGRAINE	TRUE	reported	textfile	13	23834968	0.0221883	3.12097e-06	14306	ebi-a-GCST90017030	|| id:ebi-a-GCST90017030	TRUE	reported	igd	2	TRUE	high	0.00162698	23.3102
rs768253	T	G	T	G	-0.079195	-0.0263928	0.3907	0.439199	FALSE	FALSE	FALSE	t1sfVi	8	68097868	0.138724	0.0178263	306314	MIGRAINE	TRUE	reported	textfile	8	69010103	0.0171791	4.24766e-06	14306	ebi-a-GCST90017030	|| id:ebi-a-GCST90017030	TRUE	reported	igd	2	TRUE	high	0.00148331	21.2488
rs77478751	A	G	A	G	-0.219886	-0.0113162	0.0537	0.118267	FALSE	FALSE	FALSE	t1sfVi	3	173433875	0.681254	0.0275499	306314	MIGRAINE	TRUE	reported	textfile	3	173151665	0.0475759	7.32706e-06	14306	ebi-a-GCST90017030	|| id:ebi-a-GCST90017030	TRUE	reported	igd	2	TRUE	high	0.00149092	21.358
rs921925	A	C	A	C	0.0985077	-0.0197074	0.2624	0.212767	FALSE	FALSE	FALSE	t1sfVi	19	6928006	0.365417	0.0217739	306314	MIGRAINE	TRUE	reported	textfile	19	6928017	0.0203229	9.71673e-07	14306	ebi-a-GCST90017030	|| id:ebi-a-GCST90017030	TRUE	reported	igd	2	TRUE	high	0.0016396	23.4914
rs10417872	G	T	G	T	-0.118306	-0.00998139	0.7416	0.71439	FALSE	FALSE	FALSE	ql8OrP	19	28276446	0.611481	0.0196499	306314	MIGRAINE	TRUE	reported	textfile	19	28767353	0.024522	1.28677e-06	14306	ebi-a-GCST90017031	|| id:ebi-a-GCST90017031	TRUE	reported	igd	2	TRUE	high	0.00162434	23.2724
rs123059	C	T	C	T	0.13671	0.0346517	0.7783	0.780278	FALSE	FALSE	FALSE	ql8OrP	17	2796641	0.106685	0.0214792	306314	MIGRAINE	TRUE	reported	textfile	17	2699935	0.0274694	1.26561e-06	14306	ebi-a-GCST90017031	|| id:ebi-a-GCST90017031	TRUE	reported	igd	2	TRUE	high	0.00172835	24.7652
rs12621813	G	A	G	A	0.108423	-0.00717228	0.2823	0.264275	FALSE	FALSE	FALSE	ql8OrP	2	31043183	0.721293	0.0201056	306314	MIGRAINE	TRUE	reported	textfile	2	31266049	0.0239978	6.6083e-06	14306	ebi-a-GCST90017031	|| id:ebi-a-GCST90017031	TRUE	reported	igd	2	TRUE	high	0.00142483	20.4098
rs17168302	G	A	G	A	0.191857	-0.0113663	0.0656	0.107085	FALSE	FALSE	FALSE	ql8OrP	7	14610596	0.691086	0.028603	306314	MIGRAINE	TRUE	reported	textfile	7	14650221	0.0424761	6.28608e-06	14306	ebi-a-GCST90017031	|| id:ebi-a-GCST90017031	TRUE	reported	igd	2	TRUE	high	0.00142406	20.3988
rs2293361	C	T	C	T	-0.199221	0.0221383	0.0646	0.0531819	FALSE	FALSE	FALSE	ql8OrP	2	53887727	0.575261	0.0395101	306314	MIGRAINE	TRUE	reported	textfile	2	54114864	0.0430969	1.39592e-06	14306	ebi-a-GCST90017031	|| id:ebi-a-GCST90017031	TRUE	reported	igd	2	TRUE	high	0.00149146	21.3657
rs4766997	C	T	C	T	0.114599	0.0286028	0.2962	0.426221	FALSE	FALSE	FALSE	ql8OrP	12	112723633	0.109764	0.0178851	306314	MIGRAINE	TRUE	reported	textfile	12	113161438	0.023839	2.06144e-06	14306	ebi-a-GCST90017031	|| id:ebi-a-GCST90017031	TRUE	reported	igd	2	TRUE	high	0.00161275	23.106
rs55910161	C	T	C	T	0.146426	-0.00124765	0.1352	0.112117	FALSE	FALSE	FALSE	ql8OrP	10	69758887	0.964784	0.0282585	306314	MIGRAINE	TRUE	reported	textfile	10	71518643	0.0307367	2.36211e-06	14306	ebi-a-GCST90017031	|| id:ebi-a-GCST90017031	TRUE	reported	igd	2	TRUE	high	0.00158385	22.6914
rs6674304	C	T	C	T	0.200758	-0.0348009	0.0686	0.038895	FALSE	FALSE	FALSE	ql8OrP	1	116345120	0.457256	0.0468148	306314	MIGRAINE	TRUE	reported	textfile	1	116887742	0.0442121	6.1776e-06	14306	ebi-a-GCST90017031	|| id:ebi-a-GCST90017031	TRUE	reported	igd	2	TRUE	high	0.0014392	20.6159
rs11620597	T	C	T	C	0.119479	0.0116904	0.0527	0.0248598	FALSE	FALSE	FALSE	YzGy1w	13	85504955	0.84138	0.0584147	306314	MIGRAINE	TRUE	reported	textfile	13	86079090	0.0271688	7.80171e-06	14306	ebi-a-GCST90017032	|| id:ebi-a-GCST90017032	TRUE	reported	igd	2	TRUE	high	0.00135001	19.3367
rs1187983	C	T	C	T	-0.0935456	0.0319835	0.1223	0.10447	FALSE	FALSE	FALSE	YzGy1w	1	57976188	0.273331	0.0291973	306314	MIGRAINE	TRUE	reported	textfile	1	58441860	0.0193174	2.02428e-06	14306	ebi-a-GCST90017032	|| id:ebi-a-GCST90017032	TRUE	reported	igd	2	TRUE	high	0.00163651	23.4471
rs146541147	G	A	G	A	0.118845	0.124295	0.0706	0.0336926	FALSE	FALSE	FALSE	YzGy1w	19	4542085	0.0136997	0.0504229	306314	MIGRAINE	TRUE	reported	textfile	19	4542097	0.0268423	6.86294e-06	14306	ebi-a-GCST90017032	|| id:ebi-a-GCST90017032	TRUE	reported	igd	2	TRUE	high	0.00136839	19.6003
rs2724813	G	A	G	A	0.0840769	-0.00597632	0.7992	0.763144	FALSE	FALSE	FALSE	YzGy1w	10	12474925	0.77479	0.0208878	306314	MIGRAINE	TRUE	reported	textfile	10	12516924	0.0167551	6.28449e-07	14306	ebi-a-GCST90017032	|| id:ebi-a-GCST90017032	TRUE	reported	igd	2	TRUE	high	0.00175702	25.1767
rs2842896	C	T	C	T	-0.0649396	0.0224721	0.5278	0.586777	FALSE	FALSE	FALSE	YzGy1w	6	132560525	0.214942	0.0181214	306314	MIGRAINE	TRUE	reported	textfile	6	132881664	0.0131146	7.25371e-07	14306	ebi-a-GCST90017032	|| id:ebi-a-GCST90017032	TRUE	reported	igd	2	TRUE	high	0.00171099	24.5159
rs2863363	G	A	G	A	-0.0634861	-0.002563	0.6322	0.755686	FALSE	FALSE	FALSE	YzGy1w	3	166321977	0.901386	0.0206842	306314	MIGRAINE	TRUE	reported	textfile	3	166039765	0.0136323	3.11279e-06	14306	ebi-a-GCST90017032	|| id:ebi-a-GCST90017032	TRUE	reported	igd	2	TRUE	high	0.00151371	21.6849
rs3125832	A	C	A	C	0.0679323	0.0129046	0.2624	0.22688	FALSE	FALSE	FALSE	YzGy1w	1	211226838	0.544254	0.021281	306314	MIGRAINE	TRUE	reported	textfile	1	211400180	0.015012	5.02736e-06	14306	ebi-a-GCST90017032	|| id:ebi-a-GCST90017032	TRUE	reported	igd	2	TRUE	high	0.00142934	20.4746
rs61884471	G	A	G	A	0.124426	-0.00440146	0.0845	0.108966	FALSE	FALSE	FALSE	YzGy1w	11	45805010	0.877518	0.0285594	306314	MIGRAINE	TRUE	reported	textfile	11	45826561	0.0248431	1.01163e-06	14306	ebi-a-GCST90017032	|| id:ebi-a-GCST90017032	TRUE	reported	igd	2	TRUE	high	0.00175038	25.0813
rs72948274	A	C	A	C	-0.126354	0.00286242	0.0577	0.0636816	FALSE	FALSE	FALSE	YzGy1w	11	79807639	0.937117	0.036282	306314	MIGRAINE	TRUE	reported	textfile	11	79518683	0.0272212	3.25912e-06	14306	ebi-a-GCST90017032	|| id:ebi-a-GCST90017032	TRUE	reported	igd	2	TRUE	high	0.00150381	21.5428
rs8006832	G	T	G	T	-0.0952415	-0.0270873	0.1113	0.093401	FALSE	FALSE	FALSE	YzGy1w	14	21109678	0.380423	0.0308822	306314	MIGRAINE	TRUE	reported	textfile	14	21577837	0.0216699	6.58082e-06	14306	ebi-a-GCST90017032	|| id:ebi-a-GCST90017032	TRUE	reported	igd	2	TRUE	high	0.00134845	19.3143
rs10202904	G	T	G	T	0.112811	-0.0226711	0.5328	0.590482	FALSE	FALSE	FALSE	S2R33L	2	124682691	0.210582	0.0181084	306314	MIGRAINE	TRUE	reported	textfile	2	125440268	0.0239106	3.08546e-06	14306	ebi-a-GCST90017033	|| id:ebi-a-GCST90017033	TRUE	reported	igd	2	TRUE	high	0.00155356	22.2567
rs1334944	T	C	T	C	0.115197	-0.00805028	0.2853	0.277843	FALSE	FALSE	FALSE	S2R33L	10	110506288	0.683863	0.0197699	306314	MIGRAINE	TRUE	reported	textfile	10	112266046	0.0255492	7.61377e-06	14306	ebi-a-GCST90017033	|| id:ebi-a-GCST90017033	TRUE	reported	igd	2	TRUE	high	0.00141903	20.3267
rs4802933	G	A	G	A	0.135628	0.0190577	0.8221	0.768495	FALSE	FALSE	FALSE	S2R33L	19	52422567	0.363734	0.0209823	306314	MIGRAINE	TRUE	reported	textfile	19	52925820	0.0308139	9.73823e-06	14306	ebi-a-GCST90017033	|| id:ebi-a-GCST90017033	TRUE	reported	igd	2	TRUE	high	0.00135238	19.3707
rs6776814	T	C	T	C	-0.188956	-0.00821852	0.0895	0.0204462	FALSE	FALSE	FALSE	S2R33L	3	15011576	0.898574	0.064478	306314	MIGRAINE	TRUE	reported	textfile	3	15053083	0.0419905	8.04896e-06	14306	ebi-a-GCST90017033	|| id:ebi-a-GCST90017033	TRUE	reported	igd	2	TRUE	high	0.00141347	20.2469
rs76029318	T	C	T	C	0.222849	0.0661981	0.0646	0.0626934	FALSE	FALSE	FALSE	S2R33L	13	41389655	0.0742335	0.0370823	306314	MIGRAINE	TRUE	reported	textfile	13	41963791	0.0454319	1.07552e-06	14306	ebi-a-GCST90017033	|| id:ebi-a-GCST90017033	TRUE	reported	igd	2	TRUE	high	0.001679	24.0569
rs894996	C	A	C	A	0.214213	0.0406067	0.0716	0.070571	FALSE	FALSE	FALSE	S2R33L	4	103497150	0.247481	0.035112	306314	MIGRAINE	TRUE	reported	textfile	4	104418307	0.0456045	3.81566e-06	14306	ebi-a-GCST90017033	|| id:ebi-a-GCST90017033	TRUE	reported	igd	2	TRUE	high	0.00153989	22.0605
rs10093869	A	G	A	G	-0.0577795	0.00241622	0.3757	0.424301	FALSE	FALSE	FALSE	uyNwEa	8	1318658	0.892974	0.0179589	306314	MIGRAINE	TRUE	reported	textfile	8	1266824	0.0125389	3.67443e-06	14306	ebi-a-GCST90017034	|| id:ebi-a-GCST90017034	TRUE	reported	igd	2	TRUE	high	0.00148206	21.2309
rs10423795	T	C	T	C	-0.0550695	-0.00428694	0.5934	0.616908	FALSE	FALSE	FALSE	uyNwEa	19	49019831	0.814965	0.0183182	306314	MIGRAINE	TRUE	reported	textfile	19	49523088	0.0121164	6.5793e-06	14306	ebi-a-GCST90017034	|| id:ebi-a-GCST90017034	TRUE	reported	igd	2	TRUE	high	0.00144188	20.6545
rs28417404	A	G	A	G	-0.0726896	0.0581655	0.169	0.0967031	FALSE	FALSE	FALSE	uyNwEa	14	70477507	0.0538357	0.0301665	306314	MIGRAINE	TRUE	reported	textfile	14	70944224	0.0161372	3.68036e-06	14306	ebi-a-GCST90017034	|| id:ebi-a-GCST90017034	TRUE	reported	igd	2	TRUE	high	0.0014163	20.2875
rs4793970	A	G	A	G	-0.0576329	0.0318526	0.3012	0.362086	FALSE	FALSE	FALSE	uyNwEa	17	48686600	0.0852256	0.0185067	306314	MIGRAINE	TRUE	reported	textfile	17	46763962	0.0129154	6.02698e-06	14306	ebi-a-GCST90017034	|| id:ebi-a-GCST90017034	TRUE	reported	igd	2	TRUE	high	0.00138996	19.9097
rs6856150	A	G	A	G	-0.0881922	0.00580255	0.8817	0.877005	FALSE	FALSE	FALSE	uyNwEa	4	11905935	0.83052	0.0271104	306314	MIGRAINE	TRUE	reported	textfile	4	11907559	0.0194146	6.05954e-06	14306	ebi-a-GCST90017034	|| id:ebi-a-GCST90017034	TRUE	reported	igd	2	TRUE	high	0.00144032	20.6321
rs74553962	T	G	T	G	0.121449	0.00578159	0.0626	0.0762179	FALSE	FALSE	FALSE	uyNwEa	8	68765245	0.86367	0.0336718	306314	MIGRAINE	TRUE	reported	textfile	8	69677480	0.0264106	9.48681e-06	14306	ebi-a-GCST90017034	|| id:ebi-a-GCST90017034	TRUE	reported	igd	2	TRUE	high	0.00147595	21.1432
rs77779484	G	A	G	A	-0.133489	-0.0342176	0.0586	0.0605858	FALSE	FALSE	FALSE	uyNwEa	12	67262163	0.353812	0.0369033	306314	MIGRAINE	TRUE	reported	textfile	12	67655943	0.0268526	6.56251e-07	14306	ebi-a-GCST90017034	|| id:ebi-a-GCST90017034	TRUE	reported	igd	2	TRUE	high	0.00172445	24.7091
rs1035588	A	G	A	G	-0.108148	0.0164307	0.3827	0.371901	FALSE	FALSE	FALSE	5bLXDt	2	149220676	0.370646	0.0183529	306314	MIGRAINE	TRUE	reported	textfile	2	150077190	0.0236848	4.85501e-06	14306	ebi-a-GCST90017035	|| id:ebi-a-GCST90017035	TRUE	reported	igd	2	TRUE	high	0.00145528	20.8467
rs17148768	G	A	G	A	0.140434	-0.0164723	0.2117	0.167251	FALSE	FALSE	FALSE	5bLXDt	10	10735122	0.487771	0.0237402	306314	MIGRAINE	TRUE	reported	textfile	10	10777085	0.0295602	2.19842e-06	14306	ebi-a-GCST90017035	|| id:ebi-a-GCST90017035	TRUE	reported	igd	2	TRUE	high	0.00157517	22.5668
rs2759329	A	G	A	G	0.111131	0.0156026	0.66	0.631016	FALSE	FALSE	FALSE	5bLXDt	1	231824606	0.394969	0.0183422	306314	MIGRAINE	TRUE	reported	textfile	1	231960352	0.0237218	3.43202e-06	14306	ebi-a-GCST90017035	|| id:ebi-a-GCST90017035	TRUE	reported	igd	2	TRUE	high	0.00153176	21.9439
rs35225860	A	G	A	G	-0.223604	-0.00273743	0.0567	0.0393931	FALSE	FALSE	FALSE	5bLXDt	1	247478968	0.953435	0.0468782	306314	MIGRAINE	TRUE	reported	textfile	1	247642270	0.0482391	3.87044e-06	14306	ebi-a-GCST90017035	|| id:ebi-a-GCST90017035	TRUE	reported	igd	2	TRUE	high	0.00149965	21.4833
rs61090148	A	G	A	G	-0.104783	0.0057633	0.4225	0.431645	FALSE	FALSE	FALSE	5bLXDt	4	173889347	0.748226	0.0179553	306314	MIGRAINE	TRUE	reported	textfile	4	174810498	0.0231343	6.43724e-06	14306	ebi-a-GCST90017035	|| id:ebi-a-GCST90017035	TRUE	reported	igd	2	TRUE	high	0.00143195	20.512
rs62112538	C	T	C	T	-0.19943	-0.0714522	0.0805	0.11081	FALSE	FALSE	FALSE	5bLXDt	19	4925006	0.0116466	0.028324	306314	MIGRAINE	TRUE	reported	textfile	19	4925018	0.0407033	1.1882e-06	14306	ebi-a-GCST90017035	|| id:ebi-a-GCST90017035	TRUE	reported	igd	2	TRUE	high	0.00167523	24.0028
rs72691585	C	A	C	A	-0.249079	0.0478627	0.0686	0.132955	FALSE	FALSE	FALSE	5bLXDt	9	21884426	0.0650489	0.0259429	306314	MIGRAINE	TRUE	reported	textfile	9	21884425	0.0520814	2.95291e-06	14306	ebi-a-GCST90017035	|| id:ebi-a-GCST90017035	TRUE	reported	igd	2	TRUE	high	0.00159624	22.8691
rs7540303	C	T	C	T	0.108044	0.00148409	0.4215	0.365963	FALSE	FALSE	FALSE	5bLXDt	1	179660056	0.935491	0.0183361	306314	MIGRAINE	TRUE	reported	textfile	1	179629191	0.023638	5.32023e-06	14306	ebi-a-GCST90017035	|| id:ebi-a-GCST90017035	TRUE	reported	igd	2	TRUE	high	0.00145824	20.8891
rs8066522	A	G	A	G	0.106529	-0.0199167	0.6531	0.668795	FALSE	FALSE	FALSE	5bLXDt	17	61555512	0.292706	0.0189286	306314	MIGRAINE	TRUE	reported	textfile	17	59632873	0.0240379	9.70085e-06	14306	ebi-a-GCST90017035	|| id:ebi-a-GCST90017035	TRUE	reported	igd	2	TRUE	high	0.00137097	19.6373
rs9460691	C	A	C	A	0.119966	0.022688	0.2167	0.195221	FALSE	FALSE	FALSE	5bLXDt	6	10421974	0.315734	0.0226142	306314	MIGRAINE	TRUE	reported	textfile	6	10422207	0.0268645	7.2835e-06	14306	ebi-a-GCST90017035	|| id:ebi-a-GCST90017035	TRUE	reported	igd	2	TRUE	high	0.00139199	19.9388
rs11627628	T	C	T	C	0.143961	-0.00958926	0.0726	0.0757446	FALSE	FALSE	FALSE	LdXAgq	14	21011446	0.772081	0.033106	306314	MIGRAINE	TRUE	reported	textfile	14	21479605	0.0290223	1.00921e-06	14306	ebi-a-GCST90017036	|| id:ebi-a-GCST90017036	TRUE	reported	igd	2	TRUE	high	0.00171697	24.6017
rs11990279	T	C	T	C	-0.0824934	-0.00892942	0.2396	0.200377	FALSE	FALSE	FALSE	LdXAgq	8	11258805	0.688812	0.0222976	306314	MIGRAINE	TRUE	reported	textfile	8	11116314	0.0180457	4.94299e-06	14306	ebi-a-GCST90017036	|| id:ebi-a-GCST90017036	TRUE	reported	igd	2	TRUE	high	0.00145861	20.8944
rs12649930	T	G	T	G	0.121589	-0.0203133	0.0944	0.101468	FALSE	FALSE	FALSE	LdXAgq	4	3654564	0.488936	0.0293544	306314	MIGRAINE	TRUE	reported	textfile	4	3656291	0.0259612	4.09383e-06	14306	ebi-a-GCST90017036	|| id:ebi-a-GCST90017036	TRUE	reported	igd	2	TRUE	high	0.00153093	21.932
rs133832	A	C	A	C	-0.0795527	-0.0205066	0.3131	0.283432	FALSE	FALSE	FALSE	LdXAgq	22	44438827	0.300098	0.0197898	306314	MIGRAINE	TRUE	reported	textfile	22	44834707	0.0162411	1.1472e-06	14306	ebi-a-GCST90017036	|| id:ebi-a-GCST90017036	TRUE	reported	igd	2	TRUE	high	0.0016743	23.9893
rs16866406	A	G	A	G	0.0988765	-0.033371	0.1392	0.152458	FALSE	FALSE	FALSE	LdXAgq	2	178592420	0.174493	0.0245753	306314	MIGRAINE	TRUE	reported	textfile	2	179457147	0.0208795	3.07822e-06	14306	ebi-a-GCST90017036	|| id:ebi-a-GCST90017036	TRUE	reported	igd	2	TRUE	high	0.00156512	22.4226
rs16934185	A	G	A	G	-0.129568	0.00665787	0.1044	0.10249	FALSE	FALSE	FALSE	LdXAgq	9	1798324	0.818762	0.0290562	306314	MIGRAINE	TRUE	reported	textfile	9	1798324	0.028157	4.38036e-06	14306	ebi-a-GCST90017036	|| id:ebi-a-GCST90017036	TRUE	reported	igd	2	TRUE	high	0.00147796	21.172
rs234108	A	G	A	G	0.0749553	-0.00105253	0.4801	0.396535	FALSE	FALSE	FALSE	LdXAgq	1	184973539	0.953577	0.0180801	306314	MIGRAINE	TRUE	reported	textfile	1	184942671	0.0152632	9.16326e-07	14306	ebi-a-GCST90017036	|| id:ebi-a-GCST90017036	TRUE	reported	igd	2	TRUE	high	0.00168292	24.1131
rs36095275	C	T	C	T	-0.0752368	-0.0310623	0.3618	0.417182	FALSE	FALSE	FALSE	LdXAgq	14	31800923	0.0851687	0.0180443	306314	MIGRAINE	TRUE	reported	textfile	14	32270129	0.0156861	1.39627e-06	14306	ebi-a-GCST90017036	|| id:ebi-a-GCST90017036	TRUE	reported	igd	2	TRUE	high	0.00160552	23.0022
rs4506202	G	A	G	A	0.0711323	0.0104236	0.4841	0.466576	FALSE	FALSE	FALSE	LdXAgq	8	21740565	0.557882	0.0177879	306314	MIGRAINE	TRUE	reported	textfile	8	21598077	0.0152261	3.20826e-06	14306	ebi-a-GCST90017036	|| id:ebi-a-GCST90017036	TRUE	reported	igd	2	TRUE	high	0.00152327	21.8221
rs61883564	A	G	A	G	-0.101351	-0.00271789	0.1243	0.136495	FALSE	FALSE	FALSE	LdXAgq	11	79302798	0.916298	0.0258604	306314	MIGRAINE	TRUE	reported	textfile	11	79013843	0.0221016	3.38712e-06	14306	ebi-a-GCST90017036	|| id:ebi-a-GCST90017036	TRUE	reported	igd	2	TRUE	high	0.00146775	21.0256
rs75453768	G	T	G	T	0.12212	-0.0450534	0.0865	0.0972916	FALSE	FALSE	FALSE	LdXAgq	10	114710047	0.132777	0.0299709	306314	MIGRAINE	TRUE	reported	textfile	10	116469806	0.0268629	5.34737e-06	14306	ebi-a-GCST90017036	|| id:ebi-a-GCST90017036	TRUE	reported	igd	2	TRUE	high	0.00144252	20.6637
rs761240	G	T	G	T	0.17664	0.0424042	0.9334	0.949791	FALSE	FALSE	FALSE	LdXAgq	20	50891355	0.311814	0.0419252	306314	MIGRAINE	TRUE	reported	textfile	20	49507892	0.0388812	2.0384e-06	14306	ebi-a-GCST90017036	|| id:ebi-a-GCST90017036	TRUE	reported	igd	2	TRUE	high	0.00144064	20.6366
rs9393920	G	A	G	A	0.0744662	-0.00697141	0.5646	0.621254	FALSE	FALSE	FALSE	LdXAgq	6	28612816	0.702134	0.0182287	306314	MIGRAINE	TRUE	reported	textfile	6	28580593	0.0151081	9.92247e-07	14306	ebi-a-GCST90017036	|| id:ebi-a-GCST90017036	TRUE	reported	igd	2	TRUE	high	0.00169529	24.2906
rs12206468	G	A	G	A	-0.133016	0.033366	0.0636	0.0774661	FALSE	FALSE	FALSE	WEs0Ri	6	18093460	0.314813	0.0331943	306314	MIGRAINE	TRUE	reported	textfile	6	18093691	0.0269733	1.04222e-06	14306	ebi-a-GCST90017037	|| id:ebi-a-GCST90017037	TRUE	reported	igd	2	TRUE	high	0.00169701	24.3153
rs12925026	T	C	T	C	0.13559	0.000578254	0.0726	0.0562477	FALSE	FALSE	FALSE	WEs0Ri	16	89726448	0.987931	0.0382255	306314	MIGRAINE	TRUE	reported	textfile	16	89792856	0.030678	9.31022e-06	14306	ebi-a-GCST90017037	|| id:ebi-a-GCST90017037	TRUE	reported	igd	2	TRUE	high	0.00136361	19.5317
rs1954532	C	T	C	T	0.0826246	0.00726073	0.7913	0.799107	FALSE	FALSE	FALSE	WEs0Ri	14	27682209	0.744367	0.0222669	306314	MIGRAINE	TRUE	reported	textfile	14	28151415	0.0175252	2.26772e-06	14306	ebi-a-GCST90017037	|| id:ebi-a-GCST90017037	TRUE	reported	igd	2	TRUE	high	0.00155132	22.2245
rs28889936	A	C	A	C	0.114051	0.000269101	0.1083	0.0959767	FALSE	FALSE	FALSE	WEs0Ri	4	88562149	0.992798	0.0298142	306314	MIGRAINE	TRUE	reported	textfile	4	89483300	0.0252838	3.36589e-06	14306	ebi-a-GCST90017037	|| id:ebi-a-GCST90017037	TRUE	reported	igd	2	TRUE	high	0.00142029	20.3448
rs62422654	C	T	C	T	0.0898456	-0.0087747	0.1471	0.207464	FALSE	FALSE	FALSE	WEs0Ri	6	170159406	0.687519	0.0218155	306314	MIGRAINE	TRUE	reported	textfile	6	170474630	0.0198088	6.46755e-06	14306	ebi-a-GCST90017037	|| id:ebi-a-GCST90017037	TRUE	reported	igd	2	TRUE	high	0.00143594	20.5692
rs72866977	A	C	A	C	-0.130569	-0.021681	0.0696	0.0791088	FALSE	FALSE	FALSE	WEs0Ri	6	56295685	0.510862	0.0329752	306314	MIGRAINE	TRUE	reported	textfile	6	56160483	0.0281674	5.62704e-06	14306	ebi-a-GCST90017037	|| id:ebi-a-GCST90017037	TRUE	reported	igd	2	TRUE	high	0.00149974	21.4845
rs751183	C	T	C	T	0.0774322	0.0610511	0.7545	0.818297	FALSE	FALSE	FALSE	WEs0Ri	1	76337408	0.00866822	0.0232587	306314	MIGRAINE	TRUE	reported	textfile	1	76803093	0.0172216	6.85125e-06	14306	ebi-a-GCST90017037	|| id:ebi-a-GCST90017037	TRUE	reported	igd	2	TRUE	high	0.00141112	20.2132
rs8076323	A	G	A	G	0.0715392	-0.0037282	0.2575	0.32505	FALSE	FALSE	FALSE	WEs0Ri	17	14978543	0.843227	0.0188515	306314	MIGRAINE	TRUE	reported	textfile	17	14881860	0.0156539	5.61319e-06	14306	ebi-a-GCST90017037	|| id:ebi-a-GCST90017037	TRUE	reported	igd	2	TRUE	high	0.00145778	20.8825
rs10464997	G	A	G	A	0.137691	-0.0302191	0.1531	0.184939	FALSE	FALSE	FALSE	sDqVpO	8	21045182	0.184784	0.0227868	306314	MIGRAINE	TRUE	reported	textfile	8	20902693	0.0294804	3.29754e-06	14306	ebi-a-GCST90017038	|| id:ebi-a-GCST90017038	TRUE	reported	igd	2	TRUE	high	0.00152252	21.8114
rs11108500	A	G	A	G	-0.199099	-0.0282338	0.0765	0.0880151	FALSE	FALSE	FALSE	sDqVpO	12	96425426	0.373193	0.0317053	306314	MIGRAINE	TRUE	reported	textfile	12	96819204	0.0427327	3.74283e-06	14306	ebi-a-GCST90017038	|| id:ebi-a-GCST90017038	TRUE	reported	igd	2	TRUE	high	0.0015151	21.7048
rs111966731	T	C	T	C	0.213114	-0.0223559	0.0716	0.0855037	FALSE	FALSE	FALSE	sDqVpO	15	93398708	0.478695	0.0315581	306314	MIGRAINE	TRUE	reported	textfile	15	93941937	0.047162	7.29861e-06	14306	ebi-a-GCST90017038	|| id:ebi-a-GCST90017038	TRUE	reported	igd	2	TRUE	high	0.00142529	20.4164
rs12002250	A	C	A	C	0.217122	0.0363036	0.0596	0.042307	FALSE	FALSE	FALSE	sDqVpO	9	19682560	0.407763	0.0438536	306314	MIGRAINE	TRUE	reported	textfile	9	19682558	0.0466317	1.41504e-06	14306	ebi-a-GCST90017038	|| id:ebi-a-GCST90017038	TRUE	reported	igd	2	TRUE	high	0.00151311	21.6763
rs1569853	T	C	T	C	-0.138078	-0.0685545	0.1382	0.120791	FALSE	FALSE	FALSE	sDqVpO	6	38582525	0.0112915	0.0270587	306314	MIGRAINE	TRUE	reported	textfile	6	38550301	0.0296981	3.64502e-06	14306	ebi-a-GCST90017038	|| id:ebi-a-GCST90017038	TRUE	reported	igd	2	TRUE	high	0.00150875	21.6138
rs36057338	G	T	G	T	0.207847	0.0579982	0.0755	0.0332113	FALSE	FALSE	FALSE	sDqVpO	4	189014160	0.246475	0.0500435	306314	MIGRAINE	TRUE	reported	textfile	4	189935314	0.0421439	8.79812e-07	14306	ebi-a-GCST90017038	|| id:ebi-a-GCST90017038	TRUE	reported	igd	2	TRUE	high	0.00169731	24.3197
rs3862635	C	T	C	T	-0.172142	-0.0134304	0.0785	0.0896353	FALSE	FALSE	FALSE	sDqVpO	11	126712683	0.664105	0.0309277	306314	MIGRAINE	TRUE	reported	textfile	11	126582578	0.0394026	9.18692e-06	14306	ebi-a-GCST90017038	|| id:ebi-a-GCST90017038	TRUE	reported	igd	2	TRUE	high	0.00133238	19.0837
rs4428215	G	A	G	A	0.130293	0.0262963	0.2604	0.253124	FALSE	FALSE	FALSE	sDqVpO	3	172229645	0.195553	0.0203166	306314	MIGRAINE	TRUE	reported	textfile	3	171947435	0.0242237	7.51069e-08	14306	ebi-a-GCST90017038	|| id:ebi-a-GCST90017038	TRUE	reported	igd	2	TRUE	high	0.00201821	28.9268
rs6000536	C	T	C	T	-0.130992	0.00245461	0.2107	0.16932	FALSE	FALSE	FALSE	sDqVpO	22	37025428	0.917666	0.023745	306314	MIGRAINE	TRUE	reported	textfile	22	37421469	0.0253804	2.06054e-07	14306	ebi-a-GCST90017038	|| id:ebi-a-GCST90017038	TRUE	reported	igd	2	TRUE	high	0.00185852	26.6337
rs6993398	G	A	G	A	0.127217	0.0458828	0.1531	0.183676	FALSE	FALSE	FALSE	sDqVpO	8	114548460	0.0454015	0.0229309	306314	MIGRAINE	TRUE	reported	textfile	8	115560689	0.0278855	7.12771e-06	14306	ebi-a-GCST90017038	|| id:ebi-a-GCST90017038	TRUE	reported	igd	2	TRUE	high	0.00145273	20.81
rs736744	T	C	T	C	-0.117882	-0.00430088	0.5845	0.568746	FALSE	FALSE	FALSE	sDqVpO	9	84899492	0.810032	0.0178916	306314	MIGRAINE	TRUE	reported	textfile	9	87514407	0.0211262	2.57472e-08	14306	ebi-a-GCST90017038	|| id:ebi-a-GCST90017038	TRUE	reported	igd	2	TRUE	high	0.00217165	31.1309
rs115602804	G	A	G	A	0.10308	0.014282	0.0666	0.106186	FALSE	FALSE	FALSE	gZIO5z	3	191854576	0.61721	0.0285748	306314	MIGRAINE	TRUE	reported	textfile	3	191572365	0.0222736	1.93059e-06	14306	ebi-a-GCST90017039	|| id:ebi-a-GCST90017039	TRUE	reported	igd	2	TRUE	high	0.00149486	21.4145
rs4236095	A	G	A	G	-0.0761961	-0.0426763	0.8748	0.897282	FALSE	FALSE	FALSE	gZIO5z	6	47400951	0.145179	0.0292951	306314	MIGRAINE	TRUE	reported	textfile	6	47368687	0.0157042	1.93143e-06	14306	ebi-a-GCST90017039	|| id:ebi-a-GCST90017039	TRUE	reported	igd	2	TRUE	high	0.00164286	23.5382
rs60884758	C	T	C	T	-0.0702667	0.0180345	0.165	0.17734	FALSE	FALSE	FALSE	gZIO5z	9	2217340	0.435795	0.0231415	306314	MIGRAINE	TRUE	reported	textfile	9	2217340	0.0142249	5.7069e-07	14306	ebi-a-GCST90017039	|| id:ebi-a-GCST90017039	TRUE	reported	igd	2	TRUE	high	0.00170272	24.3972
rs6657302	T	C	T	C	-0.10452	0.0708777	0.0517	0.0624971	FALSE	FALSE	FALSE	gZIO5z	1	85119926	0.0504638	0.0362359	306314	MIGRAINE	TRUE	reported	textfile	1	85585609	0.0225521	9.75708e-06	14306	ebi-a-GCST90017039	|| id:ebi-a-GCST90017039	TRUE	reported	igd	2	TRUE	high	0.00149918	21.4765
rs7298818	C	T	C	T	0.0888832	0.0241752	0.0765	0.101212	FALSE	FALSE	FALSE	gZIO5z	12	56003169	0.408305	0.0292367	306314	MIGRAINE	TRUE	reported	textfile	12	56396953	0.0200902	8.53631e-06	14306	ebi-a-GCST90017039	|| id:ebi-a-GCST90017039	TRUE	reported	igd	2	TRUE	high	0.00136634	19.5709
rs10842464	C	T	C	T	0.0758215	0.00382829	0.5815	0.698457	FALSE	FALSE	FALSE	McOXgn	12	25096809	0.843349	0.0193727	306314	MIGRAINE	TRUE	reported	textfile	12	25249743	0.0172568	6.59721e-06	14306	ebi-a-GCST90017040	|| id:ebi-a-GCST90017040	TRUE	reported	igd	2	TRUE	high	0.0013476	19.3021
rs140997932	T	C	T	C	-0.162376	0.00467875	0.0646	0.0554308	FALSE	FALSE	FALSE	McOXgn	3	149581005	0.90375	0.0386913	306314	MIGRAINE	TRUE	reported	textfile	3	149298792	0.0354178	2.1112e-06	14306	ebi-a-GCST90017040	|| id:ebi-a-GCST90017040	TRUE	reported	igd	2	TRUE	high	0.00146705	21.0155
rs145020347	A	G	A	G	-0.12465	-0.0115634	0.1392	0.146795	FALSE	FALSE	FALSE	McOXgn	11	114655957	0.648651	0.0253785	306314	MIGRAINE	TRUE	reported	textfile	11	114526679	0.0262323	4.03005e-06	14306	ebi-a-GCST90017040	|| id:ebi-a-GCST90017040	TRUE	reported	igd	2	TRUE	high	0.00157583	22.5762
rs17109926	A	G	A	G	-0.0988335	-0.019905	0.1879	0.271171	FALSE	FALSE	FALSE	McOXgn	12	71584948	0.316728	0.0198811	306314	MIGRAINE	TRUE	reported	textfile	12	71978728	0.0216172	6.75274e-06	14306	ebi-a-GCST90017040	|| id:ebi-a-GCST90017040	TRUE	reported	igd	2	TRUE	high	0.00145901	20.9001
rs17785622	A	G	A	G	0.248065	0.0525298	0.0596	0.0388616	FALSE	FALSE	FALSE	McOXgn	6	82749597	0.254596	0.0461088	306314	MIGRAINE	TRUE	reported	textfile	6	83459314	0.0524304	1.92659e-06	14306	ebi-a-GCST90017040	|| id:ebi-a-GCST90017040	TRUE	reported	igd	2	TRUE	high	0.00156231	22.3823
rs2081023	A	G	A	G	-0.122561	0.0118672	0.1024	0.142089	FALSE	FALSE	FALSE	McOXgn	5	175179258	0.64045	0.0254077	306314	MIGRAINE	TRUE	reported	textfile	5	174606261	0.0236507	2.63797e-07	14306	ebi-a-GCST90017040	|| id:ebi-a-GCST90017040	TRUE	reported	igd	2	TRUE	high	0.00187363	26.8507
rs3008582	T	C	T	C	0.10572	-0.015211	0.1322	0.195269	FALSE	FALSE	FALSE	McOXgn	1	196002043	0.494951	0.0222887	306314	MIGRAINE	TRUE	reported	textfile	1	195971173	0.0227246	4.35993e-06	14306	ebi-a-GCST90017040	|| id:ebi-a-GCST90017040	TRUE	reported	igd	2	TRUE	high	0.00151059	21.6402
rs3801748	G	A	G	A	0.0779721	0.00888826	0.3459	0.361274	FALSE	FALSE	FALSE	McOXgn	7	82130192	0.630814	0.0184948	306314	MIGRAINE	TRUE	reported	textfile	7	81759508	0.0171691	5.20176e-06	14306	ebi-a-GCST90017040	|| id:ebi-a-GCST90017040	TRUE	reported	igd	2	TRUE	high	0.00143959	20.6216
rs4756632	G	T	G	T	-0.138905	0.044115	0.0934	0.129816	FALSE	FALSE	FALSE	McOXgn	11	41058153	0.0935427	0.0263059	306314	MIGRAINE	TRUE	reported	textfile	11	41079703	0.0289897	3.81751e-06	14306	ebi-a-GCST90017040	|| id:ebi-a-GCST90017040	TRUE	reported	igd	2	TRUE	high	0.00160226	22.9555
rs4767113	C	T	C	T	0.0882466	0.0306483	0.2873	0.326735	FALSE	FALSE	FALSE	McOXgn	12	113694173	0.104684	0.0188889	306314	MIGRAINE	TRUE	reported	textfile	12	114131978	0.018382	2.14358e-06	14306	ebi-a-GCST90017040	|| id:ebi-a-GCST90017040	TRUE	reported	igd	2	TRUE	high	0.0016084	23.0436
rs7240324	T	G	T	G	-0.10229	0.00828289	0.1909	0.247504	FALSE	FALSE	FALSE	McOXgn	18	71956568	0.688682	0.020674	306314	MIGRAINE	TRUE	reported	textfile	18	69623804	0.0226948	5.95895e-06	14306	ebi-a-GCST90017040	|| id:ebi-a-GCST90017040	TRUE	reported	igd	2	TRUE	high	0.00141801	20.312
rs9602779	A	C	A	C	-0.106692	-0.00879354	0.173	0.242639	FALSE	FALSE	FALSE	McOXgn	13	85588285	0.670837	0.0206907	306314	MIGRAINE	TRUE	reported	textfile	13	86162420	0.0220264	6.9274e-07	14306	ebi-a-GCST90017040	|| id:ebi-a-GCST90017040	TRUE	reported	igd	2	TRUE	high	0.00163737	23.4593
rs9900242	A	G	A	G	-0.0852967	0.016383	0.3608	0.343637	FALSE	FALSE	FALSE	McOXgn	17	71139490	0.380804	0.0186931	306314	MIGRAINE	TRUE	reported	textfile	17	69135631	0.0175212	1.14067e-06	14306	ebi-a-GCST90017040	|| id:ebi-a-GCST90017040	TRUE	reported	igd	2	TRUE	high	0.00165386	23.6961
rs10899911	A	G	A	G	-0.0717102	-0.0221428	0.2724	0.233837	FALSE	FALSE	FALSE	U7G5Ve	10	43798391	0.291164	0.0209771	306314	MIGRAINE	TRUE	reported	textfile	10	44293839	0.0148151	1.15271e-06	14306	ebi-a-GCST90017041	|| id:ebi-a-GCST90017041	TRUE	reported	igd	2	TRUE	high	0.00163502	23.4257
rs11715853	G	A	G	A	-0.0662952	0.00277506	0.3141	0.295015	FALSE	FALSE	FALSE	U7G5Ve	3	30122198	0.886549	0.0194505	306314	MIGRAINE	TRUE	reported	textfile	3	30163689	0.0146114	6.22917e-06	14306	ebi-a-GCST90017041	|| id:ebi-a-GCST90017041	TRUE	reported	igd	2	TRUE	high	0.00143694	20.5835
rs2090816	C	A	C	A	-0.0840967	-0.0269436	0.8429	0.815028	FALSE	FALSE	FALSE	U7G5Ve	6	137294455	0.245613	0.0232058	306314	MIGRAINE	TRUE	reported	textfile	6	137615592	0.0177315	2.89714e-06	14306	ebi-a-GCST90017041	|| id:ebi-a-GCST90017041	TRUE	reported	igd	2	TRUE	high	0.00156988	22.4909
rs35055552	T	C	T	C	0.109554	-0.0198152	0.0775	0.140101	FALSE	FALSE	FALSE	U7G5Ve	8	113791795	0.437685	0.0255315	306314	MIGRAINE	TRUE	reported	textfile	8	114804024	0.0235433	3.3485e-06	14306	ebi-a-GCST90017041	|| id:ebi-a-GCST90017041	TRUE	reported	igd	2	TRUE	high	0.00151129	21.6502
rs55877868	A	C	A	C	-0.104458	-0.0229066	0.0964	0.100086	FALSE	FALSE	FALSE	U7G5Ve	17	14789550	0.43571	0.0293879	306314	MIGRAINE	TRUE	reported	textfile	17	14692867	0.0228089	2.87071e-06	14306	ebi-a-GCST90017041	|| id:ebi-a-GCST90017041	TRUE	reported	igd	2	TRUE	high	0.00146393	20.9708
rs62273907	A	G	A	G	0.229468	-0.0244882	0.0497	0.0671696	FALSE	FALSE	FALSE	U7G5Ve	3	156832626	0.486356	0.0351783	306314	MIGRAINE	TRUE	reported	textfile	3	156550415	0.0502262	5.88383e-06	14306	ebi-a-GCST90017041	|| id:ebi-a-GCST90017041	TRUE	reported	igd	2	TRUE	high	0.00145691	20.87
rs6809952	G	A	G	A	-0.0684957	0.022887	0.2734	0.277382	FALSE	FALSE	FALSE	U7G5Ve	3	194178920	0.256274	0.0201605	306314	MIGRAINE	TRUE	reported	textfile	3	193896709	0.0150892	8.13355e-06	14306	ebi-a-GCST90017041	|| id:ebi-a-GCST90017041	TRUE	reported	igd	2	TRUE	high	0.0014383	20.6031
rs6828768	C	T	C	T	0.0636852	0.0346466	0.5	0.468173	FALSE	FALSE	FALSE	U7G5Ve	4	64691207	0.0512732	0.0177749	306314	MIGRAINE	TRUE	reported	textfile	4	65556925	0.0132645	1.78328e-06	14306	ebi-a-GCST90017041	|| id:ebi-a-GCST90017041	TRUE	reported	igd	2	TRUE	high	0.00160871	23.0481
rs7303158	C	T	C	T	0.0646859	0.00594283	0.4423	0.449878	FALSE	FALSE	FALSE	U7G5Ve	12	5166374	0.739323	0.0178598	306314	MIGRAINE	TRUE	reported	textfile	12	5275540	0.0134256	1.32776e-06	14306	ebi-a-GCST90017041	|| id:ebi-a-GCST90017041	TRUE	reported	igd	2	TRUE	high	0.00162005	23.2109
rs7311004	C	T	C	T	0.0617522	-0.0176053	0.6243	0.556399	FALSE	FALSE	FALSE	U7G5Ve	12	52866926	0.324385	0.0178646	306314	MIGRAINE	TRUE	reported	textfile	12	53260710	0.0136438	5.92052e-06	14306	ebi-a-GCST90017041	|| id:ebi-a-GCST90017041	TRUE	reported	igd	2	TRUE	high	0.00142986	20.4821
rs7572229	A	G	A	G	-0.066273	0.0221214	0.5099	0.475409	FALSE	FALSE	FALSE	U7G5Ve	2	72008314	0.213805	0.0177943	306314	MIGRAINE	TRUE	reported	textfile	2	72235444	0.0132736	6.31699e-07	14306	ebi-a-GCST90017041	|| id:ebi-a-GCST90017041	TRUE	reported	igd	2	TRUE	high	0.00173949	24.925
rs78383039	T	C	T	C	-0.146315	-0.0917316	0.0666	0.0403573	FALSE	FALSE	FALSE	U7G5Ve	2	178089981	0.0400415	0.0446748	306314	MIGRAINE	TRUE	reported	textfile	2	178954708	0.0297119	1.57438e-06	14306	ebi-a-GCST90017041	|| id:ebi-a-GCST90017041	TRUE	reported	igd	2	TRUE	high	0.00169224	24.2469
rs8039785	G	T	G	T	-0.0618345	-0.0130992	0.5477	0.489678	FALSE	FALSE	FALSE	U7G5Ve	15	67023969	0.459419	0.0177063	306314	MIGRAINE	TRUE	reported	textfile	15	67316307	0.0133	3.62093e-06	14306	ebi-a-GCST90017041	|| id:ebi-a-GCST90017041	TRUE	reported	igd	2	TRUE	high	0.00150864	21.6121
rs823424	G	A	G	A	-0.0713448	-0.000815776	0.2097	0.253349	FALSE	FALSE	FALSE	U7G5Ve	8	16817017	0.968016	0.020345	306314	MIGRAINE	TRUE	reported	textfile	8	16674526	0.0156958	4.95291e-06	14306	ebi-a-GCST90017041	|| id:ebi-a-GCST90017041	TRUE	reported	igd	2	TRUE	high	0.00144216	20.6584
rs10031059	C	T	C	T	0.121167	0.0164832	0.7793	0.764943	FALSE	FALSE	FALSE	BejII7	4	35356972	0.429346	0.0208566	306314	MIGRAINE	TRUE	reported	textfile	4	35358594	0.0225844	1.23637e-07	14306	ebi-a-GCST90017042	|| id:ebi-a-GCST90017042	TRUE	reported	igd	2	TRUE	high	0.00200798	28.78
rs11001941	G	A	G	A	-0.195611	-0.0135659	0.0676	0.0865242	FALSE	FALSE	FALSE	BejII7	10	76956272	0.664728	0.0313016	306314	MIGRAINE	TRUE	reported	textfile	10	78716030	0.0392217	1.32859e-06	14306	ebi-a-GCST90017042	|| id:ebi-a-GCST90017042	TRUE	reported	igd	2	TRUE	high	0.00173565	24.8698
rs12069354	C	T	C	T	0.16763	-0.00476878	0.0666	0.0630751	FALSE	FALSE	FALSE	BejII7	1	216050440	0.897048	0.0368556	306314	MIGRAINE	TRUE	reported	textfile	1	216223782	0.0379501	9.28346e-06	14306	ebi-a-GCST90017042	|| id:ebi-a-GCST90017042	TRUE	reported	igd	2	TRUE	high	0.00136197	19.5082
rs2054133	A	G	A	G	-0.0895433	-0.0180956	0.5258	0.635715	FALSE	FALSE	FALSE	BejII7	2	33466742	0.331655	0.0186401	306314	MIGRAINE	TRUE	reported	textfile	2	33691809	0.0188332	2.14166e-06	14306	ebi-a-GCST90017042	|| id:ebi-a-GCST90017042	TRUE	reported	igd	2	TRUE	high	0.00157766	22.6025
rs36121075	A	G	A	G	-0.14067	0.00428837	0.1282	0.169789	FALSE	FALSE	FALSE	BejII7	20	44489376	0.855914	0.0236173	306314	MIGRAINE	TRUE	reported	textfile	20	43118017	0.030628	6.98715e-06	14306	ebi-a-GCST90017042	|| id:ebi-a-GCST90017042	TRUE	reported	igd	2	TRUE	high	0.00147234	21.0914
rs413827	G	A	G	A	0.110229	-0.0410917	0.2127	0.239434	FALSE	FALSE	FALSE	BejII7	14	57518394	0.0482881	0.0208078	306314	MIGRAINE	TRUE	reported	textfile	14	57985112	0.0237523	3.30088e-06	14306	ebi-a-GCST90017042	|| id:ebi-a-GCST90017042	TRUE	reported	igd	2	TRUE	high	0.00150317	21.5338
rs5770862	T	C	T	C	0.162018	-0.0327112	0.0666	0.0924856	FALSE	FALSE	FALSE	BejII7	22	50534684	0.285735	0.0306421	306314	MIGRAINE	TRUE	reported	textfile	22	50973113	0.0356813	3.21959e-06	14306	ebi-a-GCST90017042	|| id:ebi-a-GCST90017042	TRUE	reported	igd	2	TRUE	high	0.00143913	20.6151
rs6918730	A	G	A	G	-0.135311	0.0138474	0.9026	0.939199	FALSE	FALSE	FALSE	BejII7	6	98572413	0.710178	0.0372626	306314	MIGRAINE	TRUE	reported	textfile	6	99020289	0.0289742	1.14731e-06	14306	ebi-a-GCST90017042	|| id:ebi-a-GCST90017042	TRUE	reported	igd	2	TRUE	high	0.00152217	21.8063
rs7033353	G	T	G	T	-0.090152	-0.00167045	0.5805	0.476633	FALSE	FALSE	FALSE	BejII7	9	101833566	0.925153	0.0177811	306314	MIGRAINE	TRUE	reported	textfile	9	104595848	0.018995	2.21958e-06	14306	ebi-a-GCST90017042	|| id:ebi-a-GCST90017042	TRUE	reported	igd	2	TRUE	high	0.00157207	22.5222
rs72850165	T	C	T	C	-0.134304	0.00103437	0.1083	0.077575	FALSE	FALSE	FALSE	BejII7	11	968356	0.975378	0.0335131	306314	MIGRAINE	TRUE	reported	textfile	11	968356	0.0300423	5.74156e-06	14306	ebi-a-GCST90017042	|| id:ebi-a-GCST90017042	TRUE	reported	igd	2	TRUE	high	0.00139504	19.9825
rs74592222	G	A	G	A	0.137957	0.0220629	0.1173	0.116384	FALSE	FALSE	FALSE	BejII7	1	75506015	0.428134	0.0278435	306314	MIGRAINE	TRUE	reported	textfile	1	75971700	0.0302965	8.55342e-06	14306	ebi-a-GCST90017042	|| id:ebi-a-GCST90017042	TRUE	reported	igd	2	TRUE	high	0.00144729	20.732
rs77681628	C	T	C	T	0.200307	-0.0483711	0.0586	0.0805758	FALSE	FALSE	FALSE	BejII7	13	90530302	0.135888	0.032436	306314	MIGRAINE	TRUE	reported	textfile	13	91182556	0.0387328	2.68838e-07	14306	ebi-a-GCST90017042	|| id:ebi-a-GCST90017042	TRUE	reported	igd	2	TRUE	high	0.00186597	26.7408
rs12618201	A	G	A	G	0.0641657	-0.0382122	0.3469	0.442476	FALSE	FALSE	FALSE	e9dPfS	2	173571805	0.03209	0.0178288	306314	MIGRAINE	TRUE	reported	textfile	2	174436533	0.0138202	3.37699e-06	14306	ebi-a-GCST90017043	|| id:ebi-a-GCST90017043	TRUE	reported	igd	2	TRUE	high	0.00150454	21.5534
rs1264476	G	T	G	T	-0.0767335	0.00961299	0.8002	0.811803	FALSE	FALSE	FALSE	e9dPfS	8	101422048	0.672187	0.0227178	306314	MIGRAINE	TRUE	reported	textfile	8	102434276	0.0166041	4.29566e-06	14306	ebi-a-GCST90017043	|| id:ebi-a-GCST90017043	TRUE	reported	igd	2	TRUE	high	0.00149064	21.354
rs56069061	G	A	G	A	-0.111306	0.00743082	0.1014	0.0679466	FALSE	FALSE	FALSE	e9dPfS	3	168621629	0.83579	0.0358489	306314	MIGRAINE	TRUE	reported	textfile	3	168339417	0.0230694	1.87176e-06	14306	ebi-a-GCST90017043	|| id:ebi-a-GCST90017043	TRUE	reported	igd	2	TRUE	high	0.00162458	23.2758
rs56157888	A	C	A	C	0.0954864	-0.0369034	0.17	0.220963	FALSE	FALSE	FALSE	e9dPfS	4	182331683	0.0853022	0.0214465	306314	MIGRAINE	TRUE	reported	textfile	4	183252836	0.0193976	1.08505e-06	14306	ebi-a-GCST90017043	|| id:ebi-a-GCST90017043	TRUE	reported	igd	2	TRUE	high	0.00169096	24.2285
rs74540770	G	A	G	A	-0.121014	0.00955184	0.0646	0.079975	FALSE	FALSE	FALSE	e9dPfS	3	186835600	0.769701	0.032626	306314	MIGRAINE	TRUE	reported	textfile	3	186553389	0.0258621	3.60272e-06	14306	ebi-a-GCST90017043	|| id:ebi-a-GCST90017043	TRUE	reported	igd	2	TRUE	high	0.00152813	21.8919
rs75882962	T	C	T	C	0.0968661	-0.0219275	0.167	0.125923	FALSE	FALSE	FALSE	e9dPfS	12	52704958	0.412754	0.0267717	306314	MIGRAINE	TRUE	reported	textfile	12	53098742	0.0190575	3.18985e-07	14306	ebi-a-GCST90017043	|| id:ebi-a-GCST90017043	TRUE	reported	igd	2	TRUE	high	0.00180264	25.8316
rs7982713	G	A	G	A	0.0726921	-0.00934166	0.2286	0.285154	FALSE	FALSE	FALSE	e9dPfS	13	70802190	0.637464	0.0198233	306314	MIGRAINE	TRUE	reported	textfile	13	71376322	0.0163201	9.72165e-06	14306	ebi-a-GCST90017043	|| id:ebi-a-GCST90017043	TRUE	reported	igd	2	TRUE	high	0.00138487	19.8366
rs118038478	A	G	A	G	0.205676	0.0688941	0.0755	0.0695528	FALSE	FALSE	FALSE	NpL5gw	16	47203698	0.0485993	0.0349346	306314	MIGRAINE	TRUE	reported	textfile	16	47237609	0.0468917	7.85416e-06	14306	ebi-a-GCST90017044	|| id:ebi-a-GCST90017044	TRUE	reported	igd	2	TRUE	high	0.00134299	19.236
rs12124567	A	G	A	G	-0.121281	-0.0515073	0.2624	0.203149	FALSE	FALSE	FALSE	NpL5gw	1	3427238	0.0206666	0.0222588	306314	MIGRAINE	TRUE	reported	textfile	1	3343802	0.0275017	9.48986e-06	14306	ebi-a-GCST90017044	|| id:ebi-a-GCST90017044	TRUE	reported	igd	2	TRUE	high	0.00135756	19.4449
rs12195431	T	C	T	C	0.196528	-0.00330297	0.0785	0.0971304	FALSE	FALSE	FALSE	NpL5gw	6	90309935	0.912415	0.0300289	306314	MIGRAINE	TRUE	reported	textfile	6	91019654	0.0442322	8.72811e-06	14306	ebi-a-GCST90017044	|| id:ebi-a-GCST90017044	TRUE	reported	igd	2	TRUE	high	0.00137802	19.7384
rs2240542	C	T	C	T	0.12085	0.0164754	0.2575	0.265419	FALSE	FALSE	FALSE	NpL5gw	2	241126899	0.412567	0.020107	306314	MIGRAINE	TRUE	reported	textfile	2	242066314	0.0261776	4.8415e-06	14306	ebi-a-GCST90017044	|| id:ebi-a-GCST90017044	TRUE	reported	igd	2	TRUE	high	0.00148754	21.3095
rs2918132	T	C	T	C	0.114648	-0.0136735	0.6322	0.625353	FALSE	FALSE	FALSE	NpL5gw	10	131202057	0.455915	0.0183391	306314	MIGRAINE	TRUE	reported	textfile	10	133000320	0.0254916	6.42407e-06	14306	ebi-a-GCST90017044	|| id:ebi-a-GCST90017044	TRUE	reported	igd	2	TRUE	high	0.00141191	20.2245
rs430270	A	C	A	C	0.139155	-0.00275943	0.2008	0.191437	FALSE	FALSE	FALSE	NpL5gw	3	60488646	0.903262	0.0227036	306314	MIGRAINE	TRUE	reported	textfile	3	60474379	0.0297055	2.86847e-06	14306	ebi-a-GCST90017044	|| id:ebi-a-GCST90017044	TRUE	reported	igd	2	TRUE	high	0.00153158	21.9413
rs57404562	C	A	C	A	0.155486	0.0128364	0.1799	0.129502	FALSE	FALSE	FALSE	NpL5gw	2	11961636	0.631392	0.0267553	306314	MIGRAINE	TRUE	reported	textfile	2	12101762	0.0316057	6.2157e-07	14306	ebi-a-GCST90017044	|| id:ebi-a-GCST90017044	TRUE	reported	igd	2	TRUE	high	0.00168888	24.1986
rs79263163	A	C	A	C	-0.143982	-0.00671962	0.1849	0.201407	FALSE	FALSE	FALSE	NpL5gw	11	39800223	0.762067	0.022194	306314	MIGRAINE	TRUE	reported	textfile	11	39821773	0.031501	7.51052e-06	14306	ebi-a-GCST90017044	|| id:ebi-a-GCST90017044	TRUE	reported	igd	2	TRUE	high	0.0014582	20.8885
rs9426434	T	C	T	C	-0.123657	-0.00514511	0.2734	0.350347	FALSE	FALSE	FALSE	NpL5gw	1	29409704	0.782622	0.0186482	306314	MIGRAINE	TRUE	reported	textfile	1	29736216	0.0278514	9.71717e-06	14306	ebi-a-GCST90017044	|| id:ebi-a-GCST90017044	TRUE	reported	igd	2	TRUE	high	0.00137603	19.7098
rs9608249	A	G	A	G	-0.158213	-0.027624	0.171	0.113293	FALSE	FALSE	FALSE	NpL5gw	22	24217984	0.334064	0.0285974	306314	MIGRAINE	TRUE	reported	textfile	22	24613952	0.0336317	2.06685e-06	14306	ebi-a-GCST90017044	|| id:ebi-a-GCST90017044	TRUE	reported	igd	2	TRUE	high	0.00154453	22.1272
rs9959718	G	A	G	A	0.133012	-0.0184678	0.2495	0.202782	FALSE	FALSE	FALSE	NpL5gw	18	73775429	0.404682	0.0221626	306314	MIGRAINE	TRUE	reported	textfile	18	71442664	0.0275361	1.9006e-06	14306	ebi-a-GCST90017044	|| id:ebi-a-GCST90017044	TRUE	reported	igd	2	TRUE	high	0.00162836	23.3301
rs111509883	T	C	T	C	0.171131	-0.0186216	0.0845	0.109355	FALSE	FALSE	FALSE	YOP9O8	19	639161	0.508814	0.0281853	306314	MIGRAINE	TRUE	reported	textfile	19	639161	0.0347624	1.24388e-06	14306	ebi-a-GCST90017045	|| id:ebi-a-GCST90017045	TRUE	reported	igd	2	TRUE	high	0.00169116	24.2313
rs11685699	C	T	C	T	-0.141357	0.0554231	0.0825	0.0775468	FALSE	FALSE	FALSE	YOP9O8	2	11092559	0.093834	0.0330784	306314	MIGRAINE	TRUE	reported	textfile	2	11232685	0.0295665	2.02554e-06	14306	ebi-a-GCST90017045	|| id:ebi-a-GCST90017045	TRUE	reported	igd	2	TRUE	high	0.00159523	22.8546
rs117271932	A	G	A	G	0.208089	-0.00741248	0.0467	0.0559345	FALSE	FALSE	FALSE	YOP9O8	22	43840580	0.848138	0.0387085	306314	MIGRAINE	TRUE	reported	textfile	22	44236460	0.0440393	2.81722e-06	14306	ebi-a-GCST90017045	|| id:ebi-a-GCST90017045	TRUE	reported	igd	2	TRUE	high	0.0015582	22.3232
rs12648235	T	C	T	C	0.0785902	0.00507861	0.1571	0.234699	FALSE	FALSE	FALSE	YOP9O8	4	160194592	0.809099	0.0210217	306314	MIGRAINE	TRUE	reported	textfile	4	161115744	0.0177676	7.39078e-06	14306	ebi-a-GCST90017045	|| id:ebi-a-GCST90017045	TRUE	reported	igd	2	TRUE	high	0.00136574	19.5622
rs1304512	G	A	G	A	0.0761593	-0.0657738	0.2187	0.27176	FALSE	FALSE	FALSE	YOP9O8	5	64440198	0.00105128	0.0200748	306314	MIGRAINE	TRUE	reported	textfile	5	63736025	0.0165885	5.29078e-06	14306	ebi-a-GCST90017045	|| id:ebi-a-GCST90017045	TRUE	reported	igd	2	TRUE	high	0.00147121	21.0752
rs2104588	C	T	C	T	-0.105558	0.0292721	0.8807	0.94387	FALSE	FALSE	FALSE	YOP9O8	10	12455582	0.449849	0.0387368	306314	MIGRAINE	TRUE	reported	textfile	10	12497581	0.023773	8.1298e-06	14306	ebi-a-GCST90017045	|| id:ebi-a-GCST90017045	TRUE	reported	igd	2	TRUE	high	0.00137625	19.713
rs2495052	A	G	A	G	0.0838978	0.00302817	0.1789	0.147079	FALSE	FALSE	FALSE	YOP9O8	1	13834756	0.902957	0.024836	306314	MIGRAINE	TRUE	reported	textfile	1	14161251	0.0188523	8.9714e-06	14306	ebi-a-GCST90017045	|| id:ebi-a-GCST90017045	TRUE	reported	igd	2	TRUE	high	0.00138246	19.8021
rs2683313	G	A	G	A	0.0724576	0.03428	0.6918	0.683749	FALSE	FALSE	FALSE	YOP9O8	8	19258094	0.0722154	0.0190682	306314	MIGRAINE	TRUE	reported	textfile	8	19115604	0.0151603	1.68896e-06	14306	ebi-a-GCST90017045	|| id:ebi-a-GCST90017045	TRUE	reported	igd	2	TRUE	high	0.00159419	22.8398
rs4968431	G	T	G	T	0.0640113	0.0210141	0.3638	0.366644	FALSE	FALSE	FALSE	YOP9O8	17	61344417	0.25637	0.0185144	306314	MIGRAINE	TRUE	reported	textfile	17	59421778	0.0144162	8.5844e-06	14306	ebi-a-GCST90017045	|| id:ebi-a-GCST90017045	TRUE	reported	igd	2	TRUE	high	0.00137624	19.7129
rs7237249	C	T	C	T	-0.0823764	-0.0159084	0.1352	0.18986	FALSE	FALSE	FALSE	YOP9O8	18	74325267	0.48153	0.0226022	306314	MIGRAINE	TRUE	reported	textfile	18	71992502	0.0182126	8.93305e-06	14306	ebi-a-GCST90017045	|| id:ebi-a-GCST90017045	TRUE	reported	igd	2	TRUE	high	0.00142798	20.4551
[truncated: 797 more rows]

## Sheet: Table S2
Table S2: Characteristics of the genetic IVs used in TSMR analysis (R9_G6_MIGRAINE_WITH_AURA, P<1.00E-05).
[truncated: 2,201 more rows]

## Sheet: Table S3
Table S3: Characteristics of the genetic IVs used in TSMR analysis(R9_G6_MIGRAINE_NO_AURA, P<1.00E-05).
[truncated: 2,199 more rows]

[truncated: 2 more sheets: Table S4, Table S5]
