# Supplementary material for: A thorough investigation into the correlation between migraines and the gut microbiome: an in-depth analysis using Mendelian randomization studies
Source: Front Neurol. 2024 Jul 2;15:1356974. doi: 10.3389/fneur.2024.1356974 (PMC11250663; doi:10.3389/fneur.2024.1356974)
Supplement: Supplementary file 1 [file Data_Sheet_1.ZIP › Supplementary_Material/Tables S23-S27.xls]

## Sheet: Table S23
Table S23: Casual effects of TSMR Analysis between migraine and gut microbiota(P<5.00E-08,finngen_R9_G6_MIGRAINE).
outcome	exposure	method	nsnp	b	se	pval	beta-low	beta-up	or	OR-low	OR-up
Gut microbiota abundance (order Verrucomicrobiales id.4030) || id:ebi-a-GCST90017108	Migraine	MR Egger	3	-2.3369	1.28497	0.320052	-4.85545	0.181644	0.0966265	0.00778585	1.19919
Gut microbiota abundance (order Verrucomicrobiales id.4030) || id:ebi-a-GCST90017108	Migraine	Weighted median	3	0.103187	0.0989829	0.297192	-0.0908194	0.297194	1.1087	0.913183	1.34608
Gut microbiota abundance (order Verrucomicrobiales id.4030) || id:ebi-a-GCST90017108	Migraine	Inverse variance weighted	3	0.0237635	0.0983606	0.809093	-0.169023	0.21655	1.02405	0.844489	1.24179
Gut microbiota abundance (order Verrucomicrobiales id.4030) || id:ebi-a-GCST90017108	Migraine	Simple mode	3	0.131437	0.129363	0.416528	-0.122114	0.384988	1.14047	0.885047	1.4696
Gut microbiota abundance (order Verrucomicrobiales id.4030) || id:ebi-a-GCST90017108	Migraine	Weighted mode	3	0.131437	0.143959	0.457613	-0.150723	0.413596	1.14047	0.860086	1.51225
Gut microbiota abundance (genus Ruminococcus2 id.11374) || id:ebi-a-GCST90017063	Migraine	MR Egger	3	1.27439	1.12991	0.46179	-0.940235	3.48902	3.57653	0.390536	32.7539
Gut microbiota abundance (genus Ruminococcus2 id.11374) || id:ebi-a-GCST90017063	Migraine	Weighted median	3	-0.112476	0.0838142	0.179605	-0.276752	0.0517996	0.893619	0.758243	1.05316
Gut microbiota abundance (genus Ruminococcus2 id.11374) || id:ebi-a-GCST90017063	Migraine	Inverse variance weighted	3	-0.101466	0.0664319	0.12667	-0.231673	0.0287406	0.903512	0.793206	1.02916
Gut microbiota abundance (genus Ruminococcus2 id.11374) || id:ebi-a-GCST90017063	Migraine	Simple mode	3	-0.152664	0.111673	0.30498	-0.371543	0.0662146	0.858418	0.689669	1.06846
Gut microbiota abundance (genus Ruminococcus2 id.11374) || id:ebi-a-GCST90017063	Migraine	Weighted mode	3	-0.145093	0.102886	0.293891	-0.34675	0.0565638	0.864942	0.706982	1.05819
Gut microbiota abundance (genus Lachnospiraceae ND3007 group id.11317) || id:ebi-a-GCST90017023	Migraine	MR Egger	3	-1.78432	1.35818	0.414194	-4.44636	0.877709	0.167911	0.0117212	2.40538
Gut microbiota abundance (genus Lachnospiraceae ND3007 group id.11317) || id:ebi-a-GCST90017023	Migraine	Weighted median	3	-0.107201	0.0954996	0.26164	-0.29438	0.0799786	0.898345	0.744993	1.08326
Gut microbiota abundance (genus Lachnospiraceae ND3007 group id.11317) || id:ebi-a-GCST90017023	Migraine	Inverse variance weighted	3	-0.0824131	0.0906139	0.363088	-0.260016	0.0951903	0.920892	0.771039	1.09987
Gut microbiota abundance (genus Lachnospiraceae ND3007 group id.11317) || id:ebi-a-GCST90017023	Migraine	Simple mode	3	-0.135408	0.120054	0.37648	-0.370714	0.0998984	0.87336	0.690242	1.10506
Gut microbiota abundance (genus Lachnospiraceae ND3007 group id.11317) || id:ebi-a-GCST90017023	Migraine	Weighted mode	3	-0.143142	0.123145	0.365028	-0.384505	0.0982215	0.866631	0.680787	1.10321
Gut microbiota abundance (family Prevotellaceae id.960) || id:ebi-a-GCST90016948	Migraine	MR Egger	3	0.00898797	1.14761	0.995014	-2.24033	2.2583	1.00903	0.106424	9.56683
Gut microbiota abundance (family Prevotellaceae id.960) || id:ebi-a-GCST90016948	Migraine	Weighted median	3	0.0492402	0.0794961	0.535651	-0.106572	0.205053	1.05047	0.89891	1.22759
Gut microbiota abundance (family Prevotellaceae id.960) || id:ebi-a-GCST90016948	Migraine	Inverse variance weighted	3	0.0519263	0.0674959	0.441701	-0.0803658	0.184218	1.0533	0.922779	1.20228
Gut microbiota abundance (family Prevotellaceae id.960) || id:ebi-a-GCST90016948	Migraine	Simple mode	3	0.0431441	0.0905403	0.68069	-0.134315	0.220603	1.04409	0.874315	1.24683
Gut microbiota abundance (family Prevotellaceae id.960) || id:ebi-a-GCST90016948	Migraine	Weighted mode	3	0.044999	0.0884039	0.66134	-0.128273	0.218271	1.04603	0.879613	1.24392
Gut microbiota abundance (genus Lachnospiraceae NK4A136 group id.11319) || id:ebi-a-GCST90017024	Migraine	MR Egger	3	-1.06612	1.06533	0.499764	-3.15416	1.02192	0.344342	0.0426741	2.77853
Gut microbiota abundance (genus Lachnospiraceae NK4A136 group id.11319) || id:ebi-a-GCST90017024	Migraine	Weighted median	3	0.0205319	0.0819886	0.802259	-0.140166	0.18123	1.02074	0.869214	1.19869
Gut microbiota abundance (genus Lachnospiraceae NK4A136 group id.11319) || id:ebi-a-GCST90017024	Migraine	Inverse variance weighted	3	0.016295	0.0626528	0.794798	-0.106504	0.139095	1.01643	0.898971	1.14923
Gut microbiota abundance (genus Lachnospiraceae NK4A136 group id.11319) || id:ebi-a-GCST90017024	Migraine	Simple mode	3	0.0460645	0.0890877	0.65661	-0.128548	0.220676	1.04714	0.879372	1.24692
Gut microbiota abundance (genus Lachnospiraceae NK4A136 group id.11319) || id:ebi-a-GCST90017024	Migraine	Weighted mode	3	0.0357626	0.0929693	0.737533	-0.146457	0.217982	1.03641	0.863763	1.24357
Gut microbiota abundance (genus Bacteroides id.918) || id:ebi-a-GCST90016968	Migraine	MR Egger	3	1.72665	1.03446	0.343627	-0.300892	3.75419	5.62178	0.740158	42.6996
Gut microbiota abundance (genus Bacteroides id.918) || id:ebi-a-GCST90016968	Migraine	Weighted median	3	-0.0289517	0.0828819	0.726854	-0.1914	0.133497	0.971463	0.825802	1.14282
Gut microbiota abundance (genus Bacteroides id.918) || id:ebi-a-GCST90016968	Migraine	Inverse variance weighted	3	-0.0205174	0.0783888	0.793523	-0.17416	0.133125	0.979692	0.840163	1.14239
Gut microbiota abundance (genus Bacteroides id.918) || id:ebi-a-GCST90016968	Migraine	Simple mode	3	-0.0734572	0.108368	0.567772	-0.285858	0.138943	0.929176	0.75137	1.14906
Gut microbiota abundance (genus Bacteroides id.918) || id:ebi-a-GCST90016968	Migraine	Weighted mode	3	-0.0586166	0.113087	0.65587	-0.280267	0.163034	0.943068	0.755582	1.17708
Gut microbiota abundance (class Negativicutes id.2164) || id:ebi-a-GCST90016922	Migraine	MR Egger	3	0.304945	1.29525	0.852799	-2.23374	2.84363	1.35655	0.107127	17.178
Gut microbiota abundance (class Negativicutes id.2164) || id:ebi-a-GCST90016922	Migraine	Weighted median	3	-0.0197181	0.0750729	0.792819	-0.166861	0.127425	0.980475	0.846317	1.1359
Gut microbiota abundance (class Negativicutes id.2164) || id:ebi-a-GCST90016922	Migraine	Inverse variance weighted	3	-0.0503528	0.061063	0.409596	-0.170036	0.0693306	0.950894	0.843634	1.07179
Gut microbiota abundance (class Negativicutes id.2164) || id:ebi-a-GCST90016922	Migraine	Simple mode	3	0.00155844	0.0936128	0.988229	-0.181923	0.18504	1.00156	0.833666	1.20327
Gut microbiota abundance (class Negativicutes id.2164) || id:ebi-a-GCST90016922	Migraine	Weighted mode	3	-0.000424779	0.0921625	0.996741	-0.181063	0.180214	0.999575	0.834383	1.19747
Gut microbiota abundance (genus Ruminococcus gauvreauii group id.11342) || id:ebi-a-GCST90017064	Migraine	MR Egger	3	0.271333	1.20959	0.85952	-2.09946	2.64213	1.31171	0.122523	14.043
Gut microbiota abundance (genus Ruminococcus gauvreauii group id.11342) || id:ebi-a-GCST90017064	Migraine	Weighted median	3	0.0685897	0.0879549	0.435492	-0.103802	0.240981	1.071	0.901404	1.2725
Gut microbiota abundance (genus Ruminococcus gauvreauii group id.11342) || id:ebi-a-GCST90017064	Migraine	Inverse variance weighted	3	0.0562515	0.0711149	0.428948	-0.0831338	0.195637	1.05786	0.920228	1.21609
Gut microbiota abundance (genus Ruminococcus gauvreauii group id.11342) || id:ebi-a-GCST90017064	Migraine	Simple mode	3	0.0907139	0.103462	0.473074	-0.112072	0.2935	1.09496	0.89398	1.34111
Gut microbiota abundance (genus Ruminococcus gauvreauii group id.11342) || id:ebi-a-GCST90017064	Migraine	Weighted mode	3	0.0842344	0.10428	0.504023	-0.120154	0.288623	1.08788	0.886784	1.33459
Gut microbiota abundance (genus Coprococcus1 id.11301) || id:ebi-a-GCST90016983	Migraine	MR Egger	3	-0.514482	1.08158	0.717341	-2.63438	1.60541	0.59781	0.0717636	4.97992
Gut microbiota abundance (genus Coprococcus1 id.11301) || id:ebi-a-GCST90016983	Migraine	Weighted median	3	-0.0214076	0.0786562	0.785493	-0.175574	0.132758	0.97882	0.838976	1.14197
Gut microbiota abundance (genus Coprococcus1 id.11301) || id:ebi-a-GCST90016983	Migraine	Inverse variance weighted	3	0.0177012	0.0635863	0.780721	-0.106928	0.14233	1.01786	0.89859	1.15296
Gut microbiota abundance (genus Coprococcus1 id.11301) || id:ebi-a-GCST90016983	Migraine	Simple mode	3	-0.0247883	0.0921478	0.813134	-0.205398	0.155821	0.975516	0.814323	1.16862
Gut microbiota abundance (genus Coprococcus1 id.11301) || id:ebi-a-GCST90016983	Migraine	Weighted mode	3	-0.0240853	0.0932832	0.820397	-0.20692	0.15875	0.976202	0.813084	1.17204
Gut microbiota abundance (genus Victivallis id.2256) || id:ebi-a-GCST90017089	Migraine	MR Egger	3	-0.227289	2.43924	0.940851	-5.00821	4.55363	0.796691	0.00668287	94.9766
Gut microbiota abundance (genus Victivallis id.2256) || id:ebi-a-GCST90017089	Migraine	Weighted median	3	0.0343686	0.163117	0.833123	-0.285341	0.354078	1.03497	0.751758	1.42487
Gut microbiota abundance (genus Victivallis id.2256) || id:ebi-a-GCST90017089	Migraine	Inverse variance weighted	3	0.0547424	0.143732	0.703305	-0.226973	0.336458	1.05627	0.796942	1.39998
Gut microbiota abundance (genus Victivallis id.2256) || id:ebi-a-GCST90017089	Migraine	Simple mode	3	0.0336516	0.184572	0.872137	-0.32811	0.395413	1.03422	0.720284	1.485
Gut microbiota abundance (genus Victivallis id.2256) || id:ebi-a-GCST90017089	Migraine	Weighted mode	3	0.033493	0.178845	0.868724	-0.317043	0.384029	1.03406	0.728299	1.46819
Gut microbiota abundance (family Family XI id.1936) || id:ebi-a-GCST90016938	Migraine	MR Egger	3	-1.22465	2.4855	0.708552	-6.09623	3.64693	0.293861	0.00225134	38.3567
Gut microbiota abundance (family Family XI id.1936) || id:ebi-a-GCST90016938	Migraine	Weighted median	3	-0.0793506	0.177696	0.655198	-0.427635	0.268934	0.923716	0.65205	1.30857
Gut microbiota abundance (family Family XI id.1936) || id:ebi-a-GCST90016938	Migraine	Inverse variance weighted	3	0.0175839	0.146274	0.904315	-0.269113	0.30428	1.01774	0.764057	1.35565
Gut microbiota abundance (family Family XI id.1936) || id:ebi-a-GCST90016938	Migraine	Simple mode	3	-0.0796364	0.212939	0.74434	-0.496998	0.337725	0.923452	0.608354	1.40175
Gut microbiota abundance (family Family XI id.1936) || id:ebi-a-GCST90016938	Migraine	Weighted mode	3	-0.0796364	0.20501	0.735134	-0.481457	0.322184	0.923452	0.617883	1.38014
Gut microbiota abundance (genus Odoribacter id.952) || id:ebi-a-GCST90017034	Migraine	MR Egger	3	-0.765776	1.153	0.626771	-3.02565	1.4941	0.464973	0.0485263	4.45531
Gut microbiota abundance (genus Odoribacter id.952) || id:ebi-a-GCST90017034	Migraine	Weighted median	3	-0.0502066	0.0818571	0.539649	-0.210646	0.110233	0.951033	0.81006	1.11654
Gut microbiota abundance (genus Odoribacter id.952) || id:ebi-a-GCST90017034	Migraine	Inverse variance weighted	3	-0.0229696	0.0678152	0.73483	-0.155887	0.109948	0.977292	0.855656	1.11622
Gut microbiota abundance (genus Odoribacter id.952) || id:ebi-a-GCST90017034	Migraine	Simple mode	3	-0.0627049	0.0978007	0.587091	-0.254394	0.128985	0.939221	0.775386	1.13767
Gut microbiota abundance (genus Odoribacter id.952) || id:ebi-a-GCST90017034	Migraine	Weighted mode	3	-0.0640494	0.103915	0.600464	-0.267723	0.139624	0.937959	0.76512	1.14984
Gut microbiota abundance (family Clostridiaceae1 id.1869) || id:ebi-a-GCST90016931	Migraine	MR Egger	3	-2.75363	1.17199	0.256172	-5.05074	-0.456525	0.0636961	0.00640459	0.633481
Gut microbiota abundance (family Clostridiaceae1 id.1869) || id:ebi-a-GCST90016931	Migraine	Weighted median	3	-0.00786986	0.104694	0.940079	-0.21307	0.197331	0.992161	0.808099	1.21815
Gut microbiota abundance (family Clostridiaceae1 id.1869) || id:ebi-a-GCST90016931	Migraine	Inverse variance weighted	3	-0.0388803	0.12247	0.750888	-0.278921	0.20116	0.961866	0.7566	1.22282
Gut microbiota abundance (family Clostridiaceae1 id.1869) || id:ebi-a-GCST90016931	Migraine	Simple mode	3	0.0514025	0.145491	0.757626	-0.23376	0.336565	1.05275	0.791552	1.40013
Gut microbiota abundance (family Clostridiaceae1 id.1869) || id:ebi-a-GCST90016931	Migraine	Weighted mode	3	0.0410935	0.150836	0.810835	-0.254545	0.336732	1.04195	0.775269	1.40036
NA	NA	NA	NA	NA	NA	NA	NA	NA	NA	NA	NA
Gut microbiota abundance (phylum Bacteroidetes id.905) || id:ebi-a-GCST90017111	Migraine	MR Egger	3	0.224838	1.03361	0.863642	-1.80103	2.25071	1.25212	0.165129	9.49445
Gut microbiota abundance (phylum Bacteroidetes id.905) || id:ebi-a-GCST90017111	Migraine	Weighted median	3	0.00221007	0.0666691	0.973555	-0.128461	0.132881	1.00221	0.879448	1.14211
Gut microbiota abundance (phylum Bacteroidetes id.905) || id:ebi-a-GCST90017111	Migraine	Inverse variance weighted	3	-0.011093	0.0607841	0.855191	-0.13023	0.108044	0.988968	0.877894	1.1141
Gut microbiota abundance (phylum Bacteroidetes id.905) || id:ebi-a-GCST90017111	Migraine	Simple mode	3	0.00404486	0.0803434	0.964423	-0.153428	0.161518	1.00405	0.857762	1.17529
Gut microbiota abundance (phylum Bacteroidetes id.905) || id:ebi-a-GCST90017111	Migraine	Weighted mode	3	0.00435961	0.083012	0.96289	-0.158344	0.167063	1.00437	0.853556	1.18183
Gut microbiota abundance (genus Ruminiclostridium5 id.11355) || id:ebi-a-GCST90017049	Migraine	MR Egger	3	-1.22079	1.12118	0.472941	-3.41831	0.976731	0.294998	0.0327678	2.65576
Gut microbiota abundance (genus Ruminiclostridium5 id.11355) || id:ebi-a-GCST90017049	Migraine	Weighted median	3	-0.00908816	0.0805006	0.910113	-0.166869	0.148693	0.990953	0.84631	1.16032
Gut microbiota abundance (genus Ruminiclostridium5 id.11355) || id:ebi-a-GCST90017049	Migraine	Inverse variance weighted	3	0.027971	0.0698526	0.688841	-0.10894	0.164882	1.02837	0.896784	1.17925
Gut microbiota abundance (genus Ruminiclostridium5 id.11355) || id:ebi-a-GCST90017049	Migraine	Simple mode	3	-0.0316785	0.103329	0.788137	-0.234204	0.170846	0.968818	0.791201	1.18631
Gut microbiota abundance (genus Ruminiclostridium5 id.11355) || id:ebi-a-GCST90017049	Migraine	Weighted mode	3	-0.0354475	0.102535	0.762538	-0.236417	0.165522	0.965173	0.789452	1.18001
Gut microbiota abundance (genus Barnesiella id.944) || id:ebi-a-GCST90016969	Migraine	MR Egger	3	0.809116	1.1734	0.615687	-1.49075	3.10898	2.24592	0.225204	22.3982
Gut microbiota abundance (genus Barnesiella id.944) || id:ebi-a-GCST90016969	Migraine	Weighted median	3	-0.0388471	0.0840079	0.643779	-0.203503	0.125808	0.961898	0.815868	1.13406
Gut microbiota abundance (genus Barnesiella id.944) || id:ebi-a-GCST90016969	Migraine	Inverse variance weighted	3	-0.0371942	0.0689923	0.589814	-0.172419	0.0980308	0.963489	0.841626	1.103
Gut microbiota abundance (genus Barnesiella id.944) || id:ebi-a-GCST90016969	Migraine	Simple mode	3	-0.0587534	0.100943	0.619405	-0.256602	0.139095	0.942939	0.773676	1.14923
Gut microbiota abundance (genus Barnesiella id.944) || id:ebi-a-GCST90016969	Migraine	Weighted mode	3	-0.0446321	0.0970801	0.690837	-0.234909	0.145645	0.956349	0.790643	1.15679
Gut microbiota abundance (class Erysipelotrichia id.2147) || id:ebi-a-GCST90016916	Migraine	MR Egger	3	0.107174	1.03676	0.934423	-1.92488	2.13923	1.11313	0.145893	8.49289
Gut microbiota abundance (class Erysipelotrichia id.2147) || id:ebi-a-GCST90016916	Migraine	Weighted median	3	0.0496935	0.0749653	0.507403	-0.0972384	0.196625	1.05095	0.90734	1.21729
Gut microbiota abundance (class Erysipelotrichia id.2147) || id:ebi-a-GCST90016916	Migraine	Inverse variance weighted	3	0.0442057	0.0609708	0.468433	-0.075297	0.163708	1.0452	0.927468	1.17787
Gut microbiota abundance (class Erysipelotrichia id.2147) || id:ebi-a-GCST90016916	Migraine	Simple mode	3	0.0654826	0.0921494	0.551014	-0.11513	0.246095	1.06767	0.89125	1.27902
Gut microbiota abundance (class Erysipelotrichia id.2147) || id:ebi-a-GCST90016916	Migraine	Weighted mode	3	0.0608455	0.0909114	0.572231	-0.117341	0.239032	1.06273	0.889282	1.27002
Gut microbiota abundance (genus Butyricimonas id.945) || id:ebi-a-GCST90016974	Migraine	MR Egger	3	-0.553995	1.34888	0.751908	-3.1978	2.08981	0.57465	0.0408521	8.08337
Gut microbiota abundance (genus Butyricimonas id.945) || id:ebi-a-GCST90016974	Migraine	Weighted median	3	-0.0503026	0.091428	0.58219	-0.229501	0.128896	0.950942	0.79493	1.13757
Gut microbiota abundance (genus Butyricimonas id.945) || id:ebi-a-GCST90016974	Migraine	Inverse variance weighted	3	-0.0502823	0.0793242	0.526157	-0.205758	0.105193	0.950961	0.81403	1.11093
Gut microbiota abundance (genus Butyricimonas id.945) || id:ebi-a-GCST90016974	Migraine	Simple mode	3	-0.0427736	0.106737	0.727369	-0.251978	0.166431	0.958128	0.777262	1.18108
Gut microbiota abundance (genus Butyricimonas id.945) || id:ebi-a-GCST90016974	Migraine	Weighted mode	3	-0.0544169	0.108906	0.666864	-0.267873	0.159039	0.947037	0.765005	1.17238
Gut microbiota abundance (genus Methanobrevibacter id.123) || id:ebi-a-GCST90017033	Migraine	MR Egger	3	-3.24252	2.33215	0.396946	-7.81353	1.32849	0.0390653	0.000404229	3.77532
Gut microbiota abundance (genus Methanobrevibacter id.123) || id:ebi-a-GCST90017033	Migraine	Weighted median	3	0.113029	0.181408	0.533242	-0.242531	0.46859	1.11966	0.784639	1.59774
Gut microbiota abundance (genus Methanobrevibacter id.123) || id:ebi-a-GCST90017033	Migraine	Inverse variance weighted	3	0.150401	0.164513	0.360603	-0.172045	0.472847	1.1623	0.841941	1.60456
Gut microbiota abundance (genus Methanobrevibacter id.123) || id:ebi-a-GCST90017033	Migraine	Simple mode	3	0.0950779	0.245419	0.735793	-0.385943	0.576099	1.09974	0.679809	1.77908
Gut microbiota abundance (genus Methanobrevibacter id.123) || id:ebi-a-GCST90017033	Migraine	Weighted mode	3	0.0462264	0.241645	0.865952	-0.427397	0.51985	1.04731	0.652204	1.68178
Gut microbiota abundance (genus Ruminococcaceae UCG013 id.11370) || id:ebi-a-GCST90017060	Migraine	MR Egger	3	0.825198	1.08046	0.58477	-1.2925	2.9429	2.28233	0.274584	18.9707
Gut microbiota abundance (genus Ruminococcaceae UCG013 id.11370) || id:ebi-a-GCST90017060	Migraine	Weighted median	3	-0.0117019	0.0750426	0.876083	-0.158785	0.135382	0.988366	0.853179	1.14497
Gut microbiota abundance (genus Ruminococcaceae UCG013 id.11370) || id:ebi-a-GCST90017060	Migraine	Inverse variance weighted	3	-0.0372877	0.0635254	0.557222	-0.161797	0.087222	0.963399	0.850614	1.09114
Gut microbiota abundance (genus Ruminococcaceae UCG013 id.11370) || id:ebi-a-GCST90017060	Migraine	Simple mode	3	0.00436857	0.0984528	0.96864	-0.188599	0.197336	1.00438	0.828119	1.21815
Gut microbiota abundance (genus Ruminococcaceae UCG013 id.11370) || id:ebi-a-GCST90017060	Migraine	Weighted mode	3	0.0071047	0.101676	0.950651	-0.192181	0.20639	1.00713	0.825158	1.22923
Gut microbiota abundance (genus Family XIII AD3011 group id.11293) || id:ebi-a-GCST90017008	Migraine	MR Egger	3	-1.9797	2.63099	0.589335	-7.13644	3.17704	0.13811	0.000795575	23.9756
Gut microbiota abundance (genus Family XIII AD3011 group id.11293) || id:ebi-a-GCST90017008	Migraine	Weighted median	3	-0.0751162	0.0977314	0.442131	-0.26667	0.116437	0.927636	0.765926	1.12349
Gut microbiota abundance (genus Family XIII AD3011 group id.11293) || id:ebi-a-GCST90017008	Migraine	Inverse variance weighted	3	0.0411708	0.138066	0.765554	-0.229439	0.311781	1.04203	0.794979	1.36586
Gut microbiota abundance (genus Family XIII AD3011 group id.11293) || id:ebi-a-GCST90017008	Migraine	Simple mode	3	-0.0881735	0.102614	0.480738	-0.289297	0.11295	0.915602	0.74879	1.11958
Gut microbiota abundance (genus Family XIII AD3011 group id.11293) || id:ebi-a-GCST90017008	Migraine	Weighted mode	3	-0.0908856	0.0919637	0.427189	-0.271134	0.0893632	0.913122	0.762514	1.09348
Gut microbiota abundance (order Selenomonadales id.2165) || id:ebi-a-GCST90017107	Migraine	MR Egger	3	0.304945	1.29525	0.852799	-2.23374	2.84363	1.35655	0.107127	17.178
Gut microbiota abundance (order Selenomonadales id.2165) || id:ebi-a-GCST90017107	Migraine	Weighted median	3	-0.0197181	0.0788971	0.802648	-0.174356	0.13492	0.980475	0.839998	1.14445
Gut microbiota abundance (order Selenomonadales id.2165) || id:ebi-a-GCST90017107	Migraine	Inverse variance weighted	3	-0.0503528	0.061063	0.409596	-0.170036	0.0693306	0.950894	0.843634	1.07179
Gut microbiota abundance (order Selenomonadales id.2165) || id:ebi-a-GCST90017107	Migraine	Simple mode	3	0.00155844	0.0952966	0.988437	-0.185223	0.18834	1.00156	0.830919	1.20724
Gut microbiota abundance (order Selenomonadales id.2165) || id:ebi-a-GCST90017107	Migraine	Weighted mode	3	-0.000424779	0.0900766	0.996665	-0.176975	0.176125	0.999575	0.837801	1.19259
Gut microbiota abundance (family Victivallaceae id.2255) || id:ebi-a-GCST90016958	Migraine	MR Egger	3	-1.61643	2.23045	0.600765	-5.98812	2.75526	0.198607	0.00250839	15.7252
Gut microbiota abundance (family Victivallaceae id.2255) || id:ebi-a-GCST90016958	Migraine	Weighted median	3	0.0813652	0.157012	0.604312	-0.226379	0.389109	1.08477	0.797416	1.47567
Gut microbiota abundance (family Victivallaceae id.2255) || id:ebi-a-GCST90016958	Migraine	Inverse variance weighted	3	0.0686691	0.131311	0.60101	-0.188701	0.326039	1.07108	0.828034	1.38547
Gut microbiota abundance (family Victivallaceae id.2255) || id:ebi-a-GCST90016958	Migraine	Simple mode	3	0.127582	0.192831	0.576243	-0.250367	0.505532	1.13608	0.778515	1.65787
Gut microbiota abundance (family Victivallaceae id.2255) || id:ebi-a-GCST90016958	Migraine	Weighted mode	3	0.118019	0.186121	0.59087	-0.246779	0.482816	1.12526	0.781314	1.62063
Gut microbiota abundance (family Coriobacteriaceae id.811) || id:ebi-a-GCST90016933	Migraine	MR Egger	3	-1.44466	1.05209	0.400716	-3.50675	0.617439	0.235827	0.0299941	1.85417
Gut microbiota abundance (family Coriobacteriaceae id.811) || id:ebi-a-GCST90016933	Migraine	Weighted median	3	0.102843	0.0764706	0.178666	-0.0470391	0.252726	1.10832	0.95405	1.28753
Gut microbiota abundance (family Coriobacteriaceae id.811) || id:ebi-a-GCST90016933	Migraine	Inverse variance weighted	3	0.0582482	0.0626187	0.352265	-0.0644845	0.180981	1.05998	0.937551	1.19839
Gut microbiota abundance (family Coriobacteriaceae id.811) || id:ebi-a-GCST90016933	Migraine	Simple mode	3	0.126691	0.100957	0.336281	-0.0711855	0.324567	1.13507	0.931289	1.38343
Gut microbiota abundance (family Coriobacteriaceae id.811) || id:ebi-a-GCST90016933	Migraine	Weighted mode	3	0.126691	0.108772	0.364263	-0.0865021	0.339884	1.13507	0.917134	1.40478
Gut microbiota abundance (genus Eubacterium ventriosum group id.11341) || id:ebi-a-GCST90017005	Migraine	MR Egger	3	0.59457	1.18402	0.703733	-1.72611	2.91525	1.81225	0.177975	18.4535
Gut microbiota abundance (genus Eubacterium ventriosum group id.11341) || id:ebi-a-GCST90017005	Migraine	Weighted median	3	0.123042	0.0830583	0.1385	-0.0397517	0.285837	1.13093	0.961028	1.33088
Gut microbiota abundance (genus Eubacterium ventriosum group id.11341) || id:ebi-a-GCST90017005	Migraine	Inverse variance weighted	3	0.0853474	0.0665172	0.199461	-0.0450263	0.215721	1.0891	0.955972	1.24076
Gut microbiota abundance (genus Eubacterium ventriosum group id.11341) || id:ebi-a-GCST90017005	Migraine	Simple mode	3	0.136793	0.103679	0.317832	-0.0664179	0.340004	1.14659	0.93574	1.40495
Gut microbiota abundance (genus Eubacterium ventriosum group id.11341) || id:ebi-a-GCST90017005	Migraine	Weighted mode	3	0.135549	0.106203	0.330012	-0.0726089	0.343708	1.14517	0.929964	1.41017
Gut microbiota abundance (genus Ruminococcaceae UCG014 id.11371) || id:ebi-a-GCST90017061	Migraine	MR Egger	3	-1.14911	1.1662	0.504699	-3.43486	1.13664	0.316919	0.0322301	3.11628
Gut microbiota abundance (genus Ruminococcaceae UCG014 id.11371) || id:ebi-a-GCST90017061	Migraine	Weighted median	3	0.0102582	0.084021	0.902827	-0.154423	0.174939	1.01031	0.85691	1.19117
Gut microbiota abundance (genus Ruminococcaceae UCG014 id.11371) || id:ebi-a-GCST90017061	Migraine	Inverse variance weighted	3	0.0141759	0.0685542	0.836179	-0.12019	0.148542	1.01428	0.886752	1.16014
Gut microbiota abundance (genus Ruminococcaceae UCG014 id.11371) || id:ebi-a-GCST90017061	Migraine	Simple mode	3	0.0176581	0.107553	0.884682	-0.193146	0.228462	1.01781	0.824362	1.25667
Gut microbiota abundance (genus Ruminococcaceae UCG014 id.11371) || id:ebi-a-GCST90017061	Migraine	Weighted mode	3	-0.00847475	0.108757	0.944983	-0.221639	0.204689	0.991561	0.801205	1.22714
Gut microbiota abundance (order Bacillales id.1674) || id:ebi-a-GCST90017091	Migraine	MR Egger	3	0.870064	2.45346	0.783046	-3.93873	5.67885	2.38706	0.019473	292.614
Gut microbiota abundance (order Bacillales id.1674) || id:ebi-a-GCST90017091	Migraine	Weighted median	3	0.170717	0.176732	0.334062	-0.175678	0.517112	1.18615	0.838888	1.67718
Gut microbiota abundance (order Bacillales id.1674) || id:ebi-a-GCST90017091	Migraine	Inverse variance weighted	3	0.119194	0.144434	0.409233	-0.163898	0.402285	1.12659	0.848829	1.49524
Gut microbiota abundance (order Bacillales id.1674) || id:ebi-a-GCST90017091	Migraine	Simple mode	3	0.196467	0.201283	0.431969	-0.198047	0.590981	1.2171	0.820332	1.80576
Gut microbiota abundance (order Bacillales id.1674) || id:ebi-a-GCST90017091	Migraine	Weighted mode	3	0.194237	0.212629	0.45741	-0.222517	0.61099	1.21438	0.800502	1.84225
Gut microbiota abundance (family Alcaligenaceae id.2875) || id:ebi-a-GCST90016926	Migraine	MR Egger	3	-0.0774796	1.079	0.954365	-2.19232	2.03736	0.925446	0.111658	7.6703
Gut microbiota abundance (family Alcaligenaceae id.2875) || id:ebi-a-GCST90016926	Migraine	Weighted median	3	-0.0377001	0.0726154	0.603639	-0.180026	0.104626	0.963002	0.835248	1.1103
Gut microbiota abundance (family Alcaligenaceae id.2875) || id:ebi-a-GCST90016926	Migraine	Inverse variance weighted	3	-0.0366781	0.0634665	0.563323	-0.161072	0.0877162	0.963986	0.85123	1.09168
Gut microbiota abundance (family Alcaligenaceae id.2875) || id:ebi-a-GCST90016926	Migraine	Simple mode	3	-0.0449083	0.0843949	0.647838	-0.210322	0.120506	0.956085	0.810323	1.12807
Gut microbiota abundance (family Alcaligenaceae id.2875) || id:ebi-a-GCST90016926	Migraine	Weighted mode	3	-0.040572	0.08819	0.690651	-0.213424	0.13228	0.96024	0.807813	1.14143
Gut microbiota abundance (genus Butyricicoccus id.2055) || id:ebi-a-GCST90016973	Migraine	MR Egger	3	-0.364406	1.15056	0.804733	-2.61951	1.8907	0.694609	0.0728384	6.624
Gut microbiota abundance (genus Butyricicoccus id.2055) || id:ebi-a-GCST90016973	Migraine	Weighted median	3	0.010281	0.0771289	0.893959	-0.140892	0.161454	1.01033	0.868583	1.17522
Gut microbiota abundance (genus Butyricicoccus id.2055) || id:ebi-a-GCST90016973	Migraine	Inverse variance weighted	3	0.0439074	0.062836	0.4847	-0.0792511	0.167066	1.04489	0.923808	1.18183
Gut microbiota abundance (genus Butyricicoccus id.2055) || id:ebi-a-GCST90016973	Migraine	Simple mode	3	-0.00492539	0.0937627	0.962881	-0.1887	0.178849	0.995087	0.828035	1.19584
Gut microbiota abundance (genus Butyricicoccus id.2055) || id:ebi-a-GCST90016973	Migraine	Weighted mode	3	-0.00271248	0.0922243	0.979207	-0.183472	0.178047	0.997291	0.832375	1.19488
Gut microbiota abundance (family Lactobacillaceae id.1836) || id:ebi-a-GCST90016941	Migraine	MR Egger	3	0.39775	3.03388	0.917011	-5.54866	6.34416	1.48847	0.00389268	569.157
Gut microbiota abundance (family Lactobacillaceae id.1836) || id:ebi-a-GCST90016941	Migraine	Weighted median	3	0.0305605	0.135947	0.822137	-0.235896	0.297017	1.03103	0.789863	1.34584
Gut microbiota abundance (family Lactobacillaceae id.1836) || id:ebi-a-GCST90016941	Migraine	Inverse variance weighted	3	-0.00687076	0.12725	0.95694	-0.256281	0.24254	0.993153	0.773924	1.27448
Gut microbiota abundance (family Lactobacillaceae id.1836) || id:ebi-a-GCST90016941	Migraine	Simple mode	3	0.0769009	0.177605	0.707245	-0.271205	0.425007	1.07994	0.76246	1.5296
Gut microbiota abundance (family Lactobacillaceae id.1836) || id:ebi-a-GCST90016941	Migraine	Weighted mode	3	0.0684688	0.167241	0.721927	-0.259324	0.396261	1.07087	0.771573	1.48626
Gut microbiota abundance (genus Alloprevotella id.961) || id:ebi-a-GCST90016964	Migraine	MR Egger	3	-0.972196	3.18467	0.811377	-7.21415	5.26976	0.378252	0.000736096	194.369
Gut microbiota abundance (genus Alloprevotella id.961) || id:ebi-a-GCST90016964	Migraine	Weighted median	3	-0.237874	0.186892	0.203095	-0.604183	0.128435	0.788302	0.546521	1.13705
Gut microbiota abundance (genus Alloprevotella id.961) || id:ebi-a-GCST90016964	Migraine	Inverse variance weighted	3	-0.181126	0.149864	0.226814	-0.474859	0.112607	0.83433	0.621973	1.11919
Gut microbiota abundance (genus Alloprevotella id.961) || id:ebi-a-GCST90016964	Migraine	Simple mode	3	-0.307553	0.227179	0.308494	-0.752824	0.137718	0.735244	0.471034	1.14765
Gut microbiota abundance (genus Alloprevotella id.961) || id:ebi-a-GCST90016964	Migraine	Weighted mode	3	-0.297237	0.235736	0.334514	-0.759279	0.164806	0.742868	0.468004	1.17916
Gut microbiota abundance (genus Ruminococcaceae UCG011 id.11368) || id:ebi-a-GCST90017059	Migraine	MR Egger	3	3.6242	2.95077	0.435022	-2.15932	9.40771	37.4946	0.115404	12181.9
Gut microbiota abundance (genus Ruminococcaceae UCG011 id.11368) || id:ebi-a-GCST90017059	Migraine	Weighted median	3	0.0359272	0.184631	0.845715	-0.32595	0.397805	1.03658	0.721841	1.48855
Gut microbiota abundance (genus Ruminococcaceae UCG011 id.11368) || id:ebi-a-GCST90017059	Migraine	Inverse variance weighted	3	-0.0506249	0.196064	0.796248	-0.434911	0.333661	0.950635	0.647323	1.39607
Gut microbiota abundance (genus Ruminococcaceae UCG011 id.11368) || id:ebi-a-GCST90017059	Migraine	Simple mode	3	0.0940065	0.255617	0.748323	-0.407004	0.595017	1.09857	0.665642	1.81306
Gut microbiota abundance (genus Ruminococcaceae UCG011 id.11368) || id:ebi-a-GCST90017059	Migraine	Weighted mode	3	0.109948	0.242326	0.69451	-0.365012	0.584907	1.11622	0.694189	1.79482
Gut microbiota abundance (genus Family XIII UCG001 id.11294) || id:ebi-a-GCST90017009	Migraine	MR Egger	3	0.113461	1.23795	0.941815	-2.31292	2.53985	1.12015	0.0989715	12.6777
Gut microbiota abundance (genus Family XIII UCG001 id.11294) || id:ebi-a-GCST90017009	Migraine	Weighted median	3	-0.00594642	0.0847707	0.944077	-0.172097	0.160204	0.994071	0.841898	1.17375
Gut microbiota abundance (genus Family XIII UCG001 id.11294) || id:ebi-a-GCST90017009	Migraine	Inverse variance weighted	3	-0.0145168	0.0727776	0.841897	-0.157161	0.128127	0.985588	0.854567	1.1367
Gut microbiota abundance (genus Family XIII UCG001 id.11294) || id:ebi-a-GCST90017009	Migraine	Simple mode	3	0.00771836	0.104795	0.94799	-0.197679	0.213116	1.00775	0.820633	1.23753
Gut microbiota abundance (genus Family XIII UCG001 id.11294) || id:ebi-a-GCST90017009	Migraine	Weighted mode	3	0.00465762	0.101729	0.967642	-0.19473	0.204046	1.00467	0.823057	1.22635
Gut microbiota abundance (genus Desulfovibrio id.3173) || id:ebi-a-GCST90016987	Migraine	MR Egger	3	1.80186	1.45523	0.432504	-1.0504	4.65411	6.06089	0.349798	105.016
Gut microbiota abundance (genus Desulfovibrio id.3173) || id:ebi-a-GCST90016987	Migraine	Weighted median	3	-0.00282444	0.105098	0.97856	-0.208816	0.203167	0.99718	0.811545	1.22528
Gut microbiota abundance (genus Desulfovibrio id.3173) || id:ebi-a-GCST90016987	Migraine	Inverse variance weighted	3	0.0546446	0.0855601	0.523038	-0.113053	0.222342	1.05617	0.893103	1.249
Gut microbiota abundance (genus Desulfovibrio id.3173) || id:ebi-a-GCST90016987	Migraine	Simple mode	3	-0.0247793	0.133239	0.869617	-0.285927	0.236369	0.975525	0.751317	1.26664
Gut microbiota abundance (genus Desulfovibrio id.3173) || id:ebi-a-GCST90016987	Migraine	Weighted mode	3	-0.0247793	0.136357	0.872549	-0.292039	0.24248	0.975525	0.74674	1.27441
Gut microbiota abundance (order Desulfovibrionales id.3156) || id:ebi-a-GCST90017097	Migraine	MR Egger	3	-1.01097	1.13675	0.537242	-3.239	1.21706	0.363867	0.0392032	3.37726
Gut microbiota abundance (order Desulfovibrionales id.3156) || id:ebi-a-GCST90017097	Migraine	Weighted median	3	0.0575475	0.0789447	0.466026	-0.0971841	0.212279	1.05924	0.907389	1.23649
Gut microbiota abundance (order Desulfovibrionales id.3156) || id:ebi-a-GCST90017097	Migraine	Inverse variance weighted	3	0.0441223	0.0668449	0.509209	-0.0868937	0.175138	1.04511	0.916775	1.19141
Gut microbiota abundance (order Desulfovibrionales id.3156) || id:ebi-a-GCST90017097	Migraine	Simple mode	3	0.0882968	0.101354	0.475517	-0.110358	0.286951	1.09231	0.895514	1.33236
Gut microbiota abundance (order Desulfovibrionales id.3156) || id:ebi-a-GCST90017097	Migraine	Weighted mode	3	0.0864953	0.0979219	0.470249	-0.105432	0.278422	1.09035	0.899936	1.32104
Gut microbiota abundance (genus Allisonella id.2174) || id:ebi-a-GCST90016963	Migraine	MR Egger	3	2.44766	2.46552	0.502315	-2.38477	7.28009	11.5613	0.0921104	1451.11
Gut microbiota abundance (genus Allisonella id.2174) || id:ebi-a-GCST90016963	Migraine	Weighted median	3	0.0837131	0.194338	0.666643	-0.297189	0.464616	1.08732	0.742903	1.5914
Gut microbiota abundance (genus Allisonella id.2174) || id:ebi-a-GCST90016963	Migraine	Inverse variance weighted	3	0.0356097	0.145026	0.806039	-0.248642	0.319861	1.03625	0.779859	1.37694
Gut microbiota abundance (genus Allisonella id.2174) || id:ebi-a-GCST90016963	Migraine	Simple mode	3	0.118755	0.230457	0.657645	-0.332941	0.570452	1.12609	0.716813	1.76907
Gut microbiota abundance (genus Allisonella id.2174) || id:ebi-a-GCST90016963	Migraine	Weighted mode	3	0.13212	0.223571	0.614441	-0.30608	0.57032	1.14125	0.736328	1.76883
Gut microbiota abundance (genus Faecalibacterium id.2057) || id:ebi-a-GCST90017007	Migraine	MR Egger	3	2.10479	1.04067	0.292323	0.0650857	4.14449	8.20538	1.06725	63.0857
Gut microbiota abundance (genus Faecalibacterium id.2057) || id:ebi-a-GCST90017007	Migraine	Weighted median	3	-0.00144047	0.0878822	0.986923	-0.17369	0.170809	0.998561	0.840558	1.18626
Gut microbiota abundance (genus Faecalibacterium id.2057) || id:ebi-a-GCST90017007	Migraine	Inverse variance weighted	3	0.0405611	0.08959	0.650735	-0.135035	0.216157	1.04139	0.873685	1.2413
Gut microbiota abundance (genus Faecalibacterium id.2057) || id:ebi-a-GCST90017007	Migraine	Simple mode	3	-0.0513378	0.111659	0.690821	-0.27019	0.167514	0.949958	0.763235	1.18236
Gut microbiota abundance (genus Faecalibacterium id.2057) || id:ebi-a-GCST90017007	Migraine	Weighted mode	3	-0.0480704	0.111769	0.709039	-0.267137	0.170996	0.953067	0.765568	1.18649
Gut microbiota abundance (genus Terrisporobacter id.11348) || id:ebi-a-GCST90017073	Migraine	MR Egger	3	-2.40258	3.12501	0.582734	-8.5276	3.72243	0.0904838	0.000197929	41.365
Gut microbiota abundance (genus Terrisporobacter id.11348) || id:ebi-a-GCST90017073	Migraine	Weighted median	3	-0.130023	0.140307	0.354084	-0.405025	0.14498	0.878076	0.66696	1.15602
Gut microbiota abundance (genus Terrisporobacter id.11348) || id:ebi-a-GCST90017073	Migraine	Inverse variance weighted	3	-0.00599088	0.163649	0.970798	-0.326743	0.314761	0.994027	0.721269	1.36993
Gut microbiota abundance (genus Terrisporobacter id.11348) || id:ebi-a-GCST90017073	Migraine	Simple mode	3	-0.156188	0.163459	0.440155	-0.476568	0.164191	0.855398	0.620911	1.17844
Gut microbiota abundance (genus Terrisporobacter id.11348) || id:ebi-a-GCST90017073	Migraine	Weighted mode	3	-0.160057	0.14741	0.391016	-0.44898	0.128866	0.852095	0.638279	1.13754
Gut microbiota abundance (order Rhodospirillales id.2667) || id:ebi-a-GCST90017106	Migraine	MR Egger	3	0.0516842	1.50784	0.978187	-2.90368	3.00705	1.05304	0.0548213	20.2275
Gut microbiota abundance (order Rhodospirillales id.2667) || id:ebi-a-GCST90017106	Migraine	Weighted median	3	-0.141438	0.106751	0.185195	-0.35067	0.0677948	0.868109	0.704216	1.07015
Gut microbiota abundance (order Rhodospirillales id.2667) || id:ebi-a-GCST90017106	Migraine	Inverse variance weighted	3	-0.159444	0.0886602	0.0721185	-0.333218	0.0143302	0.852618	0.716614	1.01443
Gut microbiota abundance (order Rhodospirillales id.2667) || id:ebi-a-GCST90017106	Migraine	Simple mode	3	-0.127434	0.127303	0.422251	-0.376947	0.122079	0.880351	0.685952	1.12984
Gut microbiota abundance (order Rhodospirillales id.2667) || id:ebi-a-GCST90017106	Migraine	Weighted mode	3	-0.129275	0.120604	0.395954	-0.365658	0.107108	0.878732	0.69374	1.11305
Gut microbiota abundance (genus Olsenella id.822) || id:ebi-a-GCST90017035	Migraine	MR Egger	3	2.41098	2.285	0.482925	-2.06761	6.88957	11.1449	0.126488	981.98
Gut microbiota abundance (genus Olsenella id.822) || id:ebi-a-GCST90017035	Migraine	Weighted median	3	-0.243692	0.175593	0.16519	-0.587854	0.10047	0.783729	0.555518	1.10569
Gut microbiota abundance (genus Olsenella id.822) || id:ebi-a-GCST90017035	Migraine	Inverse variance weighted	3	-0.306872	0.145589	0.035048	-0.592226	-0.0215185	0.735744	0.553095	0.978711
Gut microbiota abundance (genus Olsenella id.822) || id:ebi-a-GCST90017035	Migraine	Simple mode	3	-0.219529	0.207943	0.401794	-0.627097	0.18804	0.802897	0.53414	1.20688
Gut microbiota abundance (genus Olsenella id.822) || id:ebi-a-GCST90017035	Migraine	Weighted mode	3	-0.194699	0.212904	0.456995	-0.611991	0.222593	0.823083	0.54227	1.24931
Gut microbiota abundance (phylum Cyanobacteria id.1500) || id:ebi-a-GCST90017112	Migraine	MR Egger	3	-3.15583	2.461	0.421645	-7.9794	1.66774	0.042603	0.000342445	5.30016
Gut microbiota abundance (phylum Cyanobacteria id.1500) || id:ebi-a-GCST90017112	Migraine	Weighted median	3	-0.0577479	0.140686	0.681459	-0.333493	0.217997	0.943888	0.716417	1.24358
Gut microbiota abundance (phylum Cyanobacteria id.1500) || id:ebi-a-GCST90017112	Migraine	Inverse variance weighted	3	0.00997953	0.166833	0.952301	-0.317014	0.336973	1.01003	0.72832	1.4007
Gut microbiota abundance (phylum Cyanobacteria id.1500) || id:ebi-a-GCST90017112	Migraine	Simple mode	3	-0.099991	0.181797	0.63753	-0.456314	0.256332	0.904846	0.633615	1.29218
Gut microbiota abundance (phylum Cyanobacteria id.1500) || id:ebi-a-GCST90017112	Migraine	Weighted mode	3	-0.117515	0.178492	0.577951	-0.467359	0.232329	0.889127	0.626655	1.26153
Gut microbiota abundance (family Ruminococcaceae id.2050) || id:ebi-a-GCST90016951	Migraine	MR Egger	3	0.875913	1.03352	0.552428	-1.14978	2.9016	2.40107	0.316707	18.2033
Gut microbiota abundance (family Ruminococcaceae id.2050) || id:ebi-a-GCST90016951	Migraine	Weighted median	3	0.0817817	0.0764377	0.284659	-0.0680363	0.2316	1.08522	0.934227	1.26061
Gut microbiota abundance (family Ruminococcaceae id.2050) || id:ebi-a-GCST90016951	Migraine	Inverse variance weighted	3	0.0635832	0.0607814	0.295516	-0.0555483	0.182715	1.06565	0.945966	1.20047
Gut microbiota abundance (family Ruminococcaceae id.2050) || id:ebi-a-GCST90016951	Migraine	Simple mode	3	0.0979351	0.0937338	0.405781	-0.0857832	0.281653	1.10289	0.917793	1.32532
Gut microbiota abundance (family Ruminococcaceae id.2050) || id:ebi-a-GCST90016951	Migraine	Weighted mode	3	0.100651	0.097591	0.410768	-0.0906271	0.29193	1.10589	0.913358	1.33901
Gut microbiota abundance (family Erysipelotrichaceae id.2149) || id:ebi-a-GCST90016937	Migraine	MR Egger	3	0.107174	1.03676	0.934423	-1.92488	2.13923	1.11313	0.145893	8.49289
Gut microbiota abundance (family Erysipelotrichaceae id.2149) || id:ebi-a-GCST90016937	Migraine	Weighted median	3	0.0496935	0.0729467	0.495726	-0.093282	0.192669	1.05095	0.910937	1.21248
Gut microbiota abundance (family Erysipelotrichaceae id.2149) || id:ebi-a-GCST90016937	Migraine	Inverse variance weighted	3	0.0442057	0.0609708	0.468433	-0.075297	0.163708	1.0452	0.927468	1.17787
Gut microbiota abundance (family Erysipelotrichaceae id.2149) || id:ebi-a-GCST90016937	Migraine	Simple mode	3	0.0654826	0.0863602	0.527471	-0.103783	0.234749	1.06767	0.901421	1.26459
Gut microbiota abundance (family Erysipelotrichaceae id.2149) || id:ebi-a-GCST90016937	Migraine	Weighted mode	3	0.0608455	0.0862916	0.553795	-0.108286	0.229977	1.06273	0.897371	1.25857
Gut microbiota abundance (genus Bifidobacterium id.436) || id:ebi-a-GCST90016970	Migraine	MR Egger	3	-0.600919	2.24181	0.833273	-4.99486	3.79302	0.548307	0.00677269	44.3902
Gut microbiota abundance (genus Bifidobacterium id.436) || id:ebi-a-GCST90016970	Migraine	Weighted median	3	-0.0136807	0.0889288	0.877737	-0.187981	0.16062	0.986412	0.82863	1.17424
Gut microbiota abundance (genus Bifidobacterium id.436) || id:ebi-a-GCST90016970	Migraine	Inverse variance weighted	3	0.0427528	0.0969519	0.659235	-0.147273	0.232778	1.04368	0.863058	1.2621
Gut microbiota abundance (genus Bifidobacterium id.436) || id:ebi-a-GCST90016970	Migraine	Simple mode	3	-0.0499004	0.111454	0.698177	-0.26835	0.168549	0.951324	0.76464	1.18359
Gut microbiota abundance (genus Bifidobacterium id.436) || id:ebi-a-GCST90016970	Migraine	Weighted mode	3	-0.0432508	0.104164	0.718287	-0.247412	0.16091	0.957671	0.780819	1.17458
Gut microbiota abundance (genus Anaerofilum id.2053) || id:ebi-a-GCST90016965	Migraine	MR Egger	3	-0.301522	4.04598	0.952644	-8.23165	7.62861	0.739691	0.000266097	2056.18
Gut microbiota abundance (genus Anaerofilum id.2053) || id:ebi-a-GCST90016965	Migraine	Weighted median	3	0.0130803	0.162816	0.935968	-0.306038	0.332199	1.01317	0.736358	1.39403
Gut microbiota abundance (genus Anaerofilum id.2053) || id:ebi-a-GCST90016965	Migraine	Inverse variance weighted	3	0.0370135	0.168903	0.82654	-0.294036	0.368063	1.03771	0.74525	1.44493
Gut microbiota abundance (genus Anaerofilum id.2053) || id:ebi-a-GCST90016965	Migraine	Simple mode	3	-0.0362501	0.209085	0.878316	-0.446056	0.373556	0.964399	0.640148	1.45289
Gut microbiota abundance (genus Anaerofilum id.2053) || id:ebi-a-GCST90016965	Migraine	Weighted mode	3	-0.0212621	0.212133	0.929304	-0.437043	0.394519	0.978962	0.645943	1.48367
Gut microbiota abundance (order Pasteurellales id.3688) || id:ebi-a-GCST90017105	Migraine	MR Egger	3	-2.30603	1.77665	0.417912	-5.78827	1.17621	0.0996564	0.00306329	3.24207
Gut microbiota abundance (order Pasteurellales id.3688) || id:ebi-a-GCST90017105	Migraine	Weighted median	3	-0.175458	0.122448	0.151882	-0.415457	0.0645407	0.839073	0.660039	1.06667
Gut microbiota abundance (order Pasteurellales id.3688) || id:ebi-a-GCST90017105	Migraine	Inverse variance weighted	3	-0.132666	0.11691	0.256471	-0.361809	0.0964771	0.875758	0.696416	1.10128
Gut microbiota abundance (order Pasteurellales id.3688) || id:ebi-a-GCST90017105	Migraine	Simple mode	3	-0.219694	0.151167	0.283315	-0.515981	0.0765923	0.802764	0.596915	1.0796
Gut microbiota abundance (order Pasteurellales id.3688) || id:ebi-a-GCST90017105	Migraine	Weighted mode	3	-0.226692	0.17074	0.315544	-0.561342	0.107958	0.797166	0.570443	1.114
Gut microbiota abundance (family Family XIII id.1957) || id:ebi-a-GCST90016939	Migraine	MR Egger	3	-2.4006	2.53057	0.516775	-7.36052	2.55931	0.0906632	0.00063587	12.9269
Gut microbiota abundance (family Family XIII id.1957) || id:ebi-a-GCST90016939	Migraine	Weighted median	3	-0.0600794	0.090152	0.505141	-0.236777	0.116619	0.94169	0.789167	1.12369
Gut microbiota abundance (family Family XIII id.1957) || id:ebi-a-GCST90016939	Migraine	Inverse variance weighted	3	0.0403321	0.146331	0.782839	-0.246478	0.327142	1.04116	0.781549	1.387
Gut microbiota abundance (family Family XIII id.1957) || id:ebi-a-GCST90016939	Migraine	Simple mode	3	-0.092708	0.102668	0.46184	-0.293938	0.108522	0.91146	0.745323	1.11463
Gut microbiota abundance (family Family XIII id.1957) || id:ebi-a-GCST90016939	Migraine	Weighted mode	3	-0.0970569	0.0826642	0.36123	-0.259079	0.0649649	0.907504	0.771762	1.06712
Gut microbiota abundance (family Clostridiales vadin BB60 group id.11286) || id:ebi-a-GCST90016932	Migraine	MR Egger	3	-0.974996	1.36381	0.604877	-3.64807	1.69808	0.377194	0.0260413	5.46345
Gut microbiota abundance (family Clostridiales vadin BB60 group id.11286) || id:ebi-a-GCST90016932	Migraine	Weighted median	3	0.0754778	0.0987068	0.44447	-0.117987	0.268943	1.0784	0.888707	1.30858
Gut microbiota abundance (family Clostridiales vadin BB60 group id.11286) || id:ebi-a-GCST90016932	Migraine	Inverse variance weighted	3	0.105724	0.080223	0.187545	-0.0515131	0.262961	1.11152	0.949791	1.30078
Gut microbiota abundance (family Clostridiales vadin BB60 group id.11286) || id:ebi-a-GCST90016932	Migraine	Simple mode	3	0.0571425	0.123529	0.689111	-0.184973	0.299258	1.05881	0.831126	1.34886
Gut microbiota abundance (family Clostridiales vadin BB60 group id.11286) || id:ebi-a-GCST90016932	Migraine	Weighted mode	3	0.0524367	0.116883	0.697624	-0.176655	0.281528	1.05384	0.838069	1.32515
NA	NA	NA	NA	NA	NA	NA	NA	NA	NA	NA	NA
Gut microbiota abundance (genus Eubacterium eligens group id.14372) || id:ebi-a-GCST90016998	Migraine	MR Egger	3	-0.680324	1.15082	0.660109	-2.93592	1.57527	0.506453	0.0530818	4.83207
Gut microbiota abundance (genus Eubacterium eligens group id.14372) || id:ebi-a-GCST90016998	Migraine	Weighted median	3	-0.147857	0.0821961	0.0720452	-0.308961	0.0132474	0.862555	0.734209	1.01334
Gut microbiota abundance (genus Eubacterium eligens group id.14372) || id:ebi-a-GCST90016998	Migraine	Inverse variance weighted	3	-0.109893	0.0676924	0.1045	-0.24257	0.022784	0.89593	0.784609	1.02305
Gut microbiota abundance (genus Eubacterium eligens group id.14372) || id:ebi-a-GCST90016998	Migraine	Simple mode	3	-0.153194	0.0964918	0.253288	-0.342318	0.0359304	0.857964	0.710123	1.03658
Gut microbiota abundance (genus Eubacterium eligens group id.14372) || id:ebi-a-GCST90016998	Migraine	Weighted mode	3	-0.152887	0.100705	0.268284	-0.350269	0.044494	0.858226	0.704499	1.0455
Gut microbiota abundance (order Enterobacteriales id.3468) || id:ebi-a-GCST90017098	Migraine	MR Egger	3	0.281277	1.20103	0.853545	-2.07274	2.6353	1.32482	0.12584	13.9474
Gut microbiota abundance (order Enterobacteriales id.3468) || id:ebi-a-GCST90017098	Migraine	Weighted median	3	-0.0102023	0.0881585	0.907869	-0.182993	0.162588	0.98985	0.832774	1.17655
Gut microbiota abundance (order Enterobacteriales id.3468) || id:ebi-a-GCST90017098	Migraine	Inverse variance weighted	3	-0.0369691	0.0706355	0.600711	-0.175415	0.101476	0.963706	0.839109	1.1068
Gut microbiota abundance (order Enterobacteriales id.3468) || id:ebi-a-GCST90017098	Migraine	Simple mode	3	0.00973547	0.104691	0.934386	-0.195459	0.21493	1.00978	0.822457	1.23977
Gut microbiota abundance (order Enterobacteriales id.3468) || id:ebi-a-GCST90017098	Migraine	Weighted mode	3	0.00795676	0.099523	0.943558	-0.187108	0.203022	1.00799	0.829354	1.2251
Gut microbiota abundance (order Actinomycetales id.420) || id:ebi-a-GCST90017090	Migraine	MR Egger	3	-3.62736	1.59415	0.263606	-6.7519	-0.502821	0.0265863	0.00116866	0.604822
Gut microbiota abundance (order Actinomycetales id.420) || id:ebi-a-GCST90017090	Migraine	Weighted median	3	0.0862655	0.131903	0.513108	-0.172265	0.344795	1.0901	0.841756	1.4117
Gut microbiota abundance (order Actinomycetales id.420) || id:ebi-a-GCST90017090	Migraine	Inverse variance weighted	3	0.0285372	0.15876	0.857348	-0.282632	0.339706	1.02895	0.753797	1.40454
Gut microbiota abundance (order Actinomycetales id.420) || id:ebi-a-GCST90017090	Migraine	Simple mode	3	0.187789	0.184838	0.416553	-0.174493	0.550071	1.20658	0.839883	1.73338
Gut microbiota abundance (order Actinomycetales id.420) || id:ebi-a-GCST90017090	Migraine	Weighted mode	3	0.181926	0.194165	0.447688	-0.198639	0.56249	1.19952	0.819846	1.75504
Gut microbiota abundance (class Bacteroidia id.912) || id:ebi-a-GCST90016911	Migraine	MR Egger	3	0.218751	1.03364	0.86723	-1.80717	2.24468	1.24452	0.164117	9.43736
Gut microbiota abundance (class Bacteroidia id.912) || id:ebi-a-GCST90016911	Migraine	Weighted median	3	-0.000115349	0.0737269	0.998752	-0.14462	0.144389	0.999885	0.865351	1.15533
Gut microbiota abundance (class Bacteroidia id.912) || id:ebi-a-GCST90016911	Migraine	Inverse variance weighted	3	-0.015204	0.0607858	0.802491	-0.134344	0.103936	0.984911	0.874289	1.10953
Gut microbiota abundance (class Bacteroidia id.912) || id:ebi-a-GCST90016911	Migraine	Simple mode	3	0.000846598	0.0802546	0.992541	-0.156452	0.158146	1.00085	0.855172	1.17134
Gut microbiota abundance (class Bacteroidia id.912) || id:ebi-a-GCST90016911	Migraine	Weighted mode	3	0.00097969	0.0709529	0.990237	-0.138088	0.140047	1.00098	0.871022	1.15033
Gut microbiota abundance (genus Parasutterella id.2892) || id:ebi-a-GCST90017041	Migraine	MR Egger	3	-0.0393337	1.75985	0.985774	-3.48863	3.40997	0.96143	0.0305426	30.2642
Gut microbiota abundance (genus Parasutterella id.2892) || id:ebi-a-GCST90017041	Migraine	Weighted median	3	-0.035524	0.0982361	0.717637	-0.228067	0.157019	0.9651	0.796071	1.17002
Gut microbiota abundance (genus Parasutterella id.2892) || id:ebi-a-GCST90017041	Migraine	Inverse variance weighted	3	-0.033476	0.0770965	0.664137	-0.184585	0.117633	0.967078	0.831449	1.12483
Gut microbiota abundance (genus Parasutterella id.2892) || id:ebi-a-GCST90017041	Migraine	Simple mode	3	-0.0479847	0.121266	0.730549	-0.285667	0.189697	0.953148	0.751513	1.20888
Gut microbiota abundance (genus Parasutterella id.2892) || id:ebi-a-GCST90017041	Migraine	Weighted mode	3	-0.0414834	0.114791	0.75242	-0.266474	0.183507	0.959365	0.766076	1.20142
Gut microbiota abundance (genus Subdoligranulum id.2070) || id:ebi-a-GCST90017071	Migraine	MR Egger	3	-1.05903	1.05545	0.49892	-3.12771	1.00964	0.346791	0.0438181	2.74462
Gut microbiota abundance (genus Subdoligranulum id.2070) || id:ebi-a-GCST90017071	Migraine	Weighted median	3	0.0517608	0.0773359	0.503305	-0.0998175	0.203339	1.05312	0.905003	1.22549
Gut microbiota abundance (genus Subdoligranulum id.2070) || id:ebi-a-GCST90017071	Migraine	Inverse variance weighted	3	0.049948	0.0620615	0.420927	-0.0716926	0.171589	1.05122	0.930817	1.18719
Gut microbiota abundance (genus Subdoligranulum id.2070) || id:ebi-a-GCST90017071	Migraine	Simple mode	3	0.0798675	0.0946712	0.487693	-0.105688	0.265423	1.08314	0.899705	1.30398
Gut microbiota abundance (genus Subdoligranulum id.2070) || id:ebi-a-GCST90017071	Migraine	Weighted mode	3	0.0614439	0.0984653	0.596307	-0.131548	0.254436	1.06337	0.876737	1.28973
Gut microbiota abundance (order Bifidobacteriales id.432) || id:ebi-a-GCST90017093	Migraine	MR Egger	3	-0.825954	2.19082	0.77048	-5.11996	3.46806	0.437817	0.00597624	32.0743
Gut microbiota abundance (order Bifidobacteriales id.432) || id:ebi-a-GCST90017093	Migraine	Weighted median	3	-0.0159103	0.0901039	0.85984	-0.192514	0.160693	0.984216	0.824883	1.17432
Gut microbiota abundance (order Bifidobacteriales id.432) || id:ebi-a-GCST90017093	Migraine	Inverse variance weighted	3	0.0575656	0.0982068	0.557763	-0.13492	0.250051	1.05925	0.873786	1.28409
Gut microbiota abundance (order Bifidobacteriales id.432) || id:ebi-a-GCST90017093	Migraine	Simple mode	3	-0.037114	0.109627	0.767189	-0.251983	0.177755	0.963566	0.777258	1.19453
Gut microbiota abundance (order Bifidobacteriales id.432) || id:ebi-a-GCST90017093	Migraine	Weighted mode	3	-0.0334244	0.103183	0.776728	-0.235664	0.168815	0.967128	0.790046	1.1839
Gut microbiota abundance (order Coriobacteriales id.810) || id:ebi-a-GCST90017096	Migraine	MR Egger	3	-1.44466	1.05209	0.400716	-3.50675	0.617439	0.235827	0.0299941	1.85417
Gut microbiota abundance (order Coriobacteriales id.810) || id:ebi-a-GCST90017096	Migraine	Weighted median	3	0.102843	0.0775614	0.184853	-0.049177	0.254864	1.10832	0.952013	1.29029
Gut microbiota abundance (order Coriobacteriales id.810) || id:ebi-a-GCST90017096	Migraine	Inverse variance weighted	3	0.0582482	0.0626187	0.352265	-0.0644845	0.180981	1.05998	0.937551	1.19839
Gut microbiota abundance (order Coriobacteriales id.810) || id:ebi-a-GCST90017096	Migraine	Simple mode	3	0.126691	0.0985659	0.327415	-0.0664983	0.31988	1.13507	0.935664	1.37696
Gut microbiota abundance (order Coriobacteriales id.810) || id:ebi-a-GCST90017096	Migraine	Weighted mode	3	0.126691	0.107933	0.361332	-0.0848578	0.33824	1.13507	0.918643	1.40248
Gut microbiota abundance (order Methanobacteriales id.120) || id:ebi-a-GCST90017102	Migraine	MR Egger	3	-2.6029	2.29657	0.460248	-7.10417	1.89837	0.0740586	0.000821673	6.67501
Gut microbiota abundance (order Methanobacteriales id.120) || id:ebi-a-GCST90017102	Migraine	Weighted median	3	0.193143	0.175658	0.271532	-0.151146	0.537433	1.21306	0.859722	1.71161
Gut microbiota abundance (order Methanobacteriales id.120) || id:ebi-a-GCST90017102	Migraine	Inverse variance weighted	3	0.162658	0.135103	0.228607	-0.102144	0.427459	1.17663	0.9029	1.53336
Gut microbiota abundance (order Methanobacteriales id.120) || id:ebi-a-GCST90017102	Migraine	Simple mode	3	0.27677	0.22982	0.351661	-0.173677	0.727217	1.31886	0.840568	2.06931
Gut microbiota abundance (order Methanobacteriales id.120) || id:ebi-a-GCST90017102	Migraine	Weighted mode	3	0.269776	0.218157	0.341742	-0.157811	0.697364	1.30967	0.854011	2.00845
Gut microbiota abundance (family Bacteroidaceae id.917) || id:ebi-a-GCST90016927	Migraine	MR Egger	3	1.72665	1.03446	0.343627	-0.300892	3.75419	5.62178	0.740158	42.6996
Gut microbiota abundance (family Bacteroidaceae id.917) || id:ebi-a-GCST90016927	Migraine	Weighted median	3	-0.0289517	0.0812542	0.721608	-0.18821	0.130306	0.971463	0.828441	1.13918
Gut microbiota abundance (family Bacteroidaceae id.917) || id:ebi-a-GCST90016927	Migraine	Inverse variance weighted	3	-0.0205174	0.0783888	0.793523	-0.17416	0.133125	0.979692	0.840163	1.14239
Gut microbiota abundance (family Bacteroidaceae id.917) || id:ebi-a-GCST90016927	Migraine	Simple mode	3	-0.0734572	0.112604	0.581134	-0.29416	0.147246	0.929176	0.745157	1.15864
Gut microbiota abundance (family Bacteroidaceae id.917) || id:ebi-a-GCST90016927	Migraine	Weighted mode	3	-0.0586166	0.119834	0.673121	-0.293492	0.176259	0.943068	0.745655	1.19275
Gut microbiota abundance (family Pasteurellaceae id.3689) || id:ebi-a-GCST90016944	Migraine	MR Egger	3	-2.30603	1.77665	0.417912	-5.78827	1.17621	0.0996564	0.00306329	3.24207
Gut microbiota abundance (family Pasteurellaceae id.3689) || id:ebi-a-GCST90016944	Migraine	Weighted median	3	-0.175458	0.120895	0.14669	-0.412412	0.0614966	0.839073	0.662051	1.06343
Gut microbiota abundance (family Pasteurellaceae id.3689) || id:ebi-a-GCST90016944	Migraine	Inverse variance weighted	3	-0.132666	0.11691	0.256471	-0.361809	0.0964771	0.875758	0.696416	1.10128
Gut microbiota abundance (family Pasteurellaceae id.3689) || id:ebi-a-GCST90016944	Migraine	Simple mode	3	-0.219694	0.150637	0.282094	-0.514944	0.0755547	0.802764	0.597534	1.07848
Gut microbiota abundance (family Pasteurellaceae id.3689) || id:ebi-a-GCST90016944	Migraine	Weighted mode	3	-0.226692	0.150595	0.271185	-0.521858	0.0684742	0.797166	0.593417	1.07087
Gut microbiota abundance (class Verrucomicrobiae id.4029) || id:ebi-a-GCST90016923	Migraine	MR Egger	3	-2.3369	1.28497	0.320052	-4.85545	0.181644	0.0966265	0.00778585	1.19919
Gut microbiota abundance (class Verrucomicrobiae id.4029) || id:ebi-a-GCST90016923	Migraine	Weighted median	3	0.103187	0.0987884	0.296242	-0.0904381	0.296812	1.1087	0.913531	1.34556
Gut microbiota abundance (class Verrucomicrobiae id.4029) || id:ebi-a-GCST90016923	Migraine	Inverse variance weighted	3	0.0237635	0.0983606	0.809093	-0.169023	0.21655	1.02405	0.844489	1.24179
Gut microbiota abundance (class Verrucomicrobiae id.4029) || id:ebi-a-GCST90016923	Migraine	Simple mode	3	0.131437	0.140019	0.446975	-0.143001	0.405875	1.14047	0.866753	1.50061
Gut microbiota abundance (class Verrucomicrobiae id.4029) || id:ebi-a-GCST90016923	Migraine	Weighted mode	3	0.131437	0.135264	0.433695	-0.13368	0.396554	1.14047	0.87487	1.48669
Gut microbiota abundance (genus Erysipelatoclostridium id.11381) || id:ebi-a-GCST90016993	Migraine	MR Egger	3	1.35806	1.41347	0.512726	-1.41234	4.12847	3.88865	0.243572	62.0828
Gut microbiota abundance (genus Erysipelatoclostridium id.11381) || id:ebi-a-GCST90016993	Migraine	Weighted median	3	0.0258285	0.10041	0.797	-0.170974	0.222631	1.02616	0.842843	1.24936
Gut microbiota abundance (genus Erysipelatoclostridium id.11381) || id:ebi-a-GCST90016993	Migraine	Inverse variance weighted	3	0.0217601	0.083138	0.793526	-0.14119	0.18471	1.022	0.868324	1.20287
Gut microbiota abundance (genus Erysipelatoclostridium id.11381) || id:ebi-a-GCST90016993	Migraine	Simple mode	3	0.0226272	0.119543	0.867341	-0.211678	0.256932	1.02289	0.809225	1.29296
Gut microbiota abundance (genus Erysipelatoclostridium id.11381) || id:ebi-a-GCST90016993	Migraine	Weighted mode	3	0.0473048	0.122929	0.737442	-0.193636	0.288246	1.04844	0.823958	1.33409
Gut microbiota abundance (genus Anaerotruncus id.2054) || id:ebi-a-GCST90016967	Migraine	MR Egger	3	-0.517731	1.08712	0.717047	-2.64848	1.61302	0.595871	0.0707584	5.01795
Gut microbiota abundance (genus Anaerotruncus id.2054) || id:ebi-a-GCST90016967	Migraine	Weighted median	3	0.0627581	0.0792504	0.428421	-0.0925727	0.218089	1.06477	0.911583	1.2437
Gut microbiota abundance (genus Anaerotruncus id.2054) || id:ebi-a-GCST90016967	Migraine	Inverse variance weighted	3	0.108877	0.0639311	0.0885602	-0.0164276	0.234182	1.11503	0.983707	1.26388
Gut microbiota abundance (genus Anaerotruncus id.2054) || id:ebi-a-GCST90016967	Migraine	Simple mode	3	0.0624064	0.0958149	0.581679	-0.125391	0.250204	1.06439	0.882152	1.28429
Gut microbiota abundance (genus Anaerotruncus id.2054) || id:ebi-a-GCST90016967	Migraine	Weighted mode	3	0.0624064	0.0943572	0.576369	-0.122534	0.247347	1.06439	0.884676	1.28062
Gut microbiota abundance (genus Hungatella id.11306) || id:ebi-a-GCST90017017	Migraine	MR Egger	3	-0.420082	2.1468	0.876982	-4.6278	3.78764	0.656993	0.0097762	44.1521
Gut microbiota abundance (genus Hungatella id.11306) || id:ebi-a-GCST90017017	Migraine	Weighted median	3	-0.0374323	0.151765	0.805181	-0.334892	0.260027	0.96326	0.715416	1.29696
Gut microbiota abundance (genus Hungatella id.11306) || id:ebi-a-GCST90017017	Migraine	Inverse variance weighted	3	-0.045923	0.126555	0.716701	-0.29397	0.202124	0.955115	0.745299	1.224
Gut microbiota abundance (genus Hungatella id.11306) || id:ebi-a-GCST90017017	Migraine	Simple mode	3	-0.0287202	0.16095	0.874815	-0.344181	0.286741	0.971688	0.7088	1.33208
Gut microbiota abundance (genus Hungatella id.11306) || id:ebi-a-GCST90017017	Migraine	Weighted mode	3	-0.0287202	0.166808	0.879146	-0.355664	0.298224	0.971688	0.700708	1.34746
Gut microbiota abundance (genus Ruminiclostridium9 id.11357) || id:ebi-a-GCST90017051	Migraine	MR Egger	3	-0.644367	1.38565	0.722892	-3.36025	2.07152	0.524995	0.0347266	7.93684
Gut microbiota abundance (genus Ruminiclostridium9 id.11357) || id:ebi-a-GCST90017051	Migraine	Weighted median	3	-0.0413933	0.0807552	0.608247	-0.199673	0.116887	0.959452	0.818998	1.12399
Gut microbiota abundance (genus Ruminiclostridium9 id.11357) || id:ebi-a-GCST90017051	Migraine	Inverse variance weighted	3	0.0062249	0.063685	0.922135	-0.118598	0.131047	1.00624	0.888165	1.14002
Gut microbiota abundance (genus Ruminiclostridium9 id.11357) || id:ebi-a-GCST90017051	Migraine	Simple mode	3	-0.0555701	0.0980707	0.628073	-0.247789	0.136648	0.945946	0.780525	1.14642
Gut microbiota abundance (genus Ruminiclostridium9 id.11357) || id:ebi-a-GCST90017051	Migraine	Weighted mode	3	-0.0540293	0.0995756	0.641787	-0.249198	0.141139	0.947404	0.779426	1.15158
Gut microbiota abundance (family Methanobacteriaceae id.121) || id:ebi-a-GCST90016942	Migraine	MR Egger	3	-2.6029	2.29657	0.460248	-7.10417	1.89837	0.0740586	0.000821673	6.67501
Gut microbiota abundance (family Methanobacteriaceae id.121) || id:ebi-a-GCST90016942	Migraine	Weighted median	3	0.193143	0.170345	0.256865	-0.140734	0.52702	1.21306	0.868721	1.69388
Gut microbiota abundance (family Methanobacteriaceae id.121) || id:ebi-a-GCST90016942	Migraine	Inverse variance weighted	3	0.162658	0.135103	0.228607	-0.102144	0.427459	1.17663	0.9029	1.53336
Gut microbiota abundance (family Methanobacteriaceae id.121) || id:ebi-a-GCST90016942	Migraine	Simple mode	3	0.27677	0.209507	0.317373	-0.133864	0.687404	1.31886	0.874709	1.98855
Gut microbiota abundance (family Methanobacteriaceae id.121) || id:ebi-a-GCST90016942	Migraine	Weighted mode	3	0.269776	0.219149	0.343437	-0.159756	0.699309	1.30967	0.852352	2.01236
Gut microbiota abundance (genus Ruminococcaceae UCG010 id.11367) || id:ebi-a-GCST90017058	Migraine	MR Egger	3	-0.794062	1.23278	0.635704	-3.2103	1.62218	0.452005	0.0403444	5.0641
Gut microbiota abundance (genus Ruminococcaceae UCG010 id.11367) || id:ebi-a-GCST90017058	Migraine	Weighted median	3	0.0402531	0.0887431	0.650123	-0.133683	0.214189	1.04107	0.874867	1.23886
Gut microbiota abundance (genus Ruminococcaceae UCG010 id.11367) || id:ebi-a-GCST90017058	Migraine	Inverse variance weighted	3	0.0915602	0.0724852	0.206532	-0.0505107	0.233631	1.09588	0.950744	1.26318
Gut microbiota abundance (genus Ruminococcaceae UCG010 id.11367) || id:ebi-a-GCST90017058	Migraine	Simple mode	3	0.034209	0.10042	0.765815	-0.162614	0.231032	1.0348	0.84992	1.2599
Gut microbiota abundance (genus Ruminococcaceae UCG010 id.11367) || id:ebi-a-GCST90017058	Migraine	Weighted mode	3	0.0330451	0.101058	0.774725	-0.165028	0.231118	1.0336	0.84787	1.26001
Gut microbiota abundance (genus Eubacterium coprostanoligenes group id.11375) || id:ebi-a-GCST90016997	Migraine	MR Egger	3	-1.13102	1.66513	0.620158	-4.39468	2.13264	0.322704	0.0123429	8.4371
Gut microbiota abundance (genus Eubacterium coprostanoligenes group id.11375) || id:ebi-a-GCST90016997	Migraine	Weighted median	3	-0.0573847	0.0836198	0.492551	-0.221279	0.10651	0.944231	0.801493	1.11239
Gut microbiota abundance (genus Eubacterium coprostanoligenes group id.11375) || id:ebi-a-GCST90016997	Migraine	Inverse variance weighted	3	0.0191696	0.0841983	0.819902	-0.145859	0.184198	1.01935	0.864279	1.20225
Gut microbiota abundance (genus Eubacterium coprostanoligenes group id.11375) || id:ebi-a-GCST90016997	Migraine	Simple mode	3	-0.0608771	0.100746	0.607084	-0.258338	0.136584	0.940939	0.772334	1.14635
Gut microbiota abundance (genus Eubacterium coprostanoligenes group id.11375) || id:ebi-a-GCST90016997	Migraine	Weighted mode	3	-0.0615064	0.0977265	0.593412	-0.25305	0.130037	0.940347	0.776429	1.13887
Gut microbiota abundance (family Actinomycetaceae id.421) || id:ebi-a-GCST90016925	Migraine	MR Egger	3	-3.60563	1.59426	0.265033	-6.73038	-0.48089	0.0271702	0.00119408	0.618233
Gut microbiota abundance (family Actinomycetaceae id.421) || id:ebi-a-GCST90016925	Migraine	Weighted median	3	0.0840279	0.135133	0.534063	-0.180833	0.348889	1.08766	0.834575	1.41749
Gut microbiota abundance (family Actinomycetaceae id.421) || id:ebi-a-GCST90016925	Migraine	Inverse variance weighted	3	0.0259032	0.157656	0.869493	-0.283102	0.334909	1.02624	0.753443	1.39781
Gut microbiota abundance (family Actinomycetaceae id.421) || id:ebi-a-GCST90016925	Migraine	Simple mode	3	0.183469	0.170189	0.393767	-0.150102	0.51704	1.20138	0.86062	1.67706
Gut microbiota abundance (family Actinomycetaceae id.421) || id:ebi-a-GCST90016925	Migraine	Weighted mode	3	0.177661	0.2025	0.472833	-0.219239	0.574561	1.19442	0.803129	1.77635
Gut microbiota abundance (family Rikenellaceae id.967) || id:ebi-a-GCST90016950	Migraine	MR Egger	3	-0.330146	1.05235	0.806469	-2.39275	1.73246	0.718819	0.091378	5.65454
Gut microbiota abundance (family Rikenellaceae id.967) || id:ebi-a-GCST90016950	Migraine	Weighted median	3	0.070097	0.0718056	0.328963	-0.070642	0.210836	1.07261	0.931795	1.23471
Gut microbiota abundance (family Rikenellaceae id.967) || id:ebi-a-GCST90016950	Migraine	Inverse variance weighted	3	0.0579092	0.061891	0.349446	-0.0633972	0.179216	1.05962	0.938571	1.19628
Gut microbiota abundance (family Rikenellaceae id.967) || id:ebi-a-GCST90016950	Migraine	Simple mode	3	0.0756907	0.0819316	0.453103	-0.0848953	0.236277	1.07863	0.918608	1.26652
Gut microbiota abundance (family Rikenellaceae id.967) || id:ebi-a-GCST90016950	Migraine	Weighted mode	3	0.0756907	0.0790901	0.439552	-0.0793259	0.230707	1.07863	0.923739	1.25949
Gut microbiota abundance (genus Candidatus Soleaferrea id.11350) || id:ebi-a-GCST90016976	Migraine	MR Egger	3	-1.23861	1.78289	0.61346	-4.73308	2.25585	0.289786	0.00879933	9.54342
Gut microbiota abundance (genus Candidatus Soleaferrea id.11350) || id:ebi-a-GCST90016976	Migraine	Weighted median	3	-0.0473343	0.124805	0.704491	-0.291952	0.197284	0.953769	0.746804	1.21809
Gut microbiota abundance (genus Candidatus Soleaferrea id.11350) || id:ebi-a-GCST90016976	Migraine	Inverse variance weighted	3	-0.0250886	0.104874	0.810929	-0.230641	0.180464	0.975223	0.794025	1.19777
Gut microbiota abundance (genus Candidatus Soleaferrea id.11350) || id:ebi-a-GCST90016976	Migraine	Simple mode	3	-0.065265	0.146728	0.699967	-0.352851	0.222321	0.936819	0.702682	1.24897
Gut microbiota abundance (genus Candidatus Soleaferrea id.11350) || id:ebi-a-GCST90016976	Migraine	Weighted mode	3	-0.0722103	0.152682	0.682842	-0.371467	0.227046	0.930335	0.689722	1.25489
Gut microbiota abundance (genus Sutterella id.2896) || id:ebi-a-GCST90017072	Migraine	MR Egger	3	0.0891933	2.91176	0.980505	-5.61785	5.79624	1.09329	0.00363244	329.059
Gut microbiota abundance (genus Sutterella id.2896) || id:ebi-a-GCST90017072	Migraine	Weighted median	3	0.017956	0.106628	0.86627	-0.191034	0.226946	1.01812	0.826104	1.25476
Gut microbiota abundance (genus Sutterella id.2896) || id:ebi-a-GCST90017072	Migraine	Inverse variance weighted	3	0.00625261	0.12117	0.958846	-0.231241	0.243746	1.00627	0.793548	1.27602
Gut microbiota abundance (genus Sutterella id.2896) || id:ebi-a-GCST90017072	Migraine	Simple mode	3	0.0510441	0.143096	0.755427	-0.229425	0.331513	1.05237	0.794991	1.39307
Gut microbiota abundance (genus Sutterella id.2896) || id:ebi-a-GCST90017072	Migraine	Weighted mode	3	0.037598	0.137864	0.810647	-0.232615	0.307811	1.03831	0.792459	1.36044
Gut microbiota abundance (genus Holdemanella id.11393) || id:ebi-a-GCST90017014	Migraine	MR Egger	3	2.74376	2.38976	0.456169	-1.94017	7.42768	15.5453	0.143679	1681.91
Gut microbiota abundance (genus Holdemanella id.11393) || id:ebi-a-GCST90017014	Migraine	Weighted median	3	0.170482	0.136167	0.210567	-0.0964049	0.437368	1.18588	0.908096	1.54863
Gut microbiota abundance (genus Holdemanella id.11393) || id:ebi-a-GCST90017014	Migraine	Inverse variance weighted	3	0.0983795	0.148403	0.507382	-0.192491	0.38925	1.10338	0.824902	1.47587
Gut microbiota abundance (genus Holdemanella id.11393) || id:ebi-a-GCST90017014	Migraine	Simple mode	3	0.225902	0.167776	0.310458	-0.102939	0.554743	1.25345	0.902182	1.74149
Gut microbiota abundance (genus Holdemanella id.11393) || id:ebi-a-GCST90017014	Migraine	Weighted mode	3	0.231199	0.171048	0.309062	-0.104055	0.566453	1.26011	0.901175	1.76201
Gut microbiota abundance (genus Flavonifractor id.2059) || id:ebi-a-GCST90017010	Migraine	MR Egger	3	2.45705	1.34487	0.318824	-0.1789	5.09299	11.6703	0.83619	162.876
Gut microbiota abundance (genus Flavonifractor id.2059) || id:ebi-a-GCST90017010	Migraine	Weighted median	3	-0.0958464	0.108909	0.378826	-0.309308	0.117615	0.908604	0.733955	1.12481
Gut microbiota abundance (genus Flavonifractor id.2059) || id:ebi-a-GCST90017010	Migraine	Inverse variance weighted	3	-0.11155	0.119488	0.350525	-0.345746	0.122646	0.894447	0.707692	1.13048
Gut microbiota abundance (genus Flavonifractor id.2059) || id:ebi-a-GCST90017010	Migraine	Simple mode	3	-0.144202	0.156882	0.455037	-0.45169	0.163286	0.865713	0.636551	1.17737
Gut microbiota abundance (genus Flavonifractor id.2059) || id:ebi-a-GCST90017010	Migraine	Weighted mode	3	-0.0532255	0.161587	0.773156	-0.369936	0.263485	0.948166	0.690778	1.30146
Gut microbiota abundance (genus Eubacterium ruminantium group id.11340) || id:ebi-a-GCST90017004	Migraine	MR Egger	3	-2.25806	1.58843	0.390273	-5.37139	0.855275	0.104553	0.00464767	2.35202
Gut microbiota abundance (genus Eubacterium ruminantium group id.11340) || id:ebi-a-GCST90017004	Migraine	Weighted median	3	0.068968	0.117548	0.557391	-0.161426	0.299362	1.0714	0.850929	1.349
Gut microbiota abundance (genus Eubacterium ruminantium group id.11340) || id:ebi-a-GCST90017004	Migraine	Inverse variance weighted	3	-0.00311261	0.0942056	0.973642	-0.187756	0.18153	0.996892	0.828817	1.19905
Gut microbiota abundance (genus Eubacterium ruminantium group id.11340) || id:ebi-a-GCST90017004	Migraine	Simple mode	3	0.100373	0.155459	0.584688	-0.204326	0.405072	1.10558	0.815197	1.49941
Gut microbiota abundance (genus Eubacterium ruminantium group id.11340) || id:ebi-a-GCST90017004	Migraine	Weighted mode	3	0.100373	0.154442	0.58243	-0.202334	0.40308	1.10558	0.816822	1.49643
Gut microbiota abundance (genus Paraprevotella id.962) || id:ebi-a-GCST90017040	Migraine	MR Egger	3	0.492727	1.65087	0.815349	-2.74297	3.72843	1.63677	0.0643786	41.6137
Gut microbiota abundance (genus Paraprevotella id.962) || id:ebi-a-GCST90017040	Migraine	Weighted median	3	0.0959995	0.115124	0.404351	-0.129644	0.321643	1.10076	0.878408	1.37939
Gut microbiota abundance (genus Paraprevotella id.962) || id:ebi-a-GCST90017040	Migraine	Inverse variance weighted	3	0.0778765	0.0970462	0.422282	-0.112334	0.268087	1.08099	0.893746	1.30746
Gut microbiota abundance (genus Paraprevotella id.962) || id:ebi-a-GCST90017040	Migraine	Simple mode	3	0.10162	0.127583	0.509268	-0.148443	0.351683	1.10696	0.862049	1.42146
Gut microbiota abundance (genus Paraprevotella id.962) || id:ebi-a-GCST90017040	Migraine	Weighted mode	3	0.102637	0.128998	0.509664	-0.150198	0.355473	1.10809	0.860538	1.42685
Gut microbiota abundance (genus Howardella id.2000) || id:ebi-a-GCST90017016	Migraine	MR Egger	3	0.283697	2.26711	0.920748	-4.15983	4.72723	1.32803	0.0156102	112.982
Gut microbiota abundance (genus Howardella id.2000) || id:ebi-a-GCST90017016	Migraine	Weighted median	3	0.240836	0.163724	0.141294	-0.0800627	0.561734	1.27231	0.923058	1.75371
Gut microbiota abundance (genus Howardella id.2000) || id:ebi-a-GCST90017016	Migraine	Inverse variance weighted	3	0.236842	0.133325	0.0756635	-0.0244757	0.498159	1.26724	0.975821	1.64569
Gut microbiota abundance (genus Howardella id.2000) || id:ebi-a-GCST90017016	Migraine	Simple mode	3	0.246094	0.178907	0.302762	-0.104563	0.596752	1.27902	0.900718	1.81621
Gut microbiota abundance (genus Howardella id.2000) || id:ebi-a-GCST90017016	Migraine	Weighted mode	3	0.245198	0.185721	0.317595	-0.118816	0.609212	1.27787	0.887971	1.83898
Gut microbiota abundance (class Clostridia id.1859) || id:ebi-a-GCST90016913	Migraine	MR Egger	3	0.152586	1.23414	0.921687	-2.26632	2.57149	1.16484	0.103693	13.0853
Gut microbiota abundance (class Clostridia id.1859) || id:ebi-a-GCST90016913	Migraine	Weighted median	3	0.0637841	0.0754322	0.397786	-0.0840629	0.211631	1.06586	0.919373	1.23569
Gut microbiota abundance (class Clostridia id.1859) || id:ebi-a-GCST90016913	Migraine	Inverse variance weighted	3	0.0564276	0.0607676	0.353107	-0.0626769	0.175532	1.05805	0.939247	1.19188
Gut microbiota abundance (class Clostridia id.1859) || id:ebi-a-GCST90016913	Migraine	Simple mode	3	0.0851223	0.0994304	0.482141	-0.109761	0.280006	1.08885	0.896048	1.32314
Gut microbiota abundance (class Clostridia id.1859) || id:ebi-a-GCST90016913	Migraine	Weighted mode	3	0.0782777	0.0882802	0.46879	-0.0947514	0.251307	1.08142	0.909599	1.2857
Gut microbiota abundance (genus Sellimonas id.14369) || id:ebi-a-GCST90017067	Migraine	MR Egger	3	0.521611	2.48585	0.868327	-4.35066	5.39388	1.68474	0.0128984	220.055
Gut microbiota abundance (genus Sellimonas id.14369) || id:ebi-a-GCST90017067	Migraine	Weighted median	3	0.103913	0.179095	0.561772	-0.247114	0.45494	1.1095	0.781052	1.57608
Gut microbiota abundance (genus Sellimonas id.14369) || id:ebi-a-GCST90017067	Migraine	Inverse variance weighted	3	0.0662125	0.146279	0.650804	-0.220494	0.352919	1.06845	0.802122	1.42322
Gut microbiota abundance (genus Sellimonas id.14369) || id:ebi-a-GCST90017067	Migraine	Simple mode	3	0.142804	0.213161	0.57189	-0.274991	0.560599	1.1535	0.759579	1.75172
Gut microbiota abundance (genus Sellimonas id.14369) || id:ebi-a-GCST90017067	Migraine	Weighted mode	3	0.135812	0.194212	0.556751	-0.244844	0.516468	1.14547	0.782827	1.6761
Gut microbiota abundance (class Gammaproteobacteria id.3303) || id:ebi-a-GCST90016917	Migraine	MR Egger	3	-0.772324	2.63525	0.818506	-5.93741	4.39277	0.461938	0.00263885	80.8637
Gut microbiota abundance (class Gammaproteobacteria id.3303) || id:ebi-a-GCST90016917	Migraine	Weighted median	3	-0.0949936	0.0946655	0.315636	-0.280538	0.0905507	0.909379	0.755377	1.09478
Gut microbiota abundance (class Gammaproteobacteria id.3303) || id:ebi-a-GCST90016917	Migraine	Inverse variance weighted	3	-0.0494993	0.113651	0.663172	-0.272255	0.173257	0.951706	0.76166	1.18917
Gut microbiota abundance (class Gammaproteobacteria id.3303) || id:ebi-a-GCST90016917	Migraine	Simple mode	3	-0.150927	0.12366	0.346644	-0.3933	0.0914455	0.85991	0.674826	1.09576
Gut microbiota abundance (class Gammaproteobacteria id.3303) || id:ebi-a-GCST90016917	Migraine	Weighted mode	3	-0.13973	0.117001	0.354808	-0.369053	0.0895928	0.869593	0.691389	1.09373
Gut microbiota abundance (genus Dorea id.1997) || id:ebi-a-GCST90016989	Migraine	MR Egger	3	-0.665797	2.23919	0.816009	-5.05461	3.72302	0.513864	0.00637984	41.3891
Gut microbiota abundance (genus Dorea id.1997) || id:ebi-a-GCST90016989	Migraine	Weighted median	3	-0.0366469	0.0846473	0.665061	-0.202556	0.129262	0.964016	0.816641	1.13799
Gut microbiota abundance (genus Dorea id.1997) || id:ebi-a-GCST90016989	Migraine	Inverse variance weighted	3	0.0222666	0.0974161	0.819201	-0.168669	0.213202	1.02252	0.844789	1.23763
Gut microbiota abundance (genus Dorea id.1997) || id:ebi-a-GCST90016989	Migraine	Simple mode	3	-0.070415	0.102778	0.564017	-0.27186	0.13103	0.932007	0.761961	1.14
Gut microbiota abundance (genus Dorea id.1997) || id:ebi-a-GCST90016989	Migraine	Weighted mode	3	-0.0656176	0.107325	0.603177	-0.275975	0.14474	0.936489	0.758832	1.15574
Gut microbiota abundance (genus Alistipes id.968) || id:ebi-a-GCST90016962	Migraine	MR Egger	3	-0.292326	1.05562	0.828015	-2.36135	1.77669	0.746525	0.0942931	5.91029
Gut microbiota abundance (genus Alistipes id.968) || id:ebi-a-GCST90016962	Migraine	Weighted median	3	0.0227652	0.0739925	0.758334	-0.12226	0.16779	1.02303	0.884918	1.18269
Gut microbiota abundance (genus Alistipes id.968) || id:ebi-a-GCST90016962	Migraine	Inverse variance weighted	3	0.04915	0.0620809	0.428531	-0.0725286	0.170828	1.05038	0.930039	1.18629
Gut microbiota abundance (genus Alistipes id.968) || id:ebi-a-GCST90016962	Migraine	Simple mode	3	0.0225315	0.0918743	0.829137	-0.157542	0.202605	1.02279	0.854241	1.22459
Gut microbiota abundance (genus Alistipes id.968) || id:ebi-a-GCST90016962	Migraine	Weighted mode	3	0.0225315	0.0922764	0.82986	-0.15833	0.203393	1.02279	0.853568	1.22555
Gut microbiota abundance (class Methanobacteria id.119) || id:ebi-a-GCST90016920	Migraine	MR Egger	3	-2.6029	2.29657	0.460248	-7.10417	1.89837	0.0740586	0.000821673	6.67501
Gut microbiota abundance (class Methanobacteria id.119) || id:ebi-a-GCST90016920	Migraine	Weighted median	3	0.193143	0.17259	0.263103	-0.145133	0.531419	1.21306	0.864907	1.70135
Gut microbiota abundance (class Methanobacteria id.119) || id:ebi-a-GCST90016920	Migraine	Inverse variance weighted	3	0.162658	0.135103	0.228607	-0.102144	0.427459	1.17663	0.9029	1.53336
Gut microbiota abundance (class Methanobacteria id.119) || id:ebi-a-GCST90016920	Migraine	Simple mode	3	0.27677	0.210924	0.319833	-0.136641	0.690181	1.31886	0.872283	1.99408
Gut microbiota abundance (class Methanobacteria id.119) || id:ebi-a-GCST90016920	Migraine	Weighted mode	3	0.269776	0.217616	0.340818	-0.156752	0.696304	1.30967	0.854916	2.00632
Gut microbiota abundance (genus Coprobacter id.949) || id:ebi-a-GCST90016982	Migraine	MR Egger	3	-1.21842	1.69379	0.60301	-4.53824	2.10141	0.295698	0.0106922	8.17768
Gut microbiota abundance (genus Coprobacter id.949) || id:ebi-a-GCST90016982	Migraine	Weighted median	3	-0.00128035	0.124198	0.991775	-0.244709	0.242148	0.99872	0.782933	1.27398
Gut microbiota abundance (genus Coprobacter id.949) || id:ebi-a-GCST90016982	Migraine	Inverse variance weighted	3	0.010881	0.0996366	0.913039	-0.184407	0.206169	1.01094	0.831597	1.22896
Gut microbiota abundance (genus Coprobacter id.949) || id:ebi-a-GCST90016982	Migraine	Simple mode	3	-0.0138446	0.140973	0.930724	-0.290152	0.262463	0.986251	0.74815	1.30013
Gut microbiota abundance (genus Coprobacter id.949) || id:ebi-a-GCST90016982	Migraine	Weighted mode	3	-0.027004	0.140356	0.865197	-0.302102	0.248094	0.973357	0.739263	1.28158
Gut microbiota abundance (genus Prevotella9 id.11183) || id:ebi-a-GCST90017045	Migraine	MR Egger	3	-0.865696	1.38034	0.643396	-3.57116	1.83977	0.420758	0.0281232	6.29507
Gut microbiota abundance (genus Prevotella9 id.11183) || id:ebi-a-GCST90017045	Migraine	Weighted median	3	-0.0472762	0.0965589	0.62441	-0.236532	0.141979	0.953824	0.789361	1.15255
Gut microbiota abundance (genus Prevotella9 id.11183) || id:ebi-a-GCST90017045	Migraine	Inverse variance weighted	3	0.0078967	0.0812299	0.922556	-0.151314	0.167107	1.00793	0.859578	1.18188
Gut microbiota abundance (genus Prevotella9 id.11183) || id:ebi-a-GCST90017045	Migraine	Simple mode	3	-0.0511214	0.113389	0.696263	-0.273364	0.171121	0.950163	0.760816	1.18663
Gut microbiota abundance (genus Prevotella9 id.11183) || id:ebi-a-GCST90017045	Migraine	Weighted mode	3	-0.0521451	0.1213	0.709165	-0.289893	0.185603	0.949191	0.748344	1.20394
Gut microbiota abundance (genus Ruminococcaceae UCG002 id.11360) || id:ebi-a-GCST90017053	Migraine	MR Egger	3	-0.431664	1.07029	0.755944	-2.52943	1.6661	0.649427	0.0797047	5.29148
Gut microbiota abundance (genus Ruminococcaceae UCG002 id.11360) || id:ebi-a-GCST90017053	Migraine	Weighted median	3	0.00540686	0.076606	0.943732	-0.144741	0.155555	1.00542	0.865246	1.16831
Gut microbiota abundance (genus Ruminococcaceae UCG002 id.11360) || id:ebi-a-GCST90017053	Migraine	Inverse variance weighted	3	0.0191939	0.0629338	0.760377	-0.104156	0.142544	1.01938	0.901084	1.1532
Gut microbiota abundance (genus Ruminococcaceae UCG002 id.11360) || id:ebi-a-GCST90017053	Migraine	Simple mode	3	-0.00293521	0.0839137	0.975274	-0.167406	0.161536	0.997069	0.845856	1.17531
Gut microbiota abundance (genus Ruminococcaceae UCG002 id.11360) || id:ebi-a-GCST90017053	Migraine	Weighted mode	3	-0.00470609	0.0891518	0.9627	-0.179444	0.170032	0.995305	0.835735	1.18534
Gut microbiota abundance (class Betaproteobacteria id.2867) || id:ebi-a-GCST90016912	Migraine	MR Egger	3	-0.542557	1.14734	0.718792	-2.79134	1.70622	0.58126	0.0613391	5.50812
Gut microbiota abundance (class Betaproteobacteria id.2867) || id:ebi-a-GCST90016912	Migraine	Weighted median	3	-0.0859857	0.0756707	0.255825	-0.2343	0.0623288	0.917607	0.791124	1.06431
Gut microbiota abundance (class Betaproteobacteria id.2867) || id:ebi-a-GCST90016912	Migraine	Inverse variance weighted	3	-0.0531597	0.0628337	0.397531	-0.176314	0.0699944	0.948229	0.838355	1.0725
Gut microbiota abundance (class Betaproteobacteria id.2867) || id:ebi-a-GCST90016912	Migraine	Simple mode	3	-0.103296	0.0942667	0.387508	-0.288059	0.0814665	0.90186	0.749717	1.08488
Gut microbiota abundance (class Betaproteobacteria id.2867) || id:ebi-a-GCST90016912	Migraine	Weighted mode	3	-0.101157	0.0997182	0.417137	-0.296604	0.0942909	0.903791	0.743338	1.09888
Gut microbiota abundance (genus Slackia id.825) || id:ebi-a-GCST90017069	Migraine	MR Egger	3	0.573892	1.79627	0.803131	-2.9468	4.09458	1.77516	0.0525074	60.0144
Gut microbiota abundance (genus Slackia id.825) || id:ebi-a-GCST90017069	Migraine	Weighted median	3	-0.111038	0.12121	0.359624	-0.348609	0.126533	0.894905	0.705669	1.13489
Gut microbiota abundance (genus Slackia id.825) || id:ebi-a-GCST90017069	Migraine	Inverse variance weighted	3	-0.094123	0.105573	0.372636	-0.301045	0.112799	0.910171	0.740044	1.11941
Gut microbiota abundance (genus Slackia id.825) || id:ebi-a-GCST90017069	Migraine	Simple mode	3	-0.124476	0.136097	0.456945	-0.391227	0.142275	0.882959	0.676227	1.15289
Gut microbiota abundance (genus Slackia id.825) || id:ebi-a-GCST90017069	Migraine	Weighted mode	3	-0.124476	0.140744	0.469772	-0.400335	0.151382	0.882959	0.670096	1.16344
Gut microbiota abundance (genus Adlercreutzia id.812) || id:ebi-a-GCST90016960	Migraine	MR Egger	3	-2.09849	1.75276	0.443003	-5.5339	1.33692	0.122642	0.00395057	3.80731
Gut microbiota abundance (genus Adlercreutzia id.812) || id:ebi-a-GCST90016960	Migraine	Weighted median	3	-0.178195	0.118821	0.133696	-0.411085	0.0546954	0.83678	0.662931	1.05622
Gut microbiota abundance (genus Adlercreutzia id.812) || id:ebi-a-GCST90016960	Migraine	Inverse variance weighted	3	-0.127658	0.109779	0.244885	-0.342825	0.0875089	0.880154	0.709762	1.09145
Gut microbiota abundance (genus Adlercreutzia id.812) || id:ebi-a-GCST90016960	Migraine	Simple mode	3	-0.221258	0.162867	0.307237	-0.540477	0.0979622	0.80151	0.58247	1.10292
Gut microbiota abundance (genus Adlercreutzia id.812) || id:ebi-a-GCST90016960	Migraine	Weighted mode	3	-0.225244	0.161542	0.297915	-0.541865	0.091378	0.798322	0.581662	1.09568
Gut microbiota abundance (genus Coprococcus3 id.11303) || id:ebi-a-GCST90016985	Migraine	MR Egger	3	-0.0940339	1.11181	0.946284	-2.27319	2.08512	0.910252	0.102983	8.04556
Gut microbiota abundance (genus Coprococcus3 id.11303) || id:ebi-a-GCST90016985	Migraine	Weighted median	3	-0.0619463	0.0800638	0.439101	-0.218871	0.0949787	0.939933	0.803425	1.09964
Gut microbiota abundance (genus Coprococcus3 id.11303) || id:ebi-a-GCST90016985	Migraine	Inverse variance weighted	3	-0.0586825	0.0653794	0.369416	-0.186826	0.0694612	0.943006	0.829588	1.07193
Gut microbiota abundance (genus Coprococcus3 id.11303) || id:ebi-a-GCST90016985	Migraine	Simple mode	3	-0.0699139	0.0914459	0.524436	-0.249148	0.10932	0.932474	0.779465	1.11552
Gut microbiota abundance (genus Coprococcus3 id.11303) || id:ebi-a-GCST90016985	Migraine	Weighted mode	3	-0.0675413	0.0860925	0.514903	-0.236283	0.1012	0.934689	0.789558	1.1065
Gut microbiota abundance (phylum Actinobacteria id.400) || id:ebi-a-GCST90017110	Migraine	MR Egger	3	-1.13794	1.36383	0.557326	-3.81105	1.53517	0.320478	0.0221249	4.64211
Gut microbiota abundance (phylum Actinobacteria id.400) || id:ebi-a-GCST90017110	Migraine	Weighted median	3	0.0355319	0.0779511	0.648517	-0.117252	0.188316	1.03617	0.889361	1.20721
Gut microbiota abundance (phylum Actinobacteria id.400) || id:ebi-a-GCST90017110	Migraine	Inverse variance weighted	3	0.0857691	0.0762518	0.260668	-0.0636844	0.235223	1.08955	0.938301	1.26519
Gut microbiota abundance (phylum Actinobacteria id.400) || id:ebi-a-GCST90017110	Migraine	Simple mode	3	0.0178035	0.102756	0.878395	-0.183598	0.219205	1.01796	0.83227	1.24509
Gut microbiota abundance (phylum Actinobacteria id.400) || id:ebi-a-GCST90017110	Migraine	Weighted mode	3	0.0143197	0.0949704	0.893983	-0.171822	0.200462	1.01442	0.842129	1.22197
Gut microbiota abundance (genus Eubacterium brachy group id.11296) || id:ebi-a-GCST90016996	Migraine	MR Egger	3	1.90715	2.20957	0.546683	-2.42361	6.23792	6.73389	0.088601	511.793
Gut microbiota abundance (genus Eubacterium brachy group id.11296) || id:ebi-a-GCST90016996	Migraine	Weighted median	3	-0.094538	0.159169	0.552548	-0.40651	0.217434	0.909793	0.665971	1.24288
Gut microbiota abundance (genus Eubacterium brachy group id.11296) || id:ebi-a-GCST90016996	Migraine	Inverse variance weighted	3	-0.0701535	0.129779	0.58881	-0.324521	0.184214	0.932251	0.722874	1.20227
Gut microbiota abundance (genus Eubacterium brachy group id.11296) || id:ebi-a-GCST90016996	Migraine	Simple mode	3	-0.149128	0.184665	0.504121	-0.511071	0.212815	0.861459	0.599853	1.23716
Gut microbiota abundance (genus Eubacterium brachy group id.11296) || id:ebi-a-GCST90016996	Migraine	Weighted mode	3	-0.143915	0.1893	0.526505	-0.514942	0.227113	0.865962	0.597535	1.25497
NA	NA	NA	NA	NA	NA	NA	NA	NA	NA	NA	NA
Gut microbiota abundance (genus Phascolarctobacterium id.2168) || id:ebi-a-GCST90017043	Migraine	MR Egger	3	-0.812922	1.32704	0.650101	-3.41393	1.78808	0.44356	0.0329117	5.97798
Gut microbiota abundance (genus Phascolarctobacterium id.2168) || id:ebi-a-GCST90017043	Migraine	Weighted median	3	0.0780036	0.0906623	0.389582	-0.0996946	0.255702	1.08113	0.905114	1.29137
Gut microbiota abundance (genus Phascolarctobacterium id.2168) || id:ebi-a-GCST90017043	Migraine	Inverse variance weighted	3	0.0795505	0.0780264	0.30795	-0.0733812	0.232482	1.0828	0.929247	1.26173
Gut microbiota abundance (genus Phascolarctobacterium id.2168) || id:ebi-a-GCST90017043	Migraine	Simple mode	3	0.092137	0.114023	0.503892	-0.131348	0.315622	1.09652	0.876912	1.37111
Gut microbiota abundance (genus Phascolarctobacterium id.2168) || id:ebi-a-GCST90017043	Migraine	Weighted mode	3	0.0676532	0.110886	0.603874	-0.149683	0.284989	1.06999	0.860981	1.32975
Gut microbiota abundance (genus Bilophila id.3170) || id:ebi-a-GCST90016971	Migraine	MR Egger	3	-2.12318	2.26078	0.519974	-6.55431	2.30794	0.11965	0.00142397	10.0537
Gut microbiota abundance (genus Bilophila id.3170) || id:ebi-a-GCST90016971	Migraine	Weighted median	3	-0.0301413	0.104924	0.773908	-0.235793	0.175511	0.970308	0.789944	1.19185
Gut microbiota abundance (genus Bilophila id.3170) || id:ebi-a-GCST90016971	Migraine	Inverse variance weighted	3	0.0490104	0.130497	0.707238	-0.206763	0.304784	1.05023	0.813212	1.35633
Gut microbiota abundance (genus Bilophila id.3170) || id:ebi-a-GCST90016971	Migraine	Simple mode	3	-0.0657881	0.127723	0.657773	-0.316125	0.184549	0.936329	0.728968	1.20268
Gut microbiota abundance (genus Bilophila id.3170) || id:ebi-a-GCST90016971	Migraine	Weighted mode	3	-0.0701449	0.117044	0.609819	-0.299552	0.159262	0.932259	0.74115	1.17265
Gut microbiota abundance (family Streptococcaceae id.1850) || id:ebi-a-GCST90016952	Migraine	MR Egger	3	1.25795	1.08534	0.45319	-0.869314	3.38521	3.5182	0.419239	29.5243
Gut microbiota abundance (family Streptococcaceae id.1850) || id:ebi-a-GCST90016952	Migraine	Weighted median	3	0.0511908	0.0826965	0.535904	-0.110894	0.213276	1.05252	0.895033	1.23773
Gut microbiota abundance (family Streptococcaceae id.1850) || id:ebi-a-GCST90016952	Migraine	Inverse variance weighted	3	0.0535569	0.0638209	0.401371	-0.0715321	0.178646	1.05502	0.930966	1.1956
Gut microbiota abundance (family Streptococcaceae id.1850) || id:ebi-a-GCST90016952	Migraine	Simple mode	3	0.035458	0.0933557	0.740621	-0.147519	0.218435	1.03609	0.862846	1.24413
Gut microbiota abundance (family Streptococcaceae id.1850) || id:ebi-a-GCST90016952	Migraine	Weighted mode	3	0.051966	0.104177	0.667365	-0.152222	0.256154	1.05334	0.858798	1.29195
Gut microbiota abundance (order Victivallales id.2254) || id:ebi-a-GCST90017109	Migraine	MR Egger	3	-2.04131	2.0299	0.498215	-6.01991	1.93728	0.129858	0.0024299	6.93987
Gut microbiota abundance (order Victivallales id.2254) || id:ebi-a-GCST90017109	Migraine	Weighted median	3	0.0348042	0.144916	0.8102	-0.249232	0.31884	1.03542	0.779399	1.37553
Gut microbiota abundance (order Victivallales id.2254) || id:ebi-a-GCST90017109	Migraine	Inverse variance weighted	3	0.000672486	0.119478	0.995509	-0.233505	0.23485	1.00067	0.791754	1.26472
Gut microbiota abundance (order Victivallales id.2254) || id:ebi-a-GCST90017109	Migraine	Simple mode	3	0.0924639	0.186379	0.668977	-0.27284	0.457768	1.09687	0.761215	1.58054
Gut microbiota abundance (order Victivallales id.2254) || id:ebi-a-GCST90017109	Migraine	Weighted mode	3	0.0908805	0.176021	0.657057	-0.25412	0.435881	1.09514	0.775599	1.54632
Gut microbiota abundance (genus Ruminococcus torques group id.14377) || id:ebi-a-GCST90017066	Migraine	MR Egger	3	-0.322341	1.15272	0.826413	-2.58168	1.93699	0.724451	0.0756471	6.93786
Gut microbiota abundance (genus Ruminococcus torques group id.14377) || id:ebi-a-GCST90017066	Migraine	Weighted median	3	-0.160687	0.0771328	0.0372286	-0.311867	-0.00950651	0.851559	0.732079	0.990539
Gut microbiota abundance (genus Ruminococcus torques group id.14377) || id:ebi-a-GCST90017066	Migraine	Inverse variance weighted	3	-0.151414	0.0616816	0.0140977	-0.27231	-0.0305179	0.859492	0.761618	0.969943
Gut microbiota abundance (genus Ruminococcus torques group id.14377) || id:ebi-a-GCST90017066	Migraine	Simple mode	3	-0.184326	0.0927042	0.185102	-0.366026	-0.00262569	0.831665	0.693485	0.997378
Gut microbiota abundance (genus Ruminococcus torques group id.14377) || id:ebi-a-GCST90017066	Migraine	Weighted mode	3	-0.177907	0.0950304	0.202078	-0.364167	0.00835261	0.83702	0.694775	1.00839
Gut microbiota abundance (genus Escherichia Shigella id.3504) || id:ebi-a-GCST90016995	Migraine	MR Egger	3	0.412182	1.5631	0.835863	-2.65149	3.47586	1.51011	0.0705458	32.3255
Gut microbiota abundance (genus Escherichia Shigella id.3504) || id:ebi-a-GCST90016995	Migraine	Weighted median	3	0.00149517	0.0947267	0.987407	-0.184169	0.187159	1.0015	0.831795	1.20582
Gut microbiota abundance (genus Escherichia Shigella id.3504) || id:ebi-a-GCST90016995	Migraine	Inverse variance weighted	3	-0.036267	0.07511	0.629201	-0.183483	0.110949	0.964383	0.832366	1.11734
Gut microbiota abundance (genus Escherichia Shigella id.3504) || id:ebi-a-GCST90016995	Migraine	Simple mode	3	0.0272501	0.114607	0.834198	-0.197379	0.251879	1.02762	0.82088	1.28644
Gut microbiota abundance (genus Escherichia Shigella id.3504) || id:ebi-a-GCST90016995	Migraine	Weighted mode	3	0.0249116	0.10944	0.841088	-0.189592	0.239415	1.02522	0.827297	1.27051
Gut microbiota abundance (genus Lachnospiraceae FCS020 group id.11314) || id:ebi-a-GCST90017021	Migraine	MR Egger	3	-0.646084	1.19164	0.683714	-2.98169	1.68952	0.524094	0.050707	5.41689
Gut microbiota abundance (genus Lachnospiraceae FCS020 group id.11314) || id:ebi-a-GCST90017021	Migraine	Weighted median	3	-0.0388078	0.0832091	0.640938	-0.201898	0.124282	0.961936	0.817179	1.13234
Gut microbiota abundance (genus Lachnospiraceae FCS020 group id.11314) || id:ebi-a-GCST90017021	Migraine	Inverse variance weighted	3	-0.0465883	0.0700472	0.505987	-0.183881	0.0907042	0.95448	0.832035	1.09495
Gut microbiota abundance (genus Lachnospiraceae FCS020 group id.11314) || id:ebi-a-GCST90017021	Migraine	Simple mode	3	-0.0242579	0.0973629	0.826496	-0.215089	0.166573	0.976034	0.80647	1.18125
Gut microbiota abundance (genus Lachnospiraceae FCS020 group id.11314) || id:ebi-a-GCST90017021	Migraine	Weighted mode	3	-0.0258792	0.0918822	0.804675	-0.205968	0.15421	0.974453	0.813859	1.16674
Gut microbiota abundance (genus Lachnospiraceae UCG004 id.11324) || id:ebi-a-GCST90017026	Migraine	MR Egger	3	-0.555527	1.16272	0.716249	-2.83446	1.72341	0.57377	0.0587502	5.60359
Gut microbiota abundance (genus Lachnospiraceae UCG004 id.11324) || id:ebi-a-GCST90017026	Migraine	Weighted median	3	-0.0590075	0.0828651	0.476409	-0.221423	0.103408	0.9427	0.801378	1.10894
Gut microbiota abundance (genus Lachnospiraceae UCG004 id.11324) || id:ebi-a-GCST90017026	Migraine	Inverse variance weighted	3	-0.0203648	0.0684092	0.765939	-0.154447	0.113717	0.979841	0.856889	1.12044
Gut microbiota abundance (genus Lachnospiraceae UCG004 id.11324) || id:ebi-a-GCST90017026	Migraine	Simple mode	3	-0.0616143	0.101166	0.604464	-0.2599	0.136672	0.940245	0.771128	1.14645
Gut microbiota abundance (genus Lachnospiraceae UCG004 id.11324) || id:ebi-a-GCST90017026	Migraine	Weighted mode	3	-0.0613047	0.0946186	0.583487	-0.246757	0.124148	0.940537	0.78133	1.13218
Gut microbiota abundance (genus Rikenellaceae RC9 gut group id.11191) || id:ebi-a-GCST90017046	Migraine	MR Egger	3	-1.03228	2.42002	0.743321	-5.77552	3.71096	0.356193	0.00310258	40.893
Gut microbiota abundance (genus Rikenellaceae RC9 gut group id.11191) || id:ebi-a-GCST90017046	Migraine	Weighted median	3	-0.198041	0.175024	0.257841	-0.541089	0.145006	0.820336	0.582114	1.15605
Gut microbiota abundance (genus Rikenellaceae RC9 gut group id.11191) || id:ebi-a-GCST90017046	Migraine	Inverse variance weighted	3	-0.136841	0.142297	0.336221	-0.415742	0.142061	0.872109	0.65985	1.15265
Gut microbiota abundance (genus Rikenellaceae RC9 gut group id.11191) || id:ebi-a-GCST90017046	Migraine	Simple mode	3	-0.227332	0.197235	0.368237	-0.613912	0.159248	0.796656	0.541229	1.17263
Gut microbiota abundance (genus Rikenellaceae RC9 gut group id.11191) || id:ebi-a-GCST90017046	Migraine	Weighted mode	3	-0.224806	0.224529	0.422176	-0.664883	0.215272	0.798671	0.514334	1.2402
Gut microbiota abundance (genus Lachnospiraceae UCG010 id.11330) || id:ebi-a-GCST90017028	Migraine	MR Egger	3	0.690765	1.21487	0.670864	-1.69037	3.0719	1.99524	0.18445	21.583
Gut microbiota abundance (genus Lachnospiraceae UCG010 id.11330) || id:ebi-a-GCST90017028	Migraine	Weighted median	3	0.0858079	0.0860483	0.318664	-0.0828468	0.254463	1.0896	0.920492	1.28977
Gut microbiota abundance (genus Lachnospiraceae UCG010 id.11330) || id:ebi-a-GCST90017028	Migraine	Inverse variance weighted	3	0.0343734	0.0714952	0.630674	-0.105757	0.174504	1.03497	0.899643	1.19066
Gut microbiota abundance (genus Lachnospiraceae UCG010 id.11330) || id:ebi-a-GCST90017028	Migraine	Simple mode	3	0.0867363	0.108521	0.507981	-0.125966	0.299438	1.09061	0.881645	1.3491
Gut microbiota abundance (genus Lachnospiraceae UCG010 id.11330) || id:ebi-a-GCST90017028	Migraine	Weighted mode	3	0.0867363	0.101651	0.483393	-0.1125	0.285973	1.09061	0.893597	1.33106
Gut microbiota abundance (genus Oscillibacter id.2063) || id:ebi-a-GCST90017036	Migraine	MR Egger	3	-3.47941	1.47909	0.255891	-6.37842	-0.580397	0.0308257	0.00169781	0.559676
Gut microbiota abundance (genus Oscillibacter id.2063) || id:ebi-a-GCST90017036	Migraine	Weighted median	3	0.118094	0.121829	0.332372	-0.12069	0.356878	1.12535	0.886309	1.42886
Gut microbiota abundance (genus Oscillibacter id.2063) || id:ebi-a-GCST90017036	Migraine	Inverse variance weighted	3	0.0720874	0.15431	0.640385	-0.23036	0.374534	1.07475	0.794248	1.45431
Gut microbiota abundance (genus Oscillibacter id.2063) || id:ebi-a-GCST90017036	Migraine	Simple mode	3	0.227661	0.177989	0.329216	-0.121196	0.576519	1.25566	0.88586	1.77983
Gut microbiota abundance (genus Oscillibacter id.2063) || id:ebi-a-GCST90017036	Migraine	Weighted mode	3	0.219087	0.18719	0.362427	-0.147806	0.58598	1.24494	0.862599	1.79675
Gut microbiota abundance (order Bacteroidales id.913) || id:ebi-a-GCST90017092	Migraine	MR Egger	3	0.218751	1.03364	0.86723	-1.80717	2.24468	1.24452	0.164117	9.43736
Gut microbiota abundance (order Bacteroidales id.913) || id:ebi-a-GCST90017092	Migraine	Weighted median	3	-0.000115349	0.0719407	0.998721	-0.141119	0.140888	0.999885	0.868386	1.1513
Gut microbiota abundance (order Bacteroidales id.913) || id:ebi-a-GCST90017092	Migraine	Inverse variance weighted	3	-0.015204	0.0607858	0.802491	-0.134344	0.103936	0.984911	0.874289	1.10953
Gut microbiota abundance (order Bacteroidales id.913) || id:ebi-a-GCST90017092	Migraine	Simple mode	3	0.000846598	0.0766007	0.992185	-0.149291	0.150984	1.00085	0.861319	1.16298
Gut microbiota abundance (order Bacteroidales id.913) || id:ebi-a-GCST90017092	Migraine	Weighted mode	3	0.00097969	0.0880192	0.99213	-0.171538	0.173497	1.00098	0.842368	1.18946
NA	NA	NA	NA	NA	NA	NA	NA	NA	NA	NA	NA
Gut microbiota abundance (class Coriobacteriia id.809) || id:ebi-a-GCST90016914	Migraine	MR Egger	3	-1.44466	1.05209	0.400716	-3.50675	0.617439	0.235827	0.0299941	1.85417
Gut microbiota abundance (class Coriobacteriia id.809) || id:ebi-a-GCST90016914	Migraine	Weighted median	3	0.102843	0.0758252	0.174997	-0.0457741	0.251461	1.10832	0.955258	1.2859
Gut microbiota abundance (class Coriobacteriia id.809) || id:ebi-a-GCST90016914	Migraine	Inverse variance weighted	3	0.0582482	0.0626187	0.352265	-0.0644845	0.180981	1.05998	0.937551	1.19839
Gut microbiota abundance (class Coriobacteriia id.809) || id:ebi-a-GCST90016914	Migraine	Simple mode	3	0.126691	0.10268	0.342582	-0.0745626	0.327944	1.13507	0.928149	1.38811
Gut microbiota abundance (class Coriobacteriia id.809) || id:ebi-a-GCST90016914	Migraine	Weighted mode	3	0.126691	0.100094	0.333098	-0.0694941	0.322876	1.13507	0.932866	1.38109
Gut microbiota abundance (phylum Euryarchaeota id.55) || id:ebi-a-GCST90017113	Migraine	MR Egger	3	-2.55523	2.24764	0.459284	-6.96061	1.85014	0.0776742	0.000948523	6.36072
Gut microbiota abundance (phylum Euryarchaeota id.55) || id:ebi-a-GCST90017113	Migraine	Weighted median	3	0.19166	0.168053	0.25409	-0.137724	0.521044	1.21126	0.871339	1.68378
Gut microbiota abundance (phylum Euryarchaeota id.55) || id:ebi-a-GCST90017113	Migraine	Inverse variance weighted	3	0.125041	0.13219	0.34419	-0.134051	0.384132	1.13319	0.874545	1.46834
Gut microbiota abundance (phylum Euryarchaeota id.55) || id:ebi-a-GCST90017113	Migraine	Simple mode	3	0.24702	0.206275	0.35378	-0.157279	0.651319	1.2802	0.854465	1.91807
Gut microbiota abundance (phylum Euryarchaeota id.55) || id:ebi-a-GCST90017113	Migraine	Weighted mode	3	0.24702	0.212366	0.36477	-0.169217	0.663257	1.2802	0.844325	1.9411
Gut microbiota abundance (genus Lachnospiraceae UCG008 id.11328) || id:ebi-a-GCST90017027	Migraine	MR Egger	3	0.673486	2.1712	0.808518	-3.58207	4.92904	1.96106	0.0278182	138.246
Gut microbiota abundance (genus Lachnospiraceae UCG008 id.11328) || id:ebi-a-GCST90017027	Migraine	Weighted median	3	0.0752499	0.124752	0.54638	-0.169265	0.319765	1.07815	0.844285	1.3768
Gut microbiota abundance (genus Lachnospiraceae UCG008 id.11328) || id:ebi-a-GCST90017027	Migraine	Inverse variance weighted	3	0.0314534	0.0981243	0.748555	-0.16087	0.223777	1.03195	0.851402	1.25079
Gut microbiota abundance (genus Lachnospiraceae UCG008 id.11328) || id:ebi-a-GCST90017027	Migraine	Simple mode	3	0.117992	0.147268	0.507072	-0.170653	0.406637	1.12524	0.843114	1.50176
Gut microbiota abundance (genus Lachnospiraceae UCG008 id.11328) || id:ebi-a-GCST90017027	Migraine	Weighted mode	3	0.112656	0.142087	0.510972	-0.165835	0.391148	1.11925	0.847186	1.47868
Gut microbiota abundance (class Melainabacteria id.1589) || id:ebi-a-GCST90016919	Migraine	MR Egger	3	-4.08697	3.80062	0.476899	-11.5362	3.36225	0.0167901	9.77009e-06	28.854
Gut microbiota abundance (class Melainabacteria id.1589) || id:ebi-a-GCST90016919	Migraine	Weighted median	3	-0.103009	0.162598	0.526394	-0.421701	0.215683	0.902119	0.65593	1.24071
Gut microbiota abundance (class Melainabacteria id.1589) || id:ebi-a-GCST90016919	Migraine	Inverse variance weighted	3	0.0308426	0.233032	0.894705	-0.4259	0.487585	1.03132	0.653182	1.62838
Gut microbiota abundance (class Melainabacteria id.1589) || id:ebi-a-GCST90016919	Migraine	Simple mode	3	-0.173927	0.192967	0.462542	-0.552143	0.204289	0.840358	0.575715	1.22665
Gut microbiota abundance (class Melainabacteria id.1589) || id:ebi-a-GCST90016919	Migraine	Weighted mode	3	-0.182061	0.167751	0.391188	-0.510852	0.14673	0.833551	0.599984	1.15804
Gut microbiota abundance (genus Collinsella id.815) || id:ebi-a-GCST90016981	Migraine	MR Egger	3	-1.66895	1.50777	0.467725	-4.62418	1.28627	0.188444	0.00981172	3.61926
Gut microbiota abundance (genus Collinsella id.815) || id:ebi-a-GCST90016981	Migraine	Weighted median	3	0.0546552	0.0934172	0.558504	-0.128443	0.237753	1.05618	0.879464	1.2684
Gut microbiota abundance (genus Collinsella id.815) || id:ebi-a-GCST90016981	Migraine	Inverse variance weighted	3	0.0993316	0.0967077	0.304358	-0.0902154	0.288879	1.10443	0.913734	1.33493
Gut microbiota abundance (genus Collinsella id.815) || id:ebi-a-GCST90016981	Migraine	Simple mode	3	0.0351391	0.129675	0.811813	-0.219025	0.289303	1.03576	0.803302	1.3355
Gut microbiota abundance (genus Collinsella id.815) || id:ebi-a-GCST90016981	Migraine	Weighted mode	3	0.0209543	0.11725	0.874627	-0.208856	0.250765	1.02118	0.811512	1.28501
Gut microbiota abundance (phylum Firmicutes id.1672) || id:ebi-a-GCST90017114	Migraine	MR Egger	3	0.527344	1.29151	0.753211	-2.00401	3.0587	1.69443	0.134793	21.2999
Gut microbiota abundance (phylum Firmicutes id.1672) || id:ebi-a-GCST90017114	Migraine	Weighted median	3	0.0788449	0.0763343	0.301655	-0.0707703	0.22846	1.08204	0.931676	1.25666
Gut microbiota abundance (phylum Firmicutes id.1672) || id:ebi-a-GCST90017114	Migraine	Inverse variance weighted	3	0.0402275	0.060772	0.508009	-0.0788857	0.159341	1.04105	0.924146	1.17274
Gut microbiota abundance (phylum Firmicutes id.1672) || id:ebi-a-GCST90017114	Migraine	Simple mode	3	0.0955367	0.0952687	0.421568	-0.0911899	0.282263	1.10025	0.912844	1.32613
Gut microbiota abundance (phylum Firmicutes id.1672) || id:ebi-a-GCST90017114	Migraine	Weighted mode	3	0.0931908	0.0993358	0.447206	-0.101507	0.287889	1.09767	0.903474	1.33361
Gut microbiota abundance (genus Enterorhabdus id.820) || id:ebi-a-GCST90016992	Migraine	MR Egger	3	-3.1294	1.61192	0.302806	-6.28876	0.0299631	0.0437442	0.00185707	1.03042
Gut microbiota abundance (genus Enterorhabdus id.820) || id:ebi-a-GCST90016992	Migraine	Weighted median	3	0.139178	0.127825	0.276233	-0.111358	0.389715	1.14933	0.894618	1.47656
Gut microbiota abundance (genus Enterorhabdus id.820) || id:ebi-a-GCST90016992	Migraine	Inverse variance weighted	3	0.0863328	0.136715	0.527728	-0.181629	0.354295	1.09017	0.83391	1.42518
Gut microbiota abundance (genus Enterorhabdus id.820) || id:ebi-a-GCST90016992	Migraine	Simple mode	3	0.230653	0.190228	0.349107	-0.142193	0.603499	1.25942	0.867454	1.82851
Gut microbiota abundance (genus Enterorhabdus id.820) || id:ebi-a-GCST90016992	Migraine	Weighted mode	3	0.228425	0.19334	0.358869	-0.150521	0.60737	1.25662	0.860259	1.8356
Gut microbiota abundance (genus Turicibacter id.2162) || id:ebi-a-GCST90017074	Migraine	MR Egger	3	-1.37688	1.75226	0.576009	-4.81131	2.05756	0.252366	0.00813718	7.82685
Gut microbiota abundance (genus Turicibacter id.2162) || id:ebi-a-GCST90017074	Migraine	Weighted median	3	-0.0752834	0.110248	0.494697	-0.291369	0.140802	0.927481	0.74724	1.1512
Gut microbiota abundance (genus Turicibacter id.2162) || id:ebi-a-GCST90017074	Migraine	Inverse variance weighted	3	-0.00709704	0.0924781	0.938828	-0.188354	0.17416	0.992928	0.828321	1.19025
Gut microbiota abundance (genus Turicibacter id.2162) || id:ebi-a-GCST90017074	Migraine	Simple mode	3	-0.0920171	0.148561	0.598817	-0.383197	0.199163	0.91209	0.681678	1.22038
Gut microbiota abundance (genus Turicibacter id.2162) || id:ebi-a-GCST90017074	Migraine	Weighted mode	3	-0.0942705	0.127185	0.535782	-0.343553	0.155012	0.910037	0.709246	1.16767
Gut microbiota abundance (genus Clostridium innocuum group id.14397) || id:ebi-a-GCST90016979	Migraine	MR Egger	3	-0.804605	2.16118	0.773108	-5.04051	3.4313	0.447264	0.00647042	30.9169
Gut microbiota abundance (genus Clostridium innocuum group id.14397) || id:ebi-a-GCST90016979	Migraine	Weighted median	3	-0.187697	0.151905	0.216599	-0.48543	0.110036	0.828866	0.615432	1.11632
Gut microbiota abundance (genus Clostridium innocuum group id.14397) || id:ebi-a-GCST90016979	Migraine	Inverse variance weighted	3	-0.149821	0.127177	0.238778	-0.399088	0.0994465	0.860862	0.670932	1.10456
Gut microbiota abundance (genus Clostridium innocuum group id.14397) || id:ebi-a-GCST90016979	Migraine	Simple mode	3	-0.193321	0.168109	0.369102	-0.522814	0.136173	0.824218	0.59285	1.14588
Gut microbiota abundance (genus Clostridium innocuum group id.14397) || id:ebi-a-GCST90016979	Migraine	Weighted mode	3	-0.194741	0.173458	0.378238	-0.534719	0.145237	0.823048	0.585834	1.15631
Gut microbiota abundance (genus Eubacterium rectale group id.14374) || id:ebi-a-GCST90017003	Migraine	MR Egger	3	0.777938	1.06264	0.597698	-1.30483	2.86071	2.17698	0.271218	17.4739
Gut microbiota abundance (genus Eubacterium rectale group id.14374) || id:ebi-a-GCST90017003	Migraine	Weighted median	3	0.0570525	0.0754231	0.44939	-0.0907767	0.204882	1.05871	0.913222	1.22738
Gut microbiota abundance (genus Eubacterium rectale group id.14374) || id:ebi-a-GCST90017003	Migraine	Inverse variance weighted	3	0.0718015	0.0624869	0.25053	-0.0506729	0.194276	1.07444	0.95059	1.21443
Gut microbiota abundance (genus Eubacterium rectale group id.14374) || id:ebi-a-GCST90017003	Migraine	Simple mode	3	0.0401623	0.0853038	0.684129	-0.127033	0.207358	1.04098	0.880704	1.23042
Gut microbiota abundance (genus Eubacterium rectale group id.14374) || id:ebi-a-GCST90017003	Migraine	Weighted mode	3	0.0401623	0.0876329	0.691716	-0.131598	0.211923	1.04098	0.876693	1.23605
Gut microbiota abundance (class Bacilli id.1673) || id:ebi-a-GCST90016910	Migraine	MR Egger	3	1.1407	1.06163	0.477153	-0.940096	3.2215	3.12897	0.39059	25.0657
Gut microbiota abundance (class Bacilli id.1673) || id:ebi-a-GCST90016910	Migraine	Weighted median	3	-0.010134	0.0758348	0.893693	-0.15877	0.138502	0.989917	0.853192	1.14855
Gut microbiota abundance (class Bacilli id.1673) || id:ebi-a-GCST90016910	Migraine	Inverse variance weighted	3	0.0287388	0.0624289	0.645269	-0.0936219	0.151099	1.02916	0.910627	1.16311
Gut microbiota abundance (class Bacilli id.1673) || id:ebi-a-GCST90016910	Migraine	Simple mode	3	-0.0220296	0.0932869	0.835298	-0.204872	0.160813	0.978211	0.814752	1.17447
Gut microbiota abundance (class Bacilli id.1673) || id:ebi-a-GCST90016910	Migraine	Weighted mode	3	-0.0220296	0.0923377	0.833652	-0.203012	0.158952	0.978211	0.816269	1.17228
Gut microbiota abundance (family Verrucomicrobiaceae id.4036) || id:ebi-a-GCST90016957	Migraine	MR Egger	3	-2.34203	1.28498	0.319465	-4.86058	0.176528	0.0961325	0.00774596	1.19307
Gut microbiota abundance (family Verrucomicrobiaceae id.4036) || id:ebi-a-GCST90016957	Migraine	Weighted median	3	0.103414	0.0963102	0.282932	-0.0853544	0.292182	1.10895	0.918187	1.33935
Gut microbiota abundance (family Verrucomicrobiaceae id.4036) || id:ebi-a-GCST90016957	Migraine	Inverse variance weighted	3	0.0242875	0.0986062	0.805444	-0.168981	0.217556	1.02458	0.844525	1.24303
Gut microbiota abundance (family Verrucomicrobiaceae id.4036) || id:ebi-a-GCST90016957	Migraine	Simple mode	3	0.132382	0.13017	0.416165	-0.122752	0.387516	1.14154	0.884483	1.47332
Gut microbiota abundance (family Verrucomicrobiaceae id.4036) || id:ebi-a-GCST90016957	Migraine	Weighted mode	3	0.132382	0.13403	0.427412	-0.130317	0.395082	1.14154	0.877817	1.48451
Gut microbiota abundance (genus Fusicatenibacter id.11305) || id:ebi-a-GCST90017011	Migraine	MR Egger	3	-0.238595	1.06147	0.859241	-2.31907	1.84188	0.787734	0.0983651	6.30838
Gut microbiota abundance (genus Fusicatenibacter id.11305) || id:ebi-a-GCST90017011	Migraine	Weighted median	3	-0.0133018	0.0771196	0.863058	-0.164456	0.137853	0.986786	0.848355	1.14781
Gut microbiota abundance (genus Fusicatenibacter id.11305) || id:ebi-a-GCST90017011	Migraine	Inverse variance weighted	3	0.00683044	0.0624137	0.912855	-0.1155	0.129161	1.00685	0.89092	1.13787
Gut microbiota abundance (genus Fusicatenibacter id.11305) || id:ebi-a-GCST90017011	Migraine	Simple mode	3	-0.0265868	0.0900486	0.795633	-0.203082	0.149908	0.973764	0.816211	1.16173
Gut microbiota abundance (genus Fusicatenibacter id.11305) || id:ebi-a-GCST90017011	Migraine	Weighted mode	3	-0.0254221	0.0923	0.808834	-0.20633	0.155486	0.974898	0.813564	1.16823
Gut microbiota abundance (family Bacteroidales S24 7group id.11173) || id:ebi-a-GCST90016928	Migraine	MR Egger	3	-0.951592	1.56874	0.65288	-4.02633	2.12315	0.386126	0.0178397	8.3574
Gut microbiota abundance (family Bacteroidales S24 7group id.11173) || id:ebi-a-GCST90016928	Migraine	Weighted median	3	-0.0593354	0.107736	0.581807	-0.270498	0.151828	0.942391	0.762999	1.16396
Gut microbiota abundance (family Bacteroidales S24 7group id.11173) || id:ebi-a-GCST90016928	Migraine	Inverse variance weighted	3	-0.044326	0.0922376	0.630827	-0.225112	0.13646	0.956642	0.798427	1.14621
Gut microbiota abundance (family Bacteroidales S24 7group id.11173) || id:ebi-a-GCST90016928	Migraine	Simple mode	3	-0.0726864	0.134427	0.642871	-0.336163	0.19079	0.929892	0.714507	1.21021
Gut microbiota abundance (family Bacteroidales S24 7group id.11173) || id:ebi-a-GCST90016928	Migraine	Weighted mode	3	-0.0788446	0.132346	0.611783	-0.338242	0.180553	0.924184	0.713023	1.19788
Gut microbiota abundance (order Burkholderiales id.2874) || id:ebi-a-GCST90017094	Migraine	MR Egger	3	-0.456577	1.16451	0.762122	-2.73901	1.82585	0.633448	0.0646345	6.20809
Gut microbiota abundance (order Burkholderiales id.2874) || id:ebi-a-GCST90017094	Migraine	Weighted median	3	-0.0845754	0.083906	0.313465	-0.249031	0.0798803	0.918902	0.779556	1.08316
Gut microbiota abundance (order Burkholderiales id.2874) || id:ebi-a-GCST90017094	Migraine	Inverse variance weighted	3	-0.059096	0.0629343	0.347725	-0.182447	0.0642552	0.942616	0.833229	1.06636
Gut microbiota abundance (order Burkholderiales id.2874) || id:ebi-a-GCST90017094	Migraine	Simple mode	3	-0.108423	0.0916178	0.358245	-0.287993	0.0711482	0.897248	0.749767	1.07374
Gut microbiota abundance (order Burkholderiales id.2874) || id:ebi-a-GCST90017094	Migraine	Weighted mode	3	-0.10493	0.0932297	0.377288	-0.28766	0.0778004	0.900388	0.750016	1.08091
Gut microbiota abundance (genus Catenibacterium id.2153) || id:ebi-a-GCST90016977	Migraine	MR Egger	3	0.797201	3.57457	0.860307	-6.20895	7.80335	2.21932	0.00201135	2448.79
Gut microbiota abundance (genus Catenibacterium id.2153) || id:ebi-a-GCST90016977	Migraine	Weighted median	3	0.119397	0.187572	0.524426	-0.248244	0.487037	1.12682	0.78017	1.62749
Gut microbiota abundance (genus Catenibacterium id.2153) || id:ebi-a-GCST90016977	Migraine	Inverse variance weighted	3	0.0763259	0.151626	0.614696	-0.220862	0.373514	1.07931	0.801827	1.45283
Gut microbiota abundance (genus Catenibacterium id.2153) || id:ebi-a-GCST90016977	Migraine	Simple mode	3	0.184237	0.229593	0.506492	-0.265765	0.63424	1.2023	0.766619	1.88559
Gut microbiota abundance (genus Catenibacterium id.2153) || id:ebi-a-GCST90016977	Migraine	Weighted mode	3	0.167532	0.227269	0.537778	-0.277915	0.612978	1.18238	0.757361	1.84592
Gut microbiota abundance (phylum Lentisphaerae id.2238) || id:ebi-a-GCST90017115	Migraine	MR Egger	3	-1.96093	2.02893	0.510849	-5.93763	2.01577	0.140728	0.00263828	7.50651
Gut microbiota abundance (phylum Lentisphaerae id.2238) || id:ebi-a-GCST90017115	Migraine	Weighted median	3	0.0536031	0.140854	0.703531	-0.222471	0.329677	1.05507	0.800538	1.39052
Gut microbiota abundance (phylum Lentisphaerae id.2238) || id:ebi-a-GCST90017115	Migraine	Inverse variance weighted	3	0.00526859	0.119425	0.964812	-0.228803	0.239341	1.00528	0.795485	1.27041
Gut microbiota abundance (phylum Lentisphaerae id.2238) || id:ebi-a-GCST90017115	Migraine	Simple mode	3	0.0955423	0.170306	0.631264	-0.238258	0.429342	1.10026	0.788	1.53625
Gut microbiota abundance (phylum Lentisphaerae id.2238) || id:ebi-a-GCST90017115	Migraine	Weighted mode	3	0.0955423	0.166327	0.62368	-0.230459	0.421544	1.10026	0.794169	1.52431
Gut microbiota abundance (family Peptococcaceae id.2024) || id:ebi-a-GCST90016945	Migraine	MR Egger	3	-1.22883	1.89531	0.633806	-4.94364	2.48598	0.292635	0.00712863	12.0129
Gut microbiota abundance (family Peptococcaceae id.2024) || id:ebi-a-GCST90016945	Migraine	Weighted median	3	-0.0798432	0.102123	0.434313	-0.280004	0.120318	0.923261	0.75578	1.12786
Gut microbiota abundance (family Peptococcaceae id.2024) || id:ebi-a-GCST90016945	Migraine	Inverse variance weighted	3	0.00903201	0.0941553	0.923579	-0.175512	0.193576	1.00907	0.839027	1.21358
Gut microbiota abundance (family Peptococcaceae id.2024) || id:ebi-a-GCST90016945	Migraine	Simple mode	3	-0.0810036	0.131286	0.600115	-0.338324	0.176317	0.92219	0.712964	1.19282
Gut microbiota abundance (family Peptococcaceae id.2024) || id:ebi-a-GCST90016945	Migraine	Weighted mode	3	-0.0810036	0.122241	0.575701	-0.320596	0.158588	0.92219	0.725717	1.17186
Gut microbiota abundance (genus Marvinbryantia id.2005) || id:ebi-a-GCST90017032	Migraine	MR Egger	3	-0.657571	1.44025	0.727336	-3.48047	2.16533	0.518109	0.0307929	8.71747
Gut microbiota abundance (genus Marvinbryantia id.2005) || id:ebi-a-GCST90017032	Migraine	Weighted median	3	-0.00506809	0.0933799	0.956717	-0.188093	0.177957	0.994945	0.828538	1.19477
Gut microbiota abundance (genus Marvinbryantia id.2005) || id:ebi-a-GCST90017032	Migraine	Inverse variance weighted	3	0.0468462	0.0751736	0.533171	-0.100494	0.194186	1.04796	0.90439	1.21432
Gut microbiota abundance (genus Marvinbryantia id.2005) || id:ebi-a-GCST90017032	Migraine	Simple mode	3	-0.0178112	0.1151	0.891228	-0.243407	0.207784	0.982347	0.783953	1.23095
Gut microbiota abundance (genus Marvinbryantia id.2005) || id:ebi-a-GCST90017032	Migraine	Weighted mode	3	-0.0162975	0.109069	0.894926	-0.230074	0.197479	0.983835	0.794475	1.21833
Gut microbiota abundance (genus Butyrivibrio id.1993) || id:ebi-a-GCST90016975	Migraine	MR Egger	3	4.46845	2.36592	0.309999	-0.168748	9.10565	87.2216	0.844721	9006.06
Gut microbiota abundance (genus Butyrivibrio id.1993) || id:ebi-a-GCST90016975	Migraine	Weighted median	3	-0.0975662	0.199502	0.624808	-0.488591	0.293458	0.907042	0.61349	1.34106
Gut microbiota abundance (genus Butyrivibrio id.1993) || id:ebi-a-GCST90016975	Migraine	Inverse variance weighted	3	-0.0964527	0.207926	0.642735	-0.503988	0.311083	0.908053	0.604116	1.3649
Gut microbiota abundance (genus Butyrivibrio id.1993) || id:ebi-a-GCST90016975	Migraine	Simple mode	3	-0.209295	0.258617	0.503323	-0.716183	0.297594	0.811156	0.488614	1.34661
Gut microbiota abundance (genus Butyrivibrio id.1993) || id:ebi-a-GCST90016975	Migraine	Weighted mode	3	-0.117128	0.260972	0.697508	-0.628634	0.394378	0.889471	0.53332	1.48346
Gut microbiota abundance (genus Eisenbergiella id.11304) || id:ebi-a-GCST90016991	Migraine	MR Egger	3	1.28064	1.86914	0.61759	-2.38288	4.94415	3.59894	0.0922848	140.352
Gut microbiota abundance (genus Eisenbergiella id.11304) || id:ebi-a-GCST90016991	Migraine	Weighted median	3	-0.0461237	0.127615	0.717778	-0.296248	0.204001	0.954924	0.743603	1.2263
Gut microbiota abundance (genus Eisenbergiella id.11304) || id:ebi-a-GCST90016991	Migraine	Inverse variance weighted	3	-0.0235649	0.110068	0.830473	-0.239298	0.192168	0.976711	0.78718	1.21187
Gut microbiota abundance (genus Eisenbergiella id.11304) || id:ebi-a-GCST90016991	Migraine	Simple mode	3	-0.082475	0.159182	0.655995	-0.394471	0.229521	0.920834	0.674036	1.258
Gut microbiota abundance (genus Eisenbergiella id.11304) || id:ebi-a-GCST90016991	Migraine	Weighted mode	3	-0.082475	0.155474	0.648792	-0.387204	0.222254	0.920834	0.678953	1.24889
Gut microbiota abundance (genus Defluviitaleaceae UCG011 id.11287) || id:ebi-a-GCST90016986	Migraine	MR Egger	3	-0.363734	2.88509	0.92016	-6.01851	5.29104	0.695076	0.0024333	198.549
Gut microbiota abundance (genus Defluviitaleaceae UCG011 id.11287) || id:ebi-a-GCST90016986	Migraine	Weighted median	3	0.0117572	0.124069	0.924503	-0.231417	0.254932	1.01183	0.793408	1.29037
Gut microbiota abundance (genus Defluviitaleaceae UCG011 id.11287) || id:ebi-a-GCST90016986	Migraine	Inverse variance weighted	3	0.0424204	0.12113	0.726184	-0.194994	0.279835	1.04333	0.822839	1.32291
Gut microbiota abundance (genus Defluviitaleaceae UCG011 id.11287) || id:ebi-a-GCST90016986	Migraine	Simple mode	3	-0.0318055	0.156421	0.857685	-0.33839	0.274779	0.968695	0.712917	1.31624
Gut microbiota abundance (genus Defluviitaleaceae UCG011 id.11287) || id:ebi-a-GCST90016986	Migraine	Weighted mode	3	-0.0210872	0.149128	0.900509	-0.313378	0.271203	0.979134	0.730974	1.31154
Gut microbiota abundance (genus Ruminococcaceae UCG003 id.11361) || id:ebi-a-GCST90017054	Migraine	MR Egger	3	-1.79514	3.05248	0.661561	-7.77801	4.18772	0.166103	0.000418844	65.8727
Gut microbiota abundance (genus Ruminococcaceae UCG003 id.11361) || id:ebi-a-GCST90017054	Migraine	Weighted median	3	-0.166193	0.0982864	0.0908552	-0.358834	0.0264485	0.846883	0.69849	1.0268
Gut microbiota abundance (genus Ruminococcaceae UCG003 id.11361) || id:ebi-a-GCST90017054	Migraine	Inverse variance weighted	3	-0.0366837	0.146587	0.802392	-0.323994	0.250627	0.963981	0.723254	1.28483
Gut microbiota abundance (genus Ruminococcaceae UCG003 id.11361) || id:ebi-a-GCST90017054	Migraine	Simple mode	3	-0.177477	0.107886	0.241695	-0.388933	0.0339791	0.83738	0.67778	1.03456
Gut microbiota abundance (genus Ruminococcaceae UCG003 id.11361) || id:ebi-a-GCST90017054	Migraine	Weighted mode	3	-0.176267	0.100842	0.222582	-0.373917	0.0213834	0.838394	0.688034	1.02161
Gut microbiota abundance (family Bifidobacteriaceae id.433) || id:ebi-a-GCST90016929	Migraine	MR Egger	3	-0.825954	2.19082	0.77048	-5.11996	3.46806	0.437817	0.00597624	32.0743
Gut microbiota abundance (family Bifidobacteriaceae id.433) || id:ebi-a-GCST90016929	Migraine	Weighted median	3	-0.0159103	0.093717	0.865191	-0.199596	0.167775	0.984216	0.819062	1.18267
Gut microbiota abundance (family Bifidobacteriaceae id.433) || id:ebi-a-GCST90016929	Migraine	Inverse variance weighted	3	0.0575656	0.0982068	0.557763	-0.13492	0.250051	1.05925	0.873786	1.28409
Gut microbiota abundance (family Bifidobacteriaceae id.433) || id:ebi-a-GCST90016929	Migraine	Simple mode	3	-0.037114	0.106147	0.759989	-0.245162	0.170934	0.963566	0.782578	1.18641
Gut microbiota abundance (family Bifidobacteriaceae id.433) || id:ebi-a-GCST90016929	Migraine	Weighted mode	3	-0.0334244	0.102435	0.775178	-0.234196	0.167348	0.967128	0.791207	1.18217
Gut microbiota abundance (phylum Verrucomicrobia id.3982) || id:ebi-a-GCST90017118	Migraine	MR Egger	3	-1.7401	1.2578	0.398452	-4.2054	0.725194	0.175503	0.0149149	2.06513
Gut microbiota abundance (phylum Verrucomicrobia id.3982) || id:ebi-a-GCST90017118	Migraine	Weighted median	3	0.107786	0.0891829	0.226818	-0.0670125	0.282584	1.11381	0.935184	1.32655
Gut microbiota abundance (phylum Verrucomicrobia id.3982) || id:ebi-a-GCST90017118	Migraine	Inverse variance weighted	3	0.0532739	0.0747921	0.476283	-0.0933187	0.199866	1.05472	0.910903	1.22124
Gut microbiota abundance (phylum Verrucomicrobia id.3982) || id:ebi-a-GCST90017118	Migraine	Simple mode	3	0.135114	0.1148	0.360315	-0.0898938	0.360123	1.14467	0.914028	1.43351
Gut microbiota abundance (phylum Verrucomicrobia id.3982) || id:ebi-a-GCST90017118	Migraine	Weighted mode	3	0.135114	0.122754	0.385799	-0.105483	0.375712	1.14467	0.899889	1.45603
Gut microbiota abundance (genus Ruminococcaceae UCG005 id.11363) || id:ebi-a-GCST90017056	Migraine	MR Egger	3	-1.36922	1.10263	0.431604	-3.53036	0.791928	0.254306	0.0292943	2.20765
Gut microbiota abundance (genus Ruminococcaceae UCG005 id.11363) || id:ebi-a-GCST90017056	Migraine	Weighted median	3	0.066606	0.0790509	0.399469	-0.0883338	0.221546	1.06887	0.915455	1.248
Gut microbiota abundance (genus Ruminococcaceae UCG005 id.11363) || id:ebi-a-GCST90017056	Migraine	Inverse variance weighted	3	0.0379475	0.0648326	0.558336	-0.0891244	0.165019	1.03868	0.914732	1.17942
Gut microbiota abundance (genus Ruminococcaceae UCG005 id.11363) || id:ebi-a-GCST90017056	Migraine	Simple mode	3	0.101997	0.102831	0.425786	-0.0995526	0.303546	1.10738	0.905242	1.35465
Gut microbiota abundance (genus Ruminococcaceae UCG005 id.11363) || id:ebi-a-GCST90017056	Migraine	Weighted mode	3	0.101997	0.110256	0.45258	-0.114105	0.318098	1.10738	0.892165	1.37451
Gut microbiota abundance (genus Ruminococcus gnavus group id.14376) || id:ebi-a-GCST90017065	Migraine	MR Egger	3	0.487013	1.74566	0.826797	-2.93448	3.90851	1.62745	0.0531582	49.8245
Gut microbiota abundance (genus Ruminococcus gnavus group id.14376) || id:ebi-a-GCST90017065	Migraine	Weighted median	3	0.0307975	0.12305	0.802367	-0.21038	0.271975	1.03128	0.810276	1.31255
Gut microbiota abundance (genus Ruminococcus gnavus group id.14376) || id:ebi-a-GCST90017065	Migraine	Inverse variance weighted	3	-0.00938199	0.102783	0.92727	-0.210836	0.192072	0.990662	0.809907	1.21176
Gut microbiota abundance (genus Ruminococcus gnavus group id.14376) || id:ebi-a-GCST90017065	Migraine	Simple mode	3	0.0518038	0.157309	0.773209	-0.256522	0.360129	1.05317	0.773738	1.43352
Gut microbiota abundance (genus Ruminococcus gnavus group id.14376) || id:ebi-a-GCST90017065	Migraine	Weighted mode	3	0.0489253	0.146463	0.77012	-0.238142	0.335993	1.05014	0.788091	1.39933
Gut microbiota abundance (genus Dialister id.2183) || id:ebi-a-GCST90016988	Migraine	MR Egger	3	0.110197	1.27753	0.945222	-2.39376	2.61416	1.1165	0.0912857	13.6557
Gut microbiota abundance (genus Dialister id.2183) || id:ebi-a-GCST90016988	Migraine	Weighted median	3	0.0233815	0.0907167	0.796606	-0.154423	0.201186	1.02366	0.856909	1.22285
Gut microbiota abundance (genus Dialister id.2183) || id:ebi-a-GCST90016988	Migraine	Inverse variance weighted	3	0.0159202	0.0751401	0.832206	-0.131354	0.163195	1.01605	0.876907	1.17727
Gut microbiota abundance (genus Dialister id.2183) || id:ebi-a-GCST90016988	Migraine	Simple mode	3	0.0247623	0.0974553	0.823163	-0.16625	0.215775	1.02507	0.846834	1.24082
Gut microbiota abundance (genus Dialister id.2183) || id:ebi-a-GCST90016988	Migraine	Weighted mode	3	0.0246677	0.0982815	0.825254	-0.167964	0.217299	1.02497	0.845384	1.24272
Gut microbiota abundance (genus Gordonibacter id.821) || id:ebi-a-GCST90017012	Migraine	MR Egger	3	1.56254	2.47495	0.641489	-3.28835	6.41344	4.77093	0.0373153	609.986
Gut microbiota abundance (genus Gordonibacter id.821) || id:ebi-a-GCST90017012	Migraine	Weighted median	3	-0.0153106	0.167148	0.927017	-0.342922	0.3123	0.984806	0.709694	1.36657
Gut microbiota abundance (genus Gordonibacter id.821) || id:ebi-a-GCST90017012	Migraine	Inverse variance weighted	3	-0.120792	0.134626	0.369592	-0.384659	0.143076	0.886219	0.680683	1.15382
Gut microbiota abundance (genus Gordonibacter id.821) || id:ebi-a-GCST90017012	Migraine	Simple mode	3	-0.00419761	0.201529	0.985273	-0.399194	0.390799	0.995811	0.67086	1.47816
Gut microbiota abundance (genus Gordonibacter id.821) || id:ebi-a-GCST90017012	Migraine	Weighted mode	3	-0.00305465	0.200061	0.989204	-0.395175	0.389066	0.99695	0.673562	1.4756
Gut microbiota abundance (genus Anaerostipes id.1991) || id:ebi-a-GCST90016966	Migraine	MR Egger	3	0.0340618	1.07562	0.979847	-2.07415	2.14227	1.03465	0.125664	8.51875
Gut microbiota abundance (genus Anaerostipes id.1991) || id:ebi-a-GCST90016966	Migraine	Weighted median	3	0.044918	0.0773632	0.561502	-0.106714	0.19655	1.04594	0.898783	1.2172
Gut microbiota abundance (genus Anaerostipes id.1991) || id:ebi-a-GCST90016966	Migraine	Inverse variance weighted	3	0.0488446	0.0632369	0.439873	-0.0750996	0.172789	1.05006	0.927651	1.18862
Gut microbiota abundance (genus Anaerostipes id.1991) || id:ebi-a-GCST90016966	Migraine	Simple mode	3	0.037456	0.0936999	0.727996	-0.146196	0.221108	1.03817	0.863988	1.24746
Gut microbiota abundance (genus Anaerostipes id.1991) || id:ebi-a-GCST90016966	Migraine	Weighted mode	3	0.0383181	0.0866796	0.701649	-0.131574	0.20821	1.03906	0.876714	1.23147
Gut microbiota abundance (class Lentisphaeria id.2250) || id:ebi-a-GCST90016918	Migraine	MR Egger	3	-2.04131	2.0299	0.498215	-6.01991	1.93728	0.129858	0.0024299	6.93987
Gut microbiota abundance (class Lentisphaeria id.2250) || id:ebi-a-GCST90016918	Migraine	Weighted median	3	0.0348042	0.144462	0.809614	-0.248341	0.317949	1.03542	0.780094	1.37431
Gut microbiota abundance (class Lentisphaeria id.2250) || id:ebi-a-GCST90016918	Migraine	Inverse variance weighted	3	0.000672486	0.119478	0.995509	-0.233505	0.23485	1.00067	0.791754	1.26472
Gut microbiota abundance (class Lentisphaeria id.2250) || id:ebi-a-GCST90016918	Migraine	Simple mode	3	0.0924639	0.179434	0.657641	-0.259227	0.444154	1.09687	0.771648	1.55917
Gut microbiota abundance (class Lentisphaeria id.2250) || id:ebi-a-GCST90016918	Migraine	Weighted mode	3	0.0908805	0.184132	0.67049	-0.270019	0.45178	1.09514	0.763365	1.57111
Gut microbiota abundance (family Enterobacteriaceae id.3469) || id:ebi-a-GCST90016936	Migraine	MR Egger	3	0.281277	1.20103	0.853545	-2.07274	2.6353	1.32482	0.12584	13.9474
Gut microbiota abundance (family Enterobacteriaceae id.3469) || id:ebi-a-GCST90016936	Migraine	Weighted median	3	-0.0102023	0.085902	0.90546	-0.17857	0.158166	0.98985	0.836465	1.17136
Gut microbiota abundance (family Enterobacteriaceae id.3469) || id:ebi-a-GCST90016936	Migraine	Inverse variance weighted	3	-0.0369691	0.0706355	0.600711	-0.175415	0.101476	0.963706	0.839109	1.1068
Gut microbiota abundance (family Enterobacteriaceae id.3469) || id:ebi-a-GCST90016936	Migraine	Simple mode	3	0.00973547	0.107017	0.935806	-0.200018	0.219489	1.00978	0.818716	1.24544
Gut microbiota abundance (family Enterobacteriaceae id.3469) || id:ebi-a-GCST90016936	Migraine	Weighted mode	3	0.00795676	0.102226	0.945046	-0.192407	0.20832	1.00799	0.824971	1.23161
Gut microbiota abundance (order Lactobacillales id.1800) || id:ebi-a-GCST90017101	Migraine	MR Egger	3	0.999707	1.06417	0.519878	-1.08607	3.08548	2.71749	0.337541	21.878
Gut microbiota abundance (order Lactobacillales id.1800) || id:ebi-a-GCST90017101	Migraine	Weighted median	3	0.00572918	0.0765501	0.94034	-0.144309	0.155767	1.00575	0.86562	1.16855
Gut microbiota abundance (order Lactobacillales id.1800) || id:ebi-a-GCST90017101	Migraine	Inverse variance weighted	3	0.0299667	0.0625777	0.63203	-0.0926856	0.152619	1.03042	0.91148	1.16488
Gut microbiota abundance (order Lactobacillales id.1800) || id:ebi-a-GCST90017101	Migraine	Simple mode	3	-0.0138804	0.0914767	0.893318	-0.193175	0.165414	0.986216	0.824338	1.17988
Gut microbiota abundance (order Lactobacillales id.1800) || id:ebi-a-GCST90017101	Migraine	Weighted mode	3	-0.0138804	0.0902745	0.891914	-0.190818	0.163058	0.986216	0.826283	1.1771
Gut microbiota abundance (genus Lachnospiraceae UCG001 id.11321) || id:ebi-a-GCST90017025	Migraine	MR Egger	3	-0.388235	1.38756	0.826317	-3.10784	2.33137	0.678253	0.0446972	10.2921
Gut microbiota abundance (genus Lachnospiraceae UCG001 id.11321) || id:ebi-a-GCST90017025	Migraine	Weighted median	3	0.0590092	0.0947203	0.533295	-0.126643	0.244661	1.06079	0.881049	1.27719
Gut microbiota abundance (genus Lachnospiraceae UCG001 id.11321) || id:ebi-a-GCST90017025	Migraine	Inverse variance weighted	3	0.0516716	0.081622	0.526695	-0.108308	0.211651	1.05303	0.897352	1.23572
Gut microbiota abundance (genus Lachnospiraceae UCG001 id.11321) || id:ebi-a-GCST90017025	Migraine	Simple mode	3	0.0708984	0.105448	0.570631	-0.13578	0.277577	1.07347	0.873034	1.31993
Gut microbiota abundance (genus Lachnospiraceae UCG001 id.11321) || id:ebi-a-GCST90017025	Migraine	Weighted mode	3	0.0708984	0.110085	0.585554	-0.144869	0.286666	1.07347	0.865136	1.33198
Gut microbiota abundance (genus Peptococcus id.2037) || id:ebi-a-GCST90017042	Migraine	MR Egger	3	0.615961	2.49438	0.845877	-4.27302	5.50494	1.85143	0.0139396	245.904
Gut microbiota abundance (genus Peptococcus id.2037) || id:ebi-a-GCST90017042	Migraine	Weighted median	3	-0.0591726	0.137093	0.666015	-0.327876	0.20953	0.942544	0.720453	1.2331
Gut microbiota abundance (genus Peptococcus id.2037) || id:ebi-a-GCST90017042	Migraine	Inverse variance weighted	3	-0.122856	0.109186	0.260505	-0.336862	0.091149	0.884391	0.714007	1.09543
Gut microbiota abundance (genus Peptococcus id.2037) || id:ebi-a-GCST90017042	Migraine	Simple mode	3	-0.0190055	0.170787	0.921555	-0.353749	0.315738	0.981174	0.702051	1.37127
Gut microbiota abundance (genus Peptococcus id.2037) || id:ebi-a-GCST90017042	Migraine	Weighted mode	3	-0.0244965	0.165613	0.895977	-0.349099	0.300106	0.975801	0.705324	1.35
Gut microbiota abundance (genus Ruminococcaceae UCG004 id.11362) || id:ebi-a-GCST90017055	Migraine	MR Egger	3	-2.87322	1.43263	0.294462	-5.68117	-0.0652581	0.0565169	0.00340956	0.936826
Gut microbiota abundance (genus Ruminococcaceae UCG004 id.11362) || id:ebi-a-GCST90017055	Migraine	Weighted median	3	-0.121207	0.122468	0.322318	-0.361245	0.11883	0.88585	0.696808	1.12618
Gut microbiota abundance (genus Ruminococcaceae UCG004 id.11362) || id:ebi-a-GCST90017055	Migraine	Inverse variance weighted	3	-0.174526	0.118471	0.14071	-0.406729	0.0576774	0.839855	0.665825	1.05937
Gut microbiota abundance (genus Ruminococcaceae UCG004 id.11362) || id:ebi-a-GCST90017055	Migraine	Simple mode	3	-0.0790039	0.154487	0.65994	-0.381799	0.223791	0.924036	0.682632	1.25081
Gut microbiota abundance (genus Ruminococcaceae UCG004 id.11362) || id:ebi-a-GCST90017055	Migraine	Weighted mode	3	-0.0765246	0.165023	0.688422	-0.399969	0.24692	0.92633	0.670341	1.28008
Gut microbiota abundance (order Mollicutes RF9 id.11579) || id:ebi-a-GCST90017103	Migraine	MR Egger	3	-0.799742	1.43216	0.67578	-3.60677	2.00728	0.449445	0.0271395	7.44306
Gut microbiota abundance (order Mollicutes RF9 id.11579) || id:ebi-a-GCST90017103	Migraine	Weighted median	3	-0.0674446	0.100211	0.500929	-0.263858	0.128968	0.934779	0.768083	1.13765
Gut microbiota abundance (order Mollicutes RF9 id.11579) || id:ebi-a-GCST90017103	Migraine	Inverse variance weighted	3	-0.00946348	0.0807799	0.90674	-0.167792	0.148865	0.990581	0.84553	1.16052
Gut microbiota abundance (order Mollicutes RF9 id.11579) || id:ebi-a-GCST90017103	Migraine	Simple mode	3	-0.0747427	0.115658	0.584378	-0.301432	0.151947	0.927982	0.739758	1.1641
Gut microbiota abundance (order Mollicutes RF9 id.11579) || id:ebi-a-GCST90017103	Migraine	Weighted mode	3	-0.0741291	0.126054	0.616042	-0.321195	0.172937	0.928552	0.725281	1.18879
Gut microbiota abundance (family Lachnospiraceae id.1987) || id:ebi-a-GCST90016940	Migraine	MR Egger	3	0.762137	1.03357	0.595505	-1.26365	2.78793	2.14285	0.28262	16.2473
Gut microbiota abundance (family Lachnospiraceae id.1987) || id:ebi-a-GCST90016940	Migraine	Weighted median	3	0.0475078	0.0738765	0.520179	-0.0972903	0.192306	1.04865	0.907293	1.21204
Gut microbiota abundance (family Lachnospiraceae id.1987) || id:ebi-a-GCST90016940	Migraine	Inverse variance weighted	3	0.0457173	0.0607802	0.451947	-0.0734119	0.164846	1.04678	0.929218	1.17921
Gut microbiota abundance (family Lachnospiraceae id.1987) || id:ebi-a-GCST90016940	Migraine	Simple mode	3	0.0461458	0.0861599	0.645833	-0.122728	0.215019	1.04723	0.884505	1.23989
Gut microbiota abundance (family Lachnospiraceae id.1987) || id:ebi-a-GCST90016940	Migraine	Weighted mode	3	0.0586564	0.0861908	0.566379	-0.110278	0.22759	1.06041	0.895585	1.25557
Gut microbiota abundance (genus Lactobacillus id.1837) || id:ebi-a-GCST90017030	Migraine	MR Egger	3	0.820019	3.49384	0.853239	-6.02791	7.66794	2.27054	0.00241054	2138.68
Gut microbiota abundance (genus Lactobacillus id.1837) || id:ebi-a-GCST90017030	Migraine	Weighted median	3	0.105238	0.135221	0.436409	-0.159794	0.370271	1.11098	0.852319	1.44813
Gut microbiota abundance (genus Lactobacillus id.1837) || id:ebi-a-GCST90017030	Migraine	Inverse variance weighted	3	0.0407371	0.14884	0.784317	-0.250989	0.332464	1.04158	0.778031	1.3944
Gut microbiota abundance (genus Lactobacillus id.1837) || id:ebi-a-GCST90017030	Migraine	Simple mode	3	0.172004	0.177465	0.434678	-0.175828	0.519836	1.18768	0.838762	1.68175
Gut microbiota abundance (genus Lactobacillus id.1837) || id:ebi-a-GCST90017030	Migraine	Weighted mode	3	0.160144	0.166915	0.438584	-0.16701	0.487297	1.17368	0.846191	1.62791
Gut microbiota abundance (phylum Tenericutes id.3919) || id:ebi-a-GCST90017117	Migraine	MR Egger	3	-1.26554	1.31028	0.511058	-3.83369	1.30262	0.282088	0.0216297	3.67891
Gut microbiota abundance (phylum Tenericutes id.3919) || id:ebi-a-GCST90017117	Migraine	Weighted median	3	0.0366575	0.094106	0.696881	-0.14779	0.221105	1.03734	0.862612	1.24745
Gut microbiota abundance (phylum Tenericutes id.3919) || id:ebi-a-GCST90017117	Migraine	Inverse variance weighted	3	0.0201022	0.0770322	0.794124	-0.130881	0.171085	1.02031	0.877322	1.18659
Gut microbiota abundance (phylum Tenericutes id.3919) || id:ebi-a-GCST90017117	Migraine	Simple mode	3	0.070765	0.11274	0.594323	-0.150205	0.291735	1.07333	0.860531	1.33875
Gut microbiota abundance (phylum Tenericutes id.3919) || id:ebi-a-GCST90017117	Migraine	Weighted mode	3	0.069651	0.11661	0.610926	-0.158905	0.298208	1.07213	0.853077	1.34744
Gut microbiota abundance (phylum Proteobacteria id.2375) || id:ebi-a-GCST90017116	Migraine	MR Egger	3	-1.12421	1.17326	0.51359	-3.4238	1.17538	0.324909	0.0325883	3.23939
Gut microbiota abundance (phylum Proteobacteria id.2375) || id:ebi-a-GCST90017116	Migraine	Weighted median	3	-0.158722	0.0798895	0.0469472	-0.315306	-0.00213911	0.853233	0.729566	0.997863
Gut microbiota abundance (phylum Proteobacteria id.2375) || id:ebi-a-GCST90017116	Migraine	Inverse variance weighted	3	-0.113234	0.0644567	0.0789622	-0.239569	0.0131015	0.892942	0.786967	1.01319
Gut microbiota abundance (phylum Proteobacteria id.2375) || id:ebi-a-GCST90017116	Migraine	Simple mode	3	-0.172631	0.102319	0.233619	-0.373177	0.0279142	0.841448	0.688543	1.02831
Gut microbiota abundance (phylum Proteobacteria id.2375) || id:ebi-a-GCST90017116	Migraine	Weighted mode	3	-0.174221	0.0944127	0.206284	-0.35927	0.0108276	0.840111	0.698186	1.01089
Gut microbiota abundance (genus Romboutsia id.11347) || id:ebi-a-GCST90017047	Migraine	MR Egger	3	0.227973	1.33385	0.892234	-2.38637	2.84232	1.25605	0.0919626	17.1555
Gut microbiota abundance (genus Romboutsia id.11347) || id:ebi-a-GCST90017047	Migraine	Weighted median	3	-0.0692352	0.0892687	0.437996	-0.244202	0.105731	0.933107	0.78333	1.11152
Gut microbiota abundance (genus Romboutsia id.11347) || id:ebi-a-GCST90017047	Migraine	Inverse variance weighted	3	-0.0984668	0.0690347	0.153771	-0.233775	0.0368412	0.906226	0.79154	1.03753
Gut microbiota abundance (genus Romboutsia id.11347) || id:ebi-a-GCST90017047	Migraine	Simple mode	3	-0.0461955	0.10546	0.704129	-0.252898	0.160507	0.954855	0.776547	1.17411
Gut microbiota abundance (genus Romboutsia id.11347) || id:ebi-a-GCST90017047	Migraine	Weighted mode	3	-0.0494467	0.101464	0.674203	-0.248315	0.149422	0.951756	0.780114	1.16116
Gut microbiota abundance (family Veillonellaceae id.2172) || id:ebi-a-GCST90016956	Migraine	MR Egger	3	-0.656249	1.10716	0.659371	-2.82628	1.51378	0.518794	0.0592327	4.54389
Gut microbiota abundance (family Veillonellaceae id.2172) || id:ebi-a-GCST90016956	Migraine	Weighted median	3	-0.109667	0.0796039	0.16831	-0.26569	0.0463571	0.896133	0.766676	1.04745
Gut microbiota abundance (family Veillonellaceae id.2172) || id:ebi-a-GCST90016956	Migraine	Inverse variance weighted	3	-0.068986	0.0651188	0.289424	-0.196619	0.0586468	0.93334	0.821504	1.0604
Gut microbiota abundance (family Veillonellaceae id.2172) || id:ebi-a-GCST90016956	Migraine	Simple mode	3	-0.112418	0.103189	0.38973	-0.314668	0.0898313	0.89367	0.730031	1.09399
Gut microbiota abundance (family Veillonellaceae id.2172) || id:ebi-a-GCST90016956	Migraine	Weighted mode	3	-0.112418	0.0981578	0.370655	-0.304808	0.0799709	0.89367	0.737265	1.08326
Gut microbiota abundance (genus Parabacteroides id.954) || id:ebi-a-GCST90017039	Migraine	MR Egger	3	-0.340953	1.06377	0.802541	-2.42595	1.74405	0.711093	0.088394	5.72044
Gut microbiota abundance (genus Parabacteroides id.954) || id:ebi-a-GCST90017039	Migraine	Weighted median	3	0.0276552	0.0755261	0.71424	-0.120376	0.175686	1.02804	0.886587	1.19206
Gut microbiota abundance (genus Parabacteroides id.954) || id:ebi-a-GCST90017039	Migraine	Inverse variance weighted	3	0.0428735	0.0625615	0.493154	-0.0797471	0.165494	1.04381	0.92335	1.17998
Gut microbiota abundance (genus Parabacteroides id.954) || id:ebi-a-GCST90017039	Migraine	Simple mode	3	0.0213587	0.0925828	0.839	-0.160104	0.202821	1.02159	0.852055	1.22485
Gut microbiota abundance (genus Parabacteroides id.954) || id:ebi-a-GCST90017039	Migraine	Weighted mode	3	0.0202781	0.0881421	0.839433	-0.15248	0.193037	1.02049	0.858576	1.21293
Gut microbiota abundance (family Desulfovibrionaceae id.3169) || id:ebi-a-GCST90016935	Migraine	MR Egger	3	-1.00986	1.13683	0.53761	-3.23804	1.21833	0.36427	0.0392406	3.38152
Gut microbiota abundance (family Desulfovibrionaceae id.3169) || id:ebi-a-GCST90016935	Migraine	Weighted median	3	0.0546873	0.0805215	0.497034	-0.103135	0.212509	1.05621	0.902005	1.23678
Gut microbiota abundance (family Desulfovibrionaceae id.3169) || id:ebi-a-GCST90016935	Migraine	Inverse variance weighted	3	0.0447219	0.0668492	0.503498	-0.0863026	0.175746	1.04574	0.917317	1.19214
Gut microbiota abundance (family Desulfovibrionaceae id.3169) || id:ebi-a-GCST90016935	Migraine	Simple mode	3	0.0834126	0.100249	0.492907	-0.113076	0.279901	1.08699	0.893083	1.323
Gut microbiota abundance (family Desulfovibrionaceae id.3169) || id:ebi-a-GCST90016935	Migraine	Weighted mode	3	0.077514	0.0999578	0.5192	-0.118403	0.273431	1.0806	0.888338	1.31447
Gut microbiota abundance (genus Actinomyces id.423) || id:ebi-a-GCST90016959	Migraine	MR Egger	3	-2.96236	1.62001	0.318586	-6.13758	0.21287	0.0516969	0.00216014	1.23722
Gut microbiota abundance (genus Actinomyces id.423) || id:ebi-a-GCST90016959	Migraine	Weighted median	3	0.161493	0.125614	0.198572	-0.0847103	0.407697	1.17526	0.918778	1.50335
Gut microbiota abundance (genus Actinomyces id.423) || id:ebi-a-GCST90016959	Migraine	Inverse variance weighted	3	0.0684169	0.126325	0.588098	-0.17918	0.316014	1.07081	0.835955	1.37165
Gut microbiota abundance (genus Actinomyces id.423) || id:ebi-a-GCST90016959	Migraine	Simple mode	3	0.20653	0.179869	0.36968	-0.146014	0.559073	1.2294	0.864146	1.74905
Gut microbiota abundance (genus Actinomyces id.423) || id:ebi-a-GCST90016959	Migraine	Weighted mode	3	0.20653	0.194348	0.39927	-0.174393	0.587452	1.2294	0.839967	1.7994
Gut microbiota abundance (family Defluviitaleaceae id.1924) || id:ebi-a-GCST90016934	Migraine	MR Egger	3	-0.62395	2.99618	0.869293	-6.49646	5.24856	0.535824	0.00150878	190.291
Gut microbiota abundance (family Defluviitaleaceae id.1924) || id:ebi-a-GCST90016934	Migraine	Weighted median	3	0.00480592	0.129256	0.97034	-0.248537	0.258149	1.00482	0.779941	1.29453
Gut microbiota abundance (family Defluviitaleaceae id.1924) || id:ebi-a-GCST90016934	Migraine	Inverse variance weighted	3	0.0575331	0.127756	0.652468	-0.192868	0.307935	1.05922	0.824591	1.36061
Gut microbiota abundance (family Defluviitaleaceae id.1924) || id:ebi-a-GCST90016934	Migraine	Simple mode	3	-0.042158	0.162584	0.819654	-0.360823	0.276507	0.958718	0.697102	1.31852
Gut microbiota abundance (family Defluviitaleaceae id.1924) || id:ebi-a-GCST90016934	Migraine	Weighted mode	3	-0.0339216	0.156687	0.84868	-0.341029	0.273186	0.966647	0.711038	1.31414
Gut microbiota abundance (family Porphyromonadaceae id.943) || id:ebi-a-GCST90016947	Migraine	MR Egger	3	-0.95573	1.0423	0.527566	-2.99864	1.08718	0.384531	0.0498549	2.96589
Gut microbiota abundance (family Porphyromonadaceae id.943) || id:ebi-a-GCST90016947	Migraine	Weighted median	3	0.0369669	0.0760697	0.626995	-0.11213	0.186063	1.03766	0.893928	1.2045
Gut microbiota abundance (family Porphyromonadaceae id.943) || id:ebi-a-GCST90016947	Migraine	Inverse variance weighted	3	0.00973088	0.0613016	0.873876	-0.11042	0.129882	1.00978	0.895458	1.13869
Gut microbiota abundance (family Porphyromonadaceae id.943) || id:ebi-a-GCST90016947	Migraine	Simple mode	3	0.0534835	0.0916859	0.618686	-0.126221	0.233188	1.05494	0.88142	1.26262
Gut microbiota abundance (family Porphyromonadaceae id.943) || id:ebi-a-GCST90016947	Migraine	Weighted mode	3	0.0539005	0.0892723	0.607353	-0.121073	0.228874	1.05538	0.885969	1.25718
Gut microbiota abundance (genus Ruminiclostridium6 id.11356) || id:ebi-a-GCST90017050	Migraine	MR Egger	3	-2.23822	2.24577	0.501071	-6.63992	2.16348	0.106648	0.00130713	8.70139
Gut microbiota abundance (genus Ruminiclostridium6 id.11356) || id:ebi-a-GCST90017050	Migraine	Weighted median	3	-0.07462	0.0994454	0.453037	-0.269533	0.120293	0.928096	0.763736	1.12783
Gut microbiota abundance (genus Ruminiclostridium6 id.11356) || id:ebi-a-GCST90017050	Migraine	Inverse variance weighted	3	0.00840796	0.132181	0.949281	-0.250667	0.267482	1.00844	0.778282	1.30667
Gut microbiota abundance (genus Ruminiclostridium6 id.11356) || id:ebi-a-GCST90017050	Migraine	Simple mode	3	-0.111011	0.119843	0.452077	-0.345903	0.123881	0.894929	0.707581	1.13188
Gut microbiota abundance (genus Ruminiclostridium6 id.11356) || id:ebi-a-GCST90017050	Migraine	Weighted mode	3	-0.115151	0.109252	0.402419	-0.329285	0.0989821	0.891231	0.719438	1.10405
Gut microbiota abundance (genus Eggerthella id.819) || id:ebi-a-GCST90016990	Migraine	MR Egger	3	-1.7862	1.94549	0.527158	-5.59935	2.02695	0.167596	0.00370027	7.59093
Gut microbiota abundance (genus Eggerthella id.819) || id:ebi-a-GCST90016990	Migraine	Weighted median	3	-0.197819	0.134087	0.140131	-0.460629	0.0649912	0.820519	0.630887	1.06715
Gut microbiota abundance (genus Eggerthella id.819) || id:ebi-a-GCST90016990	Migraine	Inverse variance weighted	3	-0.240967	0.114585	0.0354691	-0.465553	-0.0163813	0.785867	0.627788	0.983752
Gut microbiota abundance (genus Eggerthella id.819) || id:ebi-a-GCST90016990	Migraine	Simple mode	3	-0.170109	0.170339	0.423168	-0.503973	0.163755	0.843573	0.604126	1.17793
Gut microbiota abundance (genus Eggerthella id.819) || id:ebi-a-GCST90016990	Migraine	Weighted mode	3	-0.170109	0.158559	0.395615	-0.480884	0.140666	0.843573	0.618236	1.15104
Gut microbiota abundance (order NB1n id.3953) || id:ebi-a-GCST90017104	Migraine	MR Egger	3	-1.32744	1.95429	0.620155	-5.15786	2.50298	0.265155	0.005754	12.2188
Gut microbiota abundance (order NB1n id.3953) || id:ebi-a-GCST90017104	Migraine	Weighted median	3	-0.0786598	0.143334	0.583152	-0.359595	0.202275	0.924354	0.697959	1.22418
Gut microbiota abundance (order NB1n id.3953) || id:ebi-a-GCST90017104	Migraine	Inverse variance weighted	3	-0.0145934	0.114944	0.898971	-0.239883	0.210697	0.985513	0.78672	1.23454
Gut microbiota abundance (order NB1n id.3953) || id:ebi-a-GCST90017104	Migraine	Simple mode	3	-0.095246	0.168734	0.629295	-0.425965	0.235473	0.909149	0.653139	1.26551
Gut microbiota abundance (order NB1n id.3953) || id:ebi-a-GCST90017104	Migraine	Weighted mode	3	-0.0985163	0.162571	0.606136	-0.417155	0.220123	0.906181	0.658919	1.24623
Gut microbiota abundance (genus Christensenellaceae R 7group id.11283) || id:ebi-a-GCST90016978	Migraine	MR Egger	3	-1.75659	1.09523	0.354927	-3.90323	0.390058	0.172633	0.0201766	1.47707
Gut microbiota abundance (genus Christensenellaceae R 7group id.11283) || id:ebi-a-GCST90016978	Migraine	Weighted median	3	0.0751721	0.082251	0.360751	-0.0860399	0.236384	1.07807	0.917558	1.26666
Gut microbiota abundance (genus Christensenellaceae R 7group id.11283) || id:ebi-a-GCST90016978	Migraine	Inverse variance weighted	3	0.0516447	0.0778625	0.507151	-0.100966	0.204255	1.053	0.903964	1.22661
Gut microbiota abundance (genus Christensenellaceae R 7group id.11283) || id:ebi-a-GCST90016978	Migraine	Simple mode	3	0.128664	0.108778	0.358441	-0.0845412	0.341868	1.13731	0.918934	1.40758
Gut microbiota abundance (genus Christensenellaceae R 7group id.11283) || id:ebi-a-GCST90016978	Migraine	Weighted mode	3	0.125746	0.109251	0.36877	-0.0883868	0.339879	1.13399	0.915407	1.40478
Gut microbiota abundance (class Alphaproteobacteria id.2379) || id:ebi-a-GCST90016909	Migraine	MR Egger	3	-0.217076	1.42844	0.903989	-3.01682	2.58267	0.804869	0.0489564	13.2325
Gut microbiota abundance (class Alphaproteobacteria id.2379) || id:ebi-a-GCST90016909	Migraine	Weighted median	3	-0.10772	0.10284	0.294892	-0.309285	0.0938463	0.897879	0.733971	1.09839
Gut microbiota abundance (class Alphaproteobacteria id.2379) || id:ebi-a-GCST90016909	Migraine	Inverse variance weighted	3	-0.101381	0.0839726	0.227312	-0.265967	0.0632053	0.903589	0.766464	1.06525
Gut microbiota abundance (class Alphaproteobacteria id.2379) || id:ebi-a-GCST90016909	Migraine	Simple mode	3	-0.121318	0.119868	0.418022	-0.356259	0.113623	0.885752	0.700291	1.12033
Gut microbiota abundance (class Alphaproteobacteria id.2379) || id:ebi-a-GCST90016909	Migraine	Weighted mode	3	-0.11842	0.103358	0.370508	-0.321003	0.084162	0.888323	0.725421	1.08781
Gut microbiota abundance (genus Intestinimonas id.2062) || id:ebi-a-GCST90017019	Migraine	MR Egger	3	1.12618	1.27286	0.538876	-1.36863	3.62099	3.08385	0.254456	37.3745
Gut microbiota abundance (genus Intestinimonas id.2062) || id:ebi-a-GCST90017019	Migraine	Weighted median	3	0.00200521	0.0937093	0.982928	-0.181665	0.185675	1.00201	0.833881	1.20403
Gut microbiota abundance (genus Intestinimonas id.2062) || id:ebi-a-GCST90017019	Migraine	Inverse variance weighted	3	0.0130659	0.0748246	0.861377	-0.13359	0.159722	1.01315	0.874949	1.17318
Gut microbiota abundance (genus Intestinimonas id.2062) || id:ebi-a-GCST90017019	Migraine	Simple mode	3	-0.0257817	0.110208	0.8368	-0.24179	0.190226	0.974548	0.785221	1.20952
Gut microbiota abundance (genus Intestinimonas id.2062) || id:ebi-a-GCST90017019	Migraine	Weighted mode	3	-0.0205493	0.114239	0.873823	-0.244458	0.203359	0.97966	0.783129	1.22551
Gut microbiota abundance (genus Senegalimassilia id.11160) || id:ebi-a-GCST90017068	Migraine	MR Egger	3	0.754924	1.68109	0.731296	-2.54001	4.04985	2.12745	0.078866	57.3891
Gut microbiota abundance (genus Senegalimassilia id.11160) || id:ebi-a-GCST90017068	Migraine	Weighted median	3	-0.0641213	0.120855	0.59572	-0.300996	0.172754	0.937891	0.740081	1.18857
Gut microbiota abundance (genus Senegalimassilia id.11160) || id:ebi-a-GCST90017068	Migraine	Inverse variance weighted	3	-0.0383637	0.0987807	0.69774	-0.231974	0.155246	0.962363	0.792967	1.16795
Gut microbiota abundance (genus Senegalimassilia id.11160) || id:ebi-a-GCST90017068	Migraine	Simple mode	3	-0.074451	0.139041	0.645903	-0.346971	0.198069	0.928253	0.706826	1.21905
Gut microbiota abundance (genus Senegalimassilia id.11160) || id:ebi-a-GCST90017068	Migraine	Weighted mode	3	-0.074451	0.135807	0.638562	-0.340633	0.191731	0.928253	0.71132	1.21134
Gut microbiota abundance (genus Ruminococcaceae NK4A214 group id.11358) || id:ebi-a-GCST90017052	Migraine	MR Egger	3	-3.17032	1.13151	0.218242	-5.38807	-0.952573	0.04199	0.00457077	0.385747
Gut microbiota abundance (genus Ruminococcaceae NK4A214 group id.11358) || id:ebi-a-GCST90017052	Migraine	Weighted median	3	0.0376799	0.10113	0.709455	-0.160535	0.235895	1.0384	0.851688	1.26604
Gut microbiota abundance (genus Ruminococcaceae NK4A214 group id.11358) || id:ebi-a-GCST90017052	Migraine	Inverse variance weighted	3	-0.0468009	0.132556	0.72404	-0.306611	0.213009	0.954277	0.735937	1.2374
Gut microbiota abundance (genus Ruminococcaceae NK4A214 group id.11358) || id:ebi-a-GCST90017052	Migraine	Simple mode	3	0.0957493	0.118417	0.503649	-0.136347	0.327846	1.10048	0.872539	1.38798
Gut microbiota abundance (genus Ruminococcaceae NK4A214 group id.11358) || id:ebi-a-GCST90017052	Migraine	Weighted mode	3	0.0936512	0.125609	0.533638	-0.152542	0.339844	1.09818	0.858523	1.40473
Gut microbiota abundance (genus Eubacterium fissicatena group id.14373) || id:ebi-a-GCST90016999	Migraine	MR Egger	3	-2.22561	2.25199	0.503751	-6.63951	2.18829	0.108002	0.00130767	8.91993
Gut microbiota abundance (genus Eubacterium fissicatena group id.14373) || id:ebi-a-GCST90016999	Migraine	Weighted median	3	-0.1014	0.163982	0.536338	-0.422806	0.220005	0.903571	0.655206	1.24608
Gut microbiota abundance (genus Eubacterium fissicatena group id.14373) || id:ebi-a-GCST90016999	Migraine	Inverse variance weighted	3	-0.0690296	0.132601	0.602658	-0.328927	0.190868	0.933299	0.719696	1.2103
Gut microbiota abundance (genus Eubacterium fissicatena group id.14373) || id:ebi-a-GCST90016999	Migraine	Simple mode	3	-0.130179	0.201497	0.584473	-0.525114	0.264755	0.877938	0.591488	1.30311
Gut microbiota abundance (genus Eubacterium fissicatena group id.14373) || id:ebi-a-GCST90016999	Migraine	Weighted mode	3	-0.146584	0.199947	0.539772	-0.538479	0.245312	0.863653	0.583635	1.27802
Gut microbiota abundance (genus Ruminococcaceae UCG009 id.11366) || id:ebi-a-GCST90017057	Migraine	MR Egger	3	2.2852	1.61175	0.39106	-0.873843	5.44424	9.82762	0.417345	231.421
Gut microbiota abundance (genus Ruminococcaceae UCG009 id.11366) || id:ebi-a-GCST90017057	Migraine	Weighted median	3	0.0651797	0.120263	0.587835	-0.170536	0.300896	1.06735	0.843213	1.35107
Gut microbiota abundance (genus Ruminococcaceae UCG009 id.11366) || id:ebi-a-GCST90017057	Migraine	Inverse variance weighted	3	0.124654	0.0947998	0.188538	-0.0611538	0.310461	1.13276	0.940679	1.36405
Gut microbiota abundance (genus Ruminococcaceae UCG009 id.11366) || id:ebi-a-GCST90017057	Migraine	Simple mode	3	0.0259746	0.15428	0.881786	-0.276415	0.328364	1.02631	0.758498	1.38869
Gut microbiota abundance (genus Ruminococcaceae UCG009 id.11366) || id:ebi-a-GCST90017057	Migraine	Weighted mode	3	0.0259746	0.151601	0.879727	-0.271162	0.323112	1.02631	0.762493	1.38142
Gut microbiota abundance (genus Lachnospiraceae NC2004 group id.11316) || id:ebi-a-GCST90017022	Migraine	MR Egger	3	0.076581	1.75563	0.972248	-3.36445	3.51761	1.07959	0.0345811	33.7038
Gut microbiota abundance (genus Lachnospiraceae NC2004 group id.11316) || id:ebi-a-GCST90017022	Migraine	Weighted median	3	-0.000946447	0.124322	0.993926	-0.244617	0.242724	0.999054	0.783004	1.27472
Gut microbiota abundance (genus Lachnospiraceae NC2004 group id.11316) || id:ebi-a-GCST90017022	Migraine	Inverse variance weighted	3	-0.0111407	0.1033	0.914117	-0.213609	0.191328	0.988921	0.807664	1.21086
Gut microbiota abundance (genus Lachnospiraceae NC2004 group id.11316) || id:ebi-a-GCST90017022	Migraine	Simple mode	3	0.0202098	0.137696	0.896772	-0.249674	0.290094	1.02042	0.779055	1.33655
Gut microbiota abundance (genus Lachnospiraceae NC2004 group id.11316) || id:ebi-a-GCST90017022	Migraine	Weighted mode	3	0.0159148	0.13763	0.918506	-0.253839	0.285669	1.01604	0.775817	1.33065
Gut microbiota abundance (family Acidaminococcaceae id.2166) || id:ebi-a-GCST90016924	Migraine	MR Egger	3	-0.139906	1.25014	0.929049	-2.59018	2.31036	0.86944	0.0750069	10.0781
Gut microbiota abundance (family Acidaminococcaceae id.2166) || id:ebi-a-GCST90016924	Migraine	Weighted median	3	0.0468057	0.0888473	0.598326	-0.127335	0.220946	1.04792	0.880439	1.24726
Gut microbiota abundance (family Acidaminococcaceae id.2166) || id:ebi-a-GCST90016924	Migraine	Inverse variance weighted	3	0.0611498	0.0735114	0.405499	-0.0829325	0.205232	1.06306	0.920413	1.22781
Gut microbiota abundance (family Acidaminococcaceae id.2166) || id:ebi-a-GCST90016924	Migraine	Simple mode	3	0.0318844	0.103643	0.787438	-0.171255	0.235024	1.0324	0.842607	1.26494
Gut microbiota abundance (family Acidaminococcaceae id.2166) || id:ebi-a-GCST90016924	Migraine	Weighted mode	3	0.0336713	0.108205	0.785103	-0.178411	0.245754	1.03424	0.836599	1.27858
Gut microbiota abundance (class Actinobacteria id.419) || id:ebi-a-GCST90016908	Migraine	MR Egger	3	-1.03438	2.60213	0.759129	-6.13456	4.0658	0.355447	0.00216669	58.3115
Gut microbiota abundance (class Actinobacteria id.419) || id:ebi-a-GCST90016908	Migraine	Weighted median	3	-0.0295837	0.0885186	0.738222	-0.20308	0.143913	0.97085	0.816213	1.15478
Gut microbiota abundance (class Actinobacteria id.419) || id:ebi-a-GCST90016908	Migraine	Inverse variance weighted	3	0.0619139	0.117424	0.598008	-0.168238	0.292065	1.06387	0.845153	1.33919
Gut microbiota abundance (class Actinobacteria id.419) || id:ebi-a-GCST90016908	Migraine	Simple mode	3	-0.0506052	0.105906	0.679901	-0.258181	0.156971	0.950654	0.772455	1.16996
Gut microbiota abundance (class Actinobacteria id.419) || id:ebi-a-GCST90016908	Migraine	Weighted mode	3	-0.0478201	0.0981075	0.674149	-0.240111	0.14447	0.953305	0.786541	1.15543
Gut microbiota abundance (genus Roseburia id.2012) || id:ebi-a-GCST90017048	Migraine	MR Egger	3	0.500405	2.22431	0.859124	-3.85923	4.86004	1.64939	0.0210841	129.03
Gut microbiota abundance (genus Roseburia id.2012) || id:ebi-a-GCST90017048	Migraine	Weighted median	3	0.0144772	0.0856197	0.865728	-0.153337	0.182292	1.01458	0.85784	1.19996
Gut microbiota abundance (genus Roseburia id.2012) || id:ebi-a-GCST90017048	Migraine	Inverse variance weighted	3	-0.033857	0.0951199	0.721886	-0.220292	0.152578	0.96671	0.802285	1.16483
Gut microbiota abundance (genus Roseburia id.2012) || id:ebi-a-GCST90017048	Migraine	Simple mode	3	0.0524386	0.106889	0.67226	-0.157063	0.26194	1.05384	0.85465	1.29945
Gut microbiota abundance (genus Roseburia id.2012) || id:ebi-a-GCST90017048	Migraine	Weighted mode	3	0.0469799	0.0992522	0.682605	-0.147554	0.241514	1.0481	0.862815	1.27318
Gut microbiota abundance (genus Lachnoclostridium id.11308) || id:ebi-a-GCST90017020	Migraine	MR Egger	3	-0.212307	1.04505	0.872404	-2.2606	1.83599	0.808716	0.104287	6.27134
Gut microbiota abundance (genus Lachnoclostridium id.11308) || id:ebi-a-GCST90017020	Migraine	Weighted median	3	-0.0612659	0.0737205	0.405942	-0.205758	0.0832264	0.940573	0.81403	1.08679
Gut microbiota abundance (genus Lachnoclostridium id.11308) || id:ebi-a-GCST90017020	Migraine	Inverse variance weighted	3	-0.0514097	0.061466	0.402934	-0.171883	0.0690636	0.949889	0.842078	1.0715
Gut microbiota abundance (genus Lachnoclostridium id.11308) || id:ebi-a-GCST90017020	Migraine	Simple mode	3	-0.0748641	0.0825497	0.460186	-0.236661	0.0869334	0.92787	0.789258	1.09082
Gut microbiota abundance (genus Lachnoclostridium id.11308) || id:ebi-a-GCST90017020	Migraine	Weighted mode	3	-0.0721225	0.0788422	0.456878	-0.226653	0.0824082	0.930417	0.797197	1.0859
Gut microbiota abundance (order Gastranaerophilales id.1591) || id:ebi-a-GCST90017100	Migraine	MR Egger	3	-3.98996	3.99749	0.5006	-11.825	3.84512	0.0185005	7.319e-06	46.7643
Gut microbiota abundance (order Gastranaerophilales id.1591) || id:ebi-a-GCST90017100	Migraine	Weighted median	3	-0.125737	0.157357	0.424257	-0.434156	0.182682	0.881847	0.647811	1.20043
Gut microbiota abundance (order Gastranaerophilales id.1591) || id:ebi-a-GCST90017100	Migraine	Inverse variance weighted	3	0.0237648	0.235546	0.919636	-0.437904	0.485434	1.02405	0.645387	1.62488
Gut microbiota abundance (order Gastranaerophilales id.1591) || id:ebi-a-GCST90017100	Migraine	Simple mode	3	-0.188896	0.17869	0.401284	-0.539128	0.161336	0.827872	0.583256	1.17508
Gut microbiota abundance (order Gastranaerophilales id.1591) || id:ebi-a-GCST90017100	Migraine	Weighted mode	3	-0.196344	0.164745	0.355583	-0.519243	0.126556	0.82173	0.594971	1.13491
Gut microbiota abundance (genus Eubacterium hallii group id.11338) || id:ebi-a-GCST90017000	Migraine	MR Egger	3	-0.601337	1.08738	0.678408	-2.7326	1.52993	0.548078	0.0650499	4.61784
Gut microbiota abundance (genus Eubacterium hallii group id.11338) || id:ebi-a-GCST90017000	Migraine	Weighted median	3	0.0946882	0.0779146	0.224259	-0.0580246	0.247401	1.09932	0.943627	1.28069
Gut microbiota abundance (genus Eubacterium hallii group id.11338) || id:ebi-a-GCST90017000	Migraine	Inverse variance weighted	3	0.0851348	0.0639227	0.182913	-0.0401538	0.210423	1.08886	0.960642	1.2342
Gut microbiota abundance (genus Eubacterium hallii group id.11338) || id:ebi-a-GCST90017000	Migraine	Simple mode	3	0.114977	0.0942396	0.346784	-0.0697326	0.299687	1.12185	0.932643	1.34944
Gut microbiota abundance (genus Eubacterium hallii group id.11338) || id:ebi-a-GCST90017000	Migraine	Weighted mode	3	0.114977	0.0927049	0.340649	-0.0667246	0.296679	1.12185	0.935453	1.34538
Gut microbiota abundance (genus Akkermansia id.4037) || id:ebi-a-GCST90016961	Migraine	MR Egger	3	-2.31258	1.28502	0.322883	-4.83122	0.206066	0.0990059	0.0079768	1.22883
Gut microbiota abundance (genus Akkermansia id.4037) || id:ebi-a-GCST90016961	Migraine	Weighted median	3	0.100937	0.095231	0.289182	-0.0857157	0.28759	1.10621	0.917855	1.33321
Gut microbiota abundance (genus Akkermansia id.4037) || id:ebi-a-GCST90016961	Migraine	Inverse variance weighted	3	0.0244728	0.0974309	0.801674	-0.166492	0.215437	1.02477	0.84663	1.2404
Gut microbiota abundance (genus Akkermansia id.4037) || id:ebi-a-GCST90016961	Migraine	Simple mode	3	0.131539	0.125256	0.403819	-0.113962	0.37704	1.14058	0.892292	1.45796
Gut microbiota abundance (genus Akkermansia id.4037) || id:ebi-a-GCST90016961	Migraine	Weighted mode	3	0.130828	0.136521	0.439036	-0.136752	0.398409	1.13977	0.872186	1.48945
Gut microbiota abundance (family Rhodospirillaceae id.2717) || id:ebi-a-GCST90016949	Migraine	MR Egger	3	-0.0252263	1.51707	0.989415	-2.99869	2.94824	0.975089	0.0498524	19.0723
Gut microbiota abundance (family Rhodospirillaceae id.2717) || id:ebi-a-GCST90016949	Migraine	Weighted median	3	-0.16107	0.108064	0.136092	-0.372876	0.0507359	0.851233	0.688751	1.05205
Gut microbiota abundance (family Rhodospirillaceae id.2717) || id:ebi-a-GCST90016949	Migraine	Inverse variance weighted	3	-0.174214	0.0891993	0.0508087	-0.349045	0.000616176	0.840117	0.705361	1.00062
Gut microbiota abundance (family Rhodospirillaceae id.2717) || id:ebi-a-GCST90016949	Migraine	Simple mode	3	-0.148657	0.127174	0.362903	-0.397917	0.100603	0.861865	0.671718	1.10584
Gut microbiota abundance (family Rhodospirillaceae id.2717) || id:ebi-a-GCST90016949	Migraine	Weighted mode	3	-0.149856	0.12949	0.366701	-0.403657	0.103946	0.860832	0.667873	1.10954
Gut microbiota abundance (family Oxalobacteraceae id.2966) || id:ebi-a-GCST90016943	Migraine	MR Egger	3	-2.99511	4.20505	0.605989	-11.237	5.24678	0.050031	1.31774e-05	189.953
Gut microbiota abundance (family Oxalobacteraceae id.2966) || id:ebi-a-GCST90016943	Migraine	Weighted median	3	-0.300694	0.159916	0.0600641	-0.614129	0.0127417	0.740305	0.541112	1.01282
Gut microbiota abundance (family Oxalobacteraceae id.2966) || id:ebi-a-GCST90016943	Migraine	Inverse variance weighted	3	-0.108926	0.212265	0.607841	-0.524965	0.307114	0.896797	0.591576	1.3595
Gut microbiota abundance (family Oxalobacteraceae id.2966) || id:ebi-a-GCST90016943	Migraine	Simple mode	3	-0.310359	0.181671	0.229695	-0.666435	0.0457173	0.733184	0.513536	1.04678
Gut microbiota abundance (family Oxalobacteraceae id.2966) || id:ebi-a-GCST90016943	Migraine	Weighted mode	3	-0.311936	0.184319	0.232651	-0.673201	0.0493298	0.732029	0.510073	1.05057
Gut microbiota abundance (genus Oxalobacter id.2978) || id:ebi-a-GCST90017038	Migraine	MR Egger	3	-3.02626	4.132	0.597568	-11.125	5.07247	0.0484969	1.47395e-05	159.567
Gut microbiota abundance (genus Oxalobacter id.2978) || id:ebi-a-GCST90017038	Migraine	Weighted median	3	-0.318502	0.173864	0.066965	-0.659275	0.0222704	0.727237	0.517226	1.02252
Gut microbiota abundance (genus Oxalobacter id.2978) || id:ebi-a-GCST90017038	Migraine	Inverse variance weighted	3	-0.132232	0.209967	0.52884	-0.543767	0.279302	0.876138	0.580557	1.32221
Gut microbiota abundance (genus Oxalobacter id.2978) || id:ebi-a-GCST90017038	Migraine	Simple mode	3	-0.331387	0.191363	0.225462	-0.706458	0.0436841	0.717927	0.493389	1.04465
Gut microbiota abundance (genus Oxalobacter id.2978) || id:ebi-a-GCST90017038	Migraine	Weighted mode	3	-0.333036	0.202524	0.241816	-0.729984	0.0639113	0.716744	0.481917	1.066
Gut microbiota abundance (family Peptostreptococcaceae id.2042) || id:ebi-a-GCST90016946	Migraine	MR Egger	3	-2.64174	1.19602	0.270645	-4.98593	-0.297546	0.0712375	0.00683345	0.742638
Gut microbiota abundance (family Peptostreptococcaceae id.2042) || id:ebi-a-GCST90016946	Migraine	Weighted median	3	-0.0702045	0.10185	0.490641	-0.269831	0.129422	0.932203	0.763508	1.13817
Gut microbiota abundance (family Peptostreptococcaceae id.2042) || id:ebi-a-GCST90016946	Migraine	Inverse variance weighted	3	-0.0899263	0.117346	0.443477	-0.319924	0.140072	0.913999	0.726204	1.15036
Gut microbiota abundance (family Peptostreptococcaceae id.2042) || id:ebi-a-GCST90016946	Migraine	Simple mode	3	-0.0410814	0.146062	0.804939	-0.327362	0.245199	0.959751	0.720823	1.27788
Gut microbiota abundance (family Peptostreptococcaceae id.2042) || id:ebi-a-GCST90016946	Migraine	Weighted mode	3	-0.0460398	0.138917	0.771833	-0.318317	0.226238	0.955004	0.727372	1.25387
Gut microbiota abundance (genus Streptococcus id.1853) || id:ebi-a-GCST90017070	Migraine	MR Egger	3	0.784628	1.09323	0.603693	-1.3581	2.92736	2.19159	0.257148	18.6782
Gut microbiota abundance (genus Streptococcus id.1853) || id:ebi-a-GCST90017070	Migraine	Weighted median	3	0.0294738	0.0795755	0.711093	-0.126494	0.185442	1.02991	0.881179	1.20375
Gut microbiota abundance (genus Streptococcus id.1853) || id:ebi-a-GCST90017070	Migraine	Inverse variance weighted	3	0.0209217	0.0642867	0.744845	-0.10508	0.146924	1.02114	0.900252	1.15827
Gut microbiota abundance (genus Streptococcus id.1853) || id:ebi-a-GCST90017070	Migraine	Simple mode	3	0.0387079	0.0953815	0.724172	-0.14824	0.225656	1.03947	0.862224	1.25314
Gut microbiota abundance (genus Streptococcus id.1853) || id:ebi-a-GCST90017070	Migraine	Weighted mode	3	0.0459715	0.0968588	0.681831	-0.143872	0.235815	1.04704	0.865999	1.26594
Gut microbiota abundance (genus Coprococcus2 id.11302) || id:ebi-a-GCST90016984	Migraine	MR Egger	3	0.298175	1.46966	0.872567	-2.58235	3.1787	1.3474	0.075596	24.0156
Gut microbiota abundance (genus Coprococcus2 id.11302) || id:ebi-a-GCST90016984	Migraine	Weighted median	3	-0.0334219	0.0970012	0.730431	-0.223544	0.1567	0.96713	0.79968	1.16965
Gut microbiota abundance (genus Coprococcus2 id.11302) || id:ebi-a-GCST90016984	Migraine	Inverse variance weighted	3	-0.0650248	0.0767277	0.396731	-0.215411	0.0853615	0.937044	0.80621	1.08911
Gut microbiota abundance (genus Coprococcus2 id.11302) || id:ebi-a-GCST90016984	Migraine	Simple mode	3	-0.00662656	0.116198	0.959708	-0.234374	0.221121	0.993395	0.791066	1.24747
Gut microbiota abundance (genus Coprococcus2 id.11302) || id:ebi-a-GCST90016984	Migraine	Weighted mode	3	-0.0113833	0.11585	0.930688	-0.23845	0.215683	0.988681	0.787848	1.24071
Gut microbiota abundance (genus Veillonella id.2198) || id:ebi-a-GCST90017088	Migraine	MR Egger	3	-1.19775	1.87708	0.638425	-4.87682	2.48132	0.301871	0.00762118	11.957
Gut microbiota abundance (genus Veillonella id.2198) || id:ebi-a-GCST90017088	Migraine	Weighted median	3	-0.165458	0.11215	0.140125	-0.385272	0.054356	0.847506	0.680266	1.05586
Gut microbiota abundance (genus Veillonella id.2198) || id:ebi-a-GCST90017088	Migraine	Inverse variance weighted	3	-0.0893423	0.090759	0.324923	-0.26723	0.0885453	0.914532	0.765497	1.09258
Gut microbiota abundance (genus Veillonella id.2198) || id:ebi-a-GCST90017088	Migraine	Simple mode	3	-0.17645	0.146782	0.35234	-0.464144	0.111243	0.838241	0.628673	1.11767
Gut microbiota abundance (genus Veillonella id.2198) || id:ebi-a-GCST90017088	Migraine	Weighted mode	3	-0.175746	0.144516	0.347998	-0.458997	0.107505	0.838831	0.631917	1.1135
Gut microbiota abundance (genus Clostridium sensustricto1 id.1873) || id:ebi-a-GCST90016980	Migraine	MR Egger	3	-2.51197	1.42663	0.328819	-5.30817	0.284231	0.0811083	0.00495098	1.32874
Gut microbiota abundance (genus Clostridium sensustricto1 id.1873) || id:ebi-a-GCST90016980	Migraine	Weighted median	3	-0.0548548	0.107978	0.611441	-0.266492	0.156782	0.946623	0.766062	1.16974
Gut microbiota abundance (genus Clostridium sensustricto1 id.1873) || id:ebi-a-GCST90016980	Migraine	Inverse variance weighted	3	-0.0552067	0.118228	0.640535	-0.286933	0.17652	0.94629	0.750562	1.19306
Gut microbiota abundance (genus Clostridium sensustricto1 id.1873) || id:ebi-a-GCST90016980	Migraine	Simple mode	3	-0.0502976	0.148702	0.767386	-0.341753	0.241158	0.950946	0.710523	1.27272
Gut microbiota abundance (genus Clostridium sensustricto1 id.1873) || id:ebi-a-GCST90016980	Migraine	Weighted mode	3	-0.0779092	0.148642	0.652478	-0.369248	0.21343	0.925048	0.691254	1.23792
Gut microbiota abundance (class Deltaproteobacteria id.3087) || id:ebi-a-GCST90016915	Migraine	MR Egger	3	-1.08791	1.13587	0.513728	-3.31421	1.13839	0.336921	0.0363629	3.12175
Gut microbiota abundance (class Deltaproteobacteria id.3087) || id:ebi-a-GCST90016915	Migraine	Weighted median	3	0.0646883	0.0807308	0.422967	-0.093544	0.222921	1.06683	0.910698	1.24972
Gut microbiota abundance (class Deltaproteobacteria id.3087) || id:ebi-a-GCST90016915	Migraine	Inverse variance weighted	3	0.0432455	0.0667935	0.51734	-0.0876697	0.174161	1.04419	0.916063	1.19025
Gut microbiota abundance (class Deltaproteobacteria id.3087) || id:ebi-a-GCST90016915	Migraine	Simple mode	3	0.0948099	0.101164	0.447594	-0.103471	0.293091	1.09945	0.901702	1.34056
Gut microbiota abundance (class Deltaproteobacteria id.3087) || id:ebi-a-GCST90016915	Migraine	Weighted mode	3	0.0948099	0.0997045	0.442014	-0.100611	0.290231	1.09945	0.904285	1.33674
Gut microbiota abundance (order Erysipelotrichales id.2148) || id:ebi-a-GCST90017099	Migraine	MR Egger	3	0.107174	1.03676	0.934423	-1.92488	2.13923	1.11313	0.145893	8.49289
Gut microbiota abundance (order Erysipelotrichales id.2148) || id:ebi-a-GCST90017099	Migraine	Weighted median	3	0.0496935	0.0750649	0.507966	-0.0974336	0.196821	1.05095	0.907163	1.21753
Gut microbiota abundance (order Erysipelotrichales id.2148) || id:ebi-a-GCST90017099	Migraine	Inverse variance weighted	3	0.0442057	0.0609708	0.468433	-0.075297	0.163708	1.0452	0.927468	1.17787
Gut microbiota abundance (order Erysipelotrichales id.2148) || id:ebi-a-GCST90017099	Migraine	Simple mode	3	0.0654826	0.0860317	0.526071	-0.103139	0.234105	1.06767	0.902001	1.26378
Gut microbiota abundance (order Erysipelotrichales id.2148) || id:ebi-a-GCST90017099	Migraine	Weighted mode	3	0.0608455	0.0839471	0.543898	-0.103691	0.225382	1.06273	0.901504	1.2528
Gut microbiota abundance (class Mollicutes id.3920) || id:ebi-a-GCST90016921	Migraine	MR Egger	3	-1.26554	1.31028	0.511058	-3.83369	1.30262	0.282088	0.0216297	3.67891
Gut microbiota abundance (class Mollicutes id.3920) || id:ebi-a-GCST90016921	Migraine	Weighted median	3	0.0366575	0.0962512	0.703313	-0.151995	0.22531	1.03734	0.858993	1.25271
Gut microbiota abundance (class Mollicutes id.3920) || id:ebi-a-GCST90016921	Migraine	Inverse variance weighted	3	0.0201022	0.0770322	0.794124	-0.130881	0.171085	1.02031	0.877322	1.18659
Gut microbiota abundance (class Mollicutes id.3920) || id:ebi-a-GCST90016921	Migraine	Simple mode	3	0.070765	0.113113	0.595441	-0.150936	0.292466	1.07333	0.859903	1.33973
Gut microbiota abundance (class Mollicutes id.3920) || id:ebi-a-GCST90016921	Migraine	Weighted mode	3	0.069651	0.121027	0.623075	-0.167562	0.306864	1.07213	0.845724	1.35916
Gut microbiota abundance (genus Eubacterium oxidoreducens group id.11339) || id:ebi-a-GCST90017002	Migraine	MR Egger	3	-1.74005	1.90464	0.528729	-5.47314	1.99304	0.175512	0.00419804	7.33781
Gut microbiota abundance (genus Eubacterium oxidoreducens group id.11339) || id:ebi-a-GCST90017002	Migraine	Weighted median	3	0.0683823	0.133627	0.608834	-0.193527	0.330292	1.07077	0.824047	1.39137
Gut microbiota abundance (genus Eubacterium oxidoreducens group id.11339) || id:ebi-a-GCST90017002	Migraine	Inverse variance weighted	3	0.0487459	0.112047	0.663528	-0.170867	0.268359	1.04995	0.842934	1.30782
Gut microbiota abundance (genus Eubacterium oxidoreducens group id.11339) || id:ebi-a-GCST90017002	Migraine	Simple mode	3	0.115704	0.171087	0.568584	-0.219627	0.451035	1.12266	0.802818	1.56994
Gut microbiota abundance (genus Eubacterium oxidoreducens group id.11339) || id:ebi-a-GCST90017002	Migraine	Weighted mode	3	0.109135	0.167166	0.580868	-0.218511	0.436781	1.11531	0.803715	1.54772
Gut microbiota abundance (genus Ruminococcus1 id.11373) || id:ebi-a-GCST90017062	Migraine	MR Egger	3	-0.20266	1.08564	0.882512	-2.33051	1.92519	0.816555	0.097246	6.85646
Gut microbiota abundance (genus Ruminococcus1 id.11373) || id:ebi-a-GCST90017062	Migraine	Weighted median	3	-0.0531312	0.0733036	0.468568	-0.196806	0.0905439	0.948256	0.82135	1.09477
Gut microbiota abundance (genus Ruminococcus1 id.11373) || id:ebi-a-GCST90017062	Migraine	Inverse variance weighted	3	-0.0424118	0.0638405	0.506473	-0.167539	0.0827156	0.958475	0.845743	1.08623
Gut microbiota abundance (genus Ruminococcus1 id.11373) || id:ebi-a-GCST90017062	Migraine	Simple mode	3	-0.0640528	0.0873486	0.53968	-0.235256	0.10715	0.937955	0.790368	1.1131
Gut microbiota abundance (genus Ruminococcus1 id.11373) || id:ebi-a-GCST90017062	Migraine	Weighted mode	3	-0.0627165	0.0882362	0.550931	-0.235659	0.110226	0.93921	0.79005	1.11653
Gut microbiota abundance (genus Intestinibacter id.11345) || id:ebi-a-GCST90017018	Migraine	MR Egger	3	-3.20495	1.76177	0.319975	-6.65802	0.248125	0.040561	0.00128368	1.28162
Gut microbiota abundance (genus Intestinibacter id.11345) || id:ebi-a-GCST90017018	Migraine	Weighted median	3	-0.0810348	0.119674	0.498323	-0.315595	0.153526	0.922162	0.729354	1.16594
Gut microbiota abundance (genus Intestinibacter id.11345) || id:ebi-a-GCST90017018	Migraine	Inverse variance weighted	3	-0.077686	0.149396	0.603063	-0.370502	0.21513	0.925255	0.690388	1.24002
Gut microbiota abundance (genus Intestinibacter id.11345) || id:ebi-a-GCST90017018	Migraine	Simple mode	3	-0.103036	0.182556	0.629332	-0.460845	0.254773	0.902094	0.63075	1.29017
Gut microbiota abundance (genus Intestinibacter id.11345) || id:ebi-a-GCST90017018	Migraine	Weighted mode	3	-0.118881	0.173685	0.564352	-0.459304	0.221542	0.887913	0.631723	1.248
Gut microbiota abundance (order Clostridiales id.1863) || id:ebi-a-GCST90017095	Migraine	MR Egger	3	0.209439	1.23045	0.892668	-2.20225	2.62113	1.23299	0.110554	13.7512
Gut microbiota abundance (order Clostridiales id.1863) || id:ebi-a-GCST90017095	Migraine	Weighted median	3	0.0696757	0.0736944	0.34442	-0.0747654	0.214117	1.07216	0.927961	1.23877
Gut microbiota abundance (order Clostridiales id.1863) || id:ebi-a-GCST90017095	Migraine	Inverse variance weighted	3	0.0582083	0.0607674	0.338119	-0.0608957	0.177312	1.05994	0.940921	1.194
Gut microbiota abundance (order Clostridiales id.1863) || id:ebi-a-GCST90017095	Migraine	Simple mode	3	0.0923545	0.0929185	0.424993	-0.0897656	0.274475	1.09675	0.914145	1.31584
Gut microbiota abundance (order Clostridiales id.1863) || id:ebi-a-GCST90017095	Migraine	Weighted mode	3	0.0855134	0.0894428	0.439934	-0.0897945	0.260821	1.08928	0.914119	1.298
Gut microbiota abundance (genus Haemophilus id.3698) || id:ebi-a-GCST90017013	Migraine	MR Egger	3	-1.85416	1.46353	0.425387	-4.72267	1.01436	0.156585	0.0088914	2.75759
Gut microbiota abundance (genus Haemophilus id.3698) || id:ebi-a-GCST90017013	Migraine	Weighted median	3	-0.131464	0.113425	0.24644	-0.353778	0.0908494	0.876811	0.702031	1.0951
Gut microbiota abundance (genus Haemophilus id.3698) || id:ebi-a-GCST90017013	Migraine	Inverse variance weighted	3	-0.100912	0.0920809	0.273118	-0.281391	0.0795662	0.904012	0.754733	1.08282
Gut microbiota abundance (genus Haemophilus id.3698) || id:ebi-a-GCST90017013	Migraine	Simple mode	3	-0.160526	0.139113	0.3678	-0.433188	0.112136	0.851695	0.648438	1.11866
Gut microbiota abundance (genus Haemophilus id.3698) || id:ebi-a-GCST90017013	Migraine	Weighted mode	3	-0.166384	0.149338	0.381159	-0.459087	0.12632	0.846721	0.63186	1.13464
Gut microbiota abundance (genus Lactococcus id.1851) || id:ebi-a-GCST90017031	Migraine	MR Egger	3	3.01302	2.19178	0.400372	-1.28286	7.30891	20.3488	0.277243	1493.54
Gut microbiota abundance (genus Lactococcus id.1851) || id:ebi-a-GCST90017031	Migraine	Weighted median	3	-0.016405	0.161105	0.918893	-0.332171	0.299362	0.983729	0.717364	1.349
Gut microbiota abundance (genus Lactococcus id.1851) || id:ebi-a-GCST90017031	Migraine	Inverse variance weighted	3	0.0382791	0.128974	0.766621	-0.214509	0.291067	1.03902	0.806937	1.33785
Gut microbiota abundance (genus Lactococcus id.1851) || id:ebi-a-GCST90017031	Migraine	Simple mode	3	-0.0959735	0.228836	0.715679	-0.544492	0.352545	0.908488	0.580137	1.42268
Gut microbiota abundance (genus Lactococcus id.1851) || id:ebi-a-GCST90017031	Migraine	Weighted mode	3	-0.0936846	0.21839	0.709727	-0.521729	0.33436	0.91057	0.593494	1.39705
Gut microbiota abundance (genus Tyzzerella3 id.11335) || id:ebi-a-GCST90017075	Migraine	MR Egger	3	1.06097	1.89967	0.675741	-2.6624	4.78433	2.88916	0.0697808	119.621
Gut microbiota abundance (genus Tyzzerella3 id.11335) || id:ebi-a-GCST90017075	Migraine	Weighted median	3	-0.0696111	0.137304	0.612166	-0.338728	0.199506	0.932757	0.712677	1.2208
Gut microbiota abundance (genus Tyzzerella3 id.11335) || id:ebi-a-GCST90017075	Migraine	Inverse variance weighted	3	-0.0364189	0.111799	0.744611	-0.255545	0.182708	0.964236	0.774494	1.20046
Gut microbiota abundance (genus Tyzzerella3 id.11335) || id:ebi-a-GCST90017075	Migraine	Simple mode	3	-0.0867264	0.150667	0.623009	-0.382034	0.208581	0.916928	0.682472	1.23193
Gut microbiota abundance (genus Tyzzerella3 id.11335) || id:ebi-a-GCST90017075	Migraine	Weighted mode	3	-0.0867264	0.155145	0.632401	-0.390811	0.217358	0.916928	0.676508	1.24279
Gut microbiota abundance (genus Oscillospira id.2064) || id:ebi-a-GCST90017037	Migraine	MR Egger	3	0.261424	1.80898	0.908632	-3.28418	3.80703	1.29878	0.0374712	45.0166
Gut microbiota abundance (genus Oscillospira id.2064) || id:ebi-a-GCST90017037	Migraine	Weighted median	3	-0.0246405	0.108647	0.820583	-0.237588	0.188307	0.975661	0.788528	1.2072
Gut microbiota abundance (genus Oscillospira id.2064) || id:ebi-a-GCST90017037	Migraine	Inverse variance weighted	3	-0.0537448	0.0814169	0.509178	-0.213322	0.105832	0.947674	0.807896	1.11164
Gut microbiota abundance (genus Oscillospira id.2064) || id:ebi-a-GCST90017037	Migraine	Simple mode	3	0.00249587	0.126414	0.98604	-0.245275	0.250267	1.0025	0.782489	1.28437
Gut microbiota abundance (genus Oscillospira id.2064) || id:ebi-a-GCST90017037	Migraine	Weighted mode	3	-0.000851009	0.120294	0.994998	-0.236627	0.234925	0.999149	0.789286	1.26481
Gut microbiota abundance (genus Eubacterium xylanophilum group id.14375) || id:ebi-a-GCST90017006	Migraine	MR Egger	3	0.178974	1.78764	0.936475	-3.32479	3.68274	1.19599	0.0359799	39.7552
Gut microbiota abundance (genus Eubacterium xylanophilum group id.14375) || id:ebi-a-GCST90017006	Migraine	Weighted median	3	0.173106	0.0936996	0.0646811	-0.0105454	0.356757	1.18899	0.98951	1.42869
Gut microbiota abundance (genus Eubacterium xylanophilum group id.14375) || id:ebi-a-GCST90017006	Migraine	Inverse variance weighted	3	0.180423	0.0743162	0.0151919	0.034763	0.326083	1.19772	1.03537	1.38553
Gut microbiota abundance (genus Eubacterium xylanophilum group id.14375) || id:ebi-a-GCST90017006	Migraine	Simple mode	3	0.192246	0.118717	0.246793	-0.0404386	0.424932	1.21197	0.960368	1.52949
Gut microbiota abundance (genus Eubacterium xylanophilum group id.14375) || id:ebi-a-GCST90017006	Migraine	Weighted mode	3	0.174111	0.12371	0.294599	-0.06836	0.416582	1.19019	0.933924	1.51677
Gut microbiota abundance (genus Prevotella7 id.11182) || id:ebi-a-GCST90017044	Migraine	MR Egger	3	0.810694	3.00842	0.832427	-5.08581	6.7072	2.24947	0.00618388	818.275
Gut microbiota abundance (genus Prevotella7 id.11182) || id:ebi-a-GCST90017044	Migraine	Weighted median	3	0.118027	0.17579	0.501958	-0.226521	0.462575	1.12527	0.797303	1.58816
Gut microbiota abundance (genus Prevotella7 id.11182) || id:ebi-a-GCST90017044	Migraine	Inverse variance weighted	3	0.0560127	0.139125	0.687237	-0.216672	0.328697	1.05761	0.805194	1.38916
Gut microbiota abundance (genus Prevotella7 id.11182) || id:ebi-a-GCST90017044	Migraine	Simple mode	3	0.175324	0.206008	0.484378	-0.228451	0.579099	1.19163	0.795766	1.78443
Gut microbiota abundance (genus Prevotella7 id.11182) || id:ebi-a-GCST90017044	Migraine	Weighted mode	3	0.168092	0.217234	0.520004	-0.257687	0.593871	1.18305	0.772837	1.81099
Gut microbiota abundance (genus Eubacterium nodatum group id.11297) || id:ebi-a-GCST90017001	Migraine	MR Egger	3	-3.43623	2.43231	0.392139	-8.20355	1.3311	0.0321859	0.000273679	3.78521
Gut microbiota abundance (genus Eubacterium nodatum group id.11297) || id:ebi-a-GCST90017001	Migraine	Weighted median	3	-0.165141	0.197853	0.403906	-0.552934	0.222651	0.847774	0.57526	1.24938
Gut microbiota abundance (genus Eubacterium nodatum group id.11297) || id:ebi-a-GCST90017001	Migraine	Inverse variance weighted	3	-0.195505	0.145964	0.180437	-0.481594	0.0905836	0.822419	0.617798	1.09481
Gut microbiota abundance (genus Eubacterium nodatum group id.11297) || id:ebi-a-GCST90017001	Migraine	Simple mode	3	-0.10155	0.23729	0.71036	-0.566639	0.363538	0.903436	0.56743	1.43841
Gut microbiota abundance (genus Eubacterium nodatum group id.11297) || id:ebi-a-GCST90017001	Migraine	Weighted mode	3	-0.107695	0.236331	0.693304	-0.570904	0.355514	0.897901	0.565014	1.42691
Gut microbiota abundance (genus Holdemania id.2157) || id:ebi-a-GCST90017015	Migraine	MR Egger	3	0.637589	1.46566	0.738779	-2.23511	3.51029	1.89191	0.10698	33.4579
Gut microbiota abundance (genus Holdemania id.2157) || id:ebi-a-GCST90017015	Migraine	Weighted median	3	0.0110047	0.105865	0.917209	-0.196491	0.218501	1.01107	0.821608	1.24421
Gut microbiota abundance (genus Holdemania id.2157) || id:ebi-a-GCST90017015	Migraine	Inverse variance weighted	3	-0.00495234	0.0861732	0.954171	-0.173852	0.163947	0.99506	0.840421	1.17815
Gut microbiota abundance (genus Holdemania id.2157) || id:ebi-a-GCST90017015	Migraine	Simple mode	3	0.0229632	0.118782	0.86456	-0.20985	0.255776	1.02323	0.810706	1.29146
Gut microbiota abundance (genus Holdemania id.2157) || id:ebi-a-GCST90017015	Migraine	Weighted mode	3	0.0257904	0.12016	0.84995	-0.209724	0.261304	1.02613	0.810808	1.29862

## Sheet: Table S24
Table S24: Casual effects of TSMR Analysis between migraine and gut microbiota(P<5.00E-08, R9_G6_MIGRAINE_WITH_AURA).
outcome	exposure	method	nsnp	b	se	pval	beta-low	beta-up	or	OR-low	OR-up
Gut microbiota abundance (order Verrucomicrobiales id.4030) || id:ebi-a-GCST90017108	Migraine with aura	Inverse variance weighted	2	-0.0990827	0.106184	0.350757	-0.307204	0.109038	0.905668	0.735501	1.11521
Gut microbiota abundance (genus Ruminococcus2 id.11374) || id:ebi-a-GCST90017063	Migraine with aura	Inverse variance weighted	2	0.0539576	0.211905	0.799008	-0.361375	0.469291	1.05544	0.696717	1.59886
Gut microbiota abundance (genus Lachnospiraceae ND3007 group id.11317) || id:ebi-a-GCST90017023	Migraine with aura	Inverse variance weighted	2	-0.0122885	0.0943031	0.896322	-0.197123	0.172546	0.987787	0.82109	1.18833
Gut microbiota abundance (family Prevotellaceae id.960) || id:ebi-a-GCST90016948	Migraine with aura	Inverse variance weighted	2	-0.0142213	0.163332	0.930616	-0.334352	0.305909	0.985879	0.715802	1.35786
Gut microbiota abundance (genus Lachnospiraceae NK4A136 group id.11319) || id:ebi-a-GCST90017024	Migraine with aura	Inverse variance weighted	2	0.0241302	0.106045	0.819998	-0.183717	0.231978	1.02442	0.832171	1.26109
Gut microbiota abundance (genus Bacteroides id.918) || id:ebi-a-GCST90016968	Migraine with aura	Inverse variance weighted	2	-0.0386823	0.0860296	0.652971	-0.2073	0.129936	0.962056	0.812776	1.13876
Gut microbiota abundance (class Negativicutes id.2164) || id:ebi-a-GCST90016922	Migraine with aura	Inverse variance weighted	2	0.0112777	0.0863041	0.896033	-0.157878	0.180434	1.01134	0.853954	1.19774
Gut microbiota abundance (genus Ruminococcus gauvreauii group id.11342) || id:ebi-a-GCST90017064	Migraine with aura	Inverse variance weighted	2	-0.110322	0.101373	0.276471	-0.309012	0.0883684	0.895546	0.734172	1.09239
Gut microbiota abundance (genus Coprococcus1 id.11301) || id:ebi-a-GCST90016983	Migraine with aura	Inverse variance weighted	2	-0.245167	0.0900713	0.00649027	-0.421707	-0.0686277	0.782574	0.655926	0.933674
Gut microbiota abundance (genus Victivallis id.2256) || id:ebi-a-GCST90017089	Migraine with aura	Inverse variance weighted	2	-0.128421	0.367285	0.726601	-0.848299	0.591457	0.879483	0.428142	1.80662
Gut microbiota abundance (family Family XI id.1936) || id:ebi-a-GCST90016938	Migraine with aura	Wald ratio	1	0.0941137	0.282486	0.739012	-0.459559	0.647786	1.09868	0.631562	1.91131
Gut microbiota abundance (genus Odoribacter id.952) || id:ebi-a-GCST90017034	Migraine with aura	Inverse variance weighted	2	-0.0251285	0.233544	0.914316	-0.482875	0.432618	0.975185	0.617007	1.54129
Gut microbiota abundance (family Clostridiaceae1 id.1869) || id:ebi-a-GCST90016931	Migraine with aura	Inverse variance weighted	2	-0.00131844	0.0979035	0.989255	-0.193209	0.190572	0.998682	0.824309	1.20994
NA	NA	NA	NA	NA	NA	NA	NA	NA	NA	NA	NA
Gut microbiota abundance (phylum Bacteroidetes id.905) || id:ebi-a-GCST90017111	Migraine with aura	Inverse variance weighted	2	0.0605793	0.0859541	0.480943	-0.107891	0.229049	1.06245	0.897726	1.2574
Gut microbiota abundance (genus Ruminiclostridium5 id.11355) || id:ebi-a-GCST90017049	Migraine with aura	Inverse variance weighted	2	0.00425328	0.0882311	0.961552	-0.16868	0.177186	1.00426	0.84478	1.19385
Gut microbiota abundance (genus Barnesiella id.944) || id:ebi-a-GCST90016969	Migraine with aura	Inverse variance weighted	2	0.03799	0.0975704	0.69701	-0.153248	0.229228	1.03872	0.857917	1.25763
Gut microbiota abundance (class Erysipelotrichia id.2147) || id:ebi-a-GCST90016916	Migraine with aura	Inverse variance weighted	2	-0.0397187	0.086216	0.645022	-0.208702	0.129265	0.96106	0.811637	1.13799
Gut microbiota abundance (genus Butyricimonas id.945) || id:ebi-a-GCST90016974	Migraine with aura	Inverse variance weighted	2	-0.111654	0.111821	0.318032	-0.330823	0.107515	0.894354	0.718333	1.11351
Gut microbiota abundance (genus Methanobrevibacter id.123) || id:ebi-a-GCST90017033	Migraine with aura	Inverse variance weighted	2	-0.117225	0.192984	0.543564	-0.495473	0.261024	0.889385	0.609283	1.29826
Gut microbiota abundance (genus Ruminococcaceae UCG013 id.11370) || id:ebi-a-GCST90017060	Migraine with aura	Inverse variance weighted	2	0.0525733	0.0898575	0.558498	-0.123547	0.228694	1.05398	0.88378	1.25696
Gut microbiota abundance (genus Family XIII AD3011 group id.11293) || id:ebi-a-GCST90017008	Migraine with aura	Inverse variance weighted	2	-0.0754276	0.0985097	0.443863	-0.268507	0.117651	0.927347	0.76452	1.12485
Gut microbiota abundance (order Selenomonadales id.2165) || id:ebi-a-GCST90017107	Migraine with aura	Inverse variance weighted	2	0.0112777	0.0863041	0.896033	-0.157878	0.180434	1.01134	0.853954	1.19774
Gut microbiota abundance (family Victivallaceae id.2255) || id:ebi-a-GCST90016958	Migraine with aura	Inverse variance weighted	2	-0.0299577	0.325427	0.926653	-0.667795	0.60788	0.970487	0.512838	1.83653
Gut microbiota abundance (family Coriobacteriaceae id.811) || id:ebi-a-GCST90016933	Migraine with aura	Inverse variance weighted	2	-0.191075	0.0873682	0.0287418	-0.362317	-0.0198334	0.826071	0.696062	0.980362
Gut microbiota abundance (genus Eubacterium ventriosum group id.11341) || id:ebi-a-GCST90017005	Migraine with aura	Inverse variance weighted	2	-0.0128655	0.103067	0.900661	-0.214877	0.189146	0.987217	0.806641	1.20822
Gut microbiota abundance (genus Ruminococcaceae UCG014 id.11371) || id:ebi-a-GCST90017061	Migraine with aura	Inverse variance weighted	2	0.0614338	0.0990959	0.535296	-0.132794	0.255662	1.06336	0.875645	1.29132
Gut microbiota abundance (order Bacillales id.1674) || id:ebi-a-GCST90017091	Migraine with aura	Wald ratio	1	-0.239928	0.280258	0.391944	-0.789235	0.309378	0.786684	0.454192	1.36258
Gut microbiota abundance (family Alcaligenaceae id.2875) || id:ebi-a-GCST90016926	Migraine with aura	Inverse variance weighted	2	0.0374728	0.0896502	0.675955	-0.138242	0.213187	1.03818	0.870888	1.23762
Gut microbiota abundance (genus Butyricicoccus id.2055) || id:ebi-a-GCST90016973	Migraine with aura	Inverse variance weighted	2	-0.106151	0.088931	0.232621	-0.280456	0.0681536	0.899289	0.755439	1.07053
Gut microbiota abundance (family Lactobacillaceae id.1836) || id:ebi-a-GCST90016941	Migraine with aura	Inverse variance weighted	2	-0.123716	0.14003	0.376969	-0.398175	0.150743	0.883631	0.671544	1.1627
Gut microbiota abundance (genus Alloprevotella id.961) || id:ebi-a-GCST90016964	Migraine with aura	Wald ratio	1	-0.401801	0.294767	0.172847	-0.979544	0.175943	0.669114	0.375482	1.19237
Gut microbiota abundance (genus Ruminococcaceae UCG011 id.11368) || id:ebi-a-GCST90017059	Migraine with aura	Wald ratio	1	-0.297991	0.261434	0.254357	-0.810402	0.21442	0.742308	0.444679	1.23914
Gut microbiota abundance (genus Family XIII UCG001 id.11294) || id:ebi-a-GCST90017009	Migraine with aura	Inverse variance weighted	2	0.170852	0.103114	0.0975355	-0.0312518	0.372957	1.18632	0.969231	1.45202
Gut microbiota abundance (genus Desulfovibrio id.3173) || id:ebi-a-GCST90016987	Migraine with aura	Inverse variance weighted	2	-0.120442	0.120184	0.316273	-0.356004	0.115119	0.886528	0.70047	1.12201
Gut microbiota abundance (order Desulfovibrionales id.3156) || id:ebi-a-GCST90017097	Migraine with aura	Inverse variance weighted	2	-0.0614653	0.0941595	0.513899	-0.246018	0.123087	0.940386	0.781908	1.13098
Gut microbiota abundance (genus Allisonella id.2174) || id:ebi-a-GCST90016963	Migraine with aura	Wald ratio	1	-0.307409	0.281663	0.275094	-0.859469	0.244651	0.73535	0.423387	1.27718
Gut microbiota abundance (genus Faecalibacterium id.2057) || id:ebi-a-GCST90017007	Migraine with aura	Inverse variance weighted	2	0.0482892	0.0865557	0.576914	-0.12136	0.217938	1.04947	0.885715	1.24351
Gut microbiota abundance (genus Terrisporobacter id.11348) || id:ebi-a-GCST90017073	Migraine with aura	Inverse variance weighted	2	-0.0666477	0.146564	0.649301	-0.353914	0.220619	0.935525	0.701935	1.24685
Gut microbiota abundance (order Rhodospirillales id.2667) || id:ebi-a-GCST90017106	Migraine with aura	Inverse variance weighted	2	0.132156	0.125024	0.29049	-0.112891	0.377203	1.14129	0.893248	1.4582
Gut microbiota abundance (genus Olsenella id.822) || id:ebi-a-GCST90017035	Migraine with aura	Inverse variance weighted	2	-0.195104	0.190557	0.305901	-0.568595	0.178388	0.822749	0.566321	1.19529
Gut microbiota abundance (phylum Cyanobacteria id.1500) || id:ebi-a-GCST90017112	Migraine with aura	Inverse variance weighted	2	-0.175774	0.143064	0.219208	-0.456181	0.104632	0.838807	0.633699	1.1103
Gut microbiota abundance (family Ruminococcaceae id.2050) || id:ebi-a-GCST90016951	Migraine with aura	Inverse variance weighted	2	0.00632012	0.0987338	0.948961	-0.187198	0.199838	1.00634	0.829279	1.22121
Gut microbiota abundance (family Erysipelotrichaceae id.2149) || id:ebi-a-GCST90016937	Migraine with aura	Inverse variance weighted	2	-0.0397187	0.086216	0.645022	-0.208702	0.129265	0.96106	0.811637	1.13799
Gut microbiota abundance (genus Bifidobacterium id.436) || id:ebi-a-GCST90016970	Migraine with aura	Inverse variance weighted	2	0.0455441	0.096355	0.636449	-0.143312	0.2344	1.0466	0.866484	1.26415
Gut microbiota abundance (genus Anaerofilum id.2053) || id:ebi-a-GCST90016965	Migraine with aura	Inverse variance weighted	2	0.106646	0.164405	0.516545	-0.215587	0.42888	1.11254	0.806068	1.53554
Gut microbiota abundance (order Pasteurellales id.3688) || id:ebi-a-GCST90017105	Migraine with aura	Inverse variance weighted	2	-0.0754412	0.120453	0.53111	-0.311529	0.160647	0.927334	0.732326	1.17427
Gut microbiota abundance (family Family XIII id.1957) || id:ebi-a-GCST90016939	Migraine with aura	Inverse variance weighted	2	0.00281978	0.0902003	0.975061	-0.173973	0.179612	1.00282	0.84032	1.19675
Gut microbiota abundance (family Clostridiales vadin BB60 group id.11286) || id:ebi-a-GCST90016932	Migraine with aura	Inverse variance weighted	2	-0.0322643	0.129819	0.803723	-0.286711	0.222182	0.968251	0.750729	1.2488
NA	NA	NA	NA	NA	NA	NA	NA	NA	NA	NA	NA
Gut microbiota abundance (genus Eubacterium eligens group id.14372) || id:ebi-a-GCST90016998	Migraine with aura	Inverse variance weighted	2	-0.0300646	0.137123	0.826453	-0.298826	0.238697	0.970383	0.741689	1.26959
Gut microbiota abundance (order Enterobacteriales id.3468) || id:ebi-a-GCST90017098	Migraine with aura	Inverse variance weighted	2	-0.0411375	0.100586	0.682555	-0.238286	0.156011	0.959697	0.787978	1.16884
Gut microbiota abundance (order Actinomycetales id.420) || id:ebi-a-GCST90017090	Migraine with aura	Inverse variance weighted	2	0.0547972	0.132845	0.679981	-0.205579	0.315174	1.05633	0.814175	1.3705
Gut microbiota abundance (class Bacteroidia id.912) || id:ebi-a-GCST90016911	Migraine with aura	Inverse variance weighted	2	0.0539107	0.0859565	0.530538	-0.114564	0.222386	1.05539	0.891755	1.24905
Gut microbiota abundance (genus Parasutterella id.2892) || id:ebi-a-GCST90017041	Migraine with aura	Inverse variance weighted	2	0.0109948	0.108557	0.919328	-0.201778	0.223767	1.01106	0.817277	1.25078
Gut microbiota abundance (genus Subdoligranulum id.2070) || id:ebi-a-GCST90017071	Migraine with aura	Inverse variance weighted	2	0.072417	0.087785	0.409408	-0.0996417	0.244476	1.0751	0.905162	1.27695
Gut microbiota abundance (order Bifidobacteriales id.432) || id:ebi-a-GCST90017093	Migraine with aura	Inverse variance weighted	2	0.0476275	0.0958822	0.61938	-0.140302	0.235557	1.04878	0.869096	1.26561
Gut microbiota abundance (order Coriobacteriales id.810) || id:ebi-a-GCST90017096	Migraine with aura	Inverse variance weighted	2	-0.191075	0.0873682	0.0287418	-0.362317	-0.0198334	0.826071	0.696062	0.980362
Gut microbiota abundance (order Methanobacteriales id.120) || id:ebi-a-GCST90017102	Migraine with aura	Inverse variance weighted	2	-0.0869329	0.190459	0.648074	-0.460232	0.286366	0.916739	0.631137	1.33158
Gut microbiota abundance (family Bacteroidaceae id.917) || id:ebi-a-GCST90016927	Migraine with aura	Inverse variance weighted	2	-0.0386823	0.0860296	0.652971	-0.2073	0.129936	0.962056	0.812776	1.13876
Gut microbiota abundance (family Pasteurellaceae id.3689) || id:ebi-a-GCST90016944	Migraine with aura	Inverse variance weighted	2	-0.0754412	0.120453	0.53111	-0.311529	0.160647	0.927334	0.732326	1.17427
Gut microbiota abundance (class Verrucomicrobiae id.4029) || id:ebi-a-GCST90016923	Migraine with aura	Inverse variance weighted	2	-0.0990827	0.106184	0.350757	-0.307204	0.109038	0.905668	0.735501	1.11521
Gut microbiota abundance (genus Erysipelatoclostridium id.11381) || id:ebi-a-GCST90016993	Migraine with aura	Inverse variance weighted	2	0.047739	0.117793	0.685272	-0.183135	0.278613	1.0489	0.832656	1.3213
Gut microbiota abundance (genus Anaerotruncus id.2054) || id:ebi-a-GCST90016967	Migraine with aura	Inverse variance weighted	2	-0.0123654	0.107001	0.907999	-0.222088	0.197357	0.987711	0.800845	1.21818
Gut microbiota abundance (genus Hungatella id.11306) || id:ebi-a-GCST90017017	Migraine with aura	Inverse variance weighted	2	0.0290543	0.186742	0.87636	-0.33696	0.395069	1.02948	0.713937	1.48449
Gut microbiota abundance (genus Ruminiclostridium9 id.11357) || id:ebi-a-GCST90017051	Migraine with aura	Inverse variance weighted	2	0.0449106	0.0899372	0.617529	-0.131366	0.221188	1.04593	0.876896	1.24756
Gut microbiota abundance (family Methanobacteriaceae id.121) || id:ebi-a-GCST90016942	Migraine with aura	Inverse variance weighted	2	-0.0869329	0.190459	0.648074	-0.460232	0.286366	0.916739	0.631137	1.33158
Gut microbiota abundance (genus Ruminococcaceae UCG010 id.11367) || id:ebi-a-GCST90017058	Migraine with aura	Inverse variance weighted	2	0.00537128	0.102861	0.958354	-0.196236	0.206979	1.00539	0.821818	1.22996
Gut microbiota abundance (genus Eubacterium coprostanoligenes group id.11375) || id:ebi-a-GCST90016997	Migraine with aura	Inverse variance weighted	2	0.00716092	0.0944722	0.939579	-0.178005	0.192326	1.00719	0.836939	1.21207
Gut microbiota abundance (family Actinomycetaceae id.421) || id:ebi-a-GCST90016925	Migraine with aura	Inverse variance weighted	2	0.0592701	0.132855	0.655506	-0.201125	0.319666	1.06106	0.81781	1.37667
Gut microbiota abundance (family Rikenellaceae id.967) || id:ebi-a-GCST90016950	Migraine with aura	Inverse variance weighted	2	-0.148414	0.106058	0.161702	-0.356287	0.059459	0.862074	0.700271	1.06126
Gut microbiota abundance (genus Candidatus Soleaferrea id.11350) || id:ebi-a-GCST90016976	Migraine with aura	Inverse variance weighted	2	0.476187	0.329964	0.148978	-0.170542	1.12292	1.60992	0.843208	3.0738
Gut microbiota abundance (genus Sutterella id.2896) || id:ebi-a-GCST90017072	Migraine with aura	Inverse variance weighted	2	0.105474	0.10105	0.296587	-0.0925842	0.303532	1.11124	0.911572	1.35464
Gut microbiota abundance (genus Holdemanella id.11393) || id:ebi-a-GCST90017014	Migraine with aura	Inverse variance weighted	2	-0.204966	0.163806	0.210835	-0.526025	0.116094	0.814675	0.590949	1.1231
Gut microbiota abundance (genus Flavonifractor id.2059) || id:ebi-a-GCST90017010	Migraine with aura	Inverse variance weighted	2	0.0975039	0.12272	0.426891	-0.143028	0.338035	1.10242	0.86673	1.40219
Gut microbiota abundance (genus Eubacterium ruminantium group id.11340) || id:ebi-a-GCST90017004	Migraine with aura	Inverse variance weighted	2	-0.0671399	0.133018	0.613741	-0.327856	0.193576	0.935064	0.720467	1.21358
Gut microbiota abundance (genus Paraprevotella id.962) || id:ebi-a-GCST90017040	Migraine with aura	Inverse variance weighted	2	0.0413755	0.138567	0.765249	-0.230217	0.312968	1.04224	0.794362	1.36748
Gut microbiota abundance (genus Howardella id.2000) || id:ebi-a-GCST90017016	Migraine with aura	Inverse variance weighted	2	0.209774	0.188768	0.266448	-0.160211	0.579759	1.2334	0.851964	1.78561
Gut microbiota abundance (class Clostridia id.1859) || id:ebi-a-GCST90016913	Migraine with aura	Inverse variance weighted	2	-0.0618968	0.0859326	0.471343	-0.230325	0.106531	0.93998	0.794276	1.11241
Gut microbiota abundance (genus Sellimonas id.14369) || id:ebi-a-GCST90017067	Migraine with aura	Wald ratio	1	-0.270553	0.28065	0.335034	-0.820628	0.279521	0.762957	0.440155	1.3225
Gut microbiota abundance (class Gammaproteobacteria id.3303) || id:ebi-a-GCST90016917	Migraine with aura	Inverse variance weighted	2	-0.0252442	0.0922962	0.784459	-0.206145	0.155656	0.975072	0.813715	1.16842
Gut microbiota abundance (genus Dorea id.1997) || id:ebi-a-GCST90016989	Migraine with aura	Inverse variance weighted	2	-0.188764	0.13317	0.156346	-0.449778	0.072249	0.827982	0.63777	1.07492
Gut microbiota abundance (genus Alistipes id.968) || id:ebi-a-GCST90016962	Migraine with aura	Inverse variance weighted	2	-0.130217	0.0995817	0.190994	-0.325398	0.0649627	0.877905	0.72224	1.06712
Gut microbiota abundance (class Methanobacteria id.119) || id:ebi-a-GCST90016920	Migraine with aura	Inverse variance weighted	2	-0.0869329	0.190459	0.648074	-0.460232	0.286366	0.916739	0.631137	1.33158
Gut microbiota abundance (genus Coprobacter id.949) || id:ebi-a-GCST90016982	Migraine with aura	Inverse variance weighted	2	-0.222764	0.140542	0.112958	-0.498227	0.0526979	0.800303	0.607607	1.05411
Gut microbiota abundance (genus Prevotella9 id.11183) || id:ebi-a-GCST90017045	Migraine with aura	Inverse variance weighted	2	0.12624	0.117815	0.283943	-0.104678	0.357157	1.13455	0.900614	1.42926
Gut microbiota abundance (genus Ruminococcaceae UCG002 id.11360) || id:ebi-a-GCST90017053	Migraine with aura	Inverse variance weighted	2	-0.00103944	0.0890553	0.990687	-0.175588	0.173509	0.998961	0.838964	1.18947
Gut microbiota abundance (class Betaproteobacteria id.2867) || id:ebi-a-GCST90016912	Migraine with aura	Inverse variance weighted	2	0.0601645	0.0887755	0.497952	-0.113835	0.234164	1.06201	0.892405	1.26385
Gut microbiota abundance (genus Slackia id.825) || id:ebi-a-GCST90017069	Migraine with aura	Inverse variance weighted	2	-0.112493	0.178988	0.52968	-0.463309	0.238323	0.893604	0.629198	1.26912
Gut microbiota abundance (genus Adlercreutzia id.812) || id:ebi-a-GCST90016960	Migraine with aura	Inverse variance weighted	2	-0.00193424	0.128533	0.987993	-0.253858	0.24999	0.998068	0.775802	1.28401
Gut microbiota abundance (genus Coprococcus3 id.11303) || id:ebi-a-GCST90016985	Migraine with aura	Inverse variance weighted	2	0.0216425	0.130901	0.868681	-0.234924	0.278209	1.02188	0.790631	1.32076
Gut microbiota abundance (phylum Actinobacteria id.400) || id:ebi-a-GCST90017110	Migraine with aura	Inverse variance weighted	2	-0.0965327	0.0866833	0.26544	-0.266432	0.0733667	0.90798	0.766108	1.07613
Gut microbiota abundance (genus Eubacterium brachy group id.11296) || id:ebi-a-GCST90016996	Migraine with aura	Inverse variance weighted	2	0.0995419	0.18668	0.593881	-0.266352	0.465436	1.10466	0.76617	1.59271
NA	NA	NA	NA	NA	NA	NA	NA	NA	NA	NA	NA
Gut microbiota abundance (genus Phascolarctobacterium id.2168) || id:ebi-a-GCST90017043	Migraine with aura	Inverse variance weighted	2	0.0955126	0.110327	0.386642	-0.120728	0.311754	1.10022	0.886275	1.36582
Gut microbiota abundance (genus Bilophila id.3170) || id:ebi-a-GCST90016971	Migraine with aura	Inverse variance weighted	2	-0.0325594	0.1019	0.749331	-0.232284	0.167165	0.967965	0.792721	1.18195
Gut microbiota abundance (family Streptococcaceae id.1850) || id:ebi-a-GCST90016952	Migraine with aura	Inverse variance weighted	2	0.0200076	0.0903748	0.824793	-0.157127	0.197142	1.02021	0.854595	1.21792
Gut microbiota abundance (order Victivallales id.2254) || id:ebi-a-GCST90017109	Migraine with aura	Inverse variance weighted	2	-0.0224821	0.25113	0.928666	-0.514697	0.469733	0.977769	0.597681	1.59957
Gut microbiota abundance (genus Ruminococcus torques group id.14377) || id:ebi-a-GCST90017066	Migraine with aura	Inverse variance weighted	2	-0.172852	0.0873007	0.0477074	-0.343962	-0.001743	0.841262	0.708956	0.998259
Gut microbiota abundance (genus Escherichia Shigella id.3504) || id:ebi-a-GCST90016995	Migraine with aura	Inverse variance weighted	2	0.0357985	0.107431	0.738966	-0.174766	0.246363	1.03645	0.839653	1.27936
Gut microbiota abundance (genus Lachnospiraceae FCS020 group id.11314) || id:ebi-a-GCST90017021	Migraine with aura	Inverse variance weighted	2	0.0464443	0.0997068	0.641352	-0.148981	0.24187	1.04754	0.861585	1.27363
Gut microbiota abundance (genus Lachnospiraceae UCG004 id.11324) || id:ebi-a-GCST90017026	Migraine with aura	Inverse variance weighted	2	0.0909126	0.0972492	0.34987	-0.0996958	0.281521	1.09517	0.905113	1.32514
Gut microbiota abundance (genus Rikenellaceae RC9 gut group id.11191) || id:ebi-a-GCST90017046	Migraine with aura	Inverse variance weighted	2	0.157034	0.196653	0.424561	-0.228406	0.542474	1.17004	0.795801	1.72026
Gut microbiota abundance (genus Lachnospiraceae UCG010 id.11330) || id:ebi-a-GCST90017028	Migraine with aura	Inverse variance weighted	2	0.0231907	0.101573	0.819401	-0.175893	0.222274	1.02346	0.838708	1.24891
Gut microbiota abundance (genus Oscillibacter id.2063) || id:ebi-a-GCST90017036	Migraine with aura	Inverse variance weighted	2	0.0839284	0.121885	0.491084	-0.154967	0.322824	1.08755	0.856444	1.38102
Gut microbiota abundance (order Bacteroidales id.913) || id:ebi-a-GCST90017092	Migraine with aura	Inverse variance weighted	2	0.0539107	0.0859565	0.530538	-0.114564	0.222386	1.05539	0.891755	1.24905
NA	NA	NA	NA	NA	NA	NA	NA	NA	NA	NA	NA
Gut microbiota abundance (class Coriobacteriia id.809) || id:ebi-a-GCST90016914	Migraine with aura	Inverse variance weighted	2	-0.191075	0.0873682	0.0287418	-0.362317	-0.0198334	0.826071	0.696062	0.980362
Gut microbiota abundance (phylum Euryarchaeota id.55) || id:ebi-a-GCST90017113	Migraine with aura	Inverse variance weighted	2	-0.0637513	0.195911	0.744871	-0.447736	0.320234	0.938238	0.639073	1.37745
Gut microbiota abundance (genus Lachnospiraceae UCG008 id.11328) || id:ebi-a-GCST90017027	Migraine with aura	Inverse variance weighted	2	-0.00987777	0.215781	0.963488	-0.432808	0.413052	0.990171	0.648685	1.51142
Gut microbiota abundance (class Melainabacteria id.1589) || id:ebi-a-GCST90016919	Migraine with aura	Inverse variance weighted	2	-0.228859	0.241766	0.343837	-0.70272	0.245003	0.795441	0.495236	1.27762
Gut microbiota abundance (genus Collinsella id.815) || id:ebi-a-GCST90016981	Migraine with aura	Inverse variance weighted	2	-0.118017	0.0966057	0.221846	-0.307364	0.0713304	0.888681	0.735383	1.07394
Gut microbiota abundance (phylum Firmicutes id.1672) || id:ebi-a-GCST90017114	Migraine with aura	Inverse variance weighted	2	-0.0528196	0.0859324	0.538776	-0.221247	0.115608	0.948551	0.801519	1.12256
Gut microbiota abundance (genus Enterorhabdus id.820) || id:ebi-a-GCST90016992	Migraine with aura	Inverse variance weighted	2	-0.0850856	0.250908	0.734526	-0.576865	0.406694	0.918434	0.561656	1.50184
Gut microbiota abundance (genus Turicibacter id.2162) || id:ebi-a-GCST90017074	Migraine with aura	Inverse variance weighted	2	-0.0767774	0.12319	0.533124	-0.318229	0.164675	0.926096	0.727436	1.17901
Gut microbiota abundance (genus Clostridium innocuum group id.14397) || id:ebi-a-GCST90016979	Migraine with aura	Inverse variance weighted	2	-0.287705	0.180703	0.111353	-0.641883	0.0664734	0.749983	0.5263	1.06873
Gut microbiota abundance (genus Eubacterium rectale group id.14374) || id:ebi-a-GCST90017003	Migraine with aura	Inverse variance weighted	2	-0.0518859	0.088402	0.55725	-0.225154	0.121382	0.949437	0.798393	1.12906
Gut microbiota abundance (class Bacilli id.1673) || id:ebi-a-GCST90016910	Migraine with aura	Inverse variance weighted	2	0.0507384	0.0883629	0.565829	-0.122453	0.22393	1.05205	0.884748	1.25098
Gut microbiota abundance (family Verrucomicrobiaceae id.4036) || id:ebi-a-GCST90016957	Migraine with aura	Inverse variance weighted	2	-0.0983856	0.106184	0.354157	-0.306507	0.109735	0.906299	0.736014	1.11598
Gut microbiota abundance (genus Fusicatenibacter id.11305) || id:ebi-a-GCST90017011	Migraine with aura	Inverse variance weighted	2	-0.235391	0.0882879	0.00767204	-0.408435	-0.0623465	0.790262	0.66469	0.939557
Gut microbiota abundance (family Bacteroidales S24 7group id.11173) || id:ebi-a-GCST90016928	Migraine with aura	Inverse variance weighted	2	0.150437	0.129311	0.244677	-0.103012	0.403887	1.16234	0.902116	1.49763
Gut microbiota abundance (order Burkholderiales id.2874) || id:ebi-a-GCST90017094	Migraine with aura	Inverse variance weighted	2	0.05455	0.0889073	0.539505	-0.119708	0.228808	1.05607	0.887179	1.2571
Gut microbiota abundance (genus Catenibacterium id.2153) || id:ebi-a-GCST90016977	Migraine with aura	Wald ratio	1	-0.0738607	0.281644	0.79313	-0.625882	0.478161	0.928801	0.534789	1.61311
Gut microbiota abundance (phylum Lentisphaerae id.2238) || id:ebi-a-GCST90017115	Migraine with aura	Inverse variance weighted	2	-0.0324167	0.230033	0.887931	-0.483281	0.418448	0.968103	0.616756	1.5196
Gut microbiota abundance (family Peptococcaceae id.2024) || id:ebi-a-GCST90016945	Migraine with aura	Inverse variance weighted	2	0.0299242	0.112224	0.789741	-0.190035	0.249883	1.03038	0.82693	1.28388
Gut microbiota abundance (genus Marvinbryantia id.2005) || id:ebi-a-GCST90017032	Migraine with aura	Inverse variance weighted	2	-0.102414	0.181771	0.573146	-0.458686	0.253857	0.902655	0.632114	1.28899
Gut microbiota abundance (genus Butyrivibrio id.1993) || id:ebi-a-GCST90016975	Migraine with aura	Wald ratio	1	-0.0128663	0.267991	0.961708	-0.53813	0.512397	0.987216	0.583839	1.66929
Gut microbiota abundance (genus Eisenbergiella id.11304) || id:ebi-a-GCST90016991	Migraine with aura	Inverse variance weighted	2	-0.103323	0.204765	0.613846	-0.504662	0.298017	0.901836	0.603709	1.34718
Gut microbiota abundance (genus Defluviitaleaceae UCG011 id.11287) || id:ebi-a-GCST90016986	Migraine with aura	Inverse variance weighted	2	-0.155687	0.129164	0.22807	-0.408849	0.0974742	0.855827	0.664414	1.10238
Gut microbiota abundance (genus Ruminococcaceae UCG003 id.11361) || id:ebi-a-GCST90017054	Migraine with aura	Inverse variance weighted	2	0.103657	0.110232	0.34704	-0.112399	0.319712	1.10922	0.893688	1.37673
Gut microbiota abundance (family Bifidobacteriaceae id.433) || id:ebi-a-GCST90016929	Migraine with aura	Inverse variance weighted	2	0.0476275	0.0958822	0.61938	-0.140302	0.235557	1.04878	0.869096	1.26561
Gut microbiota abundance (phylum Verrucomicrobia id.3982) || id:ebi-a-GCST90017118	Migraine with aura	Inverse variance weighted	2	-0.103891	0.103981	0.317726	-0.307693	0.0999108	0.901323	0.735141	1.10507
Gut microbiota abundance (genus Ruminococcaceae UCG005 id.11363) || id:ebi-a-GCST90017056	Migraine with aura	Inverse variance weighted	2	-0.0885202	0.0917726	0.334765	-0.268395	0.0913541	0.915285	0.764606	1.09566
Gut microbiota abundance (genus Ruminococcus gnavus group id.14376) || id:ebi-a-GCST90017065	Migraine with aura	Inverse variance weighted	2	0.22153	0.146544	0.130611	-0.0656961	0.508755	1.24798	0.936415	1.66322
Gut microbiota abundance (genus Dialister id.2183) || id:ebi-a-GCST90016988	Migraine with aura	Inverse variance weighted	2	-0.060641	0.10606	0.567484	-0.268519	0.147237	0.941161	0.764511	1.15863
Gut microbiota abundance (genus Gordonibacter id.821) || id:ebi-a-GCST90017012	Migraine with aura	Wald ratio	1	-0.155669	0.259696	0.548889	-0.664673	0.353336	0.855843	0.514442	1.42381
Gut microbiota abundance (genus Anaerostipes id.1991) || id:ebi-a-GCST90016966	Migraine with aura	Inverse variance weighted	2	-0.0399693	0.089751	0.656077	-0.215881	0.135943	0.960819	0.805831	1.14562
Gut microbiota abundance (class Lentisphaeria id.2250) || id:ebi-a-GCST90016918	Migraine with aura	Inverse variance weighted	2	-0.0224821	0.25113	0.928666	-0.514697	0.469733	0.977769	0.597681	1.59957
Gut microbiota abundance (family Enterobacteriaceae id.3469) || id:ebi-a-GCST90016936	Migraine with aura	Inverse variance weighted	2	-0.0411375	0.100586	0.682555	-0.238286	0.156011	0.959697	0.787978	1.16884
Gut microbiota abundance (order Lactobacillales id.1800) || id:ebi-a-GCST90017101	Migraine with aura	Inverse variance weighted	2	0.0285315	0.0885716	0.747355	-0.145069	0.202132	1.02894	0.864963	1.22401
Gut microbiota abundance (genus Lachnospiraceae UCG001 id.11321) || id:ebi-a-GCST90017025	Migraine with aura	Inverse variance weighted	2	-0.0644367	0.156033	0.67963	-0.370261	0.241388	0.937595	0.690554	1.27301
Gut microbiota abundance (genus Peptococcus id.2037) || id:ebi-a-GCST90017042	Migraine with aura	Inverse variance weighted	2	0.231736	0.153719	0.131677	-0.0695546	0.533026	1.26079	0.932809	1.70408
Gut microbiota abundance (genus Ruminococcaceae UCG004 id.11362) || id:ebi-a-GCST90017055	Migraine with aura	Inverse variance weighted	2	-0.213325	0.153241	0.163896	-0.513676	0.0870271	0.807894	0.598292	1.09093
Gut microbiota abundance (order Mollicutes RF9 id.11579) || id:ebi-a-GCST90017103	Migraine with aura	Inverse variance weighted	2	0.102585	0.114375	0.369761	-0.12159	0.326761	1.10803	0.885511	1.38647
Gut microbiota abundance (family Lachnospiraceae id.1987) || id:ebi-a-GCST90016940	Migraine with aura	Inverse variance weighted	2	-0.0921615	0.0990996	0.352377	-0.286397	0.102074	0.911958	0.750965	1.10747
Gut microbiota abundance (genus Lactobacillus id.1837) || id:ebi-a-GCST90017030	Migraine with aura	Inverse variance weighted	2	-0.107727	0.141032	0.44496	-0.38415	0.168697	0.897873	0.681029	1.18376
Gut microbiota abundance (phylum Tenericutes id.3919) || id:ebi-a-GCST90017117	Migraine with aura	Inverse variance weighted	2	0.113549	0.108922	0.297188	-0.099938	0.327036	1.12025	0.904894	1.38685
Gut microbiota abundance (phylum Proteobacteria id.2375) || id:ebi-a-GCST90017116	Migraine with aura	Inverse variance weighted	2	0.00214068	0.0861512	0.980176	-0.166716	0.170997	1.00214	0.84644	1.18649
Gut microbiota abundance (genus Romboutsia id.11347) || id:ebi-a-GCST90017047	Migraine with aura	Inverse variance weighted	2	-0.0980106	0.102618	0.339524	-0.299141	0.10312	0.906639	0.741455	1.10862
Gut microbiota abundance (family Veillonellaceae id.2172) || id:ebi-a-GCST90016956	Migraine with aura	Inverse variance weighted	2	-0.0868729	0.0920955	0.345532	-0.26738	0.0936343	0.916794	0.765382	1.09816
Gut microbiota abundance (genus Parabacteroides id.954) || id:ebi-a-GCST90017039	Migraine with aura	Inverse variance weighted	2	0.0122243	0.0885053	0.890146	-0.161246	0.185695	1.0123	0.851083	1.20405
Gut microbiota abundance (family Desulfovibrionaceae id.3169) || id:ebi-a-GCST90016935	Migraine with aura	Inverse variance weighted	2	-0.0614258	0.0941663	0.5142	-0.245992	0.12314	0.940423	0.781929	1.13104
Gut microbiota abundance (genus Actinomyces id.423) || id:ebi-a-GCST90016959	Migraine with aura	Inverse variance weighted	2	0.0408959	0.135025	0.761985	-0.223754	0.305546	1.04174	0.799512	1.35737
Gut microbiota abundance (family Defluviitaleaceae id.1924) || id:ebi-a-GCST90016934	Migraine with aura	Inverse variance weighted	2	-0.149567	0.136362	0.272713	-0.416837	0.117703	0.861081	0.659128	1.12491
Gut microbiota abundance (family Porphyromonadaceae id.943) || id:ebi-a-GCST90016947	Migraine with aura	Inverse variance weighted	2	-0.0675835	0.0866733	0.435538	-0.237463	0.102296	0.93465	0.788626	1.10771
Gut microbiota abundance (genus Ruminiclostridium6 id.11356) || id:ebi-a-GCST90017050	Migraine with aura	Inverse variance weighted	2	0.0396902	0.100672	0.693394	-0.157626	0.237007	1.04049	0.854169	1.26745
Gut microbiota abundance (genus Eggerthella id.819) || id:ebi-a-GCST90016990	Migraine with aura	Inverse variance weighted	2	-0.217163	0.163386	0.183801	-0.5374	0.103073	0.804799	0.584266	1.10857
Gut microbiota abundance (order NB1n id.3953) || id:ebi-a-GCST90017104	Migraine with aura	Inverse variance weighted	2	-0.148159	0.160453	0.355811	-0.462646	0.166329	0.862294	0.629615	1.18096
Gut microbiota abundance (genus Christensenellaceae R 7group id.11283) || id:ebi-a-GCST90016978	Migraine with aura	Inverse variance weighted	2	-0.0361682	0.0911492	0.691513	-0.214821	0.142484	0.964478	0.806686	1.15313
Gut microbiota abundance (class Alphaproteobacteria id.2379) || id:ebi-a-GCST90016909	Migraine with aura	Inverse variance weighted	2	0.0789923	0.117961	0.503083	-0.152212	0.310196	1.0822	0.858807	1.36369
Gut microbiota abundance (genus Intestinimonas id.2062) || id:ebi-a-GCST90017019	Migraine with aura	Inverse variance weighted	2	0.113716	0.106759	0.286803	-0.0955324	0.322964	1.12043	0.908889	1.38122
Gut microbiota abundance (genus Senegalimassilia id.11160) || id:ebi-a-GCST90017068	Migraine with aura	Inverse variance weighted	2	0.00506623	0.140095	0.971153	-0.26952	0.279653	1.00508	0.763746	1.32267
Gut microbiota abundance (genus Ruminococcaceae NK4A214 group id.11358) || id:ebi-a-GCST90017052	Migraine with aura	Inverse variance weighted	2	-0.125007	0.206669	0.545268	-0.530079	0.280064	0.882491	0.588559	1.32321
Gut microbiota abundance (genus Eubacterium fissicatena group id.14373) || id:ebi-a-GCST90016999	Migraine with aura	Wald ratio	1	-0.502446	0.257898	0.0513872	-1.00793	0.00303484	0.605049	0.364975	1.00304
Gut microbiota abundance (genus Ruminococcaceae UCG009 id.11366) || id:ebi-a-GCST90017057	Migraine with aura	Inverse variance weighted	2	-0.0279814	0.13395	0.83453	-0.290523	0.23456	0.972406	0.747872	1.26435
Gut microbiota abundance (genus Lachnospiraceae NC2004 group id.11316) || id:ebi-a-GCST90017022	Migraine with aura	Inverse variance weighted	2	-0.0932374	0.292536	0.749938	-0.666607	0.480133	0.910977	0.513448	1.61629
Gut microbiota abundance (family Acidaminococcaceae id.2166) || id:ebi-a-GCST90016924	Migraine with aura	Inverse variance weighted	2	0.100144	0.103834	0.334814	-0.103371	0.303659	1.10533	0.901793	1.35481
Gut microbiota abundance (class Actinobacteria id.419) || id:ebi-a-GCST90016908	Migraine with aura	Inverse variance weighted	2	0.0017216	0.0915612	0.984998	-0.177738	0.181181	1.00172	0.837162	1.19863
Gut microbiota abundance (genus Roseburia id.2012) || id:ebi-a-GCST90017048	Migraine with aura	Inverse variance weighted	2	0.0132161	0.0871166	0.879419	-0.157532	0.183965	1.0133	0.854249	1.20197
Gut microbiota abundance (genus Lachnoclostridium id.11308) || id:ebi-a-GCST90017020	Migraine with aura	Inverse variance weighted	2	0.159322	0.161969	0.325284	-0.158137	0.476781	1.17272	0.853732	1.61088
Gut microbiota abundance (order Gastranaerophilales id.1591) || id:ebi-a-GCST90017100	Migraine with aura	Inverse variance weighted	2	-0.226972	0.227261	0.317927	-0.672403	0.21846	0.796943	0.51048	1.24416
Gut microbiota abundance (genus Eubacterium hallii group id.11338) || id:ebi-a-GCST90017000	Migraine with aura	Inverse variance weighted	2	-0.177304	0.0907159	0.050642	-0.355107	0.000498836	0.837525	0.701098	1.0005
Gut microbiota abundance (genus Akkermansia id.4037) || id:ebi-a-GCST90016961	Migraine with aura	Inverse variance weighted	2	-0.094817	0.10619	0.371909	-0.302949	0.113315	0.909539	0.738637	1.11998
Gut microbiota abundance (family Rhodospirillaceae id.2717) || id:ebi-a-GCST90016949	Migraine with aura	Inverse variance weighted	2	0.116257	0.125663	0.354889	-0.130043	0.362557	1.12328	0.878058	1.437
Gut microbiota abundance (family Oxalobacteraceae id.2966) || id:ebi-a-GCST90016943	Migraine with aura	Inverse variance weighted	2	-0.105445	0.161598	0.514071	-0.422177	0.211288	0.899924	0.655618	1.23527
Gut microbiota abundance (genus Oxalobacter id.2978) || id:ebi-a-GCST90017038	Migraine with aura	Inverse variance weighted	2	-0.0670968	0.170892	0.694594	-0.402044	0.267851	0.935105	0.668951	1.30715
Gut microbiota abundance (family Peptostreptococcaceae id.2042) || id:ebi-a-GCST90016946	Migraine with aura	Inverse variance weighted	2	-0.0624811	0.0921073	0.497549	-0.243011	0.118049	0.939431	0.784263	1.1253
Gut microbiota abundance (genus Streptococcus id.1853) || id:ebi-a-GCST90017070	Migraine with aura	Inverse variance weighted	2	0.0152186	0.0910549	0.867263	-0.163249	0.193686	1.01533	0.84938	1.21372
Gut microbiota abundance (genus Coprococcus2 id.11302) || id:ebi-a-GCST90016984	Migraine with aura	Inverse variance weighted	2	0.0465201	0.109103	0.669825	-0.167321	0.260361	1.04762	0.845928	1.2974
Gut microbiota abundance (genus Veillonella id.2198) || id:ebi-a-GCST90017088	Migraine with aura	Inverse variance weighted	2	0.106355	0.121703	0.382179	-0.132183	0.344892	1.11222	0.876181	1.41184
Gut microbiota abundance (genus Clostridium sensustricto1 id.1873) || id:ebi-a-GCST90016980	Migraine with aura	Inverse variance weighted	2	0.00989144	0.0983705	0.919905	-0.182915	0.202698	1.00994	0.832839	1.2247
Gut microbiota abundance (class Deltaproteobacteria id.3087) || id:ebi-a-GCST90016915	Migraine with aura	Inverse variance weighted	2	-0.0611972	0.0940772	0.51537	-0.245588	0.123194	0.940638	0.782244	1.1311
Gut microbiota abundance (order Erysipelotrichales id.2148) || id:ebi-a-GCST90017099	Migraine with aura	Inverse variance weighted	2	-0.0397187	0.086216	0.645022	-0.208702	0.129265	0.96106	0.811637	1.13799
Gut microbiota abundance (class Mollicutes id.3920) || id:ebi-a-GCST90016921	Migraine with aura	Inverse variance weighted	2	0.113549	0.108922	0.297188	-0.099938	0.327036	1.12025	0.904894	1.38685
Gut microbiota abundance (genus Eubacterium oxidoreducens group id.11339) || id:ebi-a-GCST90017002	Migraine with aura	Inverse variance weighted	2	0.21395	0.228865	0.349876	-0.234626	0.662526	1.23856	0.790867	1.93969
Gut microbiota abundance (genus Ruminococcus1 id.11373) || id:ebi-a-GCST90017062	Migraine with aura	Inverse variance weighted	2	-0.00209772	0.0903511	0.981477	-0.179186	0.17499	0.997904	0.835951	1.19123
Gut microbiota abundance (genus Intestinibacter id.11345) || id:ebi-a-GCST90017018	Migraine with aura	Inverse variance weighted	2	-0.10007	0.105777	0.344124	-0.307394	0.107253	0.904774	0.735361	1.11322
Gut microbiota abundance (order Clostridiales id.1863) || id:ebi-a-GCST90017095	Migraine with aura	Inverse variance weighted	2	-0.0602513	0.0859323	0.48321	-0.228679	0.108176	0.941528	0.795584	1.11424
Gut microbiota abundance (genus Haemophilus id.3698) || id:ebi-a-GCST90017013	Migraine with aura	Inverse variance weighted	2	-0.0542886	0.122459	0.657533	-0.294307	0.18573	0.947159	0.745047	1.2041
Gut microbiota abundance (genus Lactococcus id.1851) || id:ebi-a-GCST90017031	Migraine with aura	Inverse variance weighted	2	-0.019747	0.183347	0.914231	-0.379107	0.339613	0.980447	0.684472	1.4044
Gut microbiota abundance (genus Tyzzerella3 id.11335) || id:ebi-a-GCST90017075	Migraine with aura	Inverse variance weighted	2	0.158601	0.157722	0.314621	-0.150534	0.467737	1.17187	0.860248	1.59638
Gut microbiota abundance (genus Oscillospira id.2064) || id:ebi-a-GCST90017037	Migraine with aura	Inverse variance weighted	2	-0.0572842	0.115865	0.621022	-0.28438	0.169812	0.944326	0.75248	1.18508
Gut microbiota abundance (genus Eubacterium xylanophilum group id.14375) || id:ebi-a-GCST90017006	Migraine with aura	Inverse variance weighted	2	0.0190949	0.100938	0.849956	-0.178744	0.216934	1.01928	0.83632	1.24226
Gut microbiota abundance (genus Prevotella7 id.11182) || id:ebi-a-GCST90017044	Migraine with aura	Wald ratio	1	0.282386	0.267537	0.291195	-0.241986	0.806758	1.32629	0.785067	2.24063
Gut microbiota abundance (genus Eubacterium nodatum group id.11297) || id:ebi-a-GCST90017001	Migraine with aura	Wald ratio	1	-0.0681208	0.274231	0.80382	-0.605613	0.469372	0.934148	0.54574	1.59899
Gut microbiota abundance (genus Holdemania id.2157) || id:ebi-a-GCST90017015	Migraine with aura	Inverse variance weighted	2	-0.0672307	0.120866	0.578045	-0.304128	0.169666	0.93498	0.737767	1.18491

## Sheet: Table S25
Table S25: Casual effects of TSMR Analysis between migraine and gut microbiota(P<5.00E-08, R9_G6_MIGRAINE_NO_AURA).
outcome	exposure	method	nsnp	b	se	pval	beta-low	beta-up	or	OR-low	OR-up
Gut microbiota abundance (order Verrucomicrobiales id.4030) || id:ebi-a-GCST90017108	Migraine without aura	MR Egger	3	-2.3369	1.28497	0.320052	-4.85545	0.181644	0.0966265	0.00778585	1.19919
Gut microbiota abundance (order Verrucomicrobiales id.4030) || id:ebi-a-GCST90017108	Migraine without aura	Weighted median	3	0.103187	0.100593	0.304991	-0.0939752	0.30035	1.1087	0.910305	1.35033
Gut microbiota abundance (order Verrucomicrobiales id.4030) || id:ebi-a-GCST90017108	Migraine without aura	Inverse variance weighted	3	0.0237635	0.0983606	0.809093	-0.169023	0.21655	1.02405	0.844489	1.24179
Gut microbiota abundance (order Verrucomicrobiales id.4030) || id:ebi-a-GCST90017108	Migraine without aura	Simple mode	3	0.131437	0.127944	0.412284	-0.119333	0.382207	1.14047	0.887512	1.46551
Gut microbiota abundance (order Verrucomicrobiales id.4030) || id:ebi-a-GCST90017108	Migraine without aura	Weighted mode	3	0.131437	0.142943	0.454902	-0.148732	0.411606	1.14047	0.8618	1.50924
Gut microbiota abundance (genus Ruminococcus2 id.11374) || id:ebi-a-GCST90017063	Migraine without aura	MR Egger	3	1.27439	1.12991	0.46179	-0.940235	3.48902	3.57653	0.390536	32.7539
Gut microbiota abundance (genus Ruminococcus2 id.11374) || id:ebi-a-GCST90017063	Migraine without aura	Weighted median	3	-0.112476	0.0812161	0.166083	-0.27166	0.0467074	0.893619	0.762113	1.04782
Gut microbiota abundance (genus Ruminococcus2 id.11374) || id:ebi-a-GCST90017063	Migraine without aura	Inverse variance weighted	3	-0.101466	0.0664319	0.12667	-0.231673	0.0287406	0.903512	0.793206	1.02916
Gut microbiota abundance (genus Ruminococcus2 id.11374) || id:ebi-a-GCST90017063	Migraine without aura	Simple mode	3	-0.152664	0.101721	0.272206	-0.352036	0.046708	0.858418	0.703254	1.04782
Gut microbiota abundance (genus Ruminococcus2 id.11374) || id:ebi-a-GCST90017063	Migraine without aura	Weighted mode	3	-0.145093	0.107772	0.3105	-0.356327	0.0661408	0.864942	0.700244	1.06838
Gut microbiota abundance (genus Lachnospiraceae ND3007 group id.11317) || id:ebi-a-GCST90017023	Migraine without aura	MR Egger	3	-1.78432	1.35818	0.414194	-4.44636	0.877709	0.167911	0.0117212	2.40538
Gut microbiota abundance (genus Lachnospiraceae ND3007 group id.11317) || id:ebi-a-GCST90017023	Migraine without aura	Weighted median	3	-0.107201	0.0905011	0.236207	-0.284583	0.0701816	0.898345	0.752328	1.0727
Gut microbiota abundance (genus Lachnospiraceae ND3007 group id.11317) || id:ebi-a-GCST90017023	Migraine without aura	Inverse variance weighted	3	-0.0824131	0.0906139	0.363088	-0.260016	0.0951903	0.920892	0.771039	1.09987
Gut microbiota abundance (genus Lachnospiraceae ND3007 group id.11317) || id:ebi-a-GCST90017023	Migraine without aura	Simple mode	3	-0.135408	0.112042	0.350336	-0.355009	0.0841939	0.87336	0.701167	1.08784
Gut microbiota abundance (genus Lachnospiraceae ND3007 group id.11317) || id:ebi-a-GCST90017023	Migraine without aura	Weighted mode	3	-0.143142	0.121885	0.361136	-0.382036	0.0957524	0.866631	0.68247	1.10049
Gut microbiota abundance (family Prevotellaceae id.960) || id:ebi-a-GCST90016948	Migraine without aura	MR Egger	3	0.00898797	1.14761	0.995014	-2.24033	2.2583	1.00903	0.106424	9.56683
Gut microbiota abundance (family Prevotellaceae id.960) || id:ebi-a-GCST90016948	Migraine without aura	Weighted median	3	0.0492402	0.0800348	0.5384	-0.107628	0.206108	1.05047	0.897961	1.22889
Gut microbiota abundance (family Prevotellaceae id.960) || id:ebi-a-GCST90016948	Migraine without aura	Inverse variance weighted	3	0.0519263	0.0674959	0.441701	-0.0803658	0.184218	1.0533	0.922779	1.20228
Gut microbiota abundance (family Prevotellaceae id.960) || id:ebi-a-GCST90016948	Migraine without aura	Simple mode	3	0.0431441	0.0957799	0.696507	-0.144585	0.230873	1.04409	0.865382	1.2597
Gut microbiota abundance (family Prevotellaceae id.960) || id:ebi-a-GCST90016948	Migraine without aura	Weighted mode	3	0.044999	0.0848286	0.648796	-0.121265	0.211263	1.04603	0.885799	1.23524
Gut microbiota abundance (genus Lachnospiraceae NK4A136 group id.11319) || id:ebi-a-GCST90017024	Migraine without aura	MR Egger	3	-1.06612	1.06533	0.499764	-3.15416	1.02192	0.344342	0.0426741	2.77853
Gut microbiota abundance (genus Lachnospiraceae NK4A136 group id.11319) || id:ebi-a-GCST90017024	Migraine without aura	Weighted median	3	0.0205319	0.0743044	0.782301	-0.125105	0.166169	1.02074	0.882404	1.18077
Gut microbiota abundance (genus Lachnospiraceae NK4A136 group id.11319) || id:ebi-a-GCST90017024	Migraine without aura	Inverse variance weighted	3	0.016295	0.0626528	0.794798	-0.106504	0.139095	1.01643	0.898971	1.14923
Gut microbiota abundance (genus Lachnospiraceae NK4A136 group id.11319) || id:ebi-a-GCST90017024	Migraine without aura	Simple mode	3	0.0460645	0.101468	0.69435	-0.152813	0.244942	1.04714	0.85829	1.27755
Gut microbiota abundance (genus Lachnospiraceae NK4A136 group id.11319) || id:ebi-a-GCST90017024	Migraine without aura	Weighted mode	3	0.0357626	0.0916034	0.733895	-0.14378	0.215305	1.03641	0.866078	1.24024
Gut microbiota abundance (genus Bacteroides id.918) || id:ebi-a-GCST90016968	Migraine without aura	MR Egger	3	1.72665	1.03446	0.343627	-0.300892	3.75419	5.62178	0.740158	42.6996
Gut microbiota abundance (genus Bacteroides id.918) || id:ebi-a-GCST90016968	Migraine without aura	Weighted median	3	-0.0289517	0.0815602	0.722609	-0.18881	0.130906	0.971463	0.827944	1.13986
Gut microbiota abundance (genus Bacteroides id.918) || id:ebi-a-GCST90016968	Migraine without aura	Inverse variance weighted	3	-0.0205174	0.0783888	0.793523	-0.17416	0.133125	0.979692	0.840163	1.14239
Gut microbiota abundance (genus Bacteroides id.918) || id:ebi-a-GCST90016968	Migraine without aura	Simple mode	3	-0.0734572	0.107903	0.566262	-0.284948	0.138033	0.929176	0.752054	1.14801
Gut microbiota abundance (genus Bacteroides id.918) || id:ebi-a-GCST90016968	Migraine without aura	Weighted mode	3	-0.0586166	0.113647	0.657366	-0.281364	0.164131	0.943068	0.754753	1.17837
Gut microbiota abundance (class Negativicutes id.2164) || id:ebi-a-GCST90016922	Migraine without aura	MR Egger	3	0.304945	1.29525	0.852799	-2.23374	2.84363	1.35655	0.107127	17.178
Gut microbiota abundance (class Negativicutes id.2164) || id:ebi-a-GCST90016922	Migraine without aura	Weighted median	3	-0.0197181	0.0780888	0.800648	-0.172772	0.133336	0.980475	0.841329	1.14263
Gut microbiota abundance (class Negativicutes id.2164) || id:ebi-a-GCST90016922	Migraine without aura	Inverse variance weighted	3	-0.0503528	0.061063	0.409596	-0.170036	0.0693306	0.950894	0.843634	1.07179
Gut microbiota abundance (class Negativicutes id.2164) || id:ebi-a-GCST90016922	Migraine without aura	Simple mode	3	0.00155844	0.090647	0.987844	-0.17611	0.179227	1.00156	0.838526	1.19629
Gut microbiota abundance (class Negativicutes id.2164) || id:ebi-a-GCST90016922	Migraine without aura	Weighted mode	3	-0.000424779	0.0897725	0.996654	-0.176379	0.175529	0.999575	0.8383	1.19188
Gut microbiota abundance (genus Ruminococcus gauvreauii group id.11342) || id:ebi-a-GCST90017064	Migraine without aura	MR Egger	3	0.271333	1.20959	0.85952	-2.09946	2.64213	1.31171	0.122523	14.043
Gut microbiota abundance (genus Ruminococcus gauvreauii group id.11342) || id:ebi-a-GCST90017064	Migraine without aura	Weighted median	3	0.0685897	0.0851647	0.420602	-0.0983332	0.235513	1.071	0.906347	1.26556
Gut microbiota abundance (genus Ruminococcus gauvreauii group id.11342) || id:ebi-a-GCST90017064	Migraine without aura	Inverse variance weighted	3	0.0562515	0.0711149	0.428948	-0.0831338	0.195637	1.05786	0.920228	1.21609
Gut microbiota abundance (genus Ruminococcus gauvreauii group id.11342) || id:ebi-a-GCST90017064	Migraine without aura	Simple mode	3	0.0907139	0.114382	0.510871	-0.133475	0.314902	1.09496	0.87505	1.37013
Gut microbiota abundance (genus Ruminococcus gauvreauii group id.11342) || id:ebi-a-GCST90017064	Migraine without aura	Weighted mode	3	0.0842344	0.101852	0.495187	-0.115396	0.283865	1.08788	0.891013	1.32825
Gut microbiota abundance (genus Coprococcus1 id.11301) || id:ebi-a-GCST90016983	Migraine without aura	MR Egger	3	-0.514482	1.08158	0.717341	-2.63438	1.60541	0.59781	0.0717636	4.97992
Gut microbiota abundance (genus Coprococcus1 id.11301) || id:ebi-a-GCST90016983	Migraine without aura	Weighted median	3	-0.0214076	0.0793703	0.787377	-0.176973	0.134158	0.97882	0.837802	1.14357
Gut microbiota abundance (genus Coprococcus1 id.11301) || id:ebi-a-GCST90016983	Migraine without aura	Inverse variance weighted	3	0.0177012	0.0635863	0.780721	-0.106928	0.14233	1.01786	0.89859	1.15296
Gut microbiota abundance (genus Coprococcus1 id.11301) || id:ebi-a-GCST90016983	Migraine without aura	Simple mode	3	-0.0247883	0.0986666	0.82509	-0.218175	0.168598	0.975516	0.803985	1.18364
Gut microbiota abundance (genus Coprococcus1 id.11301) || id:ebi-a-GCST90016983	Migraine without aura	Weighted mode	3	-0.0240853	0.0963602	0.825956	-0.212951	0.164781	0.976202	0.808195	1.17913
Gut microbiota abundance (genus Victivallis id.2256) || id:ebi-a-GCST90017089	Migraine without aura	MR Egger	3	-0.227289	2.43924	0.940851	-5.00821	4.55363	0.796691	0.00668287	94.9766
Gut microbiota abundance (genus Victivallis id.2256) || id:ebi-a-GCST90017089	Migraine without aura	Weighted median	3	0.0343686	0.170636	0.840375	-0.300078	0.368816	1.03497	0.74076	1.44602
Gut microbiota abundance (genus Victivallis id.2256) || id:ebi-a-GCST90017089	Migraine without aura	Inverse variance weighted	3	0.0547424	0.143732	0.703305	-0.226973	0.336458	1.05627	0.796942	1.39998
Gut microbiota abundance (genus Victivallis id.2256) || id:ebi-a-GCST90017089	Migraine without aura	Simple mode	3	0.0336516	0.194463	0.878542	-0.347497	0.4148	1.03422	0.706454	1.51407
Gut microbiota abundance (genus Victivallis id.2256) || id:ebi-a-GCST90017089	Migraine without aura	Weighted mode	3	0.033493	0.188364	0.875252	-0.3357	0.402686	1.03406	0.714837	1.49584
Gut microbiota abundance (family Family XI id.1936) || id:ebi-a-GCST90016938	Migraine without aura	MR Egger	3	-1.22465	2.4855	0.708552	-6.09623	3.64693	0.293861	0.00225134	38.3567
Gut microbiota abundance (family Family XI id.1936) || id:ebi-a-GCST90016938	Migraine without aura	Weighted median	3	-0.0793506	0.181975	0.662799	-0.436022	0.27732	0.923716	0.646604	1.31959
Gut microbiota abundance (family Family XI id.1936) || id:ebi-a-GCST90016938	Migraine without aura	Inverse variance weighted	3	0.0175839	0.146274	0.904315	-0.269113	0.30428	1.01774	0.764057	1.35565
Gut microbiota abundance (family Family XI id.1936) || id:ebi-a-GCST90016938	Migraine without aura	Simple mode	3	-0.0796364	0.194622	0.722063	-0.461095	0.301823	0.923452	0.630593	1.35232
Gut microbiota abundance (family Family XI id.1936) || id:ebi-a-GCST90016938	Migraine without aura	Weighted mode	3	-0.0796364	0.204282	0.734257	-0.48003	0.320757	0.923452	0.618765	1.37817
Gut microbiota abundance (genus Odoribacter id.952) || id:ebi-a-GCST90017034	Migraine without aura	MR Egger	3	-0.765776	1.153	0.626771	-3.02565	1.4941	0.464973	0.0485263	4.45531
Gut microbiota abundance (genus Odoribacter id.952) || id:ebi-a-GCST90017034	Migraine without aura	Weighted median	3	-0.0502066	0.0825577	0.543095	-0.21202	0.111607	0.951033	0.808949	1.11807
Gut microbiota abundance (genus Odoribacter id.952) || id:ebi-a-GCST90017034	Migraine without aura	Inverse variance weighted	3	-0.0229696	0.0678152	0.73483	-0.155887	0.109948	0.977292	0.855656	1.11622
Gut microbiota abundance (genus Odoribacter id.952) || id:ebi-a-GCST90017034	Migraine without aura	Simple mode	3	-0.0627049	0.097663	0.586609	-0.254124	0.128715	0.939221	0.775595	1.13737
Gut microbiota abundance (genus Odoribacter id.952) || id:ebi-a-GCST90017034	Migraine without aura	Weighted mode	3	-0.0640494	0.09555	0.571688	-0.251327	0.123229	0.937959	0.777768	1.13114
Gut microbiota abundance (family Clostridiaceae1 id.1869) || id:ebi-a-GCST90016931	Migraine without aura	MR Egger	3	-2.75363	1.17199	0.256172	-5.05074	-0.456525	0.0636961	0.00640459	0.633481
Gut microbiota abundance (family Clostridiaceae1 id.1869) || id:ebi-a-GCST90016931	Migraine without aura	Weighted median	3	-0.00786986	0.103138	0.939177	-0.210021	0.194281	0.992161	0.810567	1.21444
Gut microbiota abundance (family Clostridiaceae1 id.1869) || id:ebi-a-GCST90016931	Migraine without aura	Inverse variance weighted	3	-0.0388803	0.12247	0.750888	-0.278921	0.20116	0.961866	0.7566	1.22282
Gut microbiota abundance (family Clostridiaceae1 id.1869) || id:ebi-a-GCST90016931	Migraine without aura	Simple mode	3	0.0514025	0.143263	0.754083	-0.229393	0.332198	1.05275	0.795016	1.39403
Gut microbiota abundance (family Clostridiaceae1 id.1869) || id:ebi-a-GCST90016931	Migraine without aura	Weighted mode	3	0.0410935	0.146892	0.805946	-0.246816	0.329003	1.04195	0.781285	1.38958
NA	NA	NA	NA	NA	NA	NA	NA	NA	NA	NA	NA
Gut microbiota abundance (phylum Bacteroidetes id.905) || id:ebi-a-GCST90017111	Migraine without aura	MR Egger	3	0.224838	1.03361	0.863642	-1.80103	2.25071	1.25212	0.165129	9.49445
Gut microbiota abundance (phylum Bacteroidetes id.905) || id:ebi-a-GCST90017111	Migraine without aura	Weighted median	3	0.00221007	0.0725776	0.975707	-0.140042	0.144462	1.00221	0.869322	1.15542
Gut microbiota abundance (phylum Bacteroidetes id.905) || id:ebi-a-GCST90017111	Migraine without aura	Inverse variance weighted	3	-0.011093	0.0607841	0.855191	-0.13023	0.108044	0.988968	0.877894	1.1141
Gut microbiota abundance (phylum Bacteroidetes id.905) || id:ebi-a-GCST90017111	Migraine without aura	Simple mode	3	0.00404486	0.0882199	0.967596	-0.168866	0.176956	1.00405	0.844622	1.19358
Gut microbiota abundance (phylum Bacteroidetes id.905) || id:ebi-a-GCST90017111	Migraine without aura	Weighted mode	3	0.00435961	0.0855112	0.963973	-0.163242	0.171962	1.00437	0.849385	1.18763
Gut microbiota abundance (genus Ruminiclostridium5 id.11355) || id:ebi-a-GCST90017049	Migraine without aura	MR Egger	3	-1.22079	1.12118	0.472941	-3.41831	0.976731	0.294998	0.0327678	2.65576
Gut microbiota abundance (genus Ruminiclostridium5 id.11355) || id:ebi-a-GCST90017049	Migraine without aura	Weighted median	3	-0.00908816	0.0822074	0.911972	-0.170215	0.152038	0.990953	0.843484	1.1642
Gut microbiota abundance (genus Ruminiclostridium5 id.11355) || id:ebi-a-GCST90017049	Migraine without aura	Inverse variance weighted	3	0.027971	0.0698526	0.688841	-0.10894	0.164882	1.02837	0.896784	1.17925
Gut microbiota abundance (genus Ruminiclostridium5 id.11355) || id:ebi-a-GCST90017049	Migraine without aura	Simple mode	3	-0.0316785	0.0923288	0.764227	-0.212643	0.149286	0.968818	0.808445	1.161
Gut microbiota abundance (genus Ruminiclostridium5 id.11355) || id:ebi-a-GCST90017049	Migraine without aura	Weighted mode	3	-0.0354475	0.108413	0.774742	-0.247938	0.177043	0.965173	0.780409	1.19368
Gut microbiota abundance (genus Barnesiella id.944) || id:ebi-a-GCST90016969	Migraine without aura	MR Egger	3	0.809116	1.1734	0.615687	-1.49075	3.10898	2.24592	0.225204	22.3982
Gut microbiota abundance (genus Barnesiella id.944) || id:ebi-a-GCST90016969	Migraine without aura	Weighted median	3	-0.0388471	0.0817424	0.634618	-0.199062	0.121368	0.961898	0.819499	1.12904
Gut microbiota abundance (genus Barnesiella id.944) || id:ebi-a-GCST90016969	Migraine without aura	Inverse variance weighted	3	-0.0371942	0.0689923	0.589814	-0.172419	0.0980308	0.963489	0.841626	1.103
Gut microbiota abundance (genus Barnesiella id.944) || id:ebi-a-GCST90016969	Migraine without aura	Simple mode	3	-0.0587534	0.103367	0.627078	-0.261353	0.143847	0.942939	0.770009	1.15471
Gut microbiota abundance (genus Barnesiella id.944) || id:ebi-a-GCST90016969	Migraine without aura	Weighted mode	3	-0.0446321	0.0941292	0.682111	-0.229125	0.139861	0.956349	0.795229	1.15011
Gut microbiota abundance (class Erysipelotrichia id.2147) || id:ebi-a-GCST90016916	Migraine without aura	MR Egger	3	0.107174	1.03676	0.934423	-1.92488	2.13923	1.11313	0.145893	8.49289
Gut microbiota abundance (class Erysipelotrichia id.2147) || id:ebi-a-GCST90016916	Migraine without aura	Weighted median	3	0.0496935	0.0763511	0.51514	-0.0999546	0.199342	1.05095	0.904879	1.2206
Gut microbiota abundance (class Erysipelotrichia id.2147) || id:ebi-a-GCST90016916	Migraine without aura	Inverse variance weighted	3	0.0442057	0.0609708	0.468433	-0.075297	0.163708	1.0452	0.927468	1.17787
Gut microbiota abundance (class Erysipelotrichia id.2147) || id:ebi-a-GCST90016916	Migraine without aura	Simple mode	3	0.0654826	0.0898537	0.541926	-0.110631	0.241596	1.06767	0.895269	1.27328
Gut microbiota abundance (class Erysipelotrichia id.2147) || id:ebi-a-GCST90016916	Migraine without aura	Weighted mode	3	0.0608455	0.0863099	0.553871	-0.108322	0.230013	1.06273	0.897339	1.25862
Gut microbiota abundance (genus Butyricimonas id.945) || id:ebi-a-GCST90016974	Migraine without aura	MR Egger	3	-0.553995	1.34888	0.751908	-3.1978	2.08981	0.57465	0.0408521	8.08337
Gut microbiota abundance (genus Butyricimonas id.945) || id:ebi-a-GCST90016974	Migraine without aura	Weighted median	3	-0.0503026	0.0948504	0.595879	-0.236209	0.135604	0.950942	0.789615	1.14523
Gut microbiota abundance (genus Butyricimonas id.945) || id:ebi-a-GCST90016974	Migraine without aura	Inverse variance weighted	3	-0.0502823	0.0793242	0.526157	-0.205758	0.105193	0.950961	0.81403	1.11093
Gut microbiota abundance (genus Butyricimonas id.945) || id:ebi-a-GCST90016974	Migraine without aura	Simple mode	3	-0.0427736	0.103669	0.719925	-0.245964	0.160417	0.958128	0.78195	1.174
Gut microbiota abundance (genus Butyricimonas id.945) || id:ebi-a-GCST90016974	Migraine without aura	Weighted mode	3	-0.0544169	0.108777	0.666511	-0.267619	0.158786	0.947037	0.765199	1.17209
Gut microbiota abundance (genus Methanobrevibacter id.123) || id:ebi-a-GCST90017033	Migraine without aura	MR Egger	3	-3.24252	2.33215	0.396946	-7.81353	1.32849	0.0390653	0.000404229	3.77532
Gut microbiota abundance (genus Methanobrevibacter id.123) || id:ebi-a-GCST90017033	Migraine without aura	Weighted median	3	0.113029	0.18395	0.538914	-0.247513	0.473571	1.11966	0.78074	1.60572
Gut microbiota abundance (genus Methanobrevibacter id.123) || id:ebi-a-GCST90017033	Migraine without aura	Inverse variance weighted	3	0.150401	0.164513	0.360603	-0.172045	0.472847	1.1623	0.841941	1.60456
Gut microbiota abundance (genus Methanobrevibacter id.123) || id:ebi-a-GCST90017033	Migraine without aura	Simple mode	3	0.0950779	0.248395	0.738742	-0.391776	0.581932	1.09974	0.675855	1.78949
Gut microbiota abundance (genus Methanobrevibacter id.123) || id:ebi-a-GCST90017033	Migraine without aura	Weighted mode	3	0.0462264	0.220146	0.853131	-0.385259	0.477712	1.04731	0.680274	1.61238
Gut microbiota abundance (genus Ruminococcaceae UCG013 id.11370) || id:ebi-a-GCST90017060	Migraine without aura	MR Egger	3	0.825198	1.08046	0.58477	-1.2925	2.9429	2.28233	0.274584	18.9707
Gut microbiota abundance (genus Ruminococcaceae UCG013 id.11370) || id:ebi-a-GCST90017060	Migraine without aura	Weighted median	3	-0.0117019	0.0782919	0.881187	-0.165154	0.14175	0.988366	0.847763	1.15229
Gut microbiota abundance (genus Ruminococcaceae UCG013 id.11370) || id:ebi-a-GCST90017060	Migraine without aura	Inverse variance weighted	3	-0.0372877	0.0635254	0.557222	-0.161797	0.087222	0.963399	0.850614	1.09114
Gut microbiota abundance (genus Ruminococcaceae UCG013 id.11370) || id:ebi-a-GCST90017060	Migraine without aura	Simple mode	3	0.00436857	0.0992951	0.968905	-0.19025	0.198987	1.00438	0.826752	1.22017
Gut microbiota abundance (genus Ruminococcaceae UCG013 id.11370) || id:ebi-a-GCST90017060	Migraine without aura	Weighted mode	3	0.0071047	0.0910617	0.944915	-0.171376	0.185586	1.00713	0.842504	1.20392
Gut microbiota abundance (genus Family XIII AD3011 group id.11293) || id:ebi-a-GCST90017008	Migraine without aura	MR Egger	3	-1.9797	2.63099	0.589335	-7.13644	3.17704	0.13811	0.000795575	23.9756
Gut microbiota abundance (genus Family XIII AD3011 group id.11293) || id:ebi-a-GCST90017008	Migraine without aura	Weighted median	3	-0.0751162	0.101468	0.459123	-0.273994	0.123762	0.927636	0.760336	1.13175
Gut microbiota abundance (genus Family XIII AD3011 group id.11293) || id:ebi-a-GCST90017008	Migraine without aura	Inverse variance weighted	3	0.0411708	0.138066	0.765554	-0.229439	0.311781	1.04203	0.794979	1.36586
Gut microbiota abundance (genus Family XIII AD3011 group id.11293) || id:ebi-a-GCST90017008	Migraine without aura	Simple mode	3	-0.0881735	0.105167	0.490033	-0.2943	0.117953	0.915602	0.745053	1.12519
Gut microbiota abundance (genus Family XIII AD3011 group id.11293) || id:ebi-a-GCST90017008	Migraine without aura	Weighted mode	3	-0.0908856	0.101204	0.463936	-0.289245	0.107474	0.913122	0.748829	1.11346
Gut microbiota abundance (order Selenomonadales id.2165) || id:ebi-a-GCST90017107	Migraine without aura	MR Egger	3	0.304945	1.29525	0.852799	-2.23374	2.84363	1.35655	0.107127	17.178
Gut microbiota abundance (order Selenomonadales id.2165) || id:ebi-a-GCST90017107	Migraine without aura	Weighted median	3	-0.0197181	0.0748506	0.792217	-0.166425	0.126989	0.980475	0.846686	1.1354
Gut microbiota abundance (order Selenomonadales id.2165) || id:ebi-a-GCST90017107	Migraine without aura	Inverse variance weighted	3	-0.0503528	0.061063	0.409596	-0.170036	0.0693306	0.950894	0.843634	1.07179
Gut microbiota abundance (order Selenomonadales id.2165) || id:ebi-a-GCST90017107	Migraine without aura	Simple mode	3	0.00155844	0.0879656	0.987474	-0.170854	0.173971	1.00156	0.842944	1.19002
Gut microbiota abundance (order Selenomonadales id.2165) || id:ebi-a-GCST90017107	Migraine without aura	Weighted mode	3	-0.000424779	0.0880784	0.99659	-0.173058	0.172209	0.999575	0.841088	1.18793
Gut microbiota abundance (family Victivallaceae id.2255) || id:ebi-a-GCST90016958	Migraine without aura	MR Egger	3	-1.61643	2.23045	0.600765	-5.98812	2.75526	0.198607	0.00250839	15.7252
Gut microbiota abundance (family Victivallaceae id.2255) || id:ebi-a-GCST90016958	Migraine without aura	Weighted median	3	0.0813652	0.159638	0.610272	-0.231526	0.394256	1.08477	0.793322	1.48328
Gut microbiota abundance (family Victivallaceae id.2255) || id:ebi-a-GCST90016958	Migraine without aura	Inverse variance weighted	3	0.0686691	0.131311	0.60101	-0.188701	0.326039	1.07108	0.828034	1.38547
Gut microbiota abundance (family Victivallaceae id.2255) || id:ebi-a-GCST90016958	Migraine without aura	Simple mode	3	0.127582	0.198629	0.586469	-0.26173	0.516894	1.13608	0.769719	1.67681
Gut microbiota abundance (family Victivallaceae id.2255) || id:ebi-a-GCST90016958	Migraine without aura	Weighted mode	3	0.118019	0.196839	0.609671	-0.267786	0.503823	1.12526	0.765072	1.65504
Gut microbiota abundance (family Coriobacteriaceae id.811) || id:ebi-a-GCST90016933	Migraine without aura	MR Egger	3	-1.44466	1.05209	0.400716	-3.50675	0.617439	0.235827	0.0299941	1.85417
Gut microbiota abundance (family Coriobacteriaceae id.811) || id:ebi-a-GCST90016933	Migraine without aura	Weighted median	3	0.102843	0.0770702	0.182069	-0.0482143	0.253901	1.10832	0.95293	1.28904
Gut microbiota abundance (family Coriobacteriaceae id.811) || id:ebi-a-GCST90016933	Migraine without aura	Inverse variance weighted	3	0.0582482	0.0626187	0.352265	-0.0644845	0.180981	1.05998	0.937551	1.19839
Gut microbiota abundance (family Coriobacteriaceae id.811) || id:ebi-a-GCST90016933	Migraine without aura	Simple mode	3	0.126691	0.103563	0.345782	-0.076293	0.329675	1.13507	0.926545	1.39052
Gut microbiota abundance (family Coriobacteriaceae id.811) || id:ebi-a-GCST90016933	Migraine without aura	Weighted mode	3	0.126691	0.104814	0.350281	-0.0787439	0.332126	1.13507	0.924277	1.39393
Gut microbiota abundance (genus Eubacterium ventriosum group id.11341) || id:ebi-a-GCST90017005	Migraine without aura	MR Egger	3	0.59457	1.18402	0.703733	-1.72611	2.91525	1.81225	0.177975	18.4535
Gut microbiota abundance (genus Eubacterium ventriosum group id.11341) || id:ebi-a-GCST90017005	Migraine without aura	Weighted median	3	0.123042	0.0827248	0.136917	-0.0390982	0.285183	1.13093	0.961656	1.33001
Gut microbiota abundance (genus Eubacterium ventriosum group id.11341) || id:ebi-a-GCST90017005	Migraine without aura	Inverse variance weighted	3	0.0853474	0.0665172	0.199461	-0.0450263	0.215721	1.0891	0.955972	1.24076
Gut microbiota abundance (genus Eubacterium ventriosum group id.11341) || id:ebi-a-GCST90017005	Migraine without aura	Simple mode	3	0.136793	0.0969357	0.293655	-0.053201	0.326787	1.14659	0.948189	1.38651
Gut microbiota abundance (genus Eubacterium ventriosum group id.11341) || id:ebi-a-GCST90017005	Migraine without aura	Weighted mode	3	0.135549	0.107059	0.332982	-0.0742872	0.345386	1.14517	0.928405	1.41253
Gut microbiota abundance (genus Ruminococcaceae UCG014 id.11371) || id:ebi-a-GCST90017061	Migraine without aura	MR Egger	3	-1.14911	1.1662	0.504699	-3.43486	1.13664	0.316919	0.0322301	3.11628
Gut microbiota abundance (genus Ruminococcaceae UCG014 id.11371) || id:ebi-a-GCST90017061	Migraine without aura	Weighted median	3	0.0102582	0.0850041	0.903945	-0.15635	0.176866	1.01031	0.85526	1.19347
Gut microbiota abundance (genus Ruminococcaceae UCG014 id.11371) || id:ebi-a-GCST90017061	Migraine without aura	Inverse variance weighted	3	0.0141759	0.0685542	0.836179	-0.12019	0.148542	1.01428	0.886752	1.16014
Gut microbiota abundance (genus Ruminococcaceae UCG014 id.11371) || id:ebi-a-GCST90017061	Migraine without aura	Simple mode	3	0.0176581	0.113257	0.890418	-0.204327	0.239643	1.01781	0.815196	1.27079
Gut microbiota abundance (genus Ruminococcaceae UCG014 id.11371) || id:ebi-a-GCST90017061	Migraine without aura	Weighted mode	3	-0.00847475	0.106129	0.943625	-0.216488	0.199538	0.991561	0.805342	1.22084
Gut microbiota abundance (order Bacillales id.1674) || id:ebi-a-GCST90017091	Migraine without aura	MR Egger	3	0.870064	2.45346	0.783046	-3.93873	5.67885	2.38706	0.019473	292.614
Gut microbiota abundance (order Bacillales id.1674) || id:ebi-a-GCST90017091	Migraine without aura	Weighted median	3	0.170717	0.177729	0.33678	-0.177632	0.519065	1.18615	0.837251	1.68046
Gut microbiota abundance (order Bacillales id.1674) || id:ebi-a-GCST90017091	Migraine without aura	Inverse variance weighted	3	0.119194	0.144434	0.409233	-0.163898	0.402285	1.12659	0.848829	1.49524
Gut microbiota abundance (order Bacillales id.1674) || id:ebi-a-GCST90017091	Migraine without aura	Simple mode	3	0.196467	0.1962	0.422125	-0.188084	0.581018	1.2171	0.828545	1.78786
Gut microbiota abundance (order Bacillales id.1674) || id:ebi-a-GCST90017091	Migraine without aura	Weighted mode	3	0.194237	0.210704	0.453926	-0.218743	0.607217	1.21438	0.803528	1.83532
Gut microbiota abundance (family Alcaligenaceae id.2875) || id:ebi-a-GCST90016926	Migraine without aura	MR Egger	3	-0.0774796	1.079	0.954365	-2.19232	2.03736	0.925446	0.111658	7.6703
Gut microbiota abundance (family Alcaligenaceae id.2875) || id:ebi-a-GCST90016926	Migraine without aura	Weighted median	3	-0.0377001	0.0761884	0.620722	-0.187029	0.111629	0.963002	0.829419	1.1181
Gut microbiota abundance (family Alcaligenaceae id.2875) || id:ebi-a-GCST90016926	Migraine without aura	Inverse variance weighted	3	-0.0366781	0.0634665	0.563323	-0.161072	0.0877162	0.963986	0.85123	1.09168
Gut microbiota abundance (family Alcaligenaceae id.2875) || id:ebi-a-GCST90016926	Migraine without aura	Simple mode	3	-0.0449083	0.0841187	0.646825	-0.209781	0.119964	0.956085	0.810762	1.12746
Gut microbiota abundance (family Alcaligenaceae id.2875) || id:ebi-a-GCST90016926	Migraine without aura	Weighted mode	3	-0.040572	0.0929905	0.705198	-0.222833	0.141689	0.96024	0.800248	1.15222
Gut microbiota abundance (genus Butyricicoccus id.2055) || id:ebi-a-GCST90016973	Migraine without aura	MR Egger	3	-0.364406	1.15056	0.804733	-2.61951	1.8907	0.694609	0.0728384	6.624
Gut microbiota abundance (genus Butyricicoccus id.2055) || id:ebi-a-GCST90016973	Migraine without aura	Weighted median	3	0.010281	0.0768852	0.893625	-0.140414	0.160976	1.01033	0.868998	1.17466
Gut microbiota abundance (genus Butyricicoccus id.2055) || id:ebi-a-GCST90016973	Migraine without aura	Inverse variance weighted	3	0.0439074	0.062836	0.4847	-0.0792511	0.167066	1.04489	0.923808	1.18183
Gut microbiota abundance (genus Butyricicoccus id.2055) || id:ebi-a-GCST90016973	Migraine without aura	Simple mode	3	-0.00492539	0.0921845	0.962246	-0.185607	0.175756	0.995087	0.8306	1.19215
Gut microbiota abundance (genus Butyricicoccus id.2055) || id:ebi-a-GCST90016973	Migraine without aura	Weighted mode	3	-0.00271248	0.0921527	0.979191	-0.183332	0.177907	0.997291	0.832492	1.19471
Gut microbiota abundance (family Lactobacillaceae id.1836) || id:ebi-a-GCST90016941	Migraine without aura	MR Egger	3	0.39775	3.03388	0.917011	-5.54866	6.34416	1.48847	0.00389268	569.157
Gut microbiota abundance (family Lactobacillaceae id.1836) || id:ebi-a-GCST90016941	Migraine without aura	Weighted median	3	0.0305605	0.132669	0.817819	-0.229471	0.290592	1.03103	0.794954	1.33722
Gut microbiota abundance (family Lactobacillaceae id.1836) || id:ebi-a-GCST90016941	Migraine without aura	Inverse variance weighted	3	-0.00687076	0.12725	0.95694	-0.256281	0.24254	0.993153	0.773924	1.27448
Gut microbiota abundance (family Lactobacillaceae id.1836) || id:ebi-a-GCST90016941	Migraine without aura	Simple mode	3	0.0769009	0.179361	0.709869	-0.274646	0.428448	1.07994	0.759841	1.53487
Gut microbiota abundance (family Lactobacillaceae id.1836) || id:ebi-a-GCST90016941	Migraine without aura	Weighted mode	3	0.0684688	0.165213	0.718781	-0.255348	0.392286	1.07087	0.774647	1.48036
Gut microbiota abundance (genus Alloprevotella id.961) || id:ebi-a-GCST90016964	Migraine without aura	MR Egger	3	-0.972196	3.18467	0.811377	-7.21415	5.26976	0.378252	0.000736096	194.369
Gut microbiota abundance (genus Alloprevotella id.961) || id:ebi-a-GCST90016964	Migraine without aura	Weighted median	3	-0.237874	0.195044	0.222621	-0.620161	0.144413	0.788302	0.537858	1.15536
Gut microbiota abundance (genus Alloprevotella id.961) || id:ebi-a-GCST90016964	Migraine without aura	Inverse variance weighted	3	-0.181126	0.149864	0.226814	-0.474859	0.112607	0.83433	0.621973	1.11919
Gut microbiota abundance (genus Alloprevotella id.961) || id:ebi-a-GCST90016964	Migraine without aura	Simple mode	3	-0.307553	0.229915	0.312824	-0.758187	0.143081	0.735244	0.468515	1.15382
Gut microbiota abundance (genus Alloprevotella id.961) || id:ebi-a-GCST90016964	Migraine without aura	Weighted mode	3	-0.297237	0.240532	0.342006	-0.76868	0.174207	0.742868	0.463625	1.1903
Gut microbiota abundance (genus Ruminococcaceae UCG011 id.11368) || id:ebi-a-GCST90017059	Migraine without aura	MR Egger	3	3.6242	2.95077	0.435022	-2.15932	9.40771	37.4946	0.115404	12181.9
Gut microbiota abundance (genus Ruminococcaceae UCG011 id.11368) || id:ebi-a-GCST90017059	Migraine without aura	Weighted median	3	0.0359272	0.192436	0.851898	-0.341247	0.413102	1.03658	0.710883	1.5115
Gut microbiota abundance (genus Ruminococcaceae UCG011 id.11368) || id:ebi-a-GCST90017059	Migraine without aura	Inverse variance weighted	3	-0.0506249	0.196064	0.796248	-0.434911	0.333661	0.950635	0.647323	1.39607
Gut microbiota abundance (genus Ruminococcaceae UCG011 id.11368) || id:ebi-a-GCST90017059	Migraine without aura	Simple mode	3	0.0940065	0.242296	0.735431	-0.380895	0.568908	1.09857	0.68325	1.76634
Gut microbiota abundance (genus Ruminococcaceae UCG011 id.11368) || id:ebi-a-GCST90017059	Migraine without aura	Weighted mode	3	0.109948	0.228837	0.67832	-0.338574	0.558469	1.11622	0.712786	1.74799
Gut microbiota abundance (genus Family XIII UCG001 id.11294) || id:ebi-a-GCST90017009	Migraine without aura	MR Egger	3	0.113461	1.23795	0.941815	-2.31292	2.53985	1.12015	0.0989715	12.6777
Gut microbiota abundance (genus Family XIII UCG001 id.11294) || id:ebi-a-GCST90017009	Migraine without aura	Weighted median	3	-0.00594642	0.0892643	0.946888	-0.180905	0.169012	0.994071	0.834515	1.18413
Gut microbiota abundance (genus Family XIII UCG001 id.11294) || id:ebi-a-GCST90017009	Migraine without aura	Inverse variance weighted	3	-0.0145168	0.0727776	0.841897	-0.157161	0.128127	0.985588	0.854567	1.1367
Gut microbiota abundance (genus Family XIII UCG001 id.11294) || id:ebi-a-GCST90017009	Migraine without aura	Simple mode	3	0.00771836	0.101863	0.946498	-0.191933	0.20737	1.00775	0.825362	1.23044
Gut microbiota abundance (genus Family XIII UCG001 id.11294) || id:ebi-a-GCST90017009	Migraine without aura	Weighted mode	3	0.00465762	0.0975836	0.966269	-0.186606	0.195922	1.00467	0.82977	1.21643
Gut microbiota abundance (genus Desulfovibrio id.3173) || id:ebi-a-GCST90016987	Migraine without aura	MR Egger	3	1.80186	1.45523	0.432504	-1.0504	4.65411	6.06089	0.349798	105.016
Gut microbiota abundance (genus Desulfovibrio id.3173) || id:ebi-a-GCST90016987	Migraine without aura	Weighted median	3	-0.00282444	0.106217	0.978786	-0.21101	0.205361	0.99718	0.809766	1.22797
Gut microbiota abundance (genus Desulfovibrio id.3173) || id:ebi-a-GCST90016987	Migraine without aura	Inverse variance weighted	3	0.0546446	0.0855601	0.523038	-0.113053	0.222342	1.05617	0.893103	1.249
Gut microbiota abundance (genus Desulfovibrio id.3173) || id:ebi-a-GCST90016987	Migraine without aura	Simple mode	3	-0.0247793	0.137197	0.873317	-0.293686	0.244127	0.975525	0.745511	1.27651
Gut microbiota abundance (genus Desulfovibrio id.3173) || id:ebi-a-GCST90016987	Migraine without aura	Weighted mode	3	-0.0247793	0.134693	0.871001	-0.288777	0.239218	0.975525	0.749179	1.27026
Gut microbiota abundance (order Desulfovibrionales id.3156) || id:ebi-a-GCST90017097	Migraine without aura	MR Egger	3	-1.01097	1.13675	0.537242	-3.239	1.21706	0.363867	0.0392032	3.37726
Gut microbiota abundance (order Desulfovibrionales id.3156) || id:ebi-a-GCST90017097	Migraine without aura	Weighted median	3	0.0575475	0.0772687	0.45641	-0.0938991	0.208994	1.05924	0.910375	1.23244
Gut microbiota abundance (order Desulfovibrionales id.3156) || id:ebi-a-GCST90017097	Migraine without aura	Inverse variance weighted	3	0.0441223	0.0668449	0.509209	-0.0868937	0.175138	1.04511	0.916775	1.19141
Gut microbiota abundance (order Desulfovibrionales id.3156) || id:ebi-a-GCST90017097	Migraine without aura	Simple mode	3	0.0882968	0.102284	0.478984	-0.112179	0.288773	1.09231	0.893884	1.33479
Gut microbiota abundance (order Desulfovibrionales id.3156) || id:ebi-a-GCST90017097	Migraine without aura	Weighted mode	3	0.0864953	0.100651	0.4807	-0.110781	0.283771	1.09035	0.895135	1.32813
Gut microbiota abundance (genus Allisonella id.2174) || id:ebi-a-GCST90016963	Migraine without aura	MR Egger	3	2.44766	2.46552	0.502315	-2.38477	7.28009	11.5613	0.0921104	1451.11
Gut microbiota abundance (genus Allisonella id.2174) || id:ebi-a-GCST90016963	Migraine without aura	Weighted median	3	0.0837131	0.177753	0.637675	-0.264683	0.432109	1.08732	0.76745	1.5405
Gut microbiota abundance (genus Allisonella id.2174) || id:ebi-a-GCST90016963	Migraine without aura	Inverse variance weighted	3	0.0356097	0.145026	0.806039	-0.248642	0.319861	1.03625	0.779859	1.37694
Gut microbiota abundance (genus Allisonella id.2174) || id:ebi-a-GCST90016963	Migraine without aura	Simple mode	3	0.118755	0.242084	0.672281	-0.355729	0.593239	1.12609	0.700663	1.80984
Gut microbiota abundance (genus Allisonella id.2174) || id:ebi-a-GCST90016963	Migraine without aura	Weighted mode	3	0.13212	0.221983	0.612096	-0.302967	0.567207	1.14125	0.738624	1.76334
Gut microbiota abundance (genus Faecalibacterium id.2057) || id:ebi-a-GCST90017007	Migraine without aura	MR Egger	3	2.10479	1.04067	0.292323	0.0650857	4.14449	8.20538	1.06725	63.0857
Gut microbiota abundance (genus Faecalibacterium id.2057) || id:ebi-a-GCST90017007	Migraine without aura	Weighted median	3	-0.00144047	0.0877736	0.986906	-0.173477	0.170596	0.998561	0.840737	1.18601
Gut microbiota abundance (genus Faecalibacterium id.2057) || id:ebi-a-GCST90017007	Migraine without aura	Inverse variance weighted	3	0.0405611	0.08959	0.650735	-0.135035	0.216157	1.04139	0.873685	1.2413
Gut microbiota abundance (genus Faecalibacterium id.2057) || id:ebi-a-GCST90017007	Migraine without aura	Simple mode	3	-0.0513378	0.106567	0.677551	-0.260208	0.157533	0.949958	0.770891	1.17062
Gut microbiota abundance (genus Faecalibacterium id.2057) || id:ebi-a-GCST90017007	Migraine without aura	Weighted mode	3	-0.0480704	0.11952	0.726451	-0.282329	0.186188	0.953067	0.754026	1.20465
Gut microbiota abundance (genus Terrisporobacter id.11348) || id:ebi-a-GCST90017073	Migraine without aura	MR Egger	3	-2.40258	3.12501	0.582734	-8.5276	3.72243	0.0904838	0.000197929	41.365
Gut microbiota abundance (genus Terrisporobacter id.11348) || id:ebi-a-GCST90017073	Migraine without aura	Weighted median	3	-0.130023	0.135367	0.336793	-0.395341	0.135296	0.878076	0.67345	1.14488
Gut microbiota abundance (genus Terrisporobacter id.11348) || id:ebi-a-GCST90017073	Migraine without aura	Inverse variance weighted	3	-0.00599088	0.163649	0.970798	-0.326743	0.314761	0.994027	0.721269	1.36993
Gut microbiota abundance (genus Terrisporobacter id.11348) || id:ebi-a-GCST90017073	Migraine without aura	Simple mode	3	-0.156188	0.168491	0.451797	-0.486431	0.174055	0.855398	0.614817	1.19012
Gut microbiota abundance (genus Terrisporobacter id.11348) || id:ebi-a-GCST90017073	Migraine without aura	Weighted mode	3	-0.160057	0.159609	0.421572	-0.472891	0.152777	0.852095	0.623198	1.16507
Gut microbiota abundance (order Rhodospirillales id.2667) || id:ebi-a-GCST90017106	Migraine without aura	MR Egger	3	0.0516842	1.50784	0.978187	-2.90368	3.00705	1.05304	0.0548213	20.2275
Gut microbiota abundance (order Rhodospirillales id.2667) || id:ebi-a-GCST90017106	Migraine without aura	Weighted median	3	-0.141438	0.104185	0.174601	-0.345639	0.062764	0.868109	0.707768	1.06478
Gut microbiota abundance (order Rhodospirillales id.2667) || id:ebi-a-GCST90017106	Migraine without aura	Inverse variance weighted	3	-0.159444	0.0886602	0.0721185	-0.333218	0.0143302	0.852618	0.716614	1.01443
Gut microbiota abundance (order Rhodospirillales id.2667) || id:ebi-a-GCST90017106	Migraine without aura	Simple mode	3	-0.127434	0.115195	0.383873	-0.353216	0.0983473	0.880351	0.702425	1.10335
Gut microbiota abundance (order Rhodospirillales id.2667) || id:ebi-a-GCST90017106	Migraine without aura	Weighted mode	3	-0.129275	0.122104	0.400701	-0.3686	0.110049	0.878732	0.691702	1.11633
Gut microbiota abundance (genus Olsenella id.822) || id:ebi-a-GCST90017035	Migraine without aura	MR Egger	3	2.41098	2.285	0.482925	-2.06761	6.88957	11.1449	0.126488	981.98
Gut microbiota abundance (genus Olsenella id.822) || id:ebi-a-GCST90017035	Migraine without aura	Weighted median	3	-0.243692	0.18099	0.17816	-0.598433	0.111048	0.783729	0.549673	1.11745
Gut microbiota abundance (genus Olsenella id.822) || id:ebi-a-GCST90017035	Migraine without aura	Inverse variance weighted	3	-0.306872	0.145589	0.035048	-0.592226	-0.0215185	0.735744	0.553095	0.978711
Gut microbiota abundance (genus Olsenella id.822) || id:ebi-a-GCST90017035	Migraine without aura	Simple mode	3	-0.219529	0.230766	0.441854	-0.671831	0.232773	0.802897	0.510772	1.2621
Gut microbiota abundance (genus Olsenella id.822) || id:ebi-a-GCST90017035	Migraine without aura	Weighted mode	3	-0.194699	0.207362	0.446881	-0.601127	0.21173	0.823083	0.548193	1.23581
Gut microbiota abundance (phylum Cyanobacteria id.1500) || id:ebi-a-GCST90017112	Migraine without aura	MR Egger	3	-3.15583	2.461	0.421645	-7.9794	1.66774	0.042603	0.000342445	5.30016
Gut microbiota abundance (phylum Cyanobacteria id.1500) || id:ebi-a-GCST90017112	Migraine without aura	Weighted median	3	-0.0577479	0.137861	0.675301	-0.327956	0.21246	0.943888	0.720395	1.23672
Gut microbiota abundance (phylum Cyanobacteria id.1500) || id:ebi-a-GCST90017112	Migraine without aura	Inverse variance weighted	3	0.00997953	0.166833	0.952301	-0.317014	0.336973	1.01003	0.72832	1.4007
Gut microbiota abundance (phylum Cyanobacteria id.1500) || id:ebi-a-GCST90017112	Migraine without aura	Simple mode	3	-0.099991	0.187129	0.646551	-0.466763	0.266781	0.904846	0.627028	1.30576
Gut microbiota abundance (phylum Cyanobacteria id.1500) || id:ebi-a-GCST90017112	Migraine without aura	Weighted mode	3	-0.117515	0.179391	0.579692	-0.469122	0.234091	0.889127	0.625552	1.26376
Gut microbiota abundance (family Ruminococcaceae id.2050) || id:ebi-a-GCST90016951	Migraine without aura	MR Egger	3	0.875913	1.03352	0.552428	-1.14978	2.9016	2.40107	0.316707	18.2033
Gut microbiota abundance (family Ruminococcaceae id.2050) || id:ebi-a-GCST90016951	Migraine without aura	Weighted median	3	0.0817817	0.0726587	0.260352	-0.0606295	0.224193	1.08522	0.941172	1.25131
Gut microbiota abundance (family Ruminococcaceae id.2050) || id:ebi-a-GCST90016951	Migraine without aura	Inverse variance weighted	3	0.0635832	0.0607814	0.295516	-0.0555483	0.182715	1.06565	0.945966	1.20047
Gut microbiota abundance (family Ruminococcaceae id.2050) || id:ebi-a-GCST90016951	Migraine without aura	Simple mode	3	0.0979351	0.0866431	0.375656	-0.0718853	0.267756	1.10289	0.930638	1.30703
Gut microbiota abundance (family Ruminococcaceae id.2050) || id:ebi-a-GCST90016951	Migraine without aura	Weighted mode	3	0.100651	0.0892341	0.37646	-0.0742475	0.27555	1.10589	0.928442	1.31726
Gut microbiota abundance (family Erysipelotrichaceae id.2149) || id:ebi-a-GCST90016937	Migraine without aura	MR Egger	3	0.107174	1.03676	0.934423	-1.92488	2.13923	1.11313	0.145893	8.49289
Gut microbiota abundance (family Erysipelotrichaceae id.2149) || id:ebi-a-GCST90016937	Migraine without aura	Weighted median	3	0.0496935	0.0716654	0.488052	-0.0907706	0.190158	1.05095	0.913227	1.20944
Gut microbiota abundance (family Erysipelotrichaceae id.2149) || id:ebi-a-GCST90016937	Migraine without aura	Inverse variance weighted	3	0.0442057	0.0609708	0.468433	-0.075297	0.163708	1.0452	0.927468	1.17787
Gut microbiota abundance (family Erysipelotrichaceae id.2149) || id:ebi-a-GCST90016937	Migraine without aura	Simple mode	3	0.0654826	0.08876	0.537484	-0.108487	0.239452	1.06767	0.897191	1.27055
Gut microbiota abundance (family Erysipelotrichaceae id.2149) || id:ebi-a-GCST90016937	Migraine without aura	Weighted mode	3	0.0608455	0.091987	0.576331	-0.119449	0.24114	1.06273	0.887409	1.2727
Gut microbiota abundance (genus Bifidobacterium id.436) || id:ebi-a-GCST90016970	Migraine without aura	MR Egger	3	-0.600919	2.24181	0.833273	-4.99486	3.79302	0.548307	0.00677269	44.3902
Gut microbiota abundance (genus Bifidobacterium id.436) || id:ebi-a-GCST90016970	Migraine without aura	Weighted median	3	-0.0136807	0.090269	0.879538	-0.190608	0.163246	0.986412	0.826457	1.17733
Gut microbiota abundance (genus Bifidobacterium id.436) || id:ebi-a-GCST90016970	Migraine without aura	Inverse variance weighted	3	0.0427528	0.0969519	0.659235	-0.147273	0.232778	1.04368	0.863058	1.2621
Gut microbiota abundance (genus Bifidobacterium id.436) || id:ebi-a-GCST90016970	Migraine without aura	Simple mode	3	-0.0499004	0.124325	0.726972	-0.293578	0.193777	0.951324	0.745591	1.21383
Gut microbiota abundance (genus Bifidobacterium id.436) || id:ebi-a-GCST90016970	Migraine without aura	Weighted mode	3	-0.0432508	0.109454	0.730894	-0.25778	0.171279	0.957671	0.772765	1.18682
Gut microbiota abundance (genus Anaerofilum id.2053) || id:ebi-a-GCST90016965	Migraine without aura	MR Egger	3	-0.301522	4.04598	0.952644	-8.23165	7.62861	0.739691	0.000266097	2056.18
Gut microbiota abundance (genus Anaerofilum id.2053) || id:ebi-a-GCST90016965	Migraine without aura	Weighted median	3	0.0130803	0.162903	0.936002	-0.306209	0.332369	1.01317	0.736233	1.39427
Gut microbiota abundance (genus Anaerofilum id.2053) || id:ebi-a-GCST90016965	Migraine without aura	Inverse variance weighted	3	0.0370135	0.168903	0.82654	-0.294036	0.368063	1.03771	0.74525	1.44493
Gut microbiota abundance (genus Anaerofilum id.2053) || id:ebi-a-GCST90016965	Migraine without aura	Simple mode	3	-0.0362501	0.210615	0.879188	-0.449056	0.376556	0.964399	0.63823	1.45726
Gut microbiota abundance (genus Anaerofilum id.2053) || id:ebi-a-GCST90016965	Migraine without aura	Weighted mode	3	-0.0212621	0.202752	0.92605	-0.418656	0.376132	0.978962	0.65793	1.45664
Gut microbiota abundance (order Pasteurellales id.3688) || id:ebi-a-GCST90017105	Migraine without aura	MR Egger	3	-2.30603	1.77665	0.417912	-5.78827	1.17621	0.0996564	0.00306329	3.24207
Gut microbiota abundance (order Pasteurellales id.3688) || id:ebi-a-GCST90017105	Migraine without aura	Weighted median	3	-0.175458	0.122689	0.152689	-0.415929	0.0650133	0.839073	0.659727	1.06717
Gut microbiota abundance (order Pasteurellales id.3688) || id:ebi-a-GCST90017105	Migraine without aura	Inverse variance weighted	3	-0.132666	0.11691	0.256471	-0.361809	0.0964771	0.875758	0.696416	1.10128
Gut microbiota abundance (order Pasteurellales id.3688) || id:ebi-a-GCST90017105	Migraine without aura	Simple mode	3	-0.219694	0.143757	0.266043	-0.501458	0.0620687	0.802764	0.605647	1.06404
Gut microbiota abundance (order Pasteurellales id.3688) || id:ebi-a-GCST90017105	Migraine without aura	Weighted mode	3	-0.226692	0.155487	0.282209	-0.531446	0.0780625	0.797166	0.587754	1.08119
Gut microbiota abundance (family Family XIII id.1957) || id:ebi-a-GCST90016939	Migraine without aura	MR Egger	3	-2.4006	2.53057	0.516775	-7.36052	2.55931	0.0906632	0.00063587	12.9269
Gut microbiota abundance (family Family XIII id.1957) || id:ebi-a-GCST90016939	Migraine without aura	Weighted median	3	-0.0600794	0.0914634	0.511266	-0.239348	0.119189	0.94169	0.787141	1.12658
Gut microbiota abundance (family Family XIII id.1957) || id:ebi-a-GCST90016939	Migraine without aura	Inverse variance weighted	3	0.0403321	0.146331	0.782839	-0.246478	0.327142	1.04116	0.781549	1.387
Gut microbiota abundance (family Family XIII id.1957) || id:ebi-a-GCST90016939	Migraine without aura	Simple mode	3	-0.092708	0.108567	0.483104	-0.305499	0.120083	0.91146	0.736756	1.12759
Gut microbiota abundance (family Family XIII id.1957) || id:ebi-a-GCST90016939	Migraine without aura	Weighted mode	3	-0.0970569	0.0905098	0.395798	-0.274456	0.0803423	0.907504	0.759985	1.08366
Gut microbiota abundance (family Clostridiales vadin BB60 group id.11286) || id:ebi-a-GCST90016932	Migraine without aura	MR Egger	3	-0.974996	1.36381	0.604877	-3.64807	1.69808	0.377194	0.0260413	5.46345
Gut microbiota abundance (family Clostridiales vadin BB60 group id.11286) || id:ebi-a-GCST90016932	Migraine without aura	Weighted median	3	0.0754778	0.0923398	0.413705	-0.105508	0.256464	1.0784	0.899867	1.29235
Gut microbiota abundance (family Clostridiales vadin BB60 group id.11286) || id:ebi-a-GCST90016932	Migraine without aura	Inverse variance weighted	3	0.105724	0.080223	0.187545	-0.0515131	0.262961	1.11152	0.949791	1.30078
Gut microbiota abundance (family Clostridiales vadin BB60 group id.11286) || id:ebi-a-GCST90016932	Migraine without aura	Simple mode	3	0.0571425	0.124898	0.692195	-0.187657	0.301942	1.05881	0.828899	1.35248
Gut microbiota abundance (family Clostridiales vadin BB60 group id.11286) || id:ebi-a-GCST90016932	Migraine without aura	Weighted mode	3	0.0524367	0.121002	0.70702	-0.184728	0.289601	1.05384	0.831331	1.33589
NA	NA	NA	NA	NA	NA	NA	NA	NA	NA	NA	NA
Gut microbiota abundance (genus Eubacterium eligens group id.14372) || id:ebi-a-GCST90016998	Migraine without aura	MR Egger	3	-0.680324	1.15082	0.660109	-2.93592	1.57527	0.506453	0.0530818	4.83207
Gut microbiota abundance (genus Eubacterium eligens group id.14372) || id:ebi-a-GCST90016998	Migraine without aura	Weighted median	3	-0.147857	0.0872949	0.0903104	-0.318955	0.0232412	0.862555	0.726908	1.02351
Gut microbiota abundance (genus Eubacterium eligens group id.14372) || id:ebi-a-GCST90016998	Migraine without aura	Inverse variance weighted	3	-0.109893	0.0676924	0.1045	-0.24257	0.022784	0.89593	0.784609	1.02305
Gut microbiota abundance (genus Eubacterium eligens group id.14372) || id:ebi-a-GCST90016998	Migraine without aura	Simple mode	3	-0.153194	0.106841	0.288036	-0.362602	0.0562149	0.857964	0.695863	1.05783
Gut microbiota abundance (genus Eubacterium eligens group id.14372) || id:ebi-a-GCST90016998	Migraine without aura	Weighted mode	3	-0.152887	0.0941525	0.245898	-0.337426	0.0316515	0.858226	0.713605	1.03216
Gut microbiota abundance (order Enterobacteriales id.3468) || id:ebi-a-GCST90017098	Migraine without aura	MR Egger	3	0.281277	1.20103	0.853545	-2.07274	2.6353	1.32482	0.12584	13.9474
Gut microbiota abundance (order Enterobacteriales id.3468) || id:ebi-a-GCST90017098	Migraine without aura	Weighted median	3	-0.0102023	0.0828995	0.902053	-0.172685	0.152281	0.98985	0.841402	1.16449
Gut microbiota abundance (order Enterobacteriales id.3468) || id:ebi-a-GCST90017098	Migraine without aura	Inverse variance weighted	3	-0.0369691	0.0706355	0.600711	-0.175415	0.101476	0.963706	0.839109	1.1068
Gut microbiota abundance (order Enterobacteriales id.3468) || id:ebi-a-GCST90017098	Migraine without aura	Simple mode	3	0.00973547	0.103516	0.933645	-0.193156	0.212627	1.00978	0.824353	1.23692
Gut microbiota abundance (order Enterobacteriales id.3468) || id:ebi-a-GCST90017098	Migraine without aura	Weighted mode	3	0.00795676	0.102367	0.945121	-0.192683	0.208596	1.00799	0.824744	1.23195
Gut microbiota abundance (order Actinomycetales id.420) || id:ebi-a-GCST90017090	Migraine without aura	MR Egger	3	-3.62736	1.59415	0.263606	-6.7519	-0.502821	0.0265863	0.00116866	0.604822
Gut microbiota abundance (order Actinomycetales id.420) || id:ebi-a-GCST90017090	Migraine without aura	Weighted median	3	0.0862655	0.13588	0.525515	-0.180059	0.35259	1.0901	0.835221	1.42275
Gut microbiota abundance (order Actinomycetales id.420) || id:ebi-a-GCST90017090	Migraine without aura	Inverse variance weighted	3	0.0285372	0.15876	0.857348	-0.282632	0.339706	1.02895	0.753797	1.40454
Gut microbiota abundance (order Actinomycetales id.420) || id:ebi-a-GCST90017090	Migraine without aura	Simple mode	3	0.187789	0.185642	0.418225	-0.17607	0.551648	1.20658	0.838559	1.73611
Gut microbiota abundance (order Actinomycetales id.420) || id:ebi-a-GCST90017090	Migraine without aura	Weighted mode	3	0.181926	0.181411	0.42156	-0.173641	0.537492	1.19952	0.840599	1.71171
Gut microbiota abundance (class Bacteroidia id.912) || id:ebi-a-GCST90016911	Migraine without aura	MR Egger	3	0.218751	1.03364	0.86723	-1.80717	2.24468	1.24452	0.164117	9.43736
Gut microbiota abundance (class Bacteroidia id.912) || id:ebi-a-GCST90016911	Migraine without aura	Weighted median	3	-0.000115349	0.0698738	0.998683	-0.137068	0.136837	0.999885	0.871911	1.14664
Gut microbiota abundance (class Bacteroidia id.912) || id:ebi-a-GCST90016911	Migraine without aura	Inverse variance weighted	3	-0.015204	0.0607858	0.802491	-0.134344	0.103936	0.984911	0.874289	1.10953
Gut microbiota abundance (class Bacteroidia id.912) || id:ebi-a-GCST90016911	Migraine without aura	Simple mode	3	0.000846598	0.083614	0.992841	-0.163037	0.16473	1.00085	0.84956	1.17907
Gut microbiota abundance (class Bacteroidia id.912) || id:ebi-a-GCST90016911	Migraine without aura	Weighted mode	3	0.00097969	0.0780303	0.991122	-0.15196	0.153919	1.00098	0.859023	1.1664
Gut microbiota abundance (genus Parasutterella id.2892) || id:ebi-a-GCST90017041	Migraine without aura	MR Egger	3	-0.0393337	1.75985	0.985774	-3.48863	3.40997	0.96143	0.0305426	30.2642
Gut microbiota abundance (genus Parasutterella id.2892) || id:ebi-a-GCST90017041	Migraine without aura	Weighted median	3	-0.035524	0.102847	0.72979	-0.237105	0.166057	0.9651	0.788909	1.18064
Gut microbiota abundance (genus Parasutterella id.2892) || id:ebi-a-GCST90017041	Migraine without aura	Inverse variance weighted	3	-0.033476	0.0770965	0.664137	-0.184585	0.117633	0.967078	0.831449	1.12483
Gut microbiota abundance (genus Parasutterella id.2892) || id:ebi-a-GCST90017041	Migraine without aura	Simple mode	3	-0.0479847	0.124862	0.737768	-0.292715	0.196746	0.953148	0.746235	1.21743
Gut microbiota abundance (genus Parasutterella id.2892) || id:ebi-a-GCST90017041	Migraine without aura	Weighted mode	3	-0.0414834	0.123312	0.76858	-0.283175	0.200208	0.959365	0.753388	1.22166
Gut microbiota abundance (genus Subdoligranulum id.2070) || id:ebi-a-GCST90017071	Migraine without aura	MR Egger	3	-1.05903	1.05545	0.49892	-3.12771	1.00964	0.346791	0.0438181	2.74462
Gut microbiota abundance (genus Subdoligranulum id.2070) || id:ebi-a-GCST90017071	Migraine without aura	Weighted median	3	0.0517608	0.0769048	0.500915	-0.0989726	0.202494	1.05312	0.905768	1.22445
Gut microbiota abundance (genus Subdoligranulum id.2070) || id:ebi-a-GCST90017071	Migraine without aura	Inverse variance weighted	3	0.049948	0.0620615	0.420927	-0.0716926	0.171589	1.05122	0.930817	1.18719
Gut microbiota abundance (genus Subdoligranulum id.2070) || id:ebi-a-GCST90017071	Migraine without aura	Simple mode	3	0.0798675	0.0973731	0.498292	-0.110984	0.270719	1.08314	0.894953	1.31091
Gut microbiota abundance (genus Subdoligranulum id.2070) || id:ebi-a-GCST90017071	Migraine without aura	Weighted mode	3	0.0614439	0.094949	0.583907	-0.124656	0.247544	1.06337	0.8828	1.28088
Gut microbiota abundance (order Bifidobacteriales id.432) || id:ebi-a-GCST90017093	Migraine without aura	MR Egger	3	-0.825954	2.19082	0.77048	-5.11996	3.46806	0.437817	0.00597624	32.0743
Gut microbiota abundance (order Bifidobacteriales id.432) || id:ebi-a-GCST90017093	Migraine without aura	Weighted median	3	-0.0159103	0.0902134	0.860009	-0.192729	0.160908	0.984216	0.824706	1.17458
Gut microbiota abundance (order Bifidobacteriales id.432) || id:ebi-a-GCST90017093	Migraine without aura	Inverse variance weighted	3	0.0575656	0.0982068	0.557763	-0.13492	0.250051	1.05925	0.873786	1.28409
Gut microbiota abundance (order Bifidobacteriales id.432) || id:ebi-a-GCST90017093	Migraine without aura	Simple mode	3	-0.037114	0.107605	0.763058	-0.248021	0.173793	0.963566	0.780344	1.18981
Gut microbiota abundance (order Bifidobacteriales id.432) || id:ebi-a-GCST90017093	Migraine without aura	Weighted mode	3	-0.0334244	0.102676	0.77568	-0.234669	0.167821	0.967128	0.790832	1.18272
Gut microbiota abundance (order Coriobacteriales id.810) || id:ebi-a-GCST90017096	Migraine without aura	MR Egger	3	-1.44466	1.05209	0.400716	-3.50675	0.617439	0.235827	0.0299941	1.85417
Gut microbiota abundance (order Coriobacteriales id.810) || id:ebi-a-GCST90017096	Migraine without aura	Weighted median	3	0.102843	0.0779553	0.187082	-0.049949	0.255636	1.10832	0.951278	1.29128
Gut microbiota abundance (order Coriobacteriales id.810) || id:ebi-a-GCST90017096	Migraine without aura	Inverse variance weighted	3	0.0582482	0.0626187	0.352265	-0.0644845	0.180981	1.05998	0.937551	1.19839
Gut microbiota abundance (order Coriobacteriales id.810) || id:ebi-a-GCST90017096	Migraine without aura	Simple mode	3	0.126691	0.102766	0.342893	-0.0747303	0.328112	1.13507	0.927994	1.38834
Gut microbiota abundance (order Coriobacteriales id.810) || id:ebi-a-GCST90017096	Migraine without aura	Weighted mode	3	0.126691	0.106585	0.356586	-0.0822152	0.335597	1.13507	0.921074	1.39878
Gut microbiota abundance (order Methanobacteriales id.120) || id:ebi-a-GCST90017102	Migraine without aura	MR Egger	3	-2.6029	2.29657	0.460248	-7.10417	1.89837	0.0740586	0.000821673	6.67501
Gut microbiota abundance (order Methanobacteriales id.120) || id:ebi-a-GCST90017102	Migraine without aura	Weighted median	3	0.193143	0.167119	0.247794	-0.13441	0.520696	1.21306	0.874232	1.6832
Gut microbiota abundance (order Methanobacteriales id.120) || id:ebi-a-GCST90017102	Migraine without aura	Inverse variance weighted	3	0.162658	0.135103	0.228607	-0.102144	0.427459	1.17663	0.9029	1.53336
Gut microbiota abundance (order Methanobacteriales id.120) || id:ebi-a-GCST90017102	Migraine without aura	Simple mode	3	0.27677	0.225768	0.344992	-0.165735	0.719275	1.31886	0.847271	2.05294
Gut microbiota abundance (order Methanobacteriales id.120) || id:ebi-a-GCST90017102	Migraine without aura	Weighted mode	3	0.269776	0.208964	0.325793	-0.139793	0.679345	1.30967	0.869539	1.97259
Gut microbiota abundance (family Bacteroidaceae id.917) || id:ebi-a-GCST90016927	Migraine without aura	MR Egger	3	1.72665	1.03446	0.343627	-0.300892	3.75419	5.62178	0.740158	42.6996
Gut microbiota abundance (family Bacteroidaceae id.917) || id:ebi-a-GCST90016927	Migraine without aura	Weighted median	3	-0.0289517	0.0788595	0.713522	-0.183516	0.125613	0.971463	0.832338	1.13384
Gut microbiota abundance (family Bacteroidaceae id.917) || id:ebi-a-GCST90016927	Migraine without aura	Inverse variance weighted	3	-0.0205174	0.0783888	0.793523	-0.17416	0.133125	0.979692	0.840163	1.14239
Gut microbiota abundance (family Bacteroidaceae id.917) || id:ebi-a-GCST90016927	Migraine without aura	Simple mode	3	-0.0734572	0.109973	0.572925	-0.289005	0.142091	0.929176	0.749008	1.15268
Gut microbiota abundance (family Bacteroidaceae id.917) || id:ebi-a-GCST90016927	Migraine without aura	Weighted mode	3	-0.0586166	0.117035	0.666166	-0.288005	0.170772	0.943068	0.749758	1.18622
Gut microbiota abundance (family Pasteurellaceae id.3689) || id:ebi-a-GCST90016944	Migraine without aura	MR Egger	3	-2.30603	1.77665	0.417912	-5.78827	1.17621	0.0996564	0.00306329	3.24207
Gut microbiota abundance (family Pasteurellaceae id.3689) || id:ebi-a-GCST90016944	Migraine without aura	Weighted median	3	-0.175458	0.121468	0.148605	-0.413535	0.0626194	0.839073	0.661308	1.06462
Gut microbiota abundance (family Pasteurellaceae id.3689) || id:ebi-a-GCST90016944	Migraine without aura	Inverse variance weighted	3	-0.132666	0.11691	0.256471	-0.361809	0.0964771	0.875758	0.696416	1.10128
Gut microbiota abundance (family Pasteurellaceae id.3689) || id:ebi-a-GCST90016944	Migraine without aura	Simple mode	3	-0.219694	0.159254	0.301727	-0.531832	0.0924433	0.802764	0.587528	1.09685
Gut microbiota abundance (family Pasteurellaceae id.3689) || id:ebi-a-GCST90016944	Migraine without aura	Weighted mode	3	-0.226692	0.164619	0.302365	-0.549346	0.0959622	0.797166	0.577327	1.10072
Gut microbiota abundance (class Verrucomicrobiae id.4029) || id:ebi-a-GCST90016923	Migraine without aura	MR Egger	3	-2.3369	1.28497	0.320052	-4.85545	0.181644	0.0966265	0.00778585	1.19919
Gut microbiota abundance (class Verrucomicrobiae id.4029) || id:ebi-a-GCST90016923	Migraine without aura	Weighted median	3	0.103187	0.0935942	0.270246	-0.0802575	0.286632	1.1087	0.922879	1.33193
Gut microbiota abundance (class Verrucomicrobiae id.4029) || id:ebi-a-GCST90016923	Migraine without aura	Inverse variance weighted	3	0.0237635	0.0983606	0.809093	-0.169023	0.21655	1.02405	0.844489	1.24179
Gut microbiota abundance (class Verrucomicrobiae id.4029) || id:ebi-a-GCST90016923	Migraine without aura	Simple mode	3	0.131437	0.130722	0.420551	-0.124779	0.387652	1.14047	0.882692	1.47352
Gut microbiota abundance (class Verrucomicrobiae id.4029) || id:ebi-a-GCST90016923	Migraine without aura	Weighted mode	3	0.131437	0.136012	0.435815	-0.135146	0.398019	1.14047	0.873589	1.48887
Gut microbiota abundance (genus Erysipelatoclostridium id.11381) || id:ebi-a-GCST90016993	Migraine without aura	MR Egger	3	1.35806	1.41347	0.512726	-1.41234	4.12847	3.88865	0.243572	62.0828
Gut microbiota abundance (genus Erysipelatoclostridium id.11381) || id:ebi-a-GCST90016993	Migraine without aura	Weighted median	3	0.0258285	0.104874	0.805465	-0.179725	0.231382	1.02616	0.8355	1.26034
Gut microbiota abundance (genus Erysipelatoclostridium id.11381) || id:ebi-a-GCST90016993	Migraine without aura	Inverse variance weighted	3	0.0217601	0.083138	0.793526	-0.14119	0.18471	1.022	0.868324	1.20287
Gut microbiota abundance (genus Erysipelatoclostridium id.11381) || id:ebi-a-GCST90016993	Migraine without aura	Simple mode	3	0.0226272	0.123723	0.871748	-0.21987	0.265125	1.02289	0.802623	1.30359
Gut microbiota abundance (genus Erysipelatoclostridium id.11381) || id:ebi-a-GCST90016993	Migraine without aura	Weighted mode	3	0.0473048	0.130697	0.752059	-0.208861	0.303471	1.04844	0.811508	1.35455
Gut microbiota abundance (genus Anaerotruncus id.2054) || id:ebi-a-GCST90016967	Migraine without aura	MR Egger	3	-0.517731	1.08712	0.717047	-2.64848	1.61302	0.595871	0.0707584	5.01795
Gut microbiota abundance (genus Anaerotruncus id.2054) || id:ebi-a-GCST90016967	Migraine without aura	Weighted median	3	0.0627581	0.0744562	0.399292	-0.083176	0.208692	1.06477	0.920189	1.23207
Gut microbiota abundance (genus Anaerotruncus id.2054) || id:ebi-a-GCST90016967	Migraine without aura	Inverse variance weighted	3	0.108877	0.0639311	0.0885602	-0.0164276	0.234182	1.11503	0.983707	1.26388
Gut microbiota abundance (genus Anaerotruncus id.2054) || id:ebi-a-GCST90016967	Migraine without aura	Simple mode	3	0.0624064	0.09436	0.576379	-0.122539	0.247352	1.06439	0.884671	1.28063
Gut microbiota abundance (genus Anaerotruncus id.2054) || id:ebi-a-GCST90016967	Migraine without aura	Weighted mode	3	0.0624064	0.0877133	0.550577	-0.109512	0.234324	1.06439	0.896272	1.26405
Gut microbiota abundance (genus Hungatella id.11306) || id:ebi-a-GCST90017017	Migraine without aura	MR Egger	3	-0.420082	2.1468	0.876982	-4.6278	3.78764	0.656993	0.0097762	44.1521
Gut microbiota abundance (genus Hungatella id.11306) || id:ebi-a-GCST90017017	Migraine without aura	Weighted median	3	-0.0374323	0.147899	0.800196	-0.327315	0.25245	0.96326	0.720857	1.28718
Gut microbiota abundance (genus Hungatella id.11306) || id:ebi-a-GCST90017017	Migraine without aura	Inverse variance weighted	3	-0.045923	0.126555	0.716701	-0.29397	0.202124	0.955115	0.745299	1.224
Gut microbiota abundance (genus Hungatella id.11306) || id:ebi-a-GCST90017017	Migraine without aura	Simple mode	3	-0.0287202	0.170568	0.881772	-0.363033	0.305592	0.971688	0.695564	1.35743
Gut microbiota abundance (genus Hungatella id.11306) || id:ebi-a-GCST90017017	Migraine without aura	Weighted mode	3	-0.0287202	0.166013	0.878576	-0.354105	0.296665	0.971688	0.701801	1.34536
Gut microbiota abundance (genus Ruminiclostridium9 id.11357) || id:ebi-a-GCST90017051	Migraine without aura	MR Egger	3	-0.644367	1.38565	0.722892	-3.36025	2.07152	0.524995	0.0347266	7.93684
Gut microbiota abundance (genus Ruminiclostridium9 id.11357) || id:ebi-a-GCST90017051	Migraine without aura	Weighted median	3	-0.0413933	0.0805436	0.607305	-0.199259	0.116472	0.959452	0.819338	1.12353
Gut microbiota abundance (genus Ruminiclostridium9 id.11357) || id:ebi-a-GCST90017051	Migraine without aura	Inverse variance weighted	3	0.0062249	0.063685	0.922135	-0.118598	0.131047	1.00624	0.888165	1.14002
Gut microbiota abundance (genus Ruminiclostridium9 id.11357) || id:ebi-a-GCST90017051	Migraine without aura	Simple mode	3	-0.0555701	0.104495	0.648026	-0.260381	0.14924	0.945946	0.770758	1.16095
Gut microbiota abundance (genus Ruminiclostridium9 id.11357) || id:ebi-a-GCST90017051	Migraine without aura	Weighted mode	3	-0.0540293	0.0965211	0.631966	-0.243211	0.135152	0.947404	0.784106	1.14471
Gut microbiota abundance (family Methanobacteriaceae id.121) || id:ebi-a-GCST90016942	Migraine without aura	MR Egger	3	-2.6029	2.29657	0.460248	-7.10417	1.89837	0.0740586	0.000821673	6.67501
Gut microbiota abundance (family Methanobacteriaceae id.121) || id:ebi-a-GCST90016942	Migraine without aura	Weighted median	3	0.193143	0.160937	0.230094	-0.122293	0.50858	1.21306	0.884889	1.66293
Gut microbiota abundance (family Methanobacteriaceae id.121) || id:ebi-a-GCST90016942	Migraine without aura	Inverse variance weighted	3	0.162658	0.135103	0.228607	-0.102144	0.427459	1.17663	0.9029	1.53336
Gut microbiota abundance (family Methanobacteriaceae id.121) || id:ebi-a-GCST90016942	Migraine without aura	Simple mode	3	0.27677	0.210145	0.318481	-0.135114	0.688654	1.31886	0.873617	1.99103
Gut microbiota abundance (family Methanobacteriaceae id.121) || id:ebi-a-GCST90016942	Migraine without aura	Weighted mode	3	0.269776	0.199048	0.308082	-0.120357	0.65991	1.30967	0.886604	1.93462
Gut microbiota abundance (genus Ruminococcaceae UCG010 id.11367) || id:ebi-a-GCST90017058	Migraine without aura	MR Egger	3	-0.794062	1.23278	0.635704	-3.2103	1.62218	0.452005	0.0403444	5.0641
Gut microbiota abundance (genus Ruminococcaceae UCG010 id.11367) || id:ebi-a-GCST90017058	Migraine without aura	Weighted median	3	0.0402531	0.0857544	0.638784	-0.127825	0.208332	1.04107	0.880007	1.23162
Gut microbiota abundance (genus Ruminococcaceae UCG010 id.11367) || id:ebi-a-GCST90017058	Migraine without aura	Inverse variance weighted	3	0.0915602	0.0724852	0.206532	-0.0505107	0.233631	1.09588	0.950744	1.26318
Gut microbiota abundance (genus Ruminococcaceae UCG010 id.11367) || id:ebi-a-GCST90017058	Migraine without aura	Simple mode	3	0.034209	0.105453	0.776421	-0.172479	0.240897	1.0348	0.841576	1.27239
Gut microbiota abundance (genus Ruminococcaceae UCG010 id.11367) || id:ebi-a-GCST90017058	Migraine without aura	Weighted mode	3	0.0330451	0.109639	0.791561	-0.181848	0.247938	1.0336	0.833728	1.28138
Gut microbiota abundance (genus Eubacterium coprostanoligenes group id.11375) || id:ebi-a-GCST90016997	Migraine without aura	MR Egger	3	-1.13102	1.66513	0.620158	-4.39468	2.13264	0.322704	0.0123429	8.4371
Gut microbiota abundance (genus Eubacterium coprostanoligenes group id.11375) || id:ebi-a-GCST90016997	Migraine without aura	Weighted median	3	-0.0573847	0.0853914	0.501571	-0.224752	0.109982	0.944231	0.798714	1.11626
Gut microbiota abundance (genus Eubacterium coprostanoligenes group id.11375) || id:ebi-a-GCST90016997	Migraine without aura	Inverse variance weighted	3	0.0191696	0.0841983	0.819902	-0.145859	0.184198	1.01935	0.864279	1.20225
Gut microbiota abundance (genus Eubacterium coprostanoligenes group id.11375) || id:ebi-a-GCST90016997	Migraine without aura	Simple mode	3	-0.0608771	0.0972348	0.595188	-0.251457	0.129703	0.940939	0.777667	1.13849
Gut microbiota abundance (genus Eubacterium coprostanoligenes group id.11375) || id:ebi-a-GCST90016997	Migraine without aura	Weighted mode	3	-0.0615064	0.0997629	0.600374	-0.257042	0.134029	0.940347	0.773336	1.14343
Gut microbiota abundance (family Actinomycetaceae id.421) || id:ebi-a-GCST90016925	Migraine without aura	MR Egger	3	-3.60563	1.59426	0.265033	-6.73038	-0.48089	0.0271702	0.00119408	0.618233
Gut microbiota abundance (family Actinomycetaceae id.421) || id:ebi-a-GCST90016925	Migraine without aura	Weighted median	3	0.0840279	0.131872	0.524	-0.174442	0.342498	1.08766	0.839926	1.40846
Gut microbiota abundance (family Actinomycetaceae id.421) || id:ebi-a-GCST90016925	Migraine without aura	Inverse variance weighted	3	0.0259032	0.157656	0.869493	-0.283102	0.334909	1.02624	0.753443	1.39781
Gut microbiota abundance (family Actinomycetaceae id.421) || id:ebi-a-GCST90016925	Migraine without aura	Simple mode	3	0.183469	0.183954	0.423666	-0.177082	0.54402	1.20138	0.837712	1.72292
Gut microbiota abundance (family Actinomycetaceae id.421) || id:ebi-a-GCST90016925	Migraine without aura	Weighted mode	3	0.177661	0.187326	0.443027	-0.189498	0.54482	1.19442	0.827374	1.7243
Gut microbiota abundance (family Rikenellaceae id.967) || id:ebi-a-GCST90016950	Migraine without aura	MR Egger	3	-0.330146	1.05235	0.806469	-2.39275	1.73246	0.718819	0.091378	5.65454
Gut microbiota abundance (family Rikenellaceae id.967) || id:ebi-a-GCST90016950	Migraine without aura	Weighted median	3	0.070097	0.0762087	0.357676	-0.079272	0.219466	1.07261	0.923789	1.24541
Gut microbiota abundance (family Rikenellaceae id.967) || id:ebi-a-GCST90016950	Migraine without aura	Inverse variance weighted	3	0.0579092	0.061891	0.349446	-0.0633972	0.179216	1.05962	0.938571	1.19628
Gut microbiota abundance (family Rikenellaceae id.967) || id:ebi-a-GCST90016950	Migraine without aura	Simple mode	3	0.0756907	0.0760698	0.424573	-0.0734061	0.224788	1.07863	0.929223	1.25206
Gut microbiota abundance (family Rikenellaceae id.967) || id:ebi-a-GCST90016950	Migraine without aura	Weighted mode	3	0.0756907	0.0824411	0.455479	-0.0858939	0.237275	1.07863	0.917692	1.26779
Gut microbiota abundance (genus Candidatus Soleaferrea id.11350) || id:ebi-a-GCST90016976	Migraine without aura	MR Egger	3	-1.23861	1.78289	0.61346	-4.73308	2.25585	0.289786	0.00879933	9.54342
Gut microbiota abundance (genus Candidatus Soleaferrea id.11350) || id:ebi-a-GCST90016976	Migraine without aura	Weighted median	3	-0.0473343	0.121064	0.695809	-0.28462	0.189952	0.953769	0.7523	1.20919
Gut microbiota abundance (genus Candidatus Soleaferrea id.11350) || id:ebi-a-GCST90016976	Migraine without aura	Inverse variance weighted	3	-0.0250886	0.104874	0.810929	-0.230641	0.180464	0.975223	0.794025	1.19777
Gut microbiota abundance (genus Candidatus Soleaferrea id.11350) || id:ebi-a-GCST90016976	Migraine without aura	Simple mode	3	-0.065265	0.152157	0.709755	-0.363493	0.232963	0.936819	0.695244	1.26233
Gut microbiota abundance (genus Candidatus Soleaferrea id.11350) || id:ebi-a-GCST90016976	Migraine without aura	Weighted mode	3	-0.0722103	0.145891	0.669659	-0.358158	0.213737	0.930335	0.698963	1.2383
Gut microbiota abundance (genus Sutterella id.2896) || id:ebi-a-GCST90017072	Migraine without aura	MR Egger	3	0.0891933	2.91176	0.980505	-5.61785	5.79624	1.09329	0.00363244	329.059
Gut microbiota abundance (genus Sutterella id.2896) || id:ebi-a-GCST90017072	Migraine without aura	Weighted median	3	0.017956	0.106825	0.866514	-0.19142	0.227332	1.01812	0.825785	1.25525
Gut microbiota abundance (genus Sutterella id.2896) || id:ebi-a-GCST90017072	Migraine without aura	Inverse variance weighted	3	0.00625261	0.12117	0.958846	-0.231241	0.243746	1.00627	0.793548	1.27602
Gut microbiota abundance (genus Sutterella id.2896) || id:ebi-a-GCST90017072	Migraine without aura	Simple mode	3	0.0510441	0.154107	0.77196	-0.251006	0.353094	1.05237	0.778018	1.42347
Gut microbiota abundance (genus Sutterella id.2896) || id:ebi-a-GCST90017072	Migraine without aura	Weighted mode	3	0.037598	0.13523	0.807095	-0.227452	0.302648	1.03831	0.79656	1.35344
Gut microbiota abundance (genus Holdemanella id.11393) || id:ebi-a-GCST90017014	Migraine without aura	MR Egger	3	2.74376	2.38976	0.456169	-1.94017	7.42768	15.5453	0.143679	1681.91
Gut microbiota abundance (genus Holdemanella id.11393) || id:ebi-a-GCST90017014	Migraine without aura	Weighted median	3	0.170482	0.131831	0.195948	-0.0879075	0.42887	1.18588	0.915846	1.53552
Gut microbiota abundance (genus Holdemanella id.11393) || id:ebi-a-GCST90017014	Migraine without aura	Inverse variance weighted	3	0.0983795	0.148403	0.507382	-0.192491	0.38925	1.10338	0.824902	1.47587
Gut microbiota abundance (genus Holdemanella id.11393) || id:ebi-a-GCST90017014	Migraine without aura	Simple mode	3	0.225902	0.175007	0.32585	-0.117111	0.568915	1.25345	0.889486	1.76635
Gut microbiota abundance (genus Holdemanella id.11393) || id:ebi-a-GCST90017014	Migraine without aura	Weighted mode	3	0.231199	0.164861	0.295869	-0.0919288	0.554326	1.26011	0.91217	1.74077
Gut microbiota abundance (genus Flavonifractor id.2059) || id:ebi-a-GCST90017010	Migraine without aura	MR Egger	3	2.45705	1.34487	0.318824	-0.1789	5.09299	11.6703	0.83619	162.876
Gut microbiota abundance (genus Flavonifractor id.2059) || id:ebi-a-GCST90017010	Migraine without aura	Weighted median	3	-0.0958464	0.104069	0.357056	-0.299821	0.108129	0.908604	0.740951	1.11419
Gut microbiota abundance (genus Flavonifractor id.2059) || id:ebi-a-GCST90017010	Migraine without aura	Inverse variance weighted	3	-0.11155	0.119488	0.350525	-0.345746	0.122646	0.894447	0.707692	1.13048
Gut microbiota abundance (genus Flavonifractor id.2059) || id:ebi-a-GCST90017010	Migraine without aura	Simple mode	3	-0.144202	0.163175	0.470068	-0.464024	0.17562	0.865713	0.628748	1.19199
Gut microbiota abundance (genus Flavonifractor id.2059) || id:ebi-a-GCST90017010	Migraine without aura	Weighted mode	3	-0.0532255	0.158877	0.769491	-0.364624	0.258173	0.948166	0.694457	1.29456
Gut microbiota abundance (genus Eubacterium ruminantium group id.11340) || id:ebi-a-GCST90017004	Migraine without aura	MR Egger	3	-2.25806	1.58843	0.390273	-5.37139	0.855275	0.104553	0.00464767	2.35202
Gut microbiota abundance (genus Eubacterium ruminantium group id.11340) || id:ebi-a-GCST90017004	Migraine without aura	Weighted median	3	0.068968	0.115791	0.551426	-0.157982	0.295918	1.0714	0.853865	1.34436
Gut microbiota abundance (genus Eubacterium ruminantium group id.11340) || id:ebi-a-GCST90017004	Migraine without aura	Inverse variance weighted	3	-0.00311261	0.0942056	0.973642	-0.187756	0.18153	0.996892	0.828817	1.19905
Gut microbiota abundance (genus Eubacterium ruminantium group id.11340) || id:ebi-a-GCST90017004	Migraine without aura	Simple mode	3	0.100373	0.159933	0.594371	-0.213095	0.413841	1.10558	0.808079	1.51262
Gut microbiota abundance (genus Eubacterium ruminantium group id.11340) || id:ebi-a-GCST90017004	Migraine without aura	Weighted mode	3	0.100373	0.158453	0.591214	-0.210195	0.410941	1.10558	0.810426	1.50824
Gut microbiota abundance (genus Paraprevotella id.962) || id:ebi-a-GCST90017040	Migraine without aura	MR Egger	3	0.492727	1.65087	0.815349	-2.74297	3.72843	1.63677	0.0643786	41.6137
Gut microbiota abundance (genus Paraprevotella id.962) || id:ebi-a-GCST90017040	Migraine without aura	Weighted median	3	0.0959995	0.114472	0.401678	-0.128366	0.320365	1.10076	0.879532	1.37763
Gut microbiota abundance (genus Paraprevotella id.962) || id:ebi-a-GCST90017040	Migraine without aura	Inverse variance weighted	3	0.0778765	0.0970462	0.422282	-0.112334	0.268087	1.08099	0.893746	1.30746
Gut microbiota abundance (genus Paraprevotella id.962) || id:ebi-a-GCST90017040	Migraine without aura	Simple mode	3	0.10162	0.139516	0.542123	-0.171832	0.375072	1.10696	0.842121	1.4551
Gut microbiota abundance (genus Paraprevotella id.962) || id:ebi-a-GCST90017040	Migraine without aura	Weighted mode	3	0.102637	0.131054	0.515543	-0.154229	0.359504	1.10809	0.857076	1.43262
Gut microbiota abundance (genus Howardella id.2000) || id:ebi-a-GCST90017016	Migraine without aura	MR Egger	3	0.283697	2.26711	0.920748	-4.15983	4.72723	1.32803	0.0156102	112.982
Gut microbiota abundance (genus Howardella id.2000) || id:ebi-a-GCST90017016	Migraine without aura	Weighted median	3	0.240836	0.156916	0.124832	-0.0667202	0.548391	1.27231	0.935457	1.73047
Gut microbiota abundance (genus Howardella id.2000) || id:ebi-a-GCST90017016	Migraine without aura	Inverse variance weighted	3	0.236842	0.133325	0.0756635	-0.0244757	0.498159	1.26724	0.975821	1.64569
Gut microbiota abundance (genus Howardella id.2000) || id:ebi-a-GCST90017016	Migraine without aura	Simple mode	3	0.246094	0.17708	0.299092	-0.100982	0.593171	1.27902	0.903949	1.80972
Gut microbiota abundance (genus Howardella id.2000) || id:ebi-a-GCST90017016	Migraine without aura	Weighted mode	3	0.245198	0.1777	0.301645	-0.103095	0.593491	1.27787	0.902042	1.8103
Gut microbiota abundance (class Clostridia id.1859) || id:ebi-a-GCST90016913	Migraine without aura	MR Egger	3	0.152586	1.23414	0.921687	-2.26632	2.57149	1.16484	0.103693	13.0853
Gut microbiota abundance (class Clostridia id.1859) || id:ebi-a-GCST90016913	Migraine without aura	Weighted median	3	0.0637841	0.0784635	0.416267	-0.0900044	0.217573	1.06586	0.913927	1.24306
Gut microbiota abundance (class Clostridia id.1859) || id:ebi-a-GCST90016913	Migraine without aura	Inverse variance weighted	3	0.0564276	0.0607676	0.353107	-0.0626769	0.175532	1.05805	0.939247	1.19188
Gut microbiota abundance (class Clostridia id.1859) || id:ebi-a-GCST90016913	Migraine without aura	Simple mode	3	0.0851223	0.0926844	0.455357	-0.0965391	0.266784	1.08885	0.907974	1.30576
Gut microbiota abundance (class Clostridia id.1859) || id:ebi-a-GCST90016913	Migraine without aura	Weighted mode	3	0.0782777	0.0912337	0.481304	-0.10054	0.257096	1.08142	0.904349	1.29317
Gut microbiota abundance (genus Sellimonas id.14369) || id:ebi-a-GCST90017067	Migraine without aura	MR Egger	3	0.521611	2.48585	0.868327	-4.35066	5.39388	1.68474	0.0128984	220.055
Gut microbiota abundance (genus Sellimonas id.14369) || id:ebi-a-GCST90017067	Migraine without aura	Weighted median	3	0.103913	0.170719	0.542738	-0.230696	0.438522	1.1095	0.793981	1.55041
Gut microbiota abundance (genus Sellimonas id.14369) || id:ebi-a-GCST90017067	Migraine without aura	Inverse variance weighted	3	0.0662125	0.146279	0.650804	-0.220494	0.352919	1.06845	0.802122	1.42322
Gut microbiota abundance (genus Sellimonas id.14369) || id:ebi-a-GCST90017067	Migraine without aura	Simple mode	3	0.142804	0.194155	0.538587	-0.237741	0.523348	1.1535	0.788407	1.68767
Gut microbiota abundance (genus Sellimonas id.14369) || id:ebi-a-GCST90017067	Migraine without aura	Weighted mode	3	0.135812	0.215428	0.592842	-0.286426	0.55805	1.14547	0.750943	1.74726
Gut microbiota abundance (class Gammaproteobacteria id.3303) || id:ebi-a-GCST90016917	Migraine without aura	MR Egger	3	-0.772324	2.63525	0.818506	-5.93741	4.39277	0.461938	0.00263885	80.8637
Gut microbiota abundance (class Gammaproteobacteria id.3303) || id:ebi-a-GCST90016917	Migraine without aura	Weighted median	3	-0.0949936	0.0980917	0.332836	-0.287253	0.0972662	0.909379	0.750322	1.10215
Gut microbiota abundance (class Gammaproteobacteria id.3303) || id:ebi-a-GCST90016917	Migraine without aura	Inverse variance weighted	3	-0.0494993	0.113651	0.663172	-0.272255	0.173257	0.951706	0.76166	1.18917
Gut microbiota abundance (class Gammaproteobacteria id.3303) || id:ebi-a-GCST90016917	Migraine without aura	Simple mode	3	-0.150927	0.122305	0.342527	-0.390646	0.088791	0.85991	0.67662	1.09285
Gut microbiota abundance (class Gammaproteobacteria id.3303) || id:ebi-a-GCST90016917	Migraine without aura	Weighted mode	3	-0.13973	0.114338	0.346161	-0.363832	0.0843719	0.869593	0.695008	1.08803
Gut microbiota abundance (genus Dorea id.1997) || id:ebi-a-GCST90016989	Migraine without aura	MR Egger	3	-0.665797	2.23919	0.816009	-5.05461	3.72302	0.513864	0.00637984	41.3891
Gut microbiota abundance (genus Dorea id.1997) || id:ebi-a-GCST90016989	Migraine without aura	Weighted median	3	-0.0366469	0.0852764	0.667383	-0.203789	0.130495	0.964016	0.815635	1.13939
Gut microbiota abundance (genus Dorea id.1997) || id:ebi-a-GCST90016989	Migraine without aura	Inverse variance weighted	3	0.0222666	0.0974161	0.819201	-0.168669	0.213202	1.02252	0.844789	1.23763
Gut microbiota abundance (genus Dorea id.1997) || id:ebi-a-GCST90016989	Migraine without aura	Simple mode	3	-0.070415	0.101836	0.560758	-0.270014	0.129184	0.932007	0.763369	1.1379
Gut microbiota abundance (genus Dorea id.1997) || id:ebi-a-GCST90016989	Migraine without aura	Weighted mode	3	-0.0656176	0.103227	0.590027	-0.267942	0.136706	0.936489	0.764952	1.14649
Gut microbiota abundance (genus Alistipes id.968) || id:ebi-a-GCST90016962	Migraine without aura	MR Egger	3	-0.292326	1.05562	0.828015	-2.36135	1.77669	0.746525	0.0942931	5.91029
Gut microbiota abundance (genus Alistipes id.968) || id:ebi-a-GCST90016962	Migraine without aura	Weighted median	3	0.0227652	0.0737375	0.757524	-0.12176	0.167291	1.02303	0.885361	1.1821
Gut microbiota abundance (genus Alistipes id.968) || id:ebi-a-GCST90016962	Migraine without aura	Inverse variance weighted	3	0.04915	0.0620809	0.428531	-0.0725286	0.170828	1.05038	0.930039	1.18629
Gut microbiota abundance (genus Alistipes id.968) || id:ebi-a-GCST90016962	Migraine without aura	Simple mode	3	0.0225315	0.0830673	0.811635	-0.14028	0.185343	1.02279	0.869114	1.20363
Gut microbiota abundance (genus Alistipes id.968) || id:ebi-a-GCST90016962	Migraine without aura	Weighted mode	3	0.0225315	0.0852704	0.816336	-0.144599	0.189662	1.02279	0.86537	1.20884
Gut microbiota abundance (class Methanobacteria id.119) || id:ebi-a-GCST90016920	Migraine without aura	MR Egger	3	-2.6029	2.29657	0.460248	-7.10417	1.89837	0.0740586	0.000821673	6.67501
Gut microbiota abundance (class Methanobacteria id.119) || id:ebi-a-GCST90016920	Migraine without aura	Weighted median	3	0.193143	0.161585	0.231968	-0.123563	0.50985	1.21306	0.883766	1.66504
Gut microbiota abundance (class Methanobacteria id.119) || id:ebi-a-GCST90016920	Migraine without aura	Inverse variance weighted	3	0.162658	0.135103	0.228607	-0.102144	0.427459	1.17663	0.9029	1.53336
Gut microbiota abundance (class Methanobacteria id.119) || id:ebi-a-GCST90016920	Migraine without aura	Simple mode	3	0.27677	0.214357	0.325752	-0.14337	0.69691	1.31886	0.866433	2.00754
Gut microbiota abundance (class Methanobacteria id.119) || id:ebi-a-GCST90016920	Migraine without aura	Weighted mode	3	0.269776	0.24304	0.382577	-0.206581	0.746134	1.30967	0.81336	2.10883
Gut microbiota abundance (genus Coprobacter id.949) || id:ebi-a-GCST90016982	Migraine without aura	MR Egger	3	-1.21842	1.69379	0.60301	-4.53824	2.10141	0.295698	0.0106922	8.17768
Gut microbiota abundance (genus Coprobacter id.949) || id:ebi-a-GCST90016982	Migraine without aura	Weighted median	3	-0.00128035	0.122367	0.991652	-0.24112	0.23856	0.99872	0.785747	1.26942
Gut microbiota abundance (genus Coprobacter id.949) || id:ebi-a-GCST90016982	Migraine without aura	Inverse variance weighted	3	0.010881	0.0996366	0.913039	-0.184407	0.206169	1.01094	0.831597	1.22896
Gut microbiota abundance (genus Coprobacter id.949) || id:ebi-a-GCST90016982	Migraine without aura	Simple mode	3	-0.0138446	0.145374	0.932811	-0.298778	0.271088	0.986251	0.741724	1.31139
Gut microbiota abundance (genus Coprobacter id.949) || id:ebi-a-GCST90016982	Migraine without aura	Weighted mode	3	-0.027004	0.134659	0.859605	-0.290936	0.236928	0.973357	0.747563	1.26735
Gut microbiota abundance (genus Prevotella9 id.11183) || id:ebi-a-GCST90017045	Migraine without aura	MR Egger	3	-0.865696	1.38034	0.643396	-3.57116	1.83977	0.420758	0.0281232	6.29507
Gut microbiota abundance (genus Prevotella9 id.11183) || id:ebi-a-GCST90017045	Migraine without aura	Weighted median	3	-0.0472762	0.0985082	0.631283	-0.240352	0.1458	0.953824	0.786351	1.15696
Gut microbiota abundance (genus Prevotella9 id.11183) || id:ebi-a-GCST90017045	Migraine without aura	Inverse variance weighted	3	0.0078967	0.0812299	0.922556	-0.151314	0.167107	1.00793	0.859578	1.18188
Gut microbiota abundance (genus Prevotella9 id.11183) || id:ebi-a-GCST90017045	Migraine without aura	Simple mode	3	-0.0511214	0.118966	0.709272	-0.284295	0.182053	0.950163	0.752544	1.19968
Gut microbiota abundance (genus Prevotella9 id.11183) || id:ebi-a-GCST90017045	Migraine without aura	Weighted mode	3	-0.0521451	0.123193	0.713265	-0.293604	0.189314	0.949191	0.745572	1.20842
Gut microbiota abundance (genus Ruminococcaceae UCG002 id.11360) || id:ebi-a-GCST90017053	Migraine without aura	MR Egger	3	-0.431664	1.07029	0.755944	-2.52943	1.6661	0.649427	0.0797047	5.29148
Gut microbiota abundance (genus Ruminococcaceae UCG002 id.11360) || id:ebi-a-GCST90017053	Migraine without aura	Weighted median	3	0.00540686	0.0729832	0.940944	-0.13764	0.148454	1.00542	0.871412	1.16004
Gut microbiota abundance (genus Ruminococcaceae UCG002 id.11360) || id:ebi-a-GCST90017053	Migraine without aura	Inverse variance weighted	3	0.0191939	0.0629338	0.760377	-0.104156	0.142544	1.01938	0.901084	1.1532
Gut microbiota abundance (genus Ruminococcaceae UCG002 id.11360) || id:ebi-a-GCST90017053	Migraine without aura	Simple mode	3	-0.00293521	0.0880874	0.976445	-0.175587	0.169716	0.997069	0.838965	1.18497
Gut microbiota abundance (genus Ruminococcaceae UCG002 id.11360) || id:ebi-a-GCST90017053	Migraine without aura	Weighted mode	3	-0.00470609	0.08476	0.96077	-0.170836	0.161424	0.995305	0.84296	1.17518
Gut microbiota abundance (class Betaproteobacteria id.2867) || id:ebi-a-GCST90016912	Migraine without aura	MR Egger	3	-0.542557	1.14734	0.718792	-2.79134	1.70622	0.58126	0.0613391	5.50812
Gut microbiota abundance (class Betaproteobacteria id.2867) || id:ebi-a-GCST90016912	Migraine without aura	Weighted median	3	-0.0859857	0.0765229	0.261157	-0.235971	0.0639992	0.917607	0.789804	1.06609
Gut microbiota abundance (class Betaproteobacteria id.2867) || id:ebi-a-GCST90016912	Migraine without aura	Inverse variance weighted	3	-0.0531597	0.0628337	0.397531	-0.176314	0.0699944	0.948229	0.838355	1.0725
Gut microbiota abundance (class Betaproteobacteria id.2867) || id:ebi-a-GCST90016912	Migraine without aura	Simple mode	3	-0.103296	0.0970283	0.398577	-0.293472	0.0868792	0.90186	0.74567	1.09076
Gut microbiota abundance (class Betaproteobacteria id.2867) || id:ebi-a-GCST90016912	Migraine without aura	Weighted mode	3	-0.101157	0.0947578	0.397522	-0.286882	0.0845685	0.903791	0.7506	1.08825
Gut microbiota abundance (genus Slackia id.825) || id:ebi-a-GCST90017069	Migraine without aura	MR Egger	3	0.573892	1.79627	0.803131	-2.9468	4.09458	1.77516	0.0525074	60.0144
Gut microbiota abundance (genus Slackia id.825) || id:ebi-a-GCST90017069	Migraine without aura	Weighted median	3	-0.111038	0.123097	0.367038	-0.352307	0.130232	0.894905	0.703064	1.13909
Gut microbiota abundance (genus Slackia id.825) || id:ebi-a-GCST90017069	Migraine without aura	Inverse variance weighted	3	-0.094123	0.105573	0.372636	-0.301045	0.112799	0.910171	0.740044	1.11941
Gut microbiota abundance (genus Slackia id.825) || id:ebi-a-GCST90017069	Migraine without aura	Simple mode	3	-0.124476	0.144748	0.480438	-0.408182	0.15923	0.882959	0.664858	1.17261
Gut microbiota abundance (genus Slackia id.825) || id:ebi-a-GCST90017069	Migraine without aura	Weighted mode	3	-0.124476	0.146294	0.484464	-0.411212	0.16226	0.882959	0.662846	1.17617
Gut microbiota abundance (genus Adlercreutzia id.812) || id:ebi-a-GCST90016960	Migraine without aura	MR Egger	3	-2.09849	1.75276	0.443003	-5.5339	1.33692	0.122642	0.00395057	3.80731
Gut microbiota abundance (genus Adlercreutzia id.812) || id:ebi-a-GCST90016960	Migraine without aura	Weighted median	3	-0.178195	0.123273	0.14831	-0.41981	0.0634205	0.83678	0.657172	1.06547
Gut microbiota abundance (genus Adlercreutzia id.812) || id:ebi-a-GCST90016960	Migraine without aura	Inverse variance weighted	3	-0.127658	0.109779	0.244885	-0.342825	0.0875089	0.880154	0.709762	1.09145
Gut microbiota abundance (genus Adlercreutzia id.812) || id:ebi-a-GCST90016960	Migraine without aura	Simple mode	3	-0.221258	0.146792	0.270735	-0.508969	0.0664538	0.80151	0.601115	1.06871
Gut microbiota abundance (genus Adlercreutzia id.812) || id:ebi-a-GCST90016960	Migraine without aura	Weighted mode	3	-0.225244	0.16582	0.307278	-0.550251	0.0997638	0.798322	0.576805	1.10491
Gut microbiota abundance (genus Coprococcus3 id.11303) || id:ebi-a-GCST90016985	Migraine without aura	MR Egger	3	-0.0940339	1.11181	0.946284	-2.27319	2.08512	0.910252	0.102983	8.04556
Gut microbiota abundance (genus Coprococcus3 id.11303) || id:ebi-a-GCST90016985	Migraine without aura	Weighted median	3	-0.0619463	0.0794501	0.435575	-0.217669	0.093776	0.939933	0.804392	1.09831
Gut microbiota abundance (genus Coprococcus3 id.11303) || id:ebi-a-GCST90016985	Migraine without aura	Inverse variance weighted	3	-0.0586825	0.0653794	0.369416	-0.186826	0.0694612	0.943006	0.829588	1.07193
Gut microbiota abundance (genus Coprococcus3 id.11303) || id:ebi-a-GCST90016985	Migraine without aura	Simple mode	3	-0.0699139	0.094167	0.535174	-0.254481	0.114653	0.932474	0.775319	1.12148
Gut microbiota abundance (genus Coprococcus3 id.11303) || id:ebi-a-GCST90016985	Migraine without aura	Weighted mode	3	-0.0675413	0.0856154	0.512839	-0.235347	0.100265	0.934689	0.790296	1.10546
Gut microbiota abundance (phylum Actinobacteria id.400) || id:ebi-a-GCST90017110	Migraine without aura	MR Egger	3	-1.13794	1.36383	0.557326	-3.81105	1.53517	0.320478	0.0221249	4.64211
Gut microbiota abundance (phylum Actinobacteria id.400) || id:ebi-a-GCST90017110	Migraine without aura	Weighted median	3	0.0355319	0.0778033	0.647895	-0.116963	0.188026	1.03617	0.889618	1.20687
Gut microbiota abundance (phylum Actinobacteria id.400) || id:ebi-a-GCST90017110	Migraine without aura	Inverse variance weighted	3	0.0857691	0.0762518	0.260668	-0.0636844	0.235223	1.08955	0.938301	1.26519
Gut microbiota abundance (phylum Actinobacteria id.400) || id:ebi-a-GCST90017110	Migraine without aura	Simple mode	3	0.0178035	0.10235	0.87792	-0.182802	0.21841	1.01796	0.832933	1.2441
Gut microbiota abundance (phylum Actinobacteria id.400) || id:ebi-a-GCST90017110	Migraine without aura	Weighted mode	3	0.0143197	0.100905	0.900154	-0.183454	0.212093	1.01442	0.83239	1.23626
Gut microbiota abundance (genus Eubacterium brachy group id.11296) || id:ebi-a-GCST90016996	Migraine without aura	MR Egger	3	1.90715	2.20957	0.546683	-2.42361	6.23792	6.73389	0.088601	511.793
Gut microbiota abundance (genus Eubacterium brachy group id.11296) || id:ebi-a-GCST90016996	Migraine without aura	Weighted median	3	-0.094538	0.156568	0.545967	-0.401411	0.212335	0.909793	0.669375	1.23656
Gut microbiota abundance (genus Eubacterium brachy group id.11296) || id:ebi-a-GCST90016996	Migraine without aura	Inverse variance weighted	3	-0.0701535	0.129779	0.58881	-0.324521	0.184214	0.932251	0.722874	1.20227
Gut microbiota abundance (genus Eubacterium brachy group id.11296) || id:ebi-a-GCST90016996	Migraine without aura	Simple mode	3	-0.149128	0.181898	0.498466	-0.505649	0.207393	0.861459	0.603114	1.23047
Gut microbiota abundance (genus Eubacterium brachy group id.11296) || id:ebi-a-GCST90016996	Migraine without aura	Weighted mode	3	-0.143915	0.186023	0.520071	-0.508519	0.220689	0.865962	0.601386	1.24694
NA	NA	NA	NA	NA	NA	NA	NA	NA	NA	NA	NA
Gut microbiota abundance (genus Phascolarctobacterium id.2168) || id:ebi-a-GCST90017043	Migraine without aura	MR Egger	3	-0.812922	1.32704	0.650101	-3.41393	1.78808	0.44356	0.0329117	5.97798
Gut microbiota abundance (genus Phascolarctobacterium id.2168) || id:ebi-a-GCST90017043	Migraine without aura	Weighted median	3	0.0780036	0.090924	0.390948	-0.100207	0.256215	1.08113	0.90465	1.29203
Gut microbiota abundance (genus Phascolarctobacterium id.2168) || id:ebi-a-GCST90017043	Migraine without aura	Inverse variance weighted	3	0.0795505	0.0780264	0.30795	-0.0733812	0.232482	1.0828	0.929247	1.26173
Gut microbiota abundance (genus Phascolarctobacterium id.2168) || id:ebi-a-GCST90017043	Migraine without aura	Simple mode	3	0.092137	0.122796	0.531319	-0.148543	0.332817	1.09652	0.861963	1.39489
Gut microbiota abundance (genus Phascolarctobacterium id.2168) || id:ebi-a-GCST90017043	Migraine without aura	Weighted mode	3	0.0676532	0.110629	0.603099	-0.149179	0.284485	1.06999	0.861415	1.32908
Gut microbiota abundance (genus Bilophila id.3170) || id:ebi-a-GCST90016971	Migraine without aura	MR Egger	3	-2.12318	2.26078	0.519974	-6.55431	2.30794	0.11965	0.00142397	10.0537
Gut microbiota abundance (genus Bilophila id.3170) || id:ebi-a-GCST90016971	Migraine without aura	Weighted median	3	-0.0301413	0.100119	0.763374	-0.226375	0.166093	0.970308	0.797419	1.18068
Gut microbiota abundance (genus Bilophila id.3170) || id:ebi-a-GCST90016971	Migraine without aura	Inverse variance weighted	3	0.0490104	0.130497	0.707238	-0.206763	0.304784	1.05023	0.813212	1.35633
Gut microbiota abundance (genus Bilophila id.3170) || id:ebi-a-GCST90016971	Migraine without aura	Simple mode	3	-0.0657881	0.127868	0.658116	-0.31641	0.184833	0.936329	0.728761	1.20302
Gut microbiota abundance (genus Bilophila id.3170) || id:ebi-a-GCST90016971	Migraine without aura	Weighted mode	3	-0.0701449	0.112168	0.595581	-0.289994	0.149704	0.932259	0.748268	1.16149
Gut microbiota abundance (family Streptococcaceae id.1850) || id:ebi-a-GCST90016952	Migraine without aura	MR Egger	3	1.25795	1.08534	0.45319	-0.869314	3.38521	3.5182	0.419239	29.5243
Gut microbiota abundance (family Streptococcaceae id.1850) || id:ebi-a-GCST90016952	Migraine without aura	Weighted median	3	0.0511908	0.0833544	0.539127	-0.112184	0.214565	1.05252	0.89388	1.23932
Gut microbiota abundance (family Streptococcaceae id.1850) || id:ebi-a-GCST90016952	Migraine without aura	Inverse variance weighted	3	0.0535569	0.0638209	0.401371	-0.0715321	0.178646	1.05502	0.930966	1.1956
Gut microbiota abundance (family Streptococcaceae id.1850) || id:ebi-a-GCST90016952	Migraine without aura	Simple mode	3	0.035458	0.0995867	0.755852	-0.159732	0.230648	1.03609	0.852372	1.25942
Gut microbiota abundance (family Streptococcaceae id.1850) || id:ebi-a-GCST90016952	Migraine without aura	Weighted mode	3	0.051966	0.100204	0.655713	-0.144434	0.248366	1.05334	0.865512	1.28193
Gut microbiota abundance (order Victivallales id.2254) || id:ebi-a-GCST90017109	Migraine without aura	MR Egger	3	-2.04131	2.0299	0.498215	-6.01991	1.93728	0.129858	0.0024299	6.93987
Gut microbiota abundance (order Victivallales id.2254) || id:ebi-a-GCST90017109	Migraine without aura	Weighted median	3	0.0348042	0.137558	0.800257	-0.23481	0.304419	1.03542	0.790721	1.35584
Gut microbiota abundance (order Victivallales id.2254) || id:ebi-a-GCST90017109	Migraine without aura	Inverse variance weighted	3	0.000672486	0.119478	0.995509	-0.233505	0.23485	1.00067	0.791754	1.26472
Gut microbiota abundance (order Victivallales id.2254) || id:ebi-a-GCST90017109	Migraine without aura	Simple mode	3	0.0924639	0.179941	0.658492	-0.26022	0.445147	1.09687	0.770882	1.56072
Gut microbiota abundance (order Victivallales id.2254) || id:ebi-a-GCST90017109	Migraine without aura	Weighted mode	3	0.0908805	0.172361	0.650656	-0.246947	0.428708	1.09514	0.781182	1.53527
Gut microbiota abundance (genus Ruminococcus torques group id.14377) || id:ebi-a-GCST90017066	Migraine without aura	MR Egger	3	-0.322341	1.15272	0.826413	-2.58168	1.93699	0.724451	0.0756471	6.93786
Gut microbiota abundance (genus Ruminococcus torques group id.14377) || id:ebi-a-GCST90017066	Migraine without aura	Weighted median	3	-0.160687	0.0753648	0.0329971	-0.308402	-0.0129717	0.851559	0.73462	0.987112
Gut microbiota abundance (genus Ruminococcus torques group id.14377) || id:ebi-a-GCST90017066	Migraine without aura	Inverse variance weighted	3	-0.151414	0.0616816	0.0140977	-0.27231	-0.0305179	0.859492	0.761618	0.969943
Gut microbiota abundance (genus Ruminococcus torques group id.14377) || id:ebi-a-GCST90017066	Migraine without aura	Simple mode	3	-0.184326	0.0952006	0.192472	-0.370919	0.00226715	0.831665	0.6901	1.00227
Gut microbiota abundance (genus Ruminococcus torques group id.14377) || id:ebi-a-GCST90017066	Migraine without aura	Weighted mode	3	-0.177907	0.0933789	0.197036	-0.36093	0.00511554	0.83702	0.697028	1.00513
Gut microbiota abundance (genus Escherichia Shigella id.3504) || id:ebi-a-GCST90016995	Migraine without aura	MR Egger	3	0.412182	1.5631	0.835863	-2.65149	3.47586	1.51011	0.0705458	32.3255
Gut microbiota abundance (genus Escherichia Shigella id.3504) || id:ebi-a-GCST90016995	Migraine without aura	Weighted median	3	0.00149517	0.0931064	0.987188	-0.180993	0.183984	1.0015	0.834441	1.202
Gut microbiota abundance (genus Escherichia Shigella id.3504) || id:ebi-a-GCST90016995	Migraine without aura	Inverse variance weighted	3	-0.036267	0.07511	0.629201	-0.183483	0.110949	0.964383	0.832366	1.11734
Gut microbiota abundance (genus Escherichia Shigella id.3504) || id:ebi-a-GCST90016995	Migraine without aura	Simple mode	3	0.0272501	0.117171	0.83773	-0.202405	0.256905	1.02762	0.816764	1.29292
Gut microbiota abundance (genus Escherichia Shigella id.3504) || id:ebi-a-GCST90016995	Migraine without aura	Weighted mode	3	0.0249116	0.1091	0.840605	-0.188924	0.238747	1.02522	0.82785	1.26966
Gut microbiota abundance (genus Lachnospiraceae FCS020 group id.11314) || id:ebi-a-GCST90017021	Migraine without aura	MR Egger	3	-0.646084	1.19164	0.683714	-2.98169	1.68952	0.524094	0.050707	5.41689
Gut microbiota abundance (genus Lachnospiraceae FCS020 group id.11314) || id:ebi-a-GCST90017021	Migraine without aura	Weighted median	3	-0.0388078	0.0834107	0.641745	-0.202293	0.124677	0.961936	0.816856	1.13278
Gut microbiota abundance (genus Lachnospiraceae FCS020 group id.11314) || id:ebi-a-GCST90017021	Migraine without aura	Inverse variance weighted	3	-0.0465883	0.0700472	0.505987	-0.183881	0.0907042	0.95448	0.832035	1.09495
Gut microbiota abundance (genus Lachnospiraceae FCS020 group id.11314) || id:ebi-a-GCST90017021	Migraine without aura	Simple mode	3	-0.0242579	0.0959306	0.823986	-0.212282	0.163766	0.976034	0.808737	1.17794
Gut microbiota abundance (genus Lachnospiraceae FCS020 group id.11314) || id:ebi-a-GCST90017021	Migraine without aura	Weighted mode	3	-0.0258792	0.106909	0.831287	-0.235422	0.183663	0.974453	0.790238	1.20161
Gut microbiota abundance (genus Lachnospiraceae UCG004 id.11324) || id:ebi-a-GCST90017026	Migraine without aura	MR Egger	3	-0.555527	1.16272	0.716249	-2.83446	1.72341	0.57377	0.0587502	5.60359
Gut microbiota abundance (genus Lachnospiraceae UCG004 id.11324) || id:ebi-a-GCST90017026	Migraine without aura	Weighted median	3	-0.0590075	0.0847933	0.486493	-0.225202	0.107187	0.9427	0.798355	1.11314
Gut microbiota abundance (genus Lachnospiraceae UCG004 id.11324) || id:ebi-a-GCST90017026	Migraine without aura	Inverse variance weighted	3	-0.0203648	0.0684092	0.765939	-0.154447	0.113717	0.979841	0.856889	1.12044
Gut microbiota abundance (genus Lachnospiraceae UCG004 id.11324) || id:ebi-a-GCST90017026	Migraine without aura	Simple mode	3	-0.0616143	0.0971059	0.590649	-0.251942	0.128713	0.940245	0.77729	1.13736
Gut microbiota abundance (genus Lachnospiraceae UCG004 id.11324) || id:ebi-a-GCST90017026	Migraine without aura	Weighted mode	3	-0.0613047	0.0904569	0.567839	-0.2386	0.115991	0.940537	0.78773	1.12299
Gut microbiota abundance (genus Rikenellaceae RC9 gut group id.11191) || id:ebi-a-GCST90017046	Migraine without aura	MR Egger	3	-1.03228	2.42002	0.743321	-5.77552	3.71096	0.356193	0.00310258	40.893
Gut microbiota abundance (genus Rikenellaceae RC9 gut group id.11191) || id:ebi-a-GCST90017046	Migraine without aura	Weighted median	3	-0.198041	0.179768	0.270613	-0.550387	0.154304	0.820336	0.576727	1.16685
Gut microbiota abundance (genus Rikenellaceae RC9 gut group id.11191) || id:ebi-a-GCST90017046	Migraine without aura	Inverse variance weighted	3	-0.136841	0.142297	0.336221	-0.415742	0.142061	0.872109	0.65985	1.15265
Gut microbiota abundance (genus Rikenellaceae RC9 gut group id.11191) || id:ebi-a-GCST90017046	Migraine without aura	Simple mode	3	-0.227332	0.21365	0.398778	-0.646085	0.191421	0.796656	0.524094	1.21097
Gut microbiota abundance (genus Rikenellaceae RC9 gut group id.11191) || id:ebi-a-GCST90017046	Migraine without aura	Weighted mode	3	-0.224806	0.204462	0.386214	-0.625551	0.17594	0.798671	0.534966	1.19237
Gut microbiota abundance (genus Lachnospiraceae UCG010 id.11330) || id:ebi-a-GCST90017028	Migraine without aura	MR Egger	3	0.690765	1.21487	0.670864	-1.69037	3.0719	1.99524	0.18445	21.583
Gut microbiota abundance (genus Lachnospiraceae UCG010 id.11330) || id:ebi-a-GCST90017028	Migraine without aura	Weighted median	3	0.0858079	0.0847087	0.311071	-0.0802211	0.251837	1.0896	0.922912	1.28639
Gut microbiota abundance (genus Lachnospiraceae UCG010 id.11330) || id:ebi-a-GCST90017028	Migraine without aura	Inverse variance weighted	3	0.0343734	0.0714952	0.630674	-0.105757	0.174504	1.03497	0.899643	1.19066
Gut microbiota abundance (genus Lachnospiraceae UCG010 id.11330) || id:ebi-a-GCST90017028	Migraine without aura	Simple mode	3	0.0867363	0.102126	0.485157	-0.113431	0.286903	1.09061	0.892766	1.3323
Gut microbiota abundance (genus Lachnospiraceae UCG010 id.11330) || id:ebi-a-GCST90017028	Migraine without aura	Weighted mode	3	0.0867363	0.0996415	0.475816	-0.108561	0.282034	1.09061	0.897124	1.32582
Gut microbiota abundance (genus Oscillibacter id.2063) || id:ebi-a-GCST90017036	Migraine without aura	MR Egger	3	-3.47941	1.47909	0.255891	-6.37842	-0.580397	0.0308257	0.00169781	0.559676
Gut microbiota abundance (genus Oscillibacter id.2063) || id:ebi-a-GCST90017036	Migraine without aura	Weighted median	3	0.118094	0.12778	0.355381	-0.132354	0.368543	1.12535	0.876031	1.44563
Gut microbiota abundance (genus Oscillibacter id.2063) || id:ebi-a-GCST90017036	Migraine without aura	Inverse variance weighted	3	0.0720874	0.15431	0.640385	-0.23036	0.374534	1.07475	0.794248	1.45431
Gut microbiota abundance (genus Oscillibacter id.2063) || id:ebi-a-GCST90017036	Migraine without aura	Simple mode	3	0.227661	0.186494	0.34657	-0.137866	0.593189	1.25566	0.871215	1.80975
Gut microbiota abundance (genus Oscillibacter id.2063) || id:ebi-a-GCST90017036	Migraine without aura	Weighted mode	3	0.219087	0.187716	0.363489	-0.148836	0.587011	1.24494	0.86171	1.79861
Gut microbiota abundance (order Bacteroidales id.913) || id:ebi-a-GCST90017092	Migraine without aura	MR Egger	3	0.218751	1.03364	0.86723	-1.80717	2.24468	1.24452	0.164117	9.43736
Gut microbiota abundance (order Bacteroidales id.913) || id:ebi-a-GCST90017092	Migraine without aura	Weighted median	3	-0.000115349	0.072081	0.998723	-0.141394	0.141163	0.999885	0.868147	1.15161
Gut microbiota abundance (order Bacteroidales id.913) || id:ebi-a-GCST90017092	Migraine without aura	Inverse variance weighted	3	-0.015204	0.0607858	0.802491	-0.134344	0.103936	0.984911	0.874289	1.10953
Gut microbiota abundance (order Bacteroidales id.913) || id:ebi-a-GCST90017092	Migraine without aura	Simple mode	3	0.000846598	0.0822624	0.992723	-0.160388	0.162081	1.00085	0.851813	1.17596
Gut microbiota abundance (order Bacteroidales id.913) || id:ebi-a-GCST90017092	Migraine without aura	Weighted mode	3	0.00097969	0.0787658	0.991205	-0.153401	0.155361	1.00098	0.857786	1.16808
NA	NA	NA	NA	NA	NA	NA	NA	NA	NA	NA	NA
Gut microbiota abundance (class Coriobacteriia id.809) || id:ebi-a-GCST90016914	Migraine without aura	MR Egger	3	-1.44466	1.05209	0.400716	-3.50675	0.617439	0.235827	0.0299941	1.85417
Gut microbiota abundance (class Coriobacteriia id.809) || id:ebi-a-GCST90016914	Migraine without aura	Weighted median	3	0.102843	0.0755621	0.1735	-0.0452585	0.250945	1.10832	0.95575	1.28524
Gut microbiota abundance (class Coriobacteriia id.809) || id:ebi-a-GCST90016914	Migraine without aura	Inverse variance weighted	3	0.0582482	0.0626187	0.352265	-0.0644845	0.180981	1.05998	0.937551	1.19839
Gut microbiota abundance (class Coriobacteriia id.809) || id:ebi-a-GCST90016914	Migraine without aura	Simple mode	3	0.126691	0.0994859	0.330842	-0.0683014	0.321683	1.13507	0.933979	1.37945
Gut microbiota abundance (class Coriobacteriia id.809) || id:ebi-a-GCST90016914	Migraine without aura	Weighted mode	3	0.126691	0.0984602	0.32702	-0.066291	0.319673	1.13507	0.935858	1.37668
Gut microbiota abundance (phylum Euryarchaeota id.55) || id:ebi-a-GCST90017113	Migraine without aura	MR Egger	3	-2.55523	2.24764	0.459284	-6.96061	1.85014	0.0776742	0.000948523	6.36072
Gut microbiota abundance (phylum Euryarchaeota id.55) || id:ebi-a-GCST90017113	Migraine without aura	Weighted median	3	0.19166	0.160291	0.231813	-0.12251	0.50583	1.21126	0.884697	1.65836
Gut microbiota abundance (phylum Euryarchaeota id.55) || id:ebi-a-GCST90017113	Migraine without aura	Inverse variance weighted	3	0.125041	0.13219	0.34419	-0.134051	0.384132	1.13319	0.874545	1.46834
Gut microbiota abundance (phylum Euryarchaeota id.55) || id:ebi-a-GCST90017113	Migraine without aura	Simple mode	3	0.24702	0.198419	0.339242	-0.141881	0.63592	1.2802	0.867725	1.88876
Gut microbiota abundance (phylum Euryarchaeota id.55) || id:ebi-a-GCST90017113	Migraine without aura	Weighted mode	3	0.24702	0.204146	0.34988	-0.153106	0.647145	1.2802	0.858039	1.91008
Gut microbiota abundance (genus Lachnospiraceae UCG008 id.11328) || id:ebi-a-GCST90017027	Migraine without aura	MR Egger	3	0.673486	2.1712	0.808518	-3.58207	4.92904	1.96106	0.0278182	138.246
Gut microbiota abundance (genus Lachnospiraceae UCG008 id.11328) || id:ebi-a-GCST90017027	Migraine without aura	Weighted median	3	0.0752499	0.126225	0.551071	-0.172151	0.322651	1.07815	0.841852	1.38078
Gut microbiota abundance (genus Lachnospiraceae UCG008 id.11328) || id:ebi-a-GCST90017027	Migraine without aura	Inverse variance weighted	3	0.0314534	0.0981243	0.748555	-0.16087	0.223777	1.03195	0.851402	1.25079
Gut microbiota abundance (genus Lachnospiraceae UCG008 id.11328) || id:ebi-a-GCST90017027	Migraine without aura	Simple mode	3	0.117992	0.162067	0.542286	-0.199658	0.435643	1.12524	0.81901	1.54596
Gut microbiota abundance (genus Lachnospiraceae UCG008 id.11328) || id:ebi-a-GCST90017027	Migraine without aura	Weighted mode	3	0.112656	0.151498	0.5346	-0.18428	0.409592	1.11925	0.831703	1.5062
Gut microbiota abundance (class Melainabacteria id.1589) || id:ebi-a-GCST90016919	Migraine without aura	MR Egger	3	-4.08697	3.80062	0.476899	-11.5362	3.36225	0.0167901	9.77009e-06	28.854
Gut microbiota abundance (class Melainabacteria id.1589) || id:ebi-a-GCST90016919	Migraine without aura	Weighted median	3	-0.103009	0.152798	0.500214	-0.402493	0.196475	0.902119	0.668651	1.2171
Gut microbiota abundance (class Melainabacteria id.1589) || id:ebi-a-GCST90016919	Migraine without aura	Inverse variance weighted	3	0.0308426	0.233032	0.894705	-0.4259	0.487585	1.03132	0.653182	1.62838
Gut microbiota abundance (class Melainabacteria id.1589) || id:ebi-a-GCST90016919	Migraine without aura	Simple mode	3	-0.173927	0.178754	0.433185	-0.524285	0.176431	0.840358	0.591979	1.19295
Gut microbiota abundance (class Melainabacteria id.1589) || id:ebi-a-GCST90016919	Migraine without aura	Weighted mode	3	-0.182061	0.172019	0.400829	-0.519219	0.155097	0.833551	0.594985	1.16777
Gut microbiota abundance (genus Collinsella id.815) || id:ebi-a-GCST90016981	Migraine without aura	MR Egger	3	-1.66895	1.50777	0.467725	-4.62418	1.28627	0.188444	0.00981172	3.61926
Gut microbiota abundance (genus Collinsella id.815) || id:ebi-a-GCST90016981	Migraine without aura	Weighted median	3	0.0546552	0.0939299	0.560653	-0.129447	0.238758	1.05618	0.878581	1.26967
Gut microbiota abundance (genus Collinsella id.815) || id:ebi-a-GCST90016981	Migraine without aura	Inverse variance weighted	3	0.0993316	0.0967077	0.304358	-0.0902154	0.288879	1.10443	0.913734	1.33493
Gut microbiota abundance (genus Collinsella id.815) || id:ebi-a-GCST90016981	Migraine without aura	Simple mode	3	0.0351391	0.120827	0.798573	-0.201682	0.27196	1.03576	0.817355	1.31253
Gut microbiota abundance (genus Collinsella id.815) || id:ebi-a-GCST90016981	Migraine without aura	Weighted mode	3	0.0209543	0.120764	0.878221	-0.215744	0.257653	1.02118	0.805942	1.29389
Gut microbiota abundance (phylum Firmicutes id.1672) || id:ebi-a-GCST90017114	Migraine without aura	MR Egger	3	0.527344	1.29151	0.753211	-2.00401	3.0587	1.69443	0.134793	21.2999
Gut microbiota abundance (phylum Firmicutes id.1672) || id:ebi-a-GCST90017114	Migraine without aura	Weighted median	3	0.0788449	0.0740488	0.286981	-0.0662909	0.223981	1.08204	0.935859	1.25105
Gut microbiota abundance (phylum Firmicutes id.1672) || id:ebi-a-GCST90017114	Migraine without aura	Inverse variance weighted	3	0.0402275	0.060772	0.508009	-0.0788857	0.159341	1.04105	0.924146	1.17274
Gut microbiota abundance (phylum Firmicutes id.1672) || id:ebi-a-GCST90017114	Migraine without aura	Simple mode	3	0.0955367	0.0915914	0.406424	-0.0839823	0.275056	1.10025	0.919447	1.3166
Gut microbiota abundance (phylum Firmicutes id.1672) || id:ebi-a-GCST90017114	Migraine without aura	Weighted mode	3	0.0931908	0.0873213	0.397634	-0.0779588	0.26434	1.09767	0.925003	1.30257
Gut microbiota abundance (genus Enterorhabdus id.820) || id:ebi-a-GCST90016992	Migraine without aura	MR Egger	3	-3.1294	1.61192	0.302806	-6.28876	0.0299631	0.0437442	0.00185707	1.03042
Gut microbiota abundance (genus Enterorhabdus id.820) || id:ebi-a-GCST90016992	Migraine without aura	Weighted median	3	0.139178	0.130116	0.28478	-0.11585	0.394206	1.14933	0.890609	1.48321
Gut microbiota abundance (genus Enterorhabdus id.820) || id:ebi-a-GCST90016992	Migraine without aura	Inverse variance weighted	3	0.0863328	0.136715	0.527728	-0.181629	0.354295	1.09017	0.83391	1.42518
Gut microbiota abundance (genus Enterorhabdus id.820) || id:ebi-a-GCST90016992	Migraine without aura	Simple mode	3	0.230653	0.180623	0.32982	-0.123368	0.584675	1.25942	0.883938	1.79441
Gut microbiota abundance (genus Enterorhabdus id.820) || id:ebi-a-GCST90016992	Migraine without aura	Weighted mode	3	0.228425	0.18237	0.33698	-0.12902	0.585869	1.25662	0.878957	1.79655
Gut microbiota abundance (genus Turicibacter id.2162) || id:ebi-a-GCST90017074	Migraine without aura	MR Egger	3	-1.37688	1.75226	0.576009	-4.81131	2.05756	0.252366	0.00813718	7.82685
Gut microbiota abundance (genus Turicibacter id.2162) || id:ebi-a-GCST90017074	Migraine without aura	Weighted median	3	-0.0752834	0.108527	0.48788	-0.287996	0.137429	0.927481	0.749765	1.14732
Gut microbiota abundance (genus Turicibacter id.2162) || id:ebi-a-GCST90017074	Migraine without aura	Inverse variance weighted	3	-0.00709704	0.0924781	0.938828	-0.188354	0.17416	0.992928	0.828321	1.19025
Gut microbiota abundance (genus Turicibacter id.2162) || id:ebi-a-GCST90017074	Migraine without aura	Simple mode	3	-0.0920171	0.132538	0.559316	-0.351791	0.167756	0.91209	0.703427	1.18265
Gut microbiota abundance (genus Turicibacter id.2162) || id:ebi-a-GCST90017074	Migraine without aura	Weighted mode	3	-0.0942705	0.131961	0.549116	-0.352913	0.164372	0.910037	0.702638	1.17865
Gut microbiota abundance (genus Clostridium innocuum group id.14397) || id:ebi-a-GCST90016979	Migraine without aura	MR Egger	3	-0.804605	2.16118	0.773108	-5.04051	3.4313	0.447264	0.00647042	30.9169
Gut microbiota abundance (genus Clostridium innocuum group id.14397) || id:ebi-a-GCST90016979	Migraine without aura	Weighted median	3	-0.187697	0.152345	0.217928	-0.486293	0.110898	0.828866	0.614902	1.11728
Gut microbiota abundance (genus Clostridium innocuum group id.14397) || id:ebi-a-GCST90016979	Migraine without aura	Inverse variance weighted	3	-0.149821	0.127177	0.238778	-0.399088	0.0994465	0.860862	0.670932	1.10456
Gut microbiota abundance (genus Clostridium innocuum group id.14397) || id:ebi-a-GCST90016979	Migraine without aura	Simple mode	3	-0.193321	0.173652	0.381459	-0.533679	0.147037	0.824218	0.586444	1.1584
Gut microbiota abundance (genus Clostridium innocuum group id.14397) || id:ebi-a-GCST90016979	Migraine without aura	Weighted mode	3	-0.194741	0.165114	0.35952	-0.518364	0.128882	0.823048	0.595494	1.13756
Gut microbiota abundance (genus Eubacterium rectale group id.14374) || id:ebi-a-GCST90017003	Migraine without aura	MR Egger	3	0.777938	1.06264	0.597698	-1.30483	2.86071	2.17698	0.271218	17.4739
Gut microbiota abundance (genus Eubacterium rectale group id.14374) || id:ebi-a-GCST90017003	Migraine without aura	Weighted median	3	0.0570525	0.0767235	0.457111	-0.0933255	0.207431	1.05871	0.910897	1.23051
Gut microbiota abundance (genus Eubacterium rectale group id.14374) || id:ebi-a-GCST90017003	Migraine without aura	Inverse variance weighted	3	0.0718015	0.0624869	0.25053	-0.0506729	0.194276	1.07444	0.95059	1.21443
Gut microbiota abundance (genus Eubacterium rectale group id.14374) || id:ebi-a-GCST90017003	Migraine without aura	Simple mode	3	0.0401623	0.0912414	0.702811	-0.138671	0.218995	1.04098	0.870514	1.24483
Gut microbiota abundance (genus Eubacterium rectale group id.14374) || id:ebi-a-GCST90017003	Migraine without aura	Weighted mode	3	0.0401623	0.0877463	0.692077	-0.131821	0.212145	1.04098	0.876498	1.23633
Gut microbiota abundance (class Bacilli id.1673) || id:ebi-a-GCST90016910	Migraine without aura	MR Egger	3	1.1407	1.06163	0.477153	-0.940096	3.2215	3.12897	0.39059	25.0657
Gut microbiota abundance (class Bacilli id.1673) || id:ebi-a-GCST90016910	Migraine without aura	Weighted median	3	-0.010134	0.078576	0.897381	-0.164143	0.143875	0.989917	0.848621	1.15474
Gut microbiota abundance (class Bacilli id.1673) || id:ebi-a-GCST90016910	Migraine without aura	Inverse variance weighted	3	0.0287388	0.0624289	0.645269	-0.0936219	0.151099	1.02916	0.910627	1.16311
Gut microbiota abundance (class Bacilli id.1673) || id:ebi-a-GCST90016910	Migraine without aura	Simple mode	3	-0.0220296	0.0892695	0.8281	-0.196998	0.152939	0.978211	0.821192	1.16525
Gut microbiota abundance (class Bacilli id.1673) || id:ebi-a-GCST90016910	Migraine without aura	Weighted mode	3	-0.0220296	0.0911943	0.831625	-0.20077	0.156711	0.978211	0.8181	1.16966
Gut microbiota abundance (family Verrucomicrobiaceae id.4036) || id:ebi-a-GCST90016957	Migraine without aura	MR Egger	3	-2.34203	1.28498	0.319465	-4.86058	0.176528	0.0961325	0.00774596	1.19307
Gut microbiota abundance (family Verrucomicrobiaceae id.4036) || id:ebi-a-GCST90016957	Migraine without aura	Weighted median	3	0.103414	0.101518	0.30836	-0.0955623	0.30239	1.10895	0.908862	1.35309
Gut microbiota abundance (family Verrucomicrobiaceae id.4036) || id:ebi-a-GCST90016957	Migraine without aura	Inverse variance weighted	3	0.0242875	0.0986062	0.805444	-0.168981	0.217556	1.02458	0.844525	1.24303
Gut microbiota abundance (family Verrucomicrobiaceae id.4036) || id:ebi-a-GCST90016957	Migraine without aura	Simple mode	3	0.132382	0.132168	0.422025	-0.126666	0.391431	1.14154	0.881028	1.4791
Gut microbiota abundance (family Verrucomicrobiaceae id.4036) || id:ebi-a-GCST90016957	Migraine without aura	Weighted mode	3	0.132382	0.146401	0.461307	-0.154564	0.419328	1.14154	0.856789	1.52094
Gut microbiota abundance (genus Fusicatenibacter id.11305) || id:ebi-a-GCST90017011	Migraine without aura	MR Egger	3	-0.238595	1.06147	0.859241	-2.31907	1.84188	0.787734	0.0983651	6.30838
Gut microbiota abundance (genus Fusicatenibacter id.11305) || id:ebi-a-GCST90017011	Migraine without aura	Weighted median	3	-0.0133018	0.0725796	0.854584	-0.155558	0.128954	0.986786	0.855938	1.13764
Gut microbiota abundance (genus Fusicatenibacter id.11305) || id:ebi-a-GCST90017011	Migraine without aura	Inverse variance weighted	3	0.00683044	0.0624137	0.912855	-0.1155	0.129161	1.00685	0.89092	1.13787
Gut microbiota abundance (genus Fusicatenibacter id.11305) || id:ebi-a-GCST90017011	Migraine without aura	Simple mode	3	-0.0265868	0.0893325	0.794064	-0.201678	0.148505	0.973764	0.817358	1.1601
Gut microbiota abundance (genus Fusicatenibacter id.11305) || id:ebi-a-GCST90017011	Migraine without aura	Weighted mode	3	-0.0254221	0.089114	0.802262	-0.200085	0.149241	0.974898	0.818661	1.16095
Gut microbiota abundance (family Bacteroidales S24 7group id.11173) || id:ebi-a-GCST90016928	Migraine without aura	MR Egger	3	-0.951592	1.56874	0.65288	-4.02633	2.12315	0.386126	0.0178397	8.3574
Gut microbiota abundance (family Bacteroidales S24 7group id.11173) || id:ebi-a-GCST90016928	Migraine without aura	Weighted median	3	-0.0593354	0.115022	0.60595	-0.284778	0.166107	0.942391	0.752181	1.1807
Gut microbiota abundance (family Bacteroidales S24 7group id.11173) || id:ebi-a-GCST90016928	Migraine without aura	Inverse variance weighted	3	-0.044326	0.0922376	0.630827	-0.225112	0.13646	0.956642	0.798427	1.14621
Gut microbiota abundance (family Bacteroidales S24 7group id.11173) || id:ebi-a-GCST90016928	Migraine without aura	Simple mode	3	-0.0726864	0.12647	0.623505	-0.320567	0.175194	0.929892	0.725738	1.19148
Gut microbiota abundance (family Bacteroidales S24 7group id.11173) || id:ebi-a-GCST90016928	Migraine without aura	Weighted mode	3	-0.0788446	0.134065	0.616023	-0.341611	0.183922	0.924184	0.710624	1.20192
Gut microbiota abundance (order Burkholderiales id.2874) || id:ebi-a-GCST90017094	Migraine without aura	MR Egger	3	-0.456577	1.16451	0.762122	-2.73901	1.82585	0.633448	0.0646345	6.20809
Gut microbiota abundance (order Burkholderiales id.2874) || id:ebi-a-GCST90017094	Migraine without aura	Weighted median	3	-0.0845754	0.0754219	0.262133	-0.232402	0.0632515	0.918902	0.792627	1.06529
Gut microbiota abundance (order Burkholderiales id.2874) || id:ebi-a-GCST90017094	Migraine without aura	Inverse variance weighted	3	-0.059096	0.0629343	0.347725	-0.182447	0.0642552	0.942616	0.833229	1.06636
Gut microbiota abundance (order Burkholderiales id.2874) || id:ebi-a-GCST90017094	Migraine without aura	Simple mode	3	-0.108423	0.0964825	0.37788	-0.297528	0.0806832	0.897248	0.742652	1.08403
Gut microbiota abundance (order Burkholderiales id.2874) || id:ebi-a-GCST90017094	Migraine without aura	Weighted mode	3	-0.10493	0.0986414	0.398883	-0.298267	0.0884073	0.900388	0.742103	1.09243
Gut microbiota abundance (genus Catenibacterium id.2153) || id:ebi-a-GCST90016977	Migraine without aura	MR Egger	3	0.797201	3.57457	0.860307	-6.20895	7.80335	2.21932	0.00201135	2448.79
Gut microbiota abundance (genus Catenibacterium id.2153) || id:ebi-a-GCST90016977	Migraine without aura	Weighted median	3	0.119397	0.180831	0.509083	-0.235032	0.473825	1.12682	0.790546	1.60613
Gut microbiota abundance (genus Catenibacterium id.2153) || id:ebi-a-GCST90016977	Migraine without aura	Inverse variance weighted	3	0.0763259	0.151626	0.614696	-0.220862	0.373514	1.07931	0.801827	1.45283
Gut microbiota abundance (genus Catenibacterium id.2153) || id:ebi-a-GCST90016977	Migraine without aura	Simple mode	3	0.184237	0.24072	0.524041	-0.287575	0.65605	1.2023	0.750081	1.92716
Gut microbiota abundance (genus Catenibacterium id.2153) || id:ebi-a-GCST90016977	Migraine without aura	Weighted mode	3	0.167532	0.219574	0.525184	-0.262834	0.597897	1.18238	0.76887	1.81829
Gut microbiota abundance (phylum Lentisphaerae id.2238) || id:ebi-a-GCST90017115	Migraine without aura	MR Egger	3	-1.96093	2.02893	0.510849	-5.93763	2.01577	0.140728	0.00263828	7.50651
Gut microbiota abundance (phylum Lentisphaerae id.2238) || id:ebi-a-GCST90017115	Migraine without aura	Weighted median	3	0.0536031	0.141599	0.705017	-0.22393	0.331137	1.05507	0.799371	1.39255
Gut microbiota abundance (phylum Lentisphaerae id.2238) || id:ebi-a-GCST90017115	Migraine without aura	Inverse variance weighted	3	0.00526859	0.119425	0.964812	-0.228803	0.239341	1.00528	0.795485	1.27041
Gut microbiota abundance (phylum Lentisphaerae id.2238) || id:ebi-a-GCST90017115	Migraine without aura	Simple mode	3	0.0955423	0.17012	0.630915	-0.237893	0.428977	1.10026	0.788287	1.53569
Gut microbiota abundance (phylum Lentisphaerae id.2238) || id:ebi-a-GCST90017115	Migraine without aura	Weighted mode	3	0.0955423	0.183787	0.65498	-0.26468	0.455765	1.10026	0.767451	1.57738
Gut microbiota abundance (family Peptococcaceae id.2024) || id:ebi-a-GCST90016945	Migraine without aura	MR Egger	3	-1.22883	1.89531	0.633806	-4.94364	2.48598	0.292635	0.00712863	12.0129
Gut microbiota abundance (family Peptococcaceae id.2024) || id:ebi-a-GCST90016945	Migraine without aura	Weighted median	3	-0.0798432	0.102022	0.433858	-0.279807	0.12012	0.923261	0.75593	1.12763
Gut microbiota abundance (family Peptococcaceae id.2024) || id:ebi-a-GCST90016945	Migraine without aura	Inverse variance weighted	3	0.00903201	0.0941553	0.923579	-0.175512	0.193576	1.00907	0.839027	1.21358
Gut microbiota abundance (family Peptococcaceae id.2024) || id:ebi-a-GCST90016945	Migraine without aura	Simple mode	3	-0.0810036	0.13274	0.603806	-0.341175	0.179167	0.92219	0.710935	1.19622
Gut microbiota abundance (family Peptococcaceae id.2024) || id:ebi-a-GCST90016945	Migraine without aura	Weighted mode	3	-0.0810036	0.132259	0.60259	-0.340231	0.178223	0.92219	0.711606	1.19509
Gut microbiota abundance (genus Marvinbryantia id.2005) || id:ebi-a-GCST90017032	Migraine without aura	MR Egger	3	-0.657571	1.44025	0.727336	-3.48047	2.16533	0.518109	0.0307929	8.71747
Gut microbiota abundance (genus Marvinbryantia id.2005) || id:ebi-a-GCST90017032	Migraine without aura	Weighted median	3	-0.00506809	0.0961761	0.957974	-0.193573	0.183437	0.994945	0.824009	1.20134
Gut microbiota abundance (genus Marvinbryantia id.2005) || id:ebi-a-GCST90017032	Migraine without aura	Inverse variance weighted	3	0.0468462	0.0751736	0.533171	-0.100494	0.194186	1.04796	0.90439	1.21432
Gut microbiota abundance (genus Marvinbryantia id.2005) || id:ebi-a-GCST90017032	Migraine without aura	Simple mode	3	-0.0178112	0.108894	0.885108	-0.231243	0.195621	0.982347	0.793547	1.21607
Gut microbiota abundance (genus Marvinbryantia id.2005) || id:ebi-a-GCST90017032	Migraine without aura	Weighted mode	3	-0.0162975	0.11454	0.899893	-0.240796	0.2082	0.983835	0.786002	1.23146
Gut microbiota abundance (genus Butyrivibrio id.1993) || id:ebi-a-GCST90016975	Migraine without aura	MR Egger	3	4.46845	2.36592	0.309999	-0.168748	9.10565	87.2216	0.844721	9006.06
Gut microbiota abundance (genus Butyrivibrio id.1993) || id:ebi-a-GCST90016975	Migraine without aura	Weighted median	3	-0.0975662	0.183555	0.595048	-0.457335	0.262203	0.907042	0.632968	1.29979
Gut microbiota abundance (genus Butyrivibrio id.1993) || id:ebi-a-GCST90016975	Migraine without aura	Inverse variance weighted	3	-0.0964527	0.207926	0.642735	-0.503988	0.311083	0.908053	0.604116	1.3649
Gut microbiota abundance (genus Butyrivibrio id.1993) || id:ebi-a-GCST90016975	Migraine without aura	Simple mode	3	-0.209295	0.28217	0.535525	-0.762348	0.343759	0.811156	0.466569	1.41024
Gut microbiota abundance (genus Butyrivibrio id.1993) || id:ebi-a-GCST90016975	Migraine without aura	Weighted mode	3	-0.117128	0.265448	0.702153	-0.637407	0.40315	0.889471	0.528662	1.49653
Gut microbiota abundance (genus Eisenbergiella id.11304) || id:ebi-a-GCST90016991	Migraine without aura	MR Egger	3	1.28064	1.86914	0.61759	-2.38288	4.94415	3.59894	0.0922848	140.352
Gut microbiota abundance (genus Eisenbergiella id.11304) || id:ebi-a-GCST90016991	Migraine without aura	Weighted median	3	-0.0461237	0.135263	0.733109	-0.311239	0.218991	0.954924	0.732539	1.24482
Gut microbiota abundance (genus Eisenbergiella id.11304) || id:ebi-a-GCST90016991	Migraine without aura	Inverse variance weighted	3	-0.0235649	0.110068	0.830473	-0.239298	0.192168	0.976711	0.78718	1.21187
Gut microbiota abundance (genus Eisenbergiella id.11304) || id:ebi-a-GCST90016991	Migraine without aura	Simple mode	3	-0.082475	0.163995	0.664943	-0.403905	0.238955	0.920834	0.667707	1.26992
Gut microbiota abundance (genus Eisenbergiella id.11304) || id:ebi-a-GCST90016991	Migraine without aura	Weighted mode	3	-0.082475	0.1482	0.633818	-0.372946	0.207996	0.920834	0.688702	1.23121
Gut microbiota abundance (genus Defluviitaleaceae UCG011 id.11287) || id:ebi-a-GCST90016986	Migraine without aura	MR Egger	3	-0.363734	2.88509	0.92016	-6.01851	5.29104	0.695076	0.0024333	198.549
Gut microbiota abundance (genus Defluviitaleaceae UCG011 id.11287) || id:ebi-a-GCST90016986	Migraine without aura	Weighted median	3	0.0117572	0.125847	0.925567	-0.234903	0.258418	1.01183	0.790647	1.29488
Gut microbiota abundance (genus Defluviitaleaceae UCG011 id.11287) || id:ebi-a-GCST90016986	Migraine without aura	Inverse variance weighted	3	0.0424204	0.12113	0.726184	-0.194994	0.279835	1.04333	0.822839	1.32291
Gut microbiota abundance (genus Defluviitaleaceae UCG011 id.11287) || id:ebi-a-GCST90016986	Migraine without aura	Simple mode	3	-0.0318055	0.152644	0.854238	-0.330988	0.267377	0.968695	0.718213	1.30653
Gut microbiota abundance (genus Defluviitaleaceae UCG011 id.11287) || id:ebi-a-GCST90016986	Migraine without aura	Weighted mode	3	-0.0210872	0.157498	0.905747	-0.329783	0.287608	0.979134	0.71908	1.33323
Gut microbiota abundance (genus Ruminococcaceae UCG003 id.11361) || id:ebi-a-GCST90017054	Migraine without aura	MR Egger	3	-1.79514	3.05248	0.661561	-7.77801	4.18772	0.166103	0.000418844	65.8727
Gut microbiota abundance (genus Ruminococcaceae UCG003 id.11361) || id:ebi-a-GCST90017054	Migraine without aura	Weighted median	3	-0.166193	0.0941889	0.0776543	-0.350803	0.0184175	0.846883	0.704122	1.01859
Gut microbiota abundance (genus Ruminococcaceae UCG003 id.11361) || id:ebi-a-GCST90017054	Migraine without aura	Inverse variance weighted	3	-0.0366837	0.146587	0.802392	-0.323994	0.250627	0.963981	0.723254	1.28483
Gut microbiota abundance (genus Ruminococcaceae UCG003 id.11361) || id:ebi-a-GCST90017054	Migraine without aura	Simple mode	3	-0.177477	0.104174	0.230558	-0.381658	0.0267043	0.83738	0.682729	1.02706
Gut microbiota abundance (genus Ruminococcaceae UCG003 id.11361) || id:ebi-a-GCST90017054	Migraine without aura	Weighted mode	3	-0.176267	0.109464	0.248632	-0.390816	0.0382819	0.838394	0.676505	1.03902
Gut microbiota abundance (family Bifidobacteriaceae id.433) || id:ebi-a-GCST90016929	Migraine without aura	MR Egger	3	-0.825954	2.19082	0.77048	-5.11996	3.46806	0.437817	0.00597624	32.0743
Gut microbiota abundance (family Bifidobacteriaceae id.433) || id:ebi-a-GCST90016929	Migraine without aura	Weighted median	3	-0.0159103	0.0912399	0.861568	-0.194741	0.16292	0.984216	0.823048	1.17694
Gut microbiota abundance (family Bifidobacteriaceae id.433) || id:ebi-a-GCST90016929	Migraine without aura	Inverse variance weighted	3	0.0575656	0.0982068	0.557763	-0.13492	0.250051	1.05925	0.873786	1.28409
Gut microbiota abundance (family Bifidobacteriaceae id.433) || id:ebi-a-GCST90016929	Migraine without aura	Simple mode	3	-0.037114	0.111779	0.771434	-0.256201	0.181973	0.963566	0.773987	1.19958
Gut microbiota abundance (family Bifidobacteriaceae id.433) || id:ebi-a-GCST90016929	Migraine without aura	Weighted mode	3	-0.0334244	0.0978288	0.765165	-0.225169	0.15832	0.967128	0.798381	1.17154
Gut microbiota abundance (phylum Verrucomicrobia id.3982) || id:ebi-a-GCST90017118	Migraine without aura	MR Egger	3	-1.7401	1.2578	0.398452	-4.2054	0.725194	0.175503	0.0149149	2.06513
Gut microbiota abundance (phylum Verrucomicrobia id.3982) || id:ebi-a-GCST90017118	Migraine without aura	Weighted median	3	0.107786	0.0921876	0.242322	-0.0729018	0.288474	1.11381	0.929692	1.33439
Gut microbiota abundance (phylum Verrucomicrobia id.3982) || id:ebi-a-GCST90017118	Migraine without aura	Inverse variance weighted	3	0.0532739	0.0747921	0.476283	-0.0933187	0.199866	1.05472	0.910903	1.22124
Gut microbiota abundance (phylum Verrucomicrobia id.3982) || id:ebi-a-GCST90017118	Migraine without aura	Simple mode	3	0.135114	0.124583	0.391461	-0.109068	0.379297	1.14467	0.89667	1.46126
Gut microbiota abundance (phylum Verrucomicrobia id.3982) || id:ebi-a-GCST90017118	Migraine without aura	Weighted mode	3	0.135114	0.120777	0.379597	-0.101609	0.371838	1.14467	0.903383	1.4504
Gut microbiota abundance (genus Ruminococcaceae UCG005 id.11363) || id:ebi-a-GCST90017056	Migraine without aura	MR Egger	3	-1.36922	1.10263	0.431604	-3.53036	0.791928	0.254306	0.0292943	2.20765
Gut microbiota abundance (genus Ruminococcaceae UCG005 id.11363) || id:ebi-a-GCST90017056	Migraine without aura	Weighted median	3	0.066606	0.0808927	0.410288	-0.0919438	0.225156	1.06887	0.912156	1.25252
Gut microbiota abundance (genus Ruminococcaceae UCG005 id.11363) || id:ebi-a-GCST90017056	Migraine without aura	Inverse variance weighted	3	0.0379475	0.0648326	0.558336	-0.0891244	0.165019	1.03868	0.914732	1.17942
Gut microbiota abundance (genus Ruminococcaceae UCG005 id.11363) || id:ebi-a-GCST90017056	Migraine without aura	Simple mode	3	0.101997	0.110508	0.453455	-0.114599	0.318592	1.10738	0.891724	1.37519
Gut microbiota abundance (genus Ruminococcaceae UCG005 id.11363) || id:ebi-a-GCST90017056	Migraine without aura	Weighted mode	3	0.101997	0.105587	0.435962	-0.104954	0.308947	1.10738	0.900366	1.36199
Gut microbiota abundance (genus Ruminococcus gnavus group id.14376) || id:ebi-a-GCST90017065	Migraine without aura	MR Egger	3	0.487013	1.74566	0.826797	-2.93448	3.90851	1.62745	0.0531582	49.8245
Gut microbiota abundance (genus Ruminococcus gnavus group id.14376) || id:ebi-a-GCST90017065	Migraine without aura	Weighted median	3	0.0307975	0.126049	0.806976	-0.216259	0.277854	1.03128	0.805527	1.32029
Gut microbiota abundance (genus Ruminococcus gnavus group id.14376) || id:ebi-a-GCST90017065	Migraine without aura	Inverse variance weighted	3	-0.00938199	0.102783	0.92727	-0.210836	0.192072	0.990662	0.809907	1.21176
Gut microbiota abundance (genus Ruminococcus gnavus group id.14376) || id:ebi-a-GCST90017065	Migraine without aura	Simple mode	3	0.0518038	0.13782	0.743131	-0.218324	0.321931	1.05317	0.803865	1.37979
Gut microbiota abundance (genus Ruminococcus gnavus group id.14376) || id:ebi-a-GCST90017065	Migraine without aura	Weighted mode	3	0.0489253	0.143212	0.765187	-0.231771	0.329621	1.05014	0.793128	1.39044
Gut microbiota abundance (genus Dialister id.2183) || id:ebi-a-GCST90016988	Migraine without aura	MR Egger	3	0.110197	1.27753	0.945222	-2.39376	2.61416	1.1165	0.0912857	13.6557
Gut microbiota abundance (genus Dialister id.2183) || id:ebi-a-GCST90016988	Migraine without aura	Weighted median	3	0.0233815	0.0902504	0.795578	-0.153509	0.200272	1.02366	0.857693	1.22174
Gut microbiota abundance (genus Dialister id.2183) || id:ebi-a-GCST90016988	Migraine without aura	Inverse variance weighted	3	0.0159202	0.0751401	0.832206	-0.131354	0.163195	1.01605	0.876907	1.17727
Gut microbiota abundance (genus Dialister id.2183) || id:ebi-a-GCST90016988	Migraine without aura	Simple mode	3	0.0247623	0.101292	0.829663	-0.173769	0.223294	1.02507	0.840491	1.25019
Gut microbiota abundance (genus Dialister id.2183) || id:ebi-a-GCST90016988	Migraine without aura	Weighted mode	3	0.0246677	0.102873	0.832831	-0.176964	0.2263	1.02497	0.83781	1.25395
Gut microbiota abundance (genus Gordonibacter id.821) || id:ebi-a-GCST90017012	Migraine without aura	MR Egger	3	1.56254	2.47495	0.641489	-3.28835	6.41344	4.77093	0.0373153	609.986
Gut microbiota abundance (genus Gordonibacter id.821) || id:ebi-a-GCST90017012	Migraine without aura	Weighted median	3	-0.0153106	0.170265	0.928349	-0.34903	0.318409	0.984806	0.705372	1.37494
Gut microbiota abundance (genus Gordonibacter id.821) || id:ebi-a-GCST90017012	Migraine without aura	Inverse variance weighted	3	-0.120792	0.134626	0.369592	-0.384659	0.143076	0.886219	0.680683	1.15382
Gut microbiota abundance (genus Gordonibacter id.821) || id:ebi-a-GCST90017012	Migraine without aura	Simple mode	3	-0.00419761	0.205253	0.985541	-0.406493	0.398098	0.995811	0.665982	1.48899
Gut microbiota abundance (genus Gordonibacter id.821) || id:ebi-a-GCST90017012	Migraine without aura	Weighted mode	3	-0.00305465	0.20524	0.989476	-0.405325	0.399216	0.99695	0.66676	1.49066
Gut microbiota abundance (genus Anaerostipes id.1991) || id:ebi-a-GCST90016966	Migraine without aura	MR Egger	3	0.0340618	1.07562	0.979847	-2.07415	2.14227	1.03465	0.125664	8.51875
Gut microbiota abundance (genus Anaerostipes id.1991) || id:ebi-a-GCST90016966	Migraine without aura	Weighted median	3	0.044918	0.0754764	0.551759	-0.103016	0.192852	1.04594	0.902113	1.2127
Gut microbiota abundance (genus Anaerostipes id.1991) || id:ebi-a-GCST90016966	Migraine without aura	Inverse variance weighted	3	0.0488446	0.0632369	0.439873	-0.0750996	0.172789	1.05006	0.927651	1.18862
Gut microbiota abundance (genus Anaerostipes id.1991) || id:ebi-a-GCST90016966	Migraine without aura	Simple mode	3	0.037456	0.0902796	0.718494	-0.139492	0.214404	1.03817	0.8698	1.23912
Gut microbiota abundance (genus Anaerostipes id.1991) || id:ebi-a-GCST90016966	Migraine without aura	Weighted mode	3	0.0383181	0.0969119	0.730742	-0.151629	0.228265	1.03906	0.859307	1.25642
Gut microbiota abundance (class Lentisphaeria id.2250) || id:ebi-a-GCST90016918	Migraine without aura	MR Egger	3	-2.04131	2.0299	0.498215	-6.01991	1.93728	0.129858	0.0024299	6.93987
Gut microbiota abundance (class Lentisphaeria id.2250) || id:ebi-a-GCST90016918	Migraine without aura	Weighted median	3	0.0348042	0.147217	0.813111	-0.253741	0.32335	1.03542	0.775892	1.38175
Gut microbiota abundance (class Lentisphaeria id.2250) || id:ebi-a-GCST90016918	Migraine without aura	Inverse variance weighted	3	0.000672486	0.119478	0.995509	-0.233505	0.23485	1.00067	0.791754	1.26472
Gut microbiota abundance (class Lentisphaeria id.2250) || id:ebi-a-GCST90016918	Migraine without aura	Simple mode	3	0.0924639	0.174372	0.648913	-0.249306	0.434234	1.09687	0.779342	1.54378
Gut microbiota abundance (class Lentisphaeria id.2250) || id:ebi-a-GCST90016918	Migraine without aura	Weighted mode	3	0.0908805	0.17417	0.653847	-0.250492	0.432253	1.09514	0.778418	1.54073
Gut microbiota abundance (family Enterobacteriaceae id.3469) || id:ebi-a-GCST90016936	Migraine without aura	MR Egger	3	0.281277	1.20103	0.853545	-2.07274	2.6353	1.32482	0.12584	13.9474
Gut microbiota abundance (family Enterobacteriaceae id.3469) || id:ebi-a-GCST90016936	Migraine without aura	Weighted median	3	-0.0102023	0.0857418	0.905284	-0.178256	0.157852	0.98985	0.836728	1.17099
Gut microbiota abundance (family Enterobacteriaceae id.3469) || id:ebi-a-GCST90016936	Migraine without aura	Inverse variance weighted	3	-0.0369691	0.0706355	0.600711	-0.175415	0.101476	0.963706	0.839109	1.1068
Gut microbiota abundance (family Enterobacteriaceae id.3469) || id:ebi-a-GCST90016936	Migraine without aura	Simple mode	3	0.00973547	0.100824	0.931881	-0.18788	0.207351	1.00978	0.828714	1.23041
Gut microbiota abundance (family Enterobacteriaceae id.3469) || id:ebi-a-GCST90016936	Migraine without aura	Weighted mode	3	0.00795676	0.0989235	0.943217	-0.185933	0.201847	1.00799	0.830329	1.22366
Gut microbiota abundance (order Lactobacillales id.1800) || id:ebi-a-GCST90017101	Migraine without aura	MR Egger	3	0.999707	1.06417	0.519878	-1.08607	3.08548	2.71749	0.337541	21.878
Gut microbiota abundance (order Lactobacillales id.1800) || id:ebi-a-GCST90017101	Migraine without aura	Weighted median	3	0.00572918	0.0737831	0.938107	-0.138886	0.150344	1.00575	0.870328	1.16223
Gut microbiota abundance (order Lactobacillales id.1800) || id:ebi-a-GCST90017101	Migraine without aura	Inverse variance weighted	3	0.0299667	0.0625777	0.63203	-0.0926856	0.152619	1.03042	0.91148	1.16488
Gut microbiota abundance (order Lactobacillales id.1800) || id:ebi-a-GCST90017101	Migraine without aura	Simple mode	3	-0.0138804	0.0857342	0.886262	-0.181919	0.154159	0.986216	0.833668	1.16668
Gut microbiota abundance (order Lactobacillales id.1800) || id:ebi-a-GCST90017101	Migraine without aura	Weighted mode	3	-0.0138804	0.0912326	0.893036	-0.192696	0.164935	0.986216	0.824732	1.17932
Gut microbiota abundance (genus Lachnospiraceae UCG001 id.11321) || id:ebi-a-GCST90017025	Migraine without aura	MR Egger	3	-0.388235	1.38756	0.826317	-3.10784	2.33137	0.678253	0.0446972	10.2921
Gut microbiota abundance (genus Lachnospiraceae UCG001 id.11321) || id:ebi-a-GCST90017025	Migraine without aura	Weighted median	3	0.0590092	0.0935305	0.5281	-0.12431	0.242329	1.06079	0.883106	1.27421
Gut microbiota abundance (genus Lachnospiraceae UCG001 id.11321) || id:ebi-a-GCST90017025	Migraine without aura	Inverse variance weighted	3	0.0516716	0.081622	0.526695	-0.108308	0.211651	1.05303	0.897352	1.23572
Gut microbiota abundance (genus Lachnospiraceae UCG001 id.11321) || id:ebi-a-GCST90017025	Migraine without aura	Simple mode	3	0.0708984	0.113693	0.596534	-0.15194	0.293736	1.07347	0.85904	1.34143
Gut microbiota abundance (genus Lachnospiraceae UCG001 id.11321) || id:ebi-a-GCST90017025	Migraine without aura	Weighted mode	3	0.0708984	0.114791	0.599773	-0.154092	0.295888	1.07347	0.857193	1.34432
Gut microbiota abundance (genus Peptococcus id.2037) || id:ebi-a-GCST90017042	Migraine without aura	MR Egger	3	0.615961	2.49438	0.845877	-4.27302	5.50494	1.85143	0.0139396	245.904
Gut microbiota abundance (genus Peptococcus id.2037) || id:ebi-a-GCST90017042	Migraine without aura	Weighted median	3	-0.0591726	0.142641	0.678261	-0.338749	0.220403	0.942544	0.712662	1.24658
Gut microbiota abundance (genus Peptococcus id.2037) || id:ebi-a-GCST90017042	Migraine without aura	Inverse variance weighted	3	-0.122856	0.109186	0.260505	-0.336862	0.091149	0.884391	0.714007	1.09543
Gut microbiota abundance (genus Peptococcus id.2037) || id:ebi-a-GCST90017042	Migraine without aura	Simple mode	3	-0.0190055	0.168738	0.920608	-0.349731	0.31172	0.981174	0.704878	1.36577
Gut microbiota abundance (genus Peptococcus id.2037) || id:ebi-a-GCST90017042	Migraine without aura	Weighted mode	3	-0.0244965	0.161526	0.893374	-0.341088	0.292095	0.975801	0.710997	1.33923
Gut microbiota abundance (genus Ruminococcaceae UCG004 id.11362) || id:ebi-a-GCST90017055	Migraine without aura	MR Egger	3	-2.87322	1.43263	0.294462	-5.68117	-0.0652581	0.0565169	0.00340956	0.936826
Gut microbiota abundance (genus Ruminococcaceae UCG004 id.11362) || id:ebi-a-GCST90017055	Migraine without aura	Weighted median	3	-0.121207	0.119353	0.309852	-0.35514	0.112725	0.88585	0.701075	1.11932
Gut microbiota abundance (genus Ruminococcaceae UCG004 id.11362) || id:ebi-a-GCST90017055	Migraine without aura	Inverse variance weighted	3	-0.174526	0.118471	0.14071	-0.406729	0.0576774	0.839855	0.665825	1.05937
Gut microbiota abundance (genus Ruminococcaceae UCG004 id.11362) || id:ebi-a-GCST90017055	Migraine without aura	Simple mode	3	-0.0790039	0.161103	0.672377	-0.394765	0.236757	0.924036	0.673839	1.26713
Gut microbiota abundance (genus Ruminococcaceae UCG004 id.11362) || id:ebi-a-GCST90017055	Migraine without aura	Weighted mode	3	-0.0765246	0.166018	0.690111	-0.40192	0.248871	0.92633	0.669034	1.28258
Gut microbiota abundance (order Mollicutes RF9 id.11579) || id:ebi-a-GCST90017103	Migraine without aura	MR Egger	3	-0.799742	1.43216	0.67578	-3.60677	2.00728	0.449445	0.0271395	7.44306
Gut microbiota abundance (order Mollicutes RF9 id.11579) || id:ebi-a-GCST90017103	Migraine without aura	Weighted median	3	-0.0674446	0.0968835	0.48634	-0.257336	0.122447	0.934779	0.773108	1.13026
Gut microbiota abundance (order Mollicutes RF9 id.11579) || id:ebi-a-GCST90017103	Migraine without aura	Inverse variance weighted	3	-0.00946348	0.0807799	0.90674	-0.167792	0.148865	0.990581	0.84553	1.16052
Gut microbiota abundance (order Mollicutes RF9 id.11579) || id:ebi-a-GCST90017103	Migraine without aura	Simple mode	3	-0.0747427	0.118465	0.592576	-0.306935	0.157449	0.927982	0.735698	1.17052
Gut microbiota abundance (order Mollicutes RF9 id.11579) || id:ebi-a-GCST90017103	Migraine without aura	Weighted mode	3	-0.0741291	0.126957	0.618375	-0.322966	0.174707	0.928552	0.723999	1.1909
Gut microbiota abundance (family Lachnospiraceae id.1987) || id:ebi-a-GCST90016940	Migraine without aura	MR Egger	3	0.762137	1.03357	0.595505	-1.26365	2.78793	2.14285	0.28262	16.2473
Gut microbiota abundance (family Lachnospiraceae id.1987) || id:ebi-a-GCST90016940	Migraine without aura	Weighted median	3	0.0475078	0.0745358	0.523876	-0.0985824	0.193598	1.04865	0.906121	1.21361
Gut microbiota abundance (family Lachnospiraceae id.1987) || id:ebi-a-GCST90016940	Migraine without aura	Inverse variance weighted	3	0.0457173	0.0607802	0.451947	-0.0734119	0.164846	1.04678	0.929218	1.17921
Gut microbiota abundance (family Lachnospiraceae id.1987) || id:ebi-a-GCST90016940	Migraine without aura	Simple mode	3	0.0461458	0.0897951	0.658467	-0.129853	0.222144	1.04723	0.878225	1.24875
Gut microbiota abundance (family Lachnospiraceae id.1987) || id:ebi-a-GCST90016940	Migraine without aura	Weighted mode	3	0.0586564	0.0925691	0.591109	-0.122779	0.240092	1.06041	0.884459	1.27137
Gut microbiota abundance (genus Lactobacillus id.1837) || id:ebi-a-GCST90017030	Migraine without aura	MR Egger	3	0.820019	3.49384	0.853239	-6.02791	7.66794	2.27054	0.00241054	2138.68
Gut microbiota abundance (genus Lactobacillus id.1837) || id:ebi-a-GCST90017030	Migraine without aura	Weighted median	3	0.105238	0.136394	0.440366	-0.162094	0.372571	1.11098	0.850361	1.45146
Gut microbiota abundance (genus Lactobacillus id.1837) || id:ebi-a-GCST90017030	Migraine without aura	Inverse variance weighted	3	0.0407371	0.14884	0.784317	-0.250989	0.332464	1.04158	0.778031	1.3944
Gut microbiota abundance (genus Lactobacillus id.1837) || id:ebi-a-GCST90017030	Migraine without aura	Simple mode	3	0.172004	0.176825	0.433288	-0.174573	0.518581	1.18768	0.839815	1.67964
Gut microbiota abundance (genus Lactobacillus id.1837) || id:ebi-a-GCST90017030	Migraine without aura	Weighted mode	3	0.160144	0.17362	0.453704	-0.180151	0.500438	1.17368	0.835144	1.64944
Gut microbiota abundance (phylum Tenericutes id.3919) || id:ebi-a-GCST90017117	Migraine without aura	MR Egger	3	-1.26554	1.31028	0.511058	-3.83369	1.30262	0.282088	0.0216297	3.67891
Gut microbiota abundance (phylum Tenericutes id.3919) || id:ebi-a-GCST90017117	Migraine without aura	Weighted median	3	0.0366575	0.0977191	0.707563	-0.154872	0.228187	1.03734	0.856525	1.25632
Gut microbiota abundance (phylum Tenericutes id.3919) || id:ebi-a-GCST90017117	Migraine without aura	Inverse variance weighted	3	0.0201022	0.0770322	0.794124	-0.130881	0.171085	1.02031	0.877322	1.18659
Gut microbiota abundance (phylum Tenericutes id.3919) || id:ebi-a-GCST90017117	Migraine without aura	Simple mode	3	0.070765	0.111538	0.59068	-0.147849	0.289379	1.07333	0.862562	1.3356
Gut microbiota abundance (phylum Tenericutes id.3919) || id:ebi-a-GCST90017117	Migraine without aura	Weighted mode	3	0.069651	0.111869	0.597066	-0.149611	0.288913	1.07213	0.861043	1.33498
Gut microbiota abundance (phylum Proteobacteria id.2375) || id:ebi-a-GCST90017116	Migraine without aura	MR Egger	3	-1.12421	1.17326	0.51359	-3.4238	1.17538	0.324909	0.0325883	3.23939
Gut microbiota abundance (phylum Proteobacteria id.2375) || id:ebi-a-GCST90017116	Migraine without aura	Weighted median	3	-0.158722	0.0795002	0.0458791	-0.314543	-0.00290207	0.853233	0.730123	0.997102
Gut microbiota abundance (phylum Proteobacteria id.2375) || id:ebi-a-GCST90017116	Migraine without aura	Inverse variance weighted	3	-0.113234	0.0644567	0.0789622	-0.239569	0.0131015	0.892942	0.786967	1.01319
Gut microbiota abundance (phylum Proteobacteria id.2375) || id:ebi-a-GCST90017116	Migraine without aura	Simple mode	3	-0.172631	0.102445	0.234007	-0.373423	0.0281602	0.841448	0.688374	1.02856
Gut microbiota abundance (phylum Proteobacteria id.2375) || id:ebi-a-GCST90017116	Migraine without aura	Weighted mode	3	-0.174221	0.101713	0.22887	-0.37358	0.0251372	0.840111	0.688266	1.02546
Gut microbiota abundance (genus Romboutsia id.11347) || id:ebi-a-GCST90017047	Migraine without aura	MR Egger	3	0.227973	1.33385	0.892234	-2.38637	2.84232	1.25605	0.0919626	17.1555
Gut microbiota abundance (genus Romboutsia id.11347) || id:ebi-a-GCST90017047	Migraine without aura	Weighted median	3	-0.0692352	0.0919416	0.451429	-0.249441	0.11097	0.933107	0.779236	1.11736
Gut microbiota abundance (genus Romboutsia id.11347) || id:ebi-a-GCST90017047	Migraine without aura	Inverse variance weighted	3	-0.0984668	0.0690347	0.153771	-0.233775	0.0368412	0.906226	0.79154	1.03753
Gut microbiota abundance (genus Romboutsia id.11347) || id:ebi-a-GCST90017047	Migraine without aura	Simple mode	3	-0.0461955	0.101132	0.692639	-0.244413	0.152022	0.954855	0.783164	1.16419
Gut microbiota abundance (genus Romboutsia id.11347) || id:ebi-a-GCST90017047	Migraine without aura	Weighted mode	3	-0.0494467	0.104799	0.68352	-0.254853	0.15596	0.951756	0.77503	1.16878
Gut microbiota abundance (family Veillonellaceae id.2172) || id:ebi-a-GCST90016956	Migraine without aura	MR Egger	3	-0.656249	1.10716	0.659371	-2.82628	1.51378	0.518794	0.0592327	4.54389
Gut microbiota abundance (family Veillonellaceae id.2172) || id:ebi-a-GCST90016956	Migraine without aura	Weighted median	3	-0.109667	0.0827593	0.185129	-0.271875	0.0525416	0.896133	0.76195	1.05395
Gut microbiota abundance (family Veillonellaceae id.2172) || id:ebi-a-GCST90016956	Migraine without aura	Inverse variance weighted	3	-0.068986	0.0651188	0.289424	-0.196619	0.0586468	0.93334	0.821504	1.0604
Gut microbiota abundance (family Veillonellaceae id.2172) || id:ebi-a-GCST90016956	Migraine without aura	Simple mode	3	-0.112418	0.0949038	0.357885	-0.29843	0.073593	0.89367	0.741982	1.07637
Gut microbiota abundance (family Veillonellaceae id.2172) || id:ebi-a-GCST90016956	Migraine without aura	Weighted mode	3	-0.112418	0.0894972	0.335922	-0.287833	0.0629961	0.89367	0.749887	1.06502
Gut microbiota abundance (genus Parabacteroides id.954) || id:ebi-a-GCST90017039	Migraine without aura	MR Egger	3	-0.340953	1.06377	0.802541	-2.42595	1.74405	0.711093	0.088394	5.72044
Gut microbiota abundance (genus Parabacteroides id.954) || id:ebi-a-GCST90017039	Migraine without aura	Weighted median	3	0.0276552	0.0751819	0.712989	-0.119701	0.175012	1.02804	0.887186	1.19126
Gut microbiota abundance (genus Parabacteroides id.954) || id:ebi-a-GCST90017039	Migraine without aura	Inverse variance weighted	3	0.0428735	0.0625615	0.493154	-0.0797471	0.165494	1.04381	0.92335	1.17998
Gut microbiota abundance (genus Parabacteroides id.954) || id:ebi-a-GCST90017039	Migraine without aura	Simple mode	3	0.0213587	0.0883695	0.831537	-0.151846	0.194563	1.02159	0.859121	1.21478
Gut microbiota abundance (genus Parabacteroides id.954) || id:ebi-a-GCST90017039	Migraine without aura	Weighted mode	3	0.0202781	0.0855377	0.834676	-0.147376	0.187932	1.02049	0.86297	1.20675
Gut microbiota abundance (family Desulfovibrionaceae id.3169) || id:ebi-a-GCST90016935	Migraine without aura	MR Egger	3	-1.00986	1.13683	0.53761	-3.23804	1.21833	0.36427	0.0392406	3.38152
Gut microbiota abundance (family Desulfovibrionaceae id.3169) || id:ebi-a-GCST90016935	Migraine without aura	Weighted median	3	0.0546873	0.0798732	0.493548	-0.101864	0.211239	1.05621	0.903152	1.23521
Gut microbiota abundance (family Desulfovibrionaceae id.3169) || id:ebi-a-GCST90016935	Migraine without aura	Inverse variance weighted	3	0.0447219	0.0668492	0.503498	-0.0863026	0.175746	1.04574	0.917317	1.19214
Gut microbiota abundance (family Desulfovibrionaceae id.3169) || id:ebi-a-GCST90016935	Migraine without aura	Simple mode	3	0.0834126	0.0944914	0.470489	-0.101791	0.268616	1.08699	0.903219	1.30815
Gut microbiota abundance (family Desulfovibrionaceae id.3169) || id:ebi-a-GCST90016935	Migraine without aura	Weighted mode	3	0.077514	0.101081	0.523325	-0.120605	0.275633	1.0806	0.886384	1.31736
Gut microbiota abundance (genus Actinomyces id.423) || id:ebi-a-GCST90016959	Migraine without aura	MR Egger	3	-2.96236	1.62001	0.318586	-6.13758	0.21287	0.0516969	0.00216014	1.23722
Gut microbiota abundance (genus Actinomyces id.423) || id:ebi-a-GCST90016959	Migraine without aura	Weighted median	3	0.161493	0.124462	0.194449	-0.0824523	0.405439	1.17526	0.920855	1.49996
Gut microbiota abundance (genus Actinomyces id.423) || id:ebi-a-GCST90016959	Migraine without aura	Inverse variance weighted	3	0.0684169	0.126325	0.588098	-0.17918	0.316014	1.07081	0.835955	1.37165
Gut microbiota abundance (genus Actinomyces id.423) || id:ebi-a-GCST90016959	Migraine without aura	Simple mode	3	0.20653	0.167611	0.34308	-0.121989	0.535048	1.2294	0.885158	1.70753
Gut microbiota abundance (genus Actinomyces id.423) || id:ebi-a-GCST90016959	Migraine without aura	Weighted mode	3	0.20653	0.187462	0.385444	-0.160896	0.573956	1.2294	0.85138	1.77528
Gut microbiota abundance (family Defluviitaleaceae id.1924) || id:ebi-a-GCST90016934	Migraine without aura	MR Egger	3	-0.62395	2.99618	0.869293	-6.49646	5.24856	0.535824	0.00150878	190.291
Gut microbiota abundance (family Defluviitaleaceae id.1924) || id:ebi-a-GCST90016934	Migraine without aura	Weighted median	3	0.00480592	0.123828	0.969041	-0.237897	0.247509	1.00482	0.788284	1.28083
Gut microbiota abundance (family Defluviitaleaceae id.1924) || id:ebi-a-GCST90016934	Migraine without aura	Inverse variance weighted	3	0.0575331	0.127756	0.652468	-0.192868	0.307935	1.05922	0.824591	1.36061
Gut microbiota abundance (family Defluviitaleaceae id.1924) || id:ebi-a-GCST90016934	Migraine without aura	Simple mode	3	-0.042158	0.167587	0.82487	-0.370628	0.286312	0.958718	0.6903	1.33151
Gut microbiota abundance (family Defluviitaleaceae id.1924) || id:ebi-a-GCST90016934	Migraine without aura	Weighted mode	3	-0.0339216	0.154416	0.846506	-0.336577	0.268734	0.966647	0.714211	1.30831
Gut microbiota abundance (family Porphyromonadaceae id.943) || id:ebi-a-GCST90016947	Migraine without aura	MR Egger	3	-0.95573	1.0423	0.527566	-2.99864	1.08718	0.384531	0.0498549	2.96589
Gut microbiota abundance (family Porphyromonadaceae id.943) || id:ebi-a-GCST90016947	Migraine without aura	Weighted median	3	0.0369669	0.0746049	0.620246	-0.109259	0.183193	1.03766	0.896498	1.20105
Gut microbiota abundance (family Porphyromonadaceae id.943) || id:ebi-a-GCST90016947	Migraine without aura	Inverse variance weighted	3	0.00973088	0.0613016	0.873876	-0.11042	0.129882	1.00978	0.895458	1.13869
Gut microbiota abundance (family Porphyromonadaceae id.943) || id:ebi-a-GCST90016947	Migraine without aura	Simple mode	3	0.0534835	0.0890143	0.608969	-0.120984	0.227951	1.05494	0.886048	1.25602
Gut microbiota abundance (family Porphyromonadaceae id.943) || id:ebi-a-GCST90016947	Migraine without aura	Weighted mode	3	0.0539005	0.0953958	0.628986	-0.133075	0.240876	1.05538	0.875399	1.27236
Gut microbiota abundance (genus Ruminiclostridium6 id.11356) || id:ebi-a-GCST90017050	Migraine without aura	MR Egger	3	-2.23822	2.24577	0.501071	-6.63992	2.16348	0.106648	0.00130713	8.70139
Gut microbiota abundance (genus Ruminiclostridium6 id.11356) || id:ebi-a-GCST90017050	Migraine without aura	Weighted median	3	-0.07462	0.0987884	0.450038	-0.268245	0.119005	0.928096	0.76472	1.12638
Gut microbiota abundance (genus Ruminiclostridium6 id.11356) || id:ebi-a-GCST90017050	Migraine without aura	Inverse variance weighted	3	0.00840796	0.132181	0.949281	-0.250667	0.267482	1.00844	0.778282	1.30667
Gut microbiota abundance (genus Ruminiclostridium6 id.11356) || id:ebi-a-GCST90017050	Migraine without aura	Simple mode	3	-0.111011	0.126994	0.474222	-0.35992	0.137898	0.894929	0.697732	1.14786
Gut microbiota abundance (genus Ruminiclostridium6 id.11356) || id:ebi-a-GCST90017050	Migraine without aura	Weighted mode	3	-0.115151	0.105105	0.387577	-0.321156	0.0908535	0.891231	0.72531	1.09511
Gut microbiota abundance (genus Eggerthella id.819) || id:ebi-a-GCST90016990	Migraine without aura	MR Egger	3	-1.7862	1.94549	0.527158	-5.59935	2.02695	0.167596	0.00370027	7.59093
Gut microbiota abundance (genus Eggerthella id.819) || id:ebi-a-GCST90016990	Migraine without aura	Weighted median	3	-0.197819	0.146282	0.176276	-0.484531	0.0888938	0.820519	0.615986	1.09296
Gut microbiota abundance (genus Eggerthella id.819) || id:ebi-a-GCST90016990	Migraine without aura	Inverse variance weighted	3	-0.240967	0.114585	0.0354691	-0.465553	-0.0163813	0.785867	0.627788	0.983752
Gut microbiota abundance (genus Eggerthella id.819) || id:ebi-a-GCST90016990	Migraine without aura	Simple mode	3	-0.170109	0.164947	0.41079	-0.493404	0.153186	0.843573	0.610544	1.16554
Gut microbiota abundance (genus Eggerthella id.819) || id:ebi-a-GCST90016990	Migraine without aura	Weighted mode	3	-0.170109	0.171183	0.425072	-0.505628	0.16541	0.843573	0.603126	1.17988
Gut microbiota abundance (order NB1n id.3953) || id:ebi-a-GCST90017104	Migraine without aura	MR Egger	3	-1.32744	1.95429	0.620155	-5.15786	2.50298	0.265155	0.005754	12.2188
Gut microbiota abundance (order NB1n id.3953) || id:ebi-a-GCST90017104	Migraine without aura	Weighted median	3	-0.0786598	0.140692	0.576099	-0.354416	0.197096	0.924354	0.701583	1.21786
Gut microbiota abundance (order NB1n id.3953) || id:ebi-a-GCST90017104	Migraine without aura	Inverse variance weighted	3	-0.0145934	0.114944	0.898971	-0.239883	0.210697	0.985513	0.78672	1.23454
Gut microbiota abundance (order NB1n id.3953) || id:ebi-a-GCST90017104	Migraine without aura	Simple mode	3	-0.095246	0.172786	0.636829	-0.433906	0.243414	0.909149	0.647973	1.2756
Gut microbiota abundance (order NB1n id.3953) || id:ebi-a-GCST90017104	Migraine without aura	Weighted mode	3	-0.0985163	0.161408	0.603744	-0.414877	0.217844	0.906181	0.660422	1.24339
Gut microbiota abundance (genus Christensenellaceae R 7group id.11283) || id:ebi-a-GCST90016978	Migraine without aura	MR Egger	3	-1.75659	1.09523	0.354927	-3.90323	0.390058	0.172633	0.0201766	1.47707
Gut microbiota abundance (genus Christensenellaceae R 7group id.11283) || id:ebi-a-GCST90016978	Migraine without aura	Weighted median	3	0.0751721	0.0850385	0.376709	-0.0915035	0.241848	1.07807	0.912558	1.2736
Gut microbiota abundance (genus Christensenellaceae R 7group id.11283) || id:ebi-a-GCST90016978	Migraine without aura	Inverse variance weighted	3	0.0516447	0.0778625	0.507151	-0.100966	0.204255	1.053	0.903964	1.22661
Gut microbiota abundance (genus Christensenellaceae R 7group id.11283) || id:ebi-a-GCST90016978	Migraine without aura	Simple mode	3	0.128664	0.118534	0.391135	-0.103663	0.360991	1.13731	0.901529	1.43475
Gut microbiota abundance (genus Christensenellaceae R 7group id.11283) || id:ebi-a-GCST90016978	Migraine without aura	Weighted mode	3	0.125746	0.115226	0.389078	-0.100096	0.351588	1.13399	0.90475	1.42132
Gut microbiota abundance (class Alphaproteobacteria id.2379) || id:ebi-a-GCST90016909	Migraine without aura	MR Egger	3	-0.217076	1.42844	0.903989	-3.01682	2.58267	0.804869	0.0489564	13.2325
Gut microbiota abundance (class Alphaproteobacteria id.2379) || id:ebi-a-GCST90016909	Migraine without aura	Weighted median	3	-0.10772	0.100996	0.286163	-0.305671	0.090232	0.897879	0.736629	1.09443
Gut microbiota abundance (class Alphaproteobacteria id.2379) || id:ebi-a-GCST90016909	Migraine without aura	Inverse variance weighted	3	-0.101381	0.0839726	0.227312	-0.265967	0.0632053	0.903589	0.766464	1.06525
Gut microbiota abundance (class Alphaproteobacteria id.2379) || id:ebi-a-GCST90016909	Migraine without aura	Simple mode	3	-0.121318	0.12258	0.426633	-0.361575	0.118939	0.885752	0.696578	1.1263
Gut microbiota abundance (class Alphaproteobacteria id.2379) || id:ebi-a-GCST90016909	Migraine without aura	Weighted mode	3	-0.11842	0.119843	0.427246	-0.353312	0.116472	0.888323	0.702358	1.12353
Gut microbiota abundance (genus Intestinimonas id.2062) || id:ebi-a-GCST90017019	Migraine without aura	MR Egger	3	1.12618	1.27286	0.538876	-1.36863	3.62099	3.08385	0.254456	37.3745
Gut microbiota abundance (genus Intestinimonas id.2062) || id:ebi-a-GCST90017019	Migraine without aura	Weighted median	3	0.00200521	0.0883019	0.981883	-0.171067	0.175077	1.00201	0.842765	1.19134
Gut microbiota abundance (genus Intestinimonas id.2062) || id:ebi-a-GCST90017019	Migraine without aura	Inverse variance weighted	3	0.0130659	0.0748246	0.861377	-0.13359	0.159722	1.01315	0.874949	1.17318
Gut microbiota abundance (genus Intestinimonas id.2062) || id:ebi-a-GCST90017019	Migraine without aura	Simple mode	3	-0.0257817	0.106728	0.831627	-0.234969	0.183406	0.974548	0.790595	1.2013
Gut microbiota abundance (genus Intestinimonas id.2062) || id:ebi-a-GCST90017019	Migraine without aura	Weighted mode	3	-0.0205493	0.108079	0.866755	-0.232383	0.191285	0.97966	0.792642	1.2108
Gut microbiota abundance (genus Senegalimassilia id.11160) || id:ebi-a-GCST90017068	Migraine without aura	MR Egger	3	0.754924	1.68109	0.731296	-2.54001	4.04985	2.12745	0.078866	57.3891
Gut microbiota abundance (genus Senegalimassilia id.11160) || id:ebi-a-GCST90017068	Migraine without aura	Weighted median	3	-0.0641213	0.112992	0.570384	-0.285585	0.157343	0.937891	0.751574	1.1704
Gut microbiota abundance (genus Senegalimassilia id.11160) || id:ebi-a-GCST90017068	Migraine without aura	Inverse variance weighted	3	-0.0383637	0.0987807	0.69774	-0.231974	0.155246	0.962363	0.792967	1.16795
Gut microbiota abundance (genus Senegalimassilia id.11160) || id:ebi-a-GCST90017068	Migraine without aura	Simple mode	3	-0.074451	0.133195	0.632424	-0.335513	0.186612	0.928253	0.714971	1.20516
Gut microbiota abundance (genus Senegalimassilia id.11160) || id:ebi-a-GCST90017068	Migraine without aura	Weighted mode	3	-0.074451	0.13595	0.638893	-0.340913	0.192011	0.928253	0.711121	1.21168
Gut microbiota abundance (genus Ruminococcaceae NK4A214 group id.11358) || id:ebi-a-GCST90017052	Migraine without aura	MR Egger	3	-3.17032	1.13151	0.218242	-5.38807	-0.952573	0.04199	0.00457077	0.385747
Gut microbiota abundance (genus Ruminococcaceae NK4A214 group id.11358) || id:ebi-a-GCST90017052	Migraine without aura	Weighted median	3	0.0376799	0.103741	0.716446	-0.165652	0.241012	1.0384	0.847341	1.27254
Gut microbiota abundance (genus Ruminococcaceae NK4A214 group id.11358) || id:ebi-a-GCST90017052	Migraine without aura	Inverse variance weighted	3	-0.0468009	0.132556	0.72404	-0.306611	0.213009	0.954277	0.735937	1.2374
Gut microbiota abundance (genus Ruminococcaceae NK4A214 group id.11358) || id:ebi-a-GCST90017052	Migraine without aura	Simple mode	3	0.0957493	0.122209	0.515392	-0.143781	0.33528	1.10048	0.866077	1.39833
Gut microbiota abundance (genus Ruminococcaceae NK4A214 group id.11358) || id:ebi-a-GCST90017052	Migraine without aura	Weighted mode	3	0.0936512	0.124484	0.53035	-0.150337	0.337639	1.09818	0.860418	1.40163
Gut microbiota abundance (genus Eubacterium fissicatena group id.14373) || id:ebi-a-GCST90016999	Migraine without aura	MR Egger	3	-2.22561	2.25199	0.503751	-6.63951	2.18829	0.108002	0.00130767	8.91993
Gut microbiota abundance (genus Eubacterium fissicatena group id.14373) || id:ebi-a-GCST90016999	Migraine without aura	Weighted median	3	-0.1014	0.16445	0.537496	-0.423722	0.220921	0.903571	0.654606	1.24723
Gut microbiota abundance (genus Eubacterium fissicatena group id.14373) || id:ebi-a-GCST90016999	Migraine without aura	Inverse variance weighted	3	-0.0690296	0.132601	0.602658	-0.328927	0.190868	0.933299	0.719696	1.2103
Gut microbiota abundance (genus Eubacterium fissicatena group id.14373) || id:ebi-a-GCST90016999	Migraine without aura	Simple mode	3	-0.130179	0.195756	0.574467	-0.513861	0.253502	0.877938	0.598182	1.28853
Gut microbiota abundance (genus Eubacterium fissicatena group id.14373) || id:ebi-a-GCST90016999	Migraine without aura	Weighted mode	3	-0.146584	0.206064	0.550643	-0.55047	0.257302	0.863653	0.576679	1.29344
Gut microbiota abundance (genus Ruminococcaceae UCG009 id.11366) || id:ebi-a-GCST90017057	Migraine without aura	MR Egger	3	2.2852	1.61175	0.39106	-0.873843	5.44424	9.82762	0.417345	231.421
Gut microbiota abundance (genus Ruminococcaceae UCG009 id.11366) || id:ebi-a-GCST90017057	Migraine without aura	Weighted median	3	0.0651797	0.123867	0.598743	-0.177599	0.307958	1.06735	0.837278	1.36064
Gut microbiota abundance (genus Ruminococcaceae UCG009 id.11366) || id:ebi-a-GCST90017057	Migraine without aura	Inverse variance weighted	3	0.124654	0.0947998	0.188538	-0.0611538	0.310461	1.13276	0.940679	1.36405
Gut microbiota abundance (genus Ruminococcaceae UCG009 id.11366) || id:ebi-a-GCST90017057	Migraine without aura	Simple mode	3	0.0259746	0.151705	0.879808	-0.271367	0.323316	1.02631	0.762337	1.3817
Gut microbiota abundance (genus Ruminococcaceae UCG009 id.11366) || id:ebi-a-GCST90017057	Migraine without aura	Weighted mode	3	0.0259746	0.153934	0.881524	-0.275736	0.327685	1.02631	0.759013	1.38775
Gut microbiota abundance (genus Lachnospiraceae NC2004 group id.11316) || id:ebi-a-GCST90017022	Migraine without aura	MR Egger	3	0.076581	1.75563	0.972248	-3.36445	3.51761	1.07959	0.0345811	33.7038
Gut microbiota abundance (genus Lachnospiraceae NC2004 group id.11316) || id:ebi-a-GCST90017022	Migraine without aura	Weighted median	3	-0.000946447	0.127306	0.994068	-0.250466	0.248573	0.999054	0.778438	1.28219
Gut microbiota abundance (genus Lachnospiraceae NC2004 group id.11316) || id:ebi-a-GCST90017022	Migraine without aura	Inverse variance weighted	3	-0.0111407	0.1033	0.914117	-0.213609	0.191328	0.988921	0.807664	1.21086
Gut microbiota abundance (genus Lachnospiraceae NC2004 group id.11316) || id:ebi-a-GCST90017022	Migraine without aura	Simple mode	3	0.0202098	0.143939	0.901204	-0.26191	0.30233	1.02042	0.76958	1.35301
Gut microbiota abundance (genus Lachnospiraceae NC2004 group id.11316) || id:ebi-a-GCST90017022	Migraine without aura	Weighted mode	3	0.0159148	0.167472	0.932955	-0.312331	0.344161	1.01604	0.731739	1.41081
Gut microbiota abundance (family Acidaminococcaceae id.2166) || id:ebi-a-GCST90016924	Migraine without aura	MR Egger	3	-0.139906	1.25014	0.929049	-2.59018	2.31036	0.86944	0.0750069	10.0781
Gut microbiota abundance (family Acidaminococcaceae id.2166) || id:ebi-a-GCST90016924	Migraine without aura	Weighted median	3	0.0468057	0.0918044	0.610163	-0.133131	0.226742	1.04792	0.87535	1.25451
Gut microbiota abundance (family Acidaminococcaceae id.2166) || id:ebi-a-GCST90016924	Migraine without aura	Inverse variance weighted	3	0.0611498	0.0735114	0.405499	-0.0829325	0.205232	1.06306	0.920413	1.22781
Gut microbiota abundance (family Acidaminococcaceae id.2166) || id:ebi-a-GCST90016924	Migraine without aura	Simple mode	3	0.0318844	0.106114	0.792172	-0.176099	0.239868	1.0324	0.838535	1.27108
Gut microbiota abundance (family Acidaminococcaceae id.2166) || id:ebi-a-GCST90016924	Migraine without aura	Weighted mode	3	0.0336713	0.100671	0.769844	-0.163644	0.230987	1.03424	0.849044	1.25984
Gut microbiota abundance (class Actinobacteria id.419) || id:ebi-a-GCST90016908	Migraine without aura	MR Egger	3	-1.03438	2.60213	0.759129	-6.13456	4.0658	0.355447	0.00216669	58.3115
Gut microbiota abundance (class Actinobacteria id.419) || id:ebi-a-GCST90016908	Migraine without aura	Weighted median	3	-0.0295837	0.0850045	0.727821	-0.196193	0.137025	0.97085	0.821854	1.14686
Gut microbiota abundance (class Actinobacteria id.419) || id:ebi-a-GCST90016908	Migraine without aura	Inverse variance weighted	3	0.0619139	0.117424	0.598008	-0.168238	0.292065	1.06387	0.845153	1.33919
Gut microbiota abundance (class Actinobacteria id.419) || id:ebi-a-GCST90016908	Migraine without aura	Simple mode	3	-0.0506052	0.0974635	0.655349	-0.241634	0.140423	0.950654	0.785344	1.15076
Gut microbiota abundance (class Actinobacteria id.419) || id:ebi-a-GCST90016908	Migraine without aura	Weighted mode	3	-0.0478201	0.094615	0.663462	-0.233265	0.137625	0.953305	0.791943	1.14755
Gut microbiota abundance (genus Roseburia id.2012) || id:ebi-a-GCST90017048	Migraine without aura	MR Egger	3	0.500405	2.22431	0.859124	-3.85923	4.86004	1.64939	0.0210841	129.03
Gut microbiota abundance (genus Roseburia id.2012) || id:ebi-a-GCST90017048	Migraine without aura	Weighted median	3	0.0144772	0.0846157	0.86415	-0.15137	0.180324	1.01458	0.85953	1.19761
Gut microbiota abundance (genus Roseburia id.2012) || id:ebi-a-GCST90017048	Migraine without aura	Inverse variance weighted	3	-0.033857	0.0951199	0.721886	-0.220292	0.152578	0.96671	0.802285	1.16483
Gut microbiota abundance (genus Roseburia id.2012) || id:ebi-a-GCST90017048	Migraine without aura	Simple mode	3	0.0524386	0.107597	0.674188	-0.158452	0.263329	1.05384	0.853464	1.30125
Gut microbiota abundance (genus Roseburia id.2012) || id:ebi-a-GCST90017048	Migraine without aura	Weighted mode	3	0.0469799	0.10466	0.697468	-0.158154	0.252114	1.0481	0.853718	1.28674
Gut microbiota abundance (genus Lachnoclostridium id.11308) || id:ebi-a-GCST90017020	Migraine without aura	MR Egger	3	-0.212307	1.04505	0.872404	-2.2606	1.83599	0.808716	0.104287	6.27134
Gut microbiota abundance (genus Lachnoclostridium id.11308) || id:ebi-a-GCST90017020	Migraine without aura	Weighted median	3	-0.0612659	0.0711251	0.389028	-0.200671	0.0781393	0.940573	0.818182	1.08127
Gut microbiota abundance (genus Lachnoclostridium id.11308) || id:ebi-a-GCST90017020	Migraine without aura	Inverse variance weighted	3	-0.0514097	0.061466	0.402934	-0.171883	0.0690636	0.949889	0.842078	1.0715
Gut microbiota abundance (genus Lachnoclostridium id.11308) || id:ebi-a-GCST90017020	Migraine without aura	Simple mode	3	-0.0748641	0.0875053	0.48239	-0.246374	0.0966463	0.92787	0.78163	1.10147
Gut microbiota abundance (genus Lachnoclostridium id.11308) || id:ebi-a-GCST90017020	Migraine without aura	Weighted mode	3	-0.0721225	0.083383	0.478237	-0.235553	0.0913082	0.930417	0.790134	1.09561
Gut microbiota abundance (order Gastranaerophilales id.1591) || id:ebi-a-GCST90017100	Migraine without aura	MR Egger	3	-3.98996	3.99749	0.5006	-11.825	3.84512	0.0185005	7.319e-06	46.7643
Gut microbiota abundance (order Gastranaerophilales id.1591) || id:ebi-a-GCST90017100	Migraine without aura	Weighted median	3	-0.125737	0.147047	0.392505	-0.413948	0.162474	0.881847	0.661035	1.17642
Gut microbiota abundance (order Gastranaerophilales id.1591) || id:ebi-a-GCST90017100	Migraine without aura	Inverse variance weighted	3	0.0237648	0.235546	0.919636	-0.437904	0.485434	1.02405	0.645387	1.62488
Gut microbiota abundance (order Gastranaerophilales id.1591) || id:ebi-a-GCST90017100	Migraine without aura	Simple mode	3	-0.188896	0.179348	0.402696	-0.540418	0.162625	0.827872	0.582505	1.1766
Gut microbiota abundance (order Gastranaerophilales id.1591) || id:ebi-a-GCST90017100	Migraine without aura	Weighted mode	3	-0.196344	0.178131	0.385262	-0.545481	0.152794	0.82173	0.579563	1.16508
Gut microbiota abundance (genus Eubacterium hallii group id.11338) || id:ebi-a-GCST90017000	Migraine without aura	MR Egger	3	-0.601337	1.08738	0.678408	-2.7326	1.52993	0.548078	0.0650499	4.61784
Gut microbiota abundance (genus Eubacterium hallii group id.11338) || id:ebi-a-GCST90017000	Migraine without aura	Weighted median	3	0.0946882	0.0782564	0.226289	-0.0586943	0.248071	1.09932	0.942995	1.28155
Gut microbiota abundance (genus Eubacterium hallii group id.11338) || id:ebi-a-GCST90017000	Migraine without aura	Inverse variance weighted	3	0.0851348	0.0639227	0.182913	-0.0401538	0.210423	1.08886	0.960642	1.2342
Gut microbiota abundance (genus Eubacterium hallii group id.11338) || id:ebi-a-GCST90017000	Migraine without aura	Simple mode	3	0.114977	0.0895702	0.327899	-0.0605805	0.290535	1.12185	0.941218	1.33714
Gut microbiota abundance (genus Eubacterium hallii group id.11338) || id:ebi-a-GCST90017000	Migraine without aura	Weighted mode	3	0.114977	0.0837934	0.303648	-0.0492581	0.279212	1.12185	0.951935	1.32209
Gut microbiota abundance (genus Akkermansia id.4037) || id:ebi-a-GCST90016961	Migraine without aura	MR Egger	3	-2.31258	1.28502	0.322883	-4.83122	0.206066	0.0990059	0.0079768	1.22883
Gut microbiota abundance (genus Akkermansia id.4037) || id:ebi-a-GCST90016961	Migraine without aura	Weighted median	3	0.100937	0.0992575	0.309191	-0.0936076	0.295482	1.10621	0.91064	1.34377
Gut microbiota abundance (genus Akkermansia id.4037) || id:ebi-a-GCST90016961	Migraine without aura	Inverse variance weighted	3	0.0244728	0.0974309	0.801674	-0.166492	0.215437	1.02477	0.84663	1.2404
Gut microbiota abundance (genus Akkermansia id.4037) || id:ebi-a-GCST90016961	Migraine without aura	Simple mode	3	0.131539	0.131779	0.42335	-0.126748	0.389827	1.14058	0.880956	1.47672
Gut microbiota abundance (genus Akkermansia id.4037) || id:ebi-a-GCST90016961	Migraine without aura	Weighted mode	3	0.130828	0.137058	0.440547	-0.137806	0.399462	1.13977	0.871268	1.49102
Gut microbiota abundance (family Rhodospirillaceae id.2717) || id:ebi-a-GCST90016949	Migraine without aura	MR Egger	3	-0.0252263	1.51707	0.989415	-2.99869	2.94824	0.975089	0.0498524	19.0723
Gut microbiota abundance (family Rhodospirillaceae id.2717) || id:ebi-a-GCST90016949	Migraine without aura	Weighted median	3	-0.16107	0.110499	0.144935	-0.377648	0.0555086	0.851233	0.685471	1.05708
Gut microbiota abundance (family Rhodospirillaceae id.2717) || id:ebi-a-GCST90016949	Migraine without aura	Inverse variance weighted	3	-0.174214	0.0891993	0.0508087	-0.349045	0.000616176	0.840117	0.705361	1.00062
Gut microbiota abundance (family Rhodospirillaceae id.2717) || id:ebi-a-GCST90016949	Migraine without aura	Simple mode	3	-0.148657	0.119274	0.338821	-0.382434	0.0851194	0.861865	0.682199	1.08885
Gut microbiota abundance (family Rhodospirillaceae id.2717) || id:ebi-a-GCST90016949	Migraine without aura	Weighted mode	3	-0.149856	0.122829	0.346787	-0.390599	0.0908884	0.860832	0.676651	1.09515
Gut microbiota abundance (family Oxalobacteraceae id.2966) || id:ebi-a-GCST90016943	Migraine without aura	MR Egger	3	-2.99511	4.20505	0.605989	-11.237	5.24678	0.050031	1.31774e-05	189.953
Gut microbiota abundance (family Oxalobacteraceae id.2966) || id:ebi-a-GCST90016943	Migraine without aura	Weighted median	3	-0.300694	0.154205	0.0511814	-0.602936	0.00154888	0.740305	0.547203	1.00155
Gut microbiota abundance (family Oxalobacteraceae id.2966) || id:ebi-a-GCST90016943	Migraine without aura	Inverse variance weighted	3	-0.108926	0.212265	0.607841	-0.524965	0.307114	0.896797	0.591576	1.3595
Gut microbiota abundance (family Oxalobacteraceae id.2966) || id:ebi-a-GCST90016943	Migraine without aura	Simple mode	3	-0.310359	0.181106	0.22872	-0.665327	0.0446093	0.733184	0.514105	1.04562
Gut microbiota abundance (family Oxalobacteraceae id.2966) || id:ebi-a-GCST90016943	Migraine without aura	Weighted mode	3	-0.311936	0.186666	0.236662	-0.677801	0.0539296	0.732029	0.507732	1.05541
Gut microbiota abundance (genus Oxalobacter id.2978) || id:ebi-a-GCST90017038	Migraine without aura	MR Egger	3	-3.02626	4.132	0.597568	-11.125	5.07247	0.0484969	1.47395e-05	159.567
Gut microbiota abundance (genus Oxalobacter id.2978) || id:ebi-a-GCST90017038	Migraine without aura	Weighted median	3	-0.318502	0.173136	0.0658266	-0.65785	0.0208452	0.727237	0.517964	1.02106
Gut microbiota abundance (genus Oxalobacter id.2978) || id:ebi-a-GCST90017038	Migraine without aura	Inverse variance weighted	3	-0.132232	0.209967	0.52884	-0.543767	0.279302	0.876138	0.580557	1.32221
Gut microbiota abundance (genus Oxalobacter id.2978) || id:ebi-a-GCST90017038	Migraine without aura	Simple mode	3	-0.331387	0.195808	0.232644	-0.715171	0.0523972	0.717927	0.489109	1.05379
Gut microbiota abundance (genus Oxalobacter id.2978) || id:ebi-a-GCST90017038	Migraine without aura	Weighted mode	3	-0.333036	0.188774	0.219747	-0.703034	0.0369617	0.716744	0.495081	1.03765
Gut microbiota abundance (family Peptostreptococcaceae id.2042) || id:ebi-a-GCST90016946	Migraine without aura	MR Egger	3	-2.64174	1.19602	0.270645	-4.98593	-0.297546	0.0712375	0.00683345	0.742638
Gut microbiota abundance (family Peptostreptococcaceae id.2042) || id:ebi-a-GCST90016946	Migraine without aura	Weighted median	3	-0.0702045	0.10241	0.493014	-0.270928	0.130519	0.932203	0.762671	1.13942
Gut microbiota abundance (family Peptostreptococcaceae id.2042) || id:ebi-a-GCST90016946	Migraine without aura	Inverse variance weighted	3	-0.0899263	0.117346	0.443477	-0.319924	0.140072	0.913999	0.726204	1.15036
Gut microbiota abundance (family Peptostreptococcaceae id.2042) || id:ebi-a-GCST90016946	Migraine without aura	Simple mode	3	-0.0410814	0.140817	0.797965	-0.317082	0.234919	0.959751	0.728271	1.26481
Gut microbiota abundance (family Peptostreptococcaceae id.2042) || id:ebi-a-GCST90016946	Migraine without aura	Weighted mode	3	-0.0460398	0.141781	0.776208	-0.32393	0.23185	0.955004	0.723301	1.26093
Gut microbiota abundance (genus Streptococcus id.1853) || id:ebi-a-GCST90017070	Migraine without aura	MR Egger	3	0.784628	1.09323	0.603693	-1.3581	2.92736	2.19159	0.257148	18.6782
Gut microbiota abundance (genus Streptococcus id.1853) || id:ebi-a-GCST90017070	Migraine without aura	Weighted median	3	0.0294738	0.0787389	0.708163	-0.124854	0.183802	1.02991	0.882625	1.20178
Gut microbiota abundance (genus Streptococcus id.1853) || id:ebi-a-GCST90017070	Migraine without aura	Inverse variance weighted	3	0.0209217	0.0642867	0.744845	-0.10508	0.146924	1.02114	0.900252	1.15827
Gut microbiota abundance (genus Streptococcus id.1853) || id:ebi-a-GCST90017070	Migraine without aura	Simple mode	3	0.0387079	0.0908435	0.711515	-0.139345	0.216761	1.03947	0.869928	1.24205
Gut microbiota abundance (genus Streptococcus id.1853) || id:ebi-a-GCST90017070	Migraine without aura	Weighted mode	3	0.0459715	0.0945375	0.674836	-0.139322	0.231265	1.04704	0.869948	1.26019
Gut microbiota abundance (genus Coprococcus2 id.11302) || id:ebi-a-GCST90016984	Migraine without aura	MR Egger	3	0.298175	1.46966	0.872567	-2.58235	3.1787	1.3474	0.075596	24.0156
Gut microbiota abundance (genus Coprococcus2 id.11302) || id:ebi-a-GCST90016984	Migraine without aura	Weighted median	3	-0.0334219	0.0971559	0.730844	-0.223848	0.157004	0.96713	0.799437	1.17
Gut microbiota abundance (genus Coprococcus2 id.11302) || id:ebi-a-GCST90016984	Migraine without aura	Inverse variance weighted	3	-0.0650248	0.0767277	0.396731	-0.215411	0.0853615	0.937044	0.80621	1.08911
Gut microbiota abundance (genus Coprococcus2 id.11302) || id:ebi-a-GCST90016984	Migraine without aura	Simple mode	3	-0.00662656	0.106851	0.95619	-0.216055	0.202802	0.993395	0.805691	1.22483
Gut microbiota abundance (genus Coprococcus2 id.11302) || id:ebi-a-GCST90016984	Migraine without aura	Weighted mode	3	-0.0113833	0.112	0.928317	-0.230904	0.208137	0.988681	0.793816	1.23138
Gut microbiota abundance (genus Veillonella id.2198) || id:ebi-a-GCST90017088	Migraine without aura	MR Egger	3	-1.19775	1.87708	0.638425	-4.87682	2.48132	0.301871	0.00762118	11.957
Gut microbiota abundance (genus Veillonella id.2198) || id:ebi-a-GCST90017088	Migraine without aura	Weighted median	3	-0.165458	0.109974	0.132447	-0.381006	0.0500906	0.847506	0.683174	1.05137
Gut microbiota abundance (genus Veillonella id.2198) || id:ebi-a-GCST90017088	Migraine without aura	Inverse variance weighted	3	-0.0893423	0.090759	0.324923	-0.26723	0.0885453	0.914532	0.765497	1.09258
Gut microbiota abundance (genus Veillonella id.2198) || id:ebi-a-GCST90017088	Migraine without aura	Simple mode	3	-0.17645	0.130292	0.308368	-0.431823	0.078923	0.838241	0.649324	1.08212
Gut microbiota abundance (genus Veillonella id.2198) || id:ebi-a-GCST90017088	Migraine without aura	Weighted mode	3	-0.175746	0.135977	0.325382	-0.442262	0.0907697	0.838831	0.642582	1.09502
Gut microbiota abundance (genus Clostridium sensustricto1 id.1873) || id:ebi-a-GCST90016980	Migraine without aura	MR Egger	3	-2.51197	1.42663	0.328819	-5.30817	0.284231	0.0811083	0.00495098	1.32874
Gut microbiota abundance (genus Clostridium sensustricto1 id.1873) || id:ebi-a-GCST90016980	Migraine without aura	Weighted median	3	-0.0548548	0.103107	0.594714	-0.256945	0.147235	0.946623	0.773411	1.15863
Gut microbiota abundance (genus Clostridium sensustricto1 id.1873) || id:ebi-a-GCST90016980	Migraine without aura	Inverse variance weighted	3	-0.0552067	0.118228	0.640535	-0.286933	0.17652	0.94629	0.750562	1.19306
Gut microbiota abundance (genus Clostridium sensustricto1 id.1873) || id:ebi-a-GCST90016980	Migraine without aura	Simple mode	3	-0.0502976	0.14103	0.755469	-0.326716	0.226121	0.950946	0.721289	1.25373
Gut microbiota abundance (genus Clostridium sensustricto1 id.1873) || id:ebi-a-GCST90016980	Migraine without aura	Weighted mode	3	-0.0779092	0.139799	0.633374	-0.351916	0.196098	0.925048	0.703339	1.21665
Gut microbiota abundance (class Deltaproteobacteria id.3087) || id:ebi-a-GCST90016915	Migraine without aura	MR Egger	3	-1.08791	1.13587	0.513728	-3.31421	1.13839	0.336921	0.0363629	3.12175
Gut microbiota abundance (class Deltaproteobacteria id.3087) || id:ebi-a-GCST90016915	Migraine without aura	Weighted median	3	0.0646883	0.0789072	0.412329	-0.0899699	0.219347	1.06683	0.913959	1.24526
Gut microbiota abundance (class Deltaproteobacteria id.3087) || id:ebi-a-GCST90016915	Migraine without aura	Inverse variance weighted	3	0.0432455	0.0667935	0.51734	-0.0876697	0.174161	1.04419	0.916063	1.19025
Gut microbiota abundance (class Deltaproteobacteria id.3087) || id:ebi-a-GCST90016915	Migraine without aura	Simple mode	3	0.0948099	0.098715	0.43818	-0.0986715	0.288291	1.09945	0.90604	1.33415
Gut microbiota abundance (class Deltaproteobacteria id.3087) || id:ebi-a-GCST90016915	Migraine without aura	Weighted mode	3	0.0948099	0.101984	0.450694	-0.105079	0.294699	1.09945	0.900253	1.34272
Gut microbiota abundance (order Erysipelotrichales id.2148) || id:ebi-a-GCST90017099	Migraine without aura	MR Egger	3	0.107174	1.03676	0.934423	-1.92488	2.13923	1.11313	0.145893	8.49289
Gut microbiota abundance (order Erysipelotrichales id.2148) || id:ebi-a-GCST90017099	Migraine without aura	Weighted median	3	0.0496935	0.0761248	0.513892	-0.0995112	0.198898	1.05095	0.90528	1.22006
Gut microbiota abundance (order Erysipelotrichales id.2148) || id:ebi-a-GCST90017099	Migraine without aura	Inverse variance weighted	3	0.0442057	0.0609708	0.468433	-0.075297	0.163708	1.0452	0.927468	1.17787
Gut microbiota abundance (order Erysipelotrichales id.2148) || id:ebi-a-GCST90017099	Migraine without aura	Simple mode	3	0.0654826	0.0884462	0.536196	-0.107872	0.238837	1.06767	0.897743	1.26977
Gut microbiota abundance (order Erysipelotrichales id.2148) || id:ebi-a-GCST90017099	Migraine without aura	Weighted mode	3	0.0608455	0.0962653	0.591964	-0.127834	0.249525	1.06273	0.879999	1.28342
Gut microbiota abundance (class Mollicutes id.3920) || id:ebi-a-GCST90016921	Migraine without aura	MR Egger	3	-1.26554	1.31028	0.511058	-3.83369	1.30262	0.282088	0.0216297	3.67891
Gut microbiota abundance (class Mollicutes id.3920) || id:ebi-a-GCST90016921	Migraine without aura	Weighted median	3	0.0366575	0.0965073	0.704063	-0.152497	0.225812	1.03734	0.858562	1.25334
Gut microbiota abundance (class Mollicutes id.3920) || id:ebi-a-GCST90016921	Migraine without aura	Inverse variance weighted	3	0.0201022	0.0770322	0.794124	-0.130881	0.171085	1.02031	0.877322	1.18659
Gut microbiota abundance (class Mollicutes id.3920) || id:ebi-a-GCST90016921	Migraine without aura	Simple mode	3	0.070765	0.116137	0.60431	-0.156864	0.298394	1.07333	0.85482	1.34769
Gut microbiota abundance (class Mollicutes id.3920) || id:ebi-a-GCST90016921	Migraine without aura	Weighted mode	3	0.069651	0.111083	0.594684	-0.148072	0.287374	1.07213	0.862369	1.33292
Gut microbiota abundance (genus Eubacterium oxidoreducens group id.11339) || id:ebi-a-GCST90017002	Migraine without aura	MR Egger	3	-1.74005	1.90464	0.528729	-5.47314	1.99304	0.175512	0.00419804	7.33781
Gut microbiota abundance (genus Eubacterium oxidoreducens group id.11339) || id:ebi-a-GCST90017002	Migraine without aura	Weighted median	3	0.0683823	0.136704	0.616919	-0.199558	0.336322	1.07077	0.819093	1.39979
Gut microbiota abundance (genus Eubacterium oxidoreducens group id.11339) || id:ebi-a-GCST90017002	Migraine without aura	Inverse variance weighted	3	0.0487459	0.112047	0.663528	-0.170867	0.268359	1.04995	0.842934	1.30782
Gut microbiota abundance (genus Eubacterium oxidoreducens group id.11339) || id:ebi-a-GCST90017002	Migraine without aura	Simple mode	3	0.115704	0.163014	0.551435	-0.203803	0.435211	1.12266	0.815623	1.54529
Gut microbiota abundance (genus Eubacterium oxidoreducens group id.11339) || id:ebi-a-GCST90017002	Migraine without aura	Weighted mode	3	0.109135	0.157167	0.559255	-0.198912	0.417182	1.11531	0.819622	1.51768
Gut microbiota abundance (genus Ruminococcus1 id.11373) || id:ebi-a-GCST90017062	Migraine without aura	MR Egger	3	-0.20266	1.08564	0.882512	-2.33051	1.92519	0.816555	0.097246	6.85646
Gut microbiota abundance (genus Ruminococcus1 id.11373) || id:ebi-a-GCST90017062	Migraine without aura	Weighted median	3	-0.0531312	0.0790212	0.50135	-0.208013	0.10175	0.948256	0.812197	1.10711
Gut microbiota abundance (genus Ruminococcus1 id.11373) || id:ebi-a-GCST90017062	Migraine without aura	Inverse variance weighted	3	-0.0424118	0.0638405	0.506473	-0.167539	0.0827156	0.958475	0.845743	1.08623
Gut microbiota abundance (genus Ruminococcus1 id.11373) || id:ebi-a-GCST90017062	Migraine without aura	Simple mode	3	-0.0640528	0.0868334	0.537532	-0.234246	0.106141	0.937955	0.791167	1.11198
Gut microbiota abundance (genus Ruminococcus1 id.11373) || id:ebi-a-GCST90017062	Migraine without aura	Weighted mode	3	-0.0627165	0.0883937	0.55157	-0.235968	0.110535	0.93921	0.789806	1.11688
Gut microbiota abundance (genus Intestinibacter id.11345) || id:ebi-a-GCST90017018	Migraine without aura	MR Egger	3	-3.20495	1.76177	0.319975	-6.65802	0.248125	0.040561	0.00128368	1.28162
Gut microbiota abundance (genus Intestinibacter id.11345) || id:ebi-a-GCST90017018	Migraine without aura	Weighted median	3	-0.0810348	0.121901	0.506204	-0.319961	0.157891	0.922162	0.726178	1.17104
Gut microbiota abundance (genus Intestinibacter id.11345) || id:ebi-a-GCST90017018	Migraine without aura	Inverse variance weighted	3	-0.077686	0.149396	0.603063	-0.370502	0.21513	0.925255	0.690388	1.24002
Gut microbiota abundance (genus Intestinibacter id.11345) || id:ebi-a-GCST90017018	Migraine without aura	Simple mode	3	-0.103036	0.166102	0.598312	-0.428596	0.222524	0.902094	0.651423	1.24923
Gut microbiota abundance (genus Intestinibacter id.11345) || id:ebi-a-GCST90017018	Migraine without aura	Weighted mode	3	-0.118881	0.18087	0.578532	-0.473387	0.235624	0.887913	0.622889	1.2657
Gut microbiota abundance (order Clostridiales id.1863) || id:ebi-a-GCST90017095	Migraine without aura	MR Egger	3	0.209439	1.23045	0.892668	-2.20225	2.62113	1.23299	0.110554	13.7512
Gut microbiota abundance (order Clostridiales id.1863) || id:ebi-a-GCST90017095	Migraine without aura	Weighted median	3	0.0696757	0.0804281	0.386319	-0.0879632	0.227315	1.07216	0.915795	1.25522
Gut microbiota abundance (order Clostridiales id.1863) || id:ebi-a-GCST90017095	Migraine without aura	Inverse variance weighted	3	0.0582083	0.0607674	0.338119	-0.0608957	0.177312	1.05994	0.940921	1.194
Gut microbiota abundance (order Clostridiales id.1863) || id:ebi-a-GCST90017095	Migraine without aura	Simple mode	3	0.0923545	0.0943646	0.430936	-0.0926001	0.277309	1.09675	0.911558	1.31957
Gut microbiota abundance (order Clostridiales id.1863) || id:ebi-a-GCST90017095	Migraine without aura	Weighted mode	3	0.0855134	0.089846	0.441663	-0.0905847	0.261611	1.08928	0.913397	1.29902
Gut microbiota abundance (genus Haemophilus id.3698) || id:ebi-a-GCST90017013	Migraine without aura	MR Egger	3	-1.85416	1.46353	0.425387	-4.72267	1.01436	0.156585	0.0088914	2.75759
Gut microbiota abundance (genus Haemophilus id.3698) || id:ebi-a-GCST90017013	Migraine without aura	Weighted median	3	-0.131464	0.109317	0.229131	-0.345725	0.0827964	0.876811	0.707707	1.08632
Gut microbiota abundance (genus Haemophilus id.3698) || id:ebi-a-GCST90017013	Migraine without aura	Inverse variance weighted	3	-0.100912	0.0920809	0.273118	-0.281391	0.0795662	0.904012	0.754733	1.08282
Gut microbiota abundance (genus Haemophilus id.3698) || id:ebi-a-GCST90017013	Migraine without aura	Simple mode	3	-0.160526	0.144365	0.381911	-0.443482	0.122429	0.851695	0.641798	1.13024
Gut microbiota abundance (genus Haemophilus id.3698) || id:ebi-a-GCST90017013	Migraine without aura	Weighted mode	3	-0.166384	0.140297	0.357445	-0.441367	0.108599	0.846721	0.643157	1.11472
Gut microbiota abundance (genus Lactococcus id.1851) || id:ebi-a-GCST90017031	Migraine without aura	MR Egger	3	3.01302	2.19178	0.400372	-1.28286	7.30891	20.3488	0.277243	1493.54
Gut microbiota abundance (genus Lactococcus id.1851) || id:ebi-a-GCST90017031	Migraine without aura	Weighted median	3	-0.016405	0.15856	0.917596	-0.327183	0.294373	0.983729	0.720952	1.34228
Gut microbiota abundance (genus Lactococcus id.1851) || id:ebi-a-GCST90017031	Migraine without aura	Inverse variance weighted	3	0.0382791	0.128974	0.766621	-0.214509	0.291067	1.03902	0.806937	1.33785
Gut microbiota abundance (genus Lactococcus id.1851) || id:ebi-a-GCST90017031	Migraine without aura	Simple mode	3	-0.0959735	0.22641	0.712883	-0.539737	0.34779	0.908488	0.582902	1.41593
[truncated: 31 more rows]

## Sheet: Table S26
Table S26: Casual effects of TSMR Analysis between migraine and gut microbiota(P<5.00E-08, UK Biobank data).
[truncated: 977 more rows]

## Sheet: Table S27
Table S27: Casual effects of TSMR Analysis between migraine and gut microbiota(P<5.00E-08, GERA and UK Biobank data).
[truncated: 977 more rows]
