# Supplementary material for: A thorough investigation into the correlation between migraines and the gut microbiome: an in-depth analysis using Mendelian randomization studies
Source: Front Neurol. 2024 Jul 2;15:1356974. doi: 10.3389/fneur.2024.1356974 (PMC11250663; doi:10.3389/fneur.2024.1356974)
Supplement: Supplementary file 1 [file Data_Sheet_1.ZIP › Supplementary_Material/Tables S28-S31.xls]

## Sheet: Table S28
Table S28: Sensitivity analysis of positive Mendelian randomization results(P<5.00E-08, finngen_R9_G6_MIGRAINE).
id.exposure	Q	MRegger_interpreter	MRegger_interpreter_pval	steiger_pval	MRPRESSO_GLOBAL
Migraine	0.724007	0.158427	0.57214	0.884923	NA
Migraine	0.337209	0.000148529	0.999483	0.419359	NA
Migraine	0.308965	-0.27856	0.444512	0.526754	NA
Migraine	0.539464	0.0175194	0.906124	0.563279	NA

## Sheet: Table S29
Table S29: Sensitivity analysis of positive Mendelian randomization results(P<5.00E-08, R9_G6_MIGRAINE_NO_AURA).
id.exposure	Q	MRegger_interpreter	MRegger_interpreter_pval	steiger_pval	MRPRESSO_GLOBAL
migraine	0.724007	0.158427	0.57214	0.917134	NA
migraine	0.337209	0.000148529	0.999483	0.443523	NA
migraine	0.308965	-0.27856	0.444512	0.553952	NA
migraine	0.539464	0.0175194	0.906124	0.591332	NA

## Sheet: Table S30
Table S30: Sensitivity analysis of positive Mendelian randomization results(P<5.00E-08, UK Biobank data).
id.exposure	Q	MRegger_interpreter	MRegger_interpreter_pval	steiger_pval	MRPRESSO_GLOBAL
migraine	0.756852	-0.0115512	0.711808	0.216689	0.779
migraine	0.993142	0.00360478	0.831473	0.0247257	0.992

## Sheet: Table S31
Table S31: Sensitivity analysis of positive Mendelian randomization results(P<5.00E-08, GERA and UK Biobank data).
id.exposure	Q	MRegger_interpreter	MRegger_interpreter_pval	steiger_pval	MRPRESSO_GLOBAL
migraine	0.823503	0.00805541	0.772355	1.17081e-20	0.86
migraine	0.773549	-0.00418555	0.893258	9.60542e-20	0.8
