# Supplementary material for: A thorough investigation into the correlation between migraines and the gut microbiome: an in-depth analysis using Mendelian randomization studies
Source: Front Neurol. 2024 Jul 2;15:1356974. doi: 10.3389/fneur.2024.1356974 (PMC11250663; doi:10.3389/fneur.2024.1356974)
Supplement: Supplementary file 1 [file Data_Sheet_1.ZIP › Supplementary_Material/Tables S6-S10.xlsx]

## Sheet: Table S6
Table S6: Casual effects of TSMR Analysis between gut microbiota and migraine (finngen_R9_G6_MIGRAINE, P<1.00E-05).
id.exposure	id.outcome	outcome	exposure	method	nsnp	b	se	pval	beta-low	beta-up	or	OR-low	OR-up	OR(95%CI)
ebi-a-GCST90016908	CJx05G	MIGRAINE	|| id:ebi-a-GCST90016908	Inverse variance weighted	14	0.00936639	0.0806832	0.907582	-0.148773	0.167505	1.00941	0.861765	1.18235	1.01 (0.86-1.18)
ebi-a-GCST90016909	MPx9XM	MIGRAINE	|| id:ebi-a-GCST90016909	Inverse variance weighted	6	-0.0422521	0.105233	0.688044	-0.248508	0.164004	0.958628	0.779963	1.17822	0.96 (0.78-1.18)
ebi-a-GCST90016910	7SPs36	MIGRAINE	|| id:ebi-a-GCST90016910	Inverse variance weighted	18	0.148553	0.0793032	0.0610373	-0.00688151	0.303987	1.16015	0.993142	1.35525	1.16 (0.99-1.36)
ebi-a-GCST90016911	mAaGUA	MIGRAINE	|| id:ebi-a-GCST90016911	Inverse variance weighted	13	-0.0914992	0.0918049	0.318925	-0.271437	0.0884384	0.912562	0.762284	1.09247	0.91 (0.76-1.09)
ebi-a-GCST90016912	ZUsZOk	MIGRAINE	|| id:ebi-a-GCST90016912	Inverse variance weighted	10	0.061082	0.119018	0.607799	-0.172192	0.294356	1.06299	0.841817	1.34226	1.06 (0.84-1.34)
ebi-a-GCST90016913	IU0VG3	MIGRAINE	|| id:ebi-a-GCST90016913	Inverse variance weighted	11	-0.0554901	0.111056	0.617317	-0.273161	0.162181	0.946021	0.76097	1.17607	0.95 (0.76-1.18)
ebi-a-GCST90016914	6WD4sE	MIGRAINE	|| id:ebi-a-GCST90016914	Inverse variance weighted	14	-0.255732	0.0944541	0.00677976	-0.440862	-0.0706019	0.774349	0.643481	0.931833	0.77 (0.64-0.93)
ebi-a-GCST90016915	lwNXUk	MIGRAINE	|| id:ebi-a-GCST90016915	Inverse variance weighted	12	-0.0867038	0.156326	0.579145	-0.393103	0.219696	0.916949	0.674959	1.2457	0.92 (0.67-1.25)
ebi-a-GCST90016916	Ee7mXh	MIGRAINE	|| id:ebi-a-GCST90016916	Inverse variance weighted	13	-0.0217207	0.101998	0.831364	-0.221637	0.178195	0.978514	0.801207	1.19506	0.98 (0.80-1.20)
ebi-a-GCST90016917	KBDNE5	MIGRAINE	|| id:ebi-a-GCST90016917	Inverse variance weighted	6	0.01335	0.140207	0.924143	-0.261456	0.288156	1.01344	0.76993	1.33396	1.01 (0.77-1.33)
ebi-a-GCST90016918	xT6b4A	MIGRAINE	|| id:ebi-a-GCST90016918	Inverse variance weighted	8	-0.028723	0.065113	0.659122	-0.156344	0.0988984	0.971686	0.855265	1.10395	0.97 (0.86-1.10)
ebi-a-GCST90016919	ehCPeI	MIGRAINE	|| id:ebi-a-GCST90016919	Inverse variance weighted	10	-0.0789164	0.0713817	0.268919	-0.218824	0.0609916	0.924117	0.803463	1.06289	0.92 (0.80-1.06)
ebi-a-GCST90016920	pw18MY	MIGRAINE	|| id:ebi-a-GCST90016920	Inverse variance weighted	9	0.0734768	0.0635958	0.247939	-0.0511711	0.198125	1.07624	0.950116	1.21911	1.08 (0.95-1.22)
ebi-a-GCST90016921	QU5jdG	MIGRAINE	|| id:ebi-a-GCST90016921	Inverse variance weighted	12	0.0225375	0.0922452	0.806982	-0.158263	0.203338	1.02279	0.853625	1.22549	1.02 (0.85-1.23)
ebi-a-GCST90016922	wwShl9	MIGRAINE	|| id:ebi-a-GCST90016922	Inverse variance weighted	12	0.0851032	0.131783	0.518421	-0.173192	0.343399	1.08883	0.840976	1.40973	1.09 (0.84-1.41)
ebi-a-GCST90016923	4GOVfh	MIGRAINE	|| id:ebi-a-GCST90016923	Inverse variance weighted	11	-0.0638604	0.0851794	0.453425	-0.230812	0.103091	0.938136	0.793889	1.10859	0.94 (0.79-1.11)
ebi-a-GCST90016924	oOaQMQ	MIGRAINE	|| id:ebi-a-GCST90016924	Inverse variance weighted	7	0.00551512	0.102691	0.957169	-0.195759	0.206789	1.00553	0.822211	1.22972	1.01 (0.82-1.23)
ebi-a-GCST90016925	j6X5DE	MIGRAINE	|| id:ebi-a-GCST90016925	Inverse variance weighted	4	0.0978159	0.10668	0.359191	-0.111277	0.306909	1.10276	0.89469	1.35922	1.10 (0.89-1.36)
ebi-a-GCST90016926	ANI4AL	MIGRAINE	|| id:ebi-a-GCST90016926	Inverse variance weighted	11	-0.0268688	0.106626	0.801048	-0.235855	0.182118	0.973489	0.789895	1.19976	0.97 (0.79-1.20)
ebi-a-GCST90016927	uoGPHC	MIGRAINE	|| id:ebi-a-GCST90016927	Inverse variance weighted	8	0.0666999	0.119517	0.576789	-0.167553	0.300952	1.06897	0.845732	1.35114	1.07 (0.85-1.35)
ebi-a-GCST90016928	C6IazA	MIGRAINE	|| id:ebi-a-GCST90016928	Inverse variance weighted	8	0.0916769	0.0793588	0.248	-0.0638663	0.24722	1.09601	0.93813	1.28046	1.10 (0.94-1.28)
ebi-a-GCST90016929	Cmdhnv	MIGRAINE	|| id:ebi-a-GCST90016929	Inverse variance weighted	11	-0.161221	0.0857227	0.0600089	-0.329237	0.00679542	0.851104	0.719472	1.00682	0.85 (0.72-1.01)
ebi-a-GCST90016931	bVZFJB	MIGRAINE	|| id:ebi-a-GCST90016931	Inverse variance weighted	10	0.0184607	0.0974523	0.849753	-0.172546	0.209467	1.01863	0.84152	1.23302	1.02 (0.84-1.23)
ebi-a-GCST90016932	XUN8Yb	MIGRAINE	|| id:ebi-a-GCST90016932	Inverse variance weighted	15	-0.0436589	0.068043	0.521108	-0.177023	0.0897053	0.95728	0.83776	1.09385	0.96 (0.84-1.09)
ebi-a-GCST90016933	AfpJ4j	MIGRAINE	|| id:ebi-a-GCST90016933	Inverse variance weighted	14	-0.255732	0.0944541	0.00677976	-0.440862	-0.0706019	0.774349	0.643481	0.931833	0.77 (0.64-0.93)
ebi-a-GCST90016934	HAiG8y	MIGRAINE	|| id:ebi-a-GCST90016934	Inverse variance weighted	11	-0.0514079	0.0754983	0.495926	-0.199385	0.0965689	0.949891	0.819235	1.10139	0.95 (0.82-1.10)
ebi-a-GCST90016935	eaT828	MIGRAINE	|| id:ebi-a-GCST90016935	Inverse variance weighted	9	-0.193913	0.165652	0.241758	-0.51859	0.130765	0.82373	0.595359	1.1397	0.82 (0.60-1.14)
ebi-a-GCST90016936	dvv3LX	MIGRAINE	|| id:ebi-a-GCST90016936	Inverse variance weighted	7	-0.275177	0.122036	0.0241404	-0.514367	-0.0359868	0.759438	0.597879	0.964653	0.76 (0.60-0.96)
ebi-a-GCST90016937	tauszE	MIGRAINE	|| id:ebi-a-GCST90016937	Inverse variance weighted	13	-0.0217207	0.101998	0.831364	-0.221637	0.178195	0.978514	0.801207	1.19506	0.98 (0.80-1.20)
ebi-a-GCST90016938	FhuBUB	MIGRAINE	|| id:ebi-a-GCST90016938	Inverse variance weighted	8	-0.0312959	0.0656698	0.633672	-0.160009	0.0974169	0.969189	0.852136	1.10232	0.97 (0.85-1.10)
ebi-a-GCST90016939	U8nO4V	MIGRAINE	|| id:ebi-a-GCST90016939	Inverse variance weighted	7	-0.0313161	0.133654	0.814746	-0.293278	0.230646	0.969169	0.745815	1.25941	0.97 (0.75-1.26)
ebi-a-GCST90016940	XliKtP	MIGRAINE	|| id:ebi-a-GCST90016940	Inverse variance weighted	16	-0.0679775	0.0946755	0.472754	-0.253542	0.117587	0.934282	0.776048	1.12478	0.93 (0.78-1.12)
ebi-a-GCST90016941	6WE7Y4	MIGRAINE	|| id:ebi-a-GCST90016941	Inverse variance weighted	8	0.0392638	0.0705554	0.577872	-0.0990248	0.177552	1.04004	0.90572	1.19429	1.04 (0.91-1.19)
ebi-a-GCST90016942	3u23sC	MIGRAINE	|| id:ebi-a-GCST90016942	Inverse variance weighted	9	0.0734768	0.0635958	0.247939	-0.0511711	0.198125	1.07624	0.950116	1.21911	1.08 (0.95-1.22)
ebi-a-GCST90016943	OJkjgX	MIGRAINE	|| id:ebi-a-GCST90016943	Inverse variance weighted	14	0.00835759	0.067745	0.901815	-0.124423	0.141138	1.00839	0.883007	1.15158	1.01 (0.88-1.15)
ebi-a-GCST90016944	hH5PfM	MIGRAINE	|| id:ebi-a-GCST90016944	Inverse variance weighted	13	-0.0655749	0.0892349	0.462427	-0.240475	0.109326	0.936529	0.786254	1.11553	0.94 (0.79-1.12)
ebi-a-GCST90016945	SXm2Sc	MIGRAINE	|| id:ebi-a-GCST90016945	Inverse variance weighted	9	-0.0641531	0.0850012	0.45041	-0.230755	0.102449	0.937861	0.793934	1.10788	0.94 (0.79-1.11)
ebi-a-GCST90016946	hhSCEo	MIGRAINE	|| id:ebi-a-GCST90016946	Inverse variance weighted	12	-0.0736532	0.104644	0.481529	-0.278756	0.131449	0.928994	0.756725	1.14048	0.93 (0.76-1.14)
ebi-a-GCST90016947	scT9Mt	MIGRAINE	|| id:ebi-a-GCST90016947	Inverse variance weighted	9	-0.0940108	0.126982	0.459088	-0.342895	0.154873	0.910273	0.709713	1.16751	0.91 (0.71-1.17)
ebi-a-GCST90016948	pOeRcH	MIGRAINE	|| id:ebi-a-GCST90016948	Inverse variance weighted	16	0.0569827	0.0863625	0.509377	-0.112288	0.226253	1.05864	0.893787	1.25389	1.06 (0.89-1.25)
ebi-a-GCST90016949	eY8342	MIGRAINE	|| id:ebi-a-GCST90016949	Inverse variance weighted	14	0.0216705	0.07354	0.768241	-0.122468	0.165809	1.02191	0.884734	1.18035	1.02 (0.88-1.18)
ebi-a-GCST90016950	lstzJZ	MIGRAINE	|| id:ebi-a-GCST90016950	Inverse variance weighted	16	0.0500656	0.0848238	0.555036	-0.116189	0.21632	1.05134	0.890307	1.2415	1.05 (0.89-1.24)
ebi-a-GCST90016951	L3g78d	MIGRAINE	|| id:ebi-a-GCST90016951	Inverse variance weighted	10	-0.0211096	0.104121	0.839338	-0.225187	0.182968	0.979112	0.798367	1.20078	0.98 (0.80-1.20)
ebi-a-GCST90016952	70CFUn	MIGRAINE	|| id:ebi-a-GCST90016952	Inverse variance weighted	11	-0.0933173	0.10336	0.366611	-0.295903	0.109268	0.910904	0.74386	1.11546	0.91 (0.74-1.12)
ebi-a-GCST90016953	7BIQBU	MIGRAINE	|| id:ebi-a-GCST90016953	Inverse variance weighted	9	-0.0305039	0.113064	0.787319	-0.252109	0.191101	0.969957	0.77716	1.21058	0.97 (0.78-1.21)
ebi-a-GCST90016954	8zy7k5	MIGRAINE	|| id:ebi-a-GCST90016954	Inverse variance weighted	12	-0.0415982	0.0802407	0.604167	-0.19887	0.115674	0.959255	0.819656	1.12263	0.96 (0.82-1.12)
ebi-a-GCST90016955	tCz005	MIGRAINE	|| id:ebi-a-GCST90016955	Inverse variance weighted	12	-0.0836983	0.0543508	0.123569	-0.190226	0.0228293	0.919709	0.826772	1.02309	0.92 (0.83-1.02)
ebi-a-GCST90016956	rfOi6i	MIGRAINE	|| id:ebi-a-GCST90016956	Inverse variance weighted	18	-0.0712034	0.0898119	0.427891	-0.247235	0.104828	0.931272	0.780957	1.11052	0.93 (0.78-1.11)
ebi-a-GCST90016957	7z8Qqs	MIGRAINE	|| id:ebi-a-GCST90016957	Inverse variance weighted	11	-0.0638454	0.0852002	0.453642	-0.230838	0.103147	0.93815	0.793868	1.10865	0.94 (0.79-1.11)
ebi-a-GCST90016958	boWTVj	MIGRAINE	|| id:ebi-a-GCST90016958	Inverse variance weighted	11	0.00195641	0.0485633	0.967865	-0.0932276	0.0971405	1.00196	0.910986	1.10202	1.00 (0.91-1.10)
ebi-a-GCST90016959	SIYMcF	MIGRAINE	|| id:ebi-a-GCST90016959	Inverse variance weighted	7	0.0357814	0.082076	0.66287	-0.125087	0.19665	1.03643	0.88242	1.21732	1.04 (0.88-1.22)
ebi-a-GCST90016960	jYELZC	MIGRAINE	|| id:ebi-a-GCST90016960	Inverse variance weighted	8	-0.0499812	0.088225	0.57104	-0.222902	0.12294	0.951247	0.800193	1.13082	0.95 (0.80-1.13)
ebi-a-GCST90016961	4KxxSQ	MIGRAINE	|| id:ebi-a-GCST90016961	Inverse variance weighted	11	-0.063803	0.0851682	0.453772	-0.230733	0.103127	0.93819	0.793952	1.10863	0.94 (0.79-1.11)
ebi-a-GCST90016962	nVe4RN	MIGRAINE	|| id:ebi-a-GCST90016962	Inverse variance weighted	12	0.0596152	0.124552	0.632196	-0.184506	0.303736	1.06143	0.831515	1.35491	1.06 (0.83-1.35)
ebi-a-GCST90016963	ZC9FXE	MIGRAINE	|| id:ebi-a-GCST90016963	Inverse variance weighted	8	-0.00444722	0.0522167	0.932127	-0.106792	0.0978975	0.995563	0.898713	1.10285	1.00 (0.90-1.10)
ebi-a-GCST90016964	SWLpTT	MIGRAINE	|| id:ebi-a-GCST90016964	Inverse variance weighted	5	-0.0386923	0.0662228	0.559035	-0.168489	0.0911043	0.962047	0.844941	1.09538	0.96 (0.84-1.10)
ebi-a-GCST90016965	fCrUTS	MIGRAINE	|| id:ebi-a-GCST90016965	Inverse variance weighted	10	0.0134253	0.0602524	0.823677	-0.104669	0.13152	1.01352	0.900622	1.14056	1.01 (0.90-1.14)
ebi-a-GCST90016966	qbe5y5	MIGRAINE	|| id:ebi-a-GCST90016966	Inverse variance weighted	13	-0.198365	0.106569	0.0626904	-0.407239	0.0105097	0.820071	0.665485	1.01057	0.82 (0.67-1.01)
ebi-a-GCST90016967	FYZD2q	MIGRAINE	|| id:ebi-a-GCST90016967	Inverse variance weighted	13	0.18502	0.103571	0.0740332	-0.017979	0.388019	1.20324	0.982182	1.47406	1.20 (0.98-1.47)
ebi-a-GCST90016968	AbzZqb	MIGRAINE	|| id:ebi-a-GCST90016968	Inverse variance weighted	8	0.0666999	0.119517	0.576789	-0.167553	0.300952	1.06897	0.845732	1.35114	1.07 (0.85-1.35)
ebi-a-GCST90016969	ocDm35	MIGRAINE	|| id:ebi-a-GCST90016969	Inverse variance weighted	12	0.0892543	0.0924416	0.334284	-0.0919313	0.27044	1.09336	0.912168	1.31054	1.09 (0.91-1.31)
ebi-a-GCST90016970	5P7Iks	MIGRAINE	|| id:ebi-a-GCST90016970	Inverse variance weighted	12	-0.0850437	0.0783146	0.277512	-0.23854	0.0684528	0.918472	0.787777	1.07085	0.92 (0.79-1.07)
ebi-a-GCST90016971	IK87JJ	MIGRAINE	|| id:ebi-a-GCST90016971	Inverse variance weighted	13	-0.0656985	0.0955515	0.491723	-0.252979	0.121583	0.936413	0.776484	1.12928	0.94 (0.78-1.13)
ebi-a-GCST90016973	4qGqcq	MIGRAINE	|| id:ebi-a-GCST90016973	Inverse variance weighted	8	-0.135308	0.107979	0.210173	-0.346947	0.0763316	0.873447	0.706843	1.07932	0.87 (0.71-1.08)
ebi-a-GCST90016974	TjIqDg	MIGRAINE	|| id:ebi-a-GCST90016974	Inverse variance weighted	13	0.116922	0.0841244	0.16457	-0.0479622	0.281805	1.12403	0.95317	1.32552	1.12 (0.95-1.33)
ebi-a-GCST90016975	7viBrF	MIGRAINE	|| id:ebi-a-GCST90016975	Inverse variance weighted	15	-0.0278287	0.0475112	0.558058	-0.120951	0.0652934	0.972555	0.886078	1.06747	0.97 (0.89-1.07)
ebi-a-GCST90016976	KQAKee	MIGRAINE	|| id:ebi-a-GCST90016976	Inverse variance weighted	9	-0.12096	0.109999	0.271488	-0.336558	0.0946384	0.88607	0.714225	1.09926	0.89 (0.71- 1.10)
ebi-a-GCST90016977	67Ytid	MIGRAINE	|| id:ebi-a-GCST90016977	Inverse variance weighted	4	-0.0185613	0.0894671	0.835646	-0.193917	0.156794	0.98161	0.823726	1.16975	0.98 (0.82-1.17)
ebi-a-GCST90016978	mZqQep	MIGRAINE	|| id:ebi-a-GCST90016978	Inverse variance weighted	8	-0.071117	0.127621	0.577356	-0.321254	0.17902	0.931353	0.725239	1.19604	0.93 (0.73-1.20)
ebi-a-GCST90016979	u0VZ25	MIGRAINE	|| id:ebi-a-GCST90016979	Inverse variance weighted	8	0.0491304	0.058357	0.399848	-0.0652494	0.16351	1.05036	0.936834	1.17764	1.05 (0.94-1.18)
ebi-a-GCST90016980	MzRAmf	MIGRAINE	|| id:ebi-a-GCST90016980	Inverse variance weighted	6	-0.0587993	0.105168	0.576093	-0.264928	0.147329	0.942896	0.767261	1.15874	0.94 (0.77-1.16)
ebi-a-GCST90016981	VQaVqc	MIGRAINE	|| id:ebi-a-GCST90016981	Inverse variance weighted	9	-0.185249	0.115096	0.107505	-0.410837	0.0403402	0.830898	0.663095	1.04116	0.83 (0.66-1.04)
ebi-a-GCST90016982	QC2f3H	MIGRAINE	|| id:ebi-a-GCST90016982	Inverse variance weighted	11	0.0892142	0.0662939	0.178387	-0.0407218	0.21915	1.09331	0.960096	1.24502	1.09 (0.96-1.25)
ebi-a-GCST90016983	ZKpqzi	MIGRAINE	|| id:ebi-a-GCST90016983	Inverse variance weighted	11	0.0371724	0.107663	0.729894	-0.173847	0.248192	1.03787	0.840425	1.28171	1.04 (0.84-1.28)
ebi-a-GCST90016984	f0TdkM	MIGRAINE	|| id:ebi-a-GCST90016984	Inverse variance weighted	8	0.128631	0.103538	0.214105	-0.0743031	0.331565	1.13727	0.92839	1.39315	1.14 (0.93-1.39)
ebi-a-GCST90016985	W6e6tJ	MIGRAINE	|| id:ebi-a-GCST90016985	Inverse variance weighted	8	-0.102553	0.124638	0.410618	-0.346844	0.141737	0.90253	0.706916	1.15227	0.90 (0.71-1.15)
ebi-a-GCST90016986	N7Ry1E	MIGRAINE	|| id:ebi-a-GCST90016986	Inverse variance weighted	9	-0.0606947	0.0845243	0.472712	-0.226362	0.104973	0.94111	0.797429	1.11068	0.94 (0.80-1.11)
ebi-a-GCST90016987	BERKUr	MIGRAINE	|| id:ebi-a-GCST90016987	Inverse variance weighted	9	-0.0119312	0.0866023	0.890422	-0.181672	0.157809	0.98814	0.833875	1.17094	0.99 (0.83-1.17)
ebi-a-GCST90016988	lp5ov7	MIGRAINE	|| id:ebi-a-GCST90016988	Inverse variance weighted	10	-0.139686	0.116268	0.229591	-0.367572	0.0881995	0.869631	0.692414	1.09221	0.87 (0.69-1.09)
ebi-a-GCST90016989	tknVcQ	MIGRAINE	|| id:ebi-a-GCST90016989	Inverse variance weighted	10	-0.139039	0.113621	0.221061	-0.361736	0.0836578	0.870194	0.696466	1.08726	0.87 (0.70-1.09)
ebi-a-GCST90016990	QQZxN8	MIGRAINE	|| id:ebi-a-GCST90016990	Inverse variance weighted	9	-0.0191182	0.0989628	0.846814	-0.213085	0.174849	0.981063	0.808087	1.19107	0.98 (0.81-1.19)
ebi-a-GCST90016991	S9DJhU	MIGRAINE	|| id:ebi-a-GCST90016991	Inverse variance weighted	11	0.079965	0.0604994	0.186252	-0.0386138	0.198544	1.08325	0.962122	1.21963	1.08 (0.96-1.22)
ebi-a-GCST90016992	17tFla	MIGRAINE	|| id:ebi-a-GCST90016992	Inverse variance weighted	6	-0.0896265	0.0964746	0.352881	-0.278717	0.0994638	0.914273	0.756754	1.10458	0.91 (0.76-1.10)
ebi-a-GCST90016993	ooOALC	MIGRAINE	|| id:ebi-a-GCST90016993	Inverse variance weighted	15	0.0751405	0.0764623	0.325749	-0.0747257	0.225007	1.07804	0.927998	1.25233	1.08 (0.93-1.25)
ebi-a-GCST90016995	OAdR1K	MIGRAINE	|| id:ebi-a-GCST90016995	Inverse variance weighted	10	0.0410939	0.0980634	0.675176	-0.15111	0.233298	1.04195	0.859753	1.26276	1.04 (0.86-1.26)
ebi-a-GCST90016996	SXzFTY	MIGRAINE	|| id:ebi-a-GCST90016996	Inverse variance weighted	10	0.0854208	0.0557797	0.125672	-0.0239076	0.194749	1.08918	0.976376	1.21501	1.09 (0.98-1.22)
ebi-a-GCST90016997	zQqTSM	MIGRAINE	|| id:ebi-a-GCST90016997	Inverse variance weighted	12	-0.170119	0.103772	0.101138	-0.373511	0.0332731	0.843564	0.688313	1.03383	0.84 (0.69-1.03)
ebi-a-GCST90016998	Da2kxa	MIGRAINE	|| id:ebi-a-GCST90016998	Inverse variance weighted	6	-0.0132654	0.160998	0.934333	-0.328821	0.302291	0.986822	0.719772	1.35295	0.99 (0.72-1.35)
ebi-a-GCST90016999	JjHezY	MIGRAINE	|| id:ebi-a-GCST90016999	Inverse variance weighted	9	-0.0319815	0.0620463	0.606241	-0.153592	0.0896292	0.968525	0.857622	1.09377	0.97 (0.86-1.09)
ebi-a-GCST90017000	zIjl17	MIGRAINE	|| id:ebi-a-GCST90017000	Inverse variance weighted	14	-0.00177931	0.102284	0.986121	-0.202255	0.198697	0.998222	0.816886	1.21981	1.00 (0.82-1.22)
ebi-a-GCST90017001	47Frb5	MIGRAINE	|| id:ebi-a-GCST90017001	Inverse variance weighted	11	-0.0301218	0.0477237	0.527928	-0.12366	0.0634166	0.970327	0.88368	1.06547	0.97 (0.88-1.07)
ebi-a-GCST90017002	Naub6h	MIGRAINE	|| id:ebi-a-GCST90017002	Inverse variance weighted	5	-0.0223699	0.0872718	0.7977	-0.193423	0.148683	0.977878	0.824134	1.1603	0.98 (0.82-1.16)
ebi-a-GCST90017003	pdEFSG	MIGRAINE	|| id:ebi-a-GCST90017003	Inverse variance weighted	8	-0.169877	0.120436	0.158388	-0.405932	0.0661782	0.843769	0.666356	1.06842	0.84 (0.67-1.07)
ebi-a-GCST90017004	aNQYKR	MIGRAINE	|| id:ebi-a-GCST90017004	Inverse variance weighted	18	0.0977935	0.0526803	0.0634024	-0.00545983	0.201047	1.10274	0.994555	1.22268	1.10 (0.99-1.22)
ebi-a-GCST90017005	XbQB2B	MIGRAINE	|| id:ebi-a-GCST90017005	Inverse variance weighted	15	0.115547	0.0846579	0.172293	-0.0503821	0.281477	1.12249	0.950866	1.32509	1.12 (0.95-1.33)
ebi-a-GCST90017006	yBbeBE	MIGRAINE	|| id:ebi-a-GCST90017006	Inverse variance weighted	9	-0.0167542	0.106775	0.875315	-0.226033	0.192525	0.983385	0.797692	1.21231	0.98 (0.80-1.21)
ebi-a-GCST90017007	U38IGv	MIGRAINE	|| id:ebi-a-GCST90017007	Inverse variance weighted	10	0.0257329	0.0864018	0.765835	-0.143615	0.19508	1.02607	0.866221	1.21541	1.03 (0.87-1.22)
ebi-a-GCST90017008	wYtj2h	MIGRAINE	|| id:ebi-a-GCST90017008	Inverse variance weighted	13	-0.00961739	0.0949236	0.919299	-0.195668	0.176433	0.990429	0.822285	1.19295	0.99 (0.82-1.19)
ebi-a-GCST90017009	rLZL7b	MIGRAINE	|| id:ebi-a-GCST90017009	Inverse variance weighted	8	-0.0256666	0.123934	0.835932	-0.268578	0.217244	0.97466	0.764466	1.24265	0.97 (0.76-1.24)
ebi-a-GCST90017010	FHpd4W	MIGRAINE	|| id:ebi-a-GCST90017010	Inverse variance weighted	5	-0.0417514	0.121087	0.730242	-0.279082	0.195579	0.959108	0.756478	1.21602	0.96 (0.76-1.22)
ebi-a-GCST90017011	ZRyCPs	MIGRAINE	|| id:ebi-a-GCST90017011	Inverse variance weighted	18	-0.0837413	0.0862776	0.331746	-0.252845	0.0853627	0.919669	0.776588	1.08911	0.92 (0.78-1.09)
ebi-a-GCST90017012	nZIfXk	MIGRAINE	|| id:ebi-a-GCST90017012	Inverse variance weighted	11	0.0334003	0.049438	0.499295	-0.0634982	0.130299	1.03396	0.938476	1.13917	1.03 (0.94-1.14)
ebi-a-GCST90017013	OSCDEh	MIGRAINE	|| id:ebi-a-GCST90017013	Inverse variance weighted	9	-0.0130431	0.115987	0.910464	-0.240378	0.214292	0.987042	0.786331	1.23898	0.99 (0.79-1.24)
ebi-a-GCST90017014	f3ZF2k	MIGRAINE	|| id:ebi-a-GCST90017014	Inverse variance weighted	11	0.0316978	0.0729966	0.664117	-0.111376	0.174771	1.03221	0.894603	1.19097	1.03 (0.89-1.19)
ebi-a-GCST90017015	OhICLb	MIGRAINE	|| id:ebi-a-GCST90017015	Inverse variance weighted	14	0.0381885	0.0699932	0.585339	-0.0989982	0.175375	1.03893	0.905744	1.19169	1.04 (0.91-1.19)
ebi-a-GCST90017016	oExvBY	MIGRAINE	|| id:ebi-a-GCST90017016	Inverse variance weighted	9	0.0066293	0.0511841	0.896947	-0.0936916	0.10695	1.00665	0.910564	1.11288	1.01 (0.91-1.11)
ebi-a-GCST90017017	Gzl9um	MIGRAINE	|| id:ebi-a-GCST90017017	Inverse variance weighted	5	-0.0672828	0.078268	0.389984	-0.220688	0.0861225	0.934931	0.801967	1.08994	0.93 (0.80-1.09)
ebi-a-GCST90017018	GGndEo	MIGRAINE	|| id:ebi-a-GCST90017018	Inverse variance weighted	14	-0.0504116	0.0778707	0.517389	-0.203038	0.102215	0.950838	0.816247	1.10762	0.95 (0.82-1.11)
ebi-a-GCST90017019	wSktnE	MIGRAINE	|| id:ebi-a-GCST90017019	Inverse variance weighted	16	0.046009	0.0798024	0.564252	-0.110404	0.202422	1.04708	0.895473	1.22436	1.05 (0.90-1.22)
ebi-a-GCST90017020	uWXUZd	MIGRAINE	|| id:ebi-a-GCST90017020	Inverse variance weighted	13	0.26447	0.129598	0.0412806	0.0104586	0.518482	1.30274	1.01051	1.67948	1.30 (1.01-1.68)
ebi-a-GCST90017021	NNTKJr	MIGRAINE	|| id:ebi-a-GCST90017021	Inverse variance weighted	12	0.0836381	0.0895442	0.350282	-0.0918685	0.259145	1.08724	0.912225	1.29582	1.09 (0.91-1.30)
ebi-a-GCST90017022	8z4RUg	MIGRAINE	|| id:ebi-a-GCST90017022	Inverse variance weighted	9	-0.034423	0.0713372	0.629423	-0.174244	0.105398	0.966163	0.840092	1.11115	0.97 (0.84-1.11)
ebi-a-GCST90017024	rE6iJS	MIGRAINE	|| id:ebi-a-GCST90017024	Inverse variance weighted	15	-0.0831829	0.0771605	0.281011	-0.234417	0.0680516	0.920183	0.791032	1.07042	0.92 (0.79-1.07)
ebi-a-GCST90017025	zyEu0G	MIGRAINE	|| id:ebi-a-GCST90017025	Inverse variance weighted	13	0.0802807	0.0733381	0.273663	-0.063462	0.224023	1.08359	0.93851	1.2511	1.08 (0.94-1.25)
ebi-a-GCST90017026	OElT2Z	MIGRAINE	|| id:ebi-a-GCST90017026	Inverse variance weighted	12	0.0491515	0.0980518	0.616174	-0.14303	0.241333	1.05038	0.866728	1.27294	1.05 (0.87-1.27)
ebi-a-GCST90017027	wZk8bA	MIGRAINE	|| id:ebi-a-GCST90017027	Inverse variance weighted	10	0.134447	0.0668852	0.0444189	0.00335202	0.265542	1.1439	1.00336	1.30414	1.14 (1.00-1.30)
ebi-a-GCST90017028	FUD5pa	MIGRAINE	|| id:ebi-a-GCST90017028	Inverse variance weighted	10	-0.114115	0.137869	0.40784	-0.384339	0.156109	0.892156	0.680901	1.16895	0.89 (0.68-1.17)
ebi-a-GCST90017030	t1sfVi	MIGRAINE	|| id:ebi-a-GCST90017030	Inverse variance weighted	8	0.0109434	0.0679784	0.872106	-0.122294	0.144181	1.011	0.884888	1.15509	1.01 (0.88-1.16)
ebi-a-GCST90017031	ql8OrP	MIGRAINE	|| id:ebi-a-GCST90017031	Inverse variance weighted	8	0.0485331	0.0617152	0.431631	-0.0724287	0.169495	1.04973	0.930132	1.18471	1.05 (0.93-1.18)
ebi-a-GCST90017032	YzGy1w	MIGRAINE	|| id:ebi-a-GCST90017032	Inverse variance weighted	10	0.0108801	0.101366	0.914523	-0.187797	0.209557	1.01094	0.828783	1.23313	1.01 (0.83-1.23)
ebi-a-GCST90017033	S2R33L	MIGRAINE	|| id:ebi-a-GCST90017033	Inverse variance weighted	6	0.0705258	0.0789402	0.371639	-0.0841971	0.225249	1.07307	0.91925	1.25263	1.07 (0.92-1.25)
ebi-a-GCST90017034	uyNwEa	MIGRAINE	|| id:ebi-a-GCST90017034	Inverse variance weighted	7	-0.0902377	0.128632	0.482979	-0.342356	0.161881	0.913714	0.710095	1.17572	0.91 (0.71-1.18)
ebi-a-GCST90017035	5bLXDt	MIGRAINE	|| id:ebi-a-GCST90017035	Inverse variance weighted	10	-0.0147535	0.0622057	0.812523	-0.136677	0.10717	0.985355	0.872252	1.11312	0.99 (0.87-1.11)
ebi-a-GCST90017036	LdXAgq	MIGRAINE	|| id:ebi-a-GCST90017036	Inverse variance weighted	13	0.00594409	0.0675813	0.929913	-0.126515	0.138403	1.00596	0.881161	1.14844	1.01 (0.88-1.15)
ebi-a-GCST90017037	WEs0Ri	MIGRAINE	|| id:ebi-a-GCST90017037	Inverse variance weighted	8	0.0538807	0.101503	0.595537	-0.145065	0.252827	1.05536	0.864966	1.28766	1.06 (0.86-1.29)
ebi-a-GCST90017038	sDqVpO	MIGRAINE	|| id:ebi-a-GCST90017038	Inverse variance weighted	11	0.102346	0.0609558	0.0931468	-0.0171269	0.22182	1.10777	0.983019	1.24835	1.11 (0.98-1.25)
ebi-a-GCST90017039	gZIO5z	MIGRAINE	|| id:ebi-a-GCST90017039	Inverse variance weighted	5	0.0020959	0.200525	0.991661	-0.390933	0.395125	1.0021	0.676425	1.48457	1.00 (0.68-1.48)
ebi-a-GCST90017040	McOXgn	MIGRAINE	|| id:ebi-a-GCST90017040	Inverse variance weighted	13	0.0171761	0.0581383	0.767661	-0.096775	0.131127	1.01732	0.90776	1.14011	1.02 (0.91-1.14)
ebi-a-GCST90017041	U7G5Ve	MIGRAINE	|| id:ebi-a-GCST90017041	Inverse variance weighted	14	0.0382305	0.0776604	0.622523	-0.113984	0.190445	1.03897	0.892272	1.20979	1.04 (0.89-1.21)
ebi-a-GCST90017042	BejII7	MIGRAINE	|| id:ebi-a-GCST90017042	Inverse variance weighted	12	-0.0371289	0.0554102	0.502811	-0.145733	0.0714751	0.963552	0.864388	1.07409	0.96 (0.86-1.07)
ebi-a-GCST90017043	e9dPfS	MIGRAINE	|| id:ebi-a-GCST90017043	Inverse variance weighted	7	-0.246759	0.103076	0.0166677	-0.448788	-0.0447304	0.781329	0.638401	0.956255	0.78 (0.64-0.96)
ebi-a-GCST90017044	NpL5gw	MIGRAINE	|| id:ebi-a-GCST90017044	Inverse variance weighted	11	0.0736754	0.0503849	0.143672	-0.025079	0.17243	1.07646	0.975233	1.18819	1.08 (0.98-1.19)
ebi-a-GCST90017045	YOP9O8	MIGRAINE	|| id:ebi-a-GCST90017045	Inverse variance weighted	15	-0.0885339	0.0785019	0.259407	-0.242398	0.0653299	0.915272	0.784744	1.06751	0.92 (0.78-1.07)
ebi-a-GCST90017046	N2GN4q	MIGRAINE	|| id:ebi-a-GCST90017046	Inverse variance weighted	11	-0.0445763	0.063215	0.480715	-0.168478	0.0793252	0.956403	0.84495	1.08256	0.96 (0.84-1.08)
ebi-a-GCST90017047	rI9pRp	MIGRAINE	|| id:ebi-a-GCST90017047	Inverse variance weighted	13	-0.106955	0.0860513	0.213897	-0.275616	0.0617056	0.898566	0.759105	1.06365	0.90 (0.76-1.06)
ebi-a-GCST90017048	0bvIqz	MIGRAINE	|| id:ebi-a-GCST90017048	Inverse variance weighted	13	0.236637	0.115946	0.0412584	0.00938283	0.463891	1.26698	1.00943	1.59025	1.27 (1.01-1.59)
ebi-a-GCST90017049	kDiutd	MIGRAINE	|| id:ebi-a-GCST90017049	Inverse variance weighted	11	0.144626	0.109061	0.184808	-0.0691344	0.358386	1.15561	0.933201	1.43102	1.16 (0.93-1.43)
ebi-a-GCST90017050	9QZiq7	MIGRAINE	|| id:ebi-a-GCST90017050	Inverse variance weighted	15	-0.0508779	0.0814321	0.53211	-0.210485	0.108729	0.950395	0.810191	1.11486	0.95 (0.81-1.11)
ebi-a-GCST90017051	10p4DO	MIGRAINE	|| id:ebi-a-GCST90017051	Inverse variance weighted	8	0.0840949	0.169457	0.619709	-0.24804	0.41623	1.08773	0.780329	1.51623	1.09 (0.78- 1.52)
ebi-a-GCST90017052	2mZizY	MIGRAINE	|| id:ebi-a-GCST90017052	Inverse variance weighted	13	0.0389072	0.0890891	0.662312	-0.135707	0.213522	1.03967	0.873098	1.23803	1.04 (0.87-1.24)
ebi-a-GCST90017053	TpoWlR	MIGRAINE	|| id:ebi-a-GCST90017053	Inverse variance weighted	20	-0.0324607	0.0811213	0.689046	-0.191458	0.126537	0.96806	0.825754	1.13489	0.97 (0.83-1.13)
ebi-a-GCST90017054	JEv17R	MIGRAINE	|| id:ebi-a-GCST90017054	Inverse variance weighted	12	0.024881	0.0877905	0.77686	-0.147188	0.19695	1.02519	0.863131	1.21768	1.03 (0.86-1.22)
ebi-a-GCST90017055	wXAmtr	MIGRAINE	|| id:ebi-a-GCST90017055	Inverse variance weighted	11	-0.0384138	0.0808712	0.634787	-0.196921	0.120094	0.962315	0.821255	1.1276	0.96 (0.82-1.13)
ebi-a-GCST90017056	xLx2Y7	MIGRAINE	|| id:ebi-a-GCST90017056	Inverse variance weighted	14	-0.0364612	0.105904	0.73063	-0.244032	0.17111	0.964195	0.783462	1.18662	0.96 (0.78-1.19)
ebi-a-GCST90017057	eOU99t	MIGRAINE	|| id:ebi-a-GCST90017057	Inverse variance weighted	11	0.145697	0.067861	0.0317944	0.012689	0.278704	1.15685	1.01277	1.32142	1.16 (1.01-1.32)
ebi-a-GCST90017058	6X5SN5	MIGRAINE	|| id:ebi-a-GCST90017058	Inverse variance weighted	6	-0.142327	0.113504	0.209864	-0.364794	0.0801404	0.867338	0.69434	1.08344	0.87 (0.69-1.08)
ebi-a-GCST90017059	swVuxQ	MIGRAINE	|| id:ebi-a-GCST90017059	Inverse variance weighted	8	-0.039695	0.054831	0.469096	-0.147164	0.0677738	0.961083	0.863153	1.07012	0.96 (0.86-1.07)
ebi-a-GCST90017060	tLYT2n	MIGRAINE	|| id:ebi-a-GCST90017060	Inverse variance weighted	11	-0.0105169	0.122387	0.931521	-0.250396	0.229362	0.989538	0.778493	1.2578	0.99 (0.78-1.26)
ebi-a-GCST90017061	OQls0f	MIGRAINE	|| id:ebi-a-GCST90017061	Inverse variance weighted	10	0.106261	0.0900171	0.237821	-0.0701728	0.282694	1.11211	0.932233	1.3267	1.11 (0.93-1.33)
ebi-a-GCST90017062	3ovO28	MIGRAINE	|| id:ebi-a-GCST90017062	Inverse variance weighted	10	0.14551	0.0968705	0.13307	-0.0443565	0.335376	1.15663	0.956613	1.39847	1.16 (0.96-1.40)
ebi-a-GCST90017063	xkz4n4	MIGRAINE	|| id:ebi-a-GCST90017063	Inverse variance weighted	15	0.0302195	0.080524	0.707448	-0.127607	0.188046	1.03068	0.880199	1.20689	1.03 (0.88-1.21)
ebi-a-GCST90017064	y4QiGf	MIGRAINE	|| id:ebi-a-GCST90017064	Inverse variance weighted	11	-0.0831293	0.0901915	0.356686	-0.259905	0.093646	0.920232	0.771125	1.09817	0.92 (0.77-1.10)
ebi-a-GCST90017065	GkgGuK	MIGRAINE	|| id:ebi-a-GCST90017065	Inverse variance weighted	11	-0.0859527	0.0637555	0.177607	-0.210914	0.0390081	0.917638	0.809844	1.03978	0.92 (0.81-1.04)
ebi-a-GCST90017066	u4d4Oh	MIGRAINE	|| id:ebi-a-GCST90017066	Inverse variance weighted	7	-0.155288	0.149956	0.300407	-0.449202	0.138625	0.856168	0.638137	1.14869	0.86 (0.64-1.15)
ebi-a-GCST90017067	44GpSI	MIGRAINE	|| id:ebi-a-GCST90017067	Inverse variance weighted	9	-0.0042765	0.0703289	0.951513	-0.142121	0.133568	0.995733	0.867516	1.1429	1.00 (0.87-1.14)
ebi-a-GCST90017068	6eg6my	MIGRAINE	|| id:ebi-a-GCST90017068	Inverse variance weighted	5	-0.207703	0.141722	0.142765	-0.485478	0.0700714	0.812448	0.615403	1.07258	0.81 (0.62-1.07)
ebi-a-GCST90017069	IxCm5l	MIGRAINE	|| id:ebi-a-GCST90017069	Inverse variance weighted	6	0.0151209	0.161672	0.925484	-0.301756	0.331998	1.01524	0.739518	1.39375	1.02 (0.74-1.39)
ebi-a-GCST90017070	jvOFJH	MIGRAINE	|| id:ebi-a-GCST90017070	Inverse variance weighted	12	0.0489001	0.0993858	0.622703	-0.145896	0.243696	1.05012	0.864247	1.27596	1.05 (0.86-1.28)
ebi-a-GCST90017071	1nLwXi	MIGRAINE	|| id:ebi-a-GCST90017071	Inverse variance weighted	10	0.109386	0.107856	0.310494	-0.102012	0.320783	1.11559	0.903019	1.37821	1.12 (0.90-1.38)
ebi-a-GCST90017072	G4EEVL	MIGRAINE	|| id:ebi-a-GCST90017072	Inverse variance weighted	12	0.00072111	0.0880446	0.993465	-0.171846	0.173289	1.00072	0.842109	1.18921	1.00 (0.84-1.19)
ebi-a-GCST90017073	MXbxJm	MIGRAINE	|| id:ebi-a-GCST90017073	Inverse variance weighted	5	0.0541889	0.122368	0.657886	-0.185653	0.294031	1.05568	0.830562	1.34183	1.06 (0.83-1.34)
ebi-a-GCST90017074	biOv8A	MIGRAINE	|| id:ebi-a-GCST90017074	Inverse variance weighted	9	-0.0229635	0.0876908	0.793423	-0.194838	0.148911	0.977298	0.822968	1.16057	0.98 (0.82-1.16)
ebi-a-GCST90017075	Ni38Qe	MIGRAINE	|| id:ebi-a-GCST90017075	Inverse variance weighted	12	0.0835649	0.0568153	0.141341	-0.0277932	0.194923	1.08716	0.972589	1.21522	1.09 (0.97-1.22)
ebi-a-GCST90017076	OY9kzg	MIGRAINE	|| id:ebi-a-GCST90017076	Inverse variance weighted	15	-0.0436589	0.068043	0.521108	-0.177023	0.0897053	0.95728	0.83776	1.09385	0.96 (0.84-1.09)
ebi-a-GCST90017077	64R8At	MIGRAINE	|| id:ebi-a-GCST90017077	Inverse variance weighted	9	-0.0305039	0.113064	0.787319	-0.252109	0.191101	0.969957	0.77716	1.21058	0.97 (0.78-1.21)
ebi-a-GCST90017078	QrLK63	MIGRAINE	|| id:ebi-a-GCST90017078	Inverse variance weighted	12	-0.0415982	0.0802407	0.604167	-0.19887	0.115674	0.959255	0.819656	1.12263	0.96 (0.82-1.12)
ebi-a-GCST90017079	V072hE	MIGRAINE	|| id:ebi-a-GCST90017079	Inverse variance weighted	8	0.0916769	0.0793588	0.248	-0.0638663	0.24722	1.09601	0.93813	1.28046	1.10 (0.94-1.28)
ebi-a-GCST90017080	Gd1Pbk	MIGRAINE	|| id:ebi-a-GCST90017080	Inverse variance weighted	12	-0.0836983	0.0543508	0.123569	-0.190226	0.0228293	0.919709	0.826772	1.02309	0.92 (0.83-1.02)
ebi-a-GCST90017081	PnlFyx	MIGRAINE	|| id:ebi-a-GCST90017081	Inverse variance weighted	9	-0.0290782	0.0910595	0.749474	-0.207555	0.149398	0.97134	0.812569	1.16114	0.97 (0.81-1.16)
ebi-a-GCST90017082	mIOJro	MIGRAINE	|| id:ebi-a-GCST90017082	Inverse variance weighted	8	-0.00737397	0.0842171	0.930227	-0.172439	0.157691	0.992653	0.841609	1.1708	0.99 (0.84-1.17)
ebi-a-GCST90017083	FeWax3	MIGRAINE	|| id:ebi-a-GCST90017083	Inverse variance weighted	12	-0.102992	0.070817	0.145853	-0.241793	0.0358096	0.902135	0.785219	1.03646	0.90 (0.79-1.04)
ebi-a-GCST90017084	767w9w	MIGRAINE	|| id:ebi-a-GCST90017084	Inverse variance weighted	15	-0.117828	0.0806439	0.14399	-0.275891	0.0402337	0.888849	0.758896	1.04105	0.89 (0.76-1.04)
ebi-a-GCST90017085	yTiZES	MIGRAINE	|| id:ebi-a-GCST90017085	Inverse variance weighted	12	0.160654	0.0684597	0.0189409	0.0264729	0.294835	1.17428	1.02683	1.3429	1.17 (1.03-1.34)
ebi-a-GCST90017086	3KM98z	MIGRAINE	|| id:ebi-a-GCST90017086	Inverse variance weighted	13	0.00797179	0.0789564	0.919579	-0.146783	0.162726	1.008	0.863482	1.17671	1.01 (0.86-1.18)
ebi-a-GCST90017087	vBwi4f	MIGRAINE	|| id:ebi-a-GCST90017087	Inverse variance weighted	11	0.0050477	0.0555757	0.927631	-0.103881	0.113976	1.00506	0.901333	1.12073	1.01 (0.90-1.12)
ebi-a-GCST90017088	Qdn70O	MIGRAINE	|| id:ebi-a-GCST90017088	Inverse variance weighted	5	-0.110562	0.115524	0.338543	-0.336988	0.115865	0.895331	0.713918	1.12284	0.90 (0.71- 1.12)
ebi-a-GCST90017089	26RaH1	MIGRAINE	|| id:ebi-a-GCST90017089	Inverse variance weighted	10	0.0908952	0.0509421	0.0743778	-0.00895143	0.190742	1.09515	0.991089	1.21015	1.10 (0.99-1.21)
ebi-a-GCST90017090	QcG7Bh	MIGRAINE	|| id:ebi-a-GCST90017090	Inverse variance weighted	4	0.0979664	0.106755	0.358788	-0.111273	0.307206	1.10293	0.894695	1.35962	1.10 (0.89-1.36)
ebi-a-GCST90017091	ma9sXu	MIGRAINE	|| id:ebi-a-GCST90017091	Inverse variance weighted	8	0.0510034	0.0630846	0.418807	-0.0726423	0.174649	1.05233	0.929933	1.19083	1.05 (0.93-1.19)
ebi-a-GCST90017092	ideEFE	MIGRAINE	|| id:ebi-a-GCST90017092	Inverse variance weighted	13	-0.0914992	0.0918049	0.318925	-0.271437	0.0884384	0.912562	0.762284	1.09247	0.91 (0.76-1.09)
ebi-a-GCST90017093	fskukm	MIGRAINE	|| id:ebi-a-GCST90017093	Inverse variance weighted	11	-0.161221	0.0857227	0.0600089	-0.329237	0.00679542	0.851104	0.719472	1.00682	0.85 (0.72-1.01)
ebi-a-GCST90017094	4eA7uH	MIGRAINE	|| id:ebi-a-GCST90017094	Inverse variance weighted	10	0.0192896	0.114539	0.86626	-0.205207	0.243786	1.01948	0.814479	1.27607	1.02 (0.81-1.28)
ebi-a-GCST90017095	6ut64T	MIGRAINE	|| id:ebi-a-GCST90017095	Inverse variance weighted	12	-0.063633	0.10908	0.559652	-0.27743	0.150164	0.938349	0.757728	1.16203	0.94 (0.76-1.16)
ebi-a-GCST90017096	QFVM3t	MIGRAINE	|| id:ebi-a-GCST90017096	Inverse variance weighted	14	-0.255732	0.0944541	0.00677976	-0.440862	-0.0706019	0.774349	0.643481	0.931833	0.77 (0.64-0.93)
ebi-a-GCST90017097	ZGb9vA	MIGRAINE	|| id:ebi-a-GCST90017097	Inverse variance weighted	11	-0.195823	0.150202	0.192324	-0.490218	0.0985722	0.822158	0.612493	1.10359	0.82 (0.61-1.10)
ebi-a-GCST90017098	C0uAKh	MIGRAINE	|| id:ebi-a-GCST90017098	Inverse variance weighted	7	-0.275177	0.122036	0.0241404	-0.514367	-0.0359868	0.759438	0.597879	0.964653	0.76 (0.60-0.96)
ebi-a-GCST90017099	kCGckf	MIGRAINE	|| id:ebi-a-GCST90017099	Inverse variance weighted	13	-0.0217207	0.101998	0.831364	-0.221637	0.178195	0.978514	0.801207	1.19506	0.98 (0.80-1.20)
ebi-a-GCST90017100	imLq6d	MIGRAINE	|| id:ebi-a-GCST90017100	Inverse variance weighted	9	-0.0305039	0.113064	0.787319	-0.252109	0.191101	0.969957	0.77716	1.21058	0.97 (0.78-1.21)
ebi-a-GCST90017101	Y0FKGc	MIGRAINE	|| id:ebi-a-GCST90017101	Inverse variance weighted	15	0.0825196	0.0878791	0.347724	-0.0897235	0.254763	1.08602	0.914184	1.29016	1.09 (0.91-1.29)
ebi-a-GCST90017102	6KrDDg	MIGRAINE	|| id:ebi-a-GCST90017102	Inverse variance weighted	9	0.0734768	0.0635958	0.247939	-0.0511711	0.198125	1.07624	0.950116	1.21911	1.08 (0.95-1.22)
ebi-a-GCST90017103	08pGW4	MIGRAINE	|| id:ebi-a-GCST90017103	Inverse variance weighted	12	-0.0415982	0.0802407	0.604167	-0.19887	0.115674	0.959255	0.819656	1.12263	0.96 (0.82-1.12)
ebi-a-GCST90017104	w9XB8p	MIGRAINE	|| id:ebi-a-GCST90017104	Inverse variance weighted	12	-0.0836983	0.0543508	0.123569	-0.190226	0.0228293	0.919709	0.826772	1.02309	0.92 (0.83-1.02)
ebi-a-GCST90017105	4MVPtS	MIGRAINE	|| id:ebi-a-GCST90017105	Inverse variance weighted	13	-0.0655749	0.0892349	0.462427	-0.240475	0.109326	0.936529	0.786254	1.11553	0.94 (0.79-1.12)
ebi-a-GCST90017106	VAp9Yq	MIGRAINE	|| id:ebi-a-GCST90017106	Inverse variance weighted	13	0.0987435	0.0827174	0.232578	-0.0633827	0.26087	1.10378	0.938584	1.29806	1.10 (0.94-1.30)
ebi-a-GCST90017107	6iw4LI	MIGRAINE	|| id:ebi-a-GCST90017107	Inverse variance weighted	12	0.0851032	0.131783	0.518421	-0.173192	0.343399	1.08883	0.840976	1.40973	1.09 (0.84-1.41)
ebi-a-GCST90017108	k84Rz7	MIGRAINE	|| id:ebi-a-GCST90017108	Inverse variance weighted	11	-0.0638604	0.0851794	0.453425	-0.230812	0.103091	0.938136	0.793889	1.10859	0.94 (0.79-1.11)
ebi-a-GCST90017109	qZKxWo	MIGRAINE	|| id:ebi-a-GCST90017109	Inverse variance weighted	8	-0.028723	0.065113	0.659122	-0.156344	0.0988984	0.971686	0.855265	1.10395	0.97 (0.86-1.10)
ebi-a-GCST90017110	aDIddl	MIGRAINE	|| id:ebi-a-GCST90017110	Inverse variance weighted	14	-0.00834562	0.110914	0.94002	-0.225736	0.209045	0.991689	0.797928	1.2325	0.99 (0.80-1.23)
ebi-a-GCST90017111	8nYzAM	MIGRAINE	|| id:ebi-a-GCST90017111	Inverse variance weighted	10	-0.0155321	0.109454	0.887155	-0.230061	0.198997	0.984588	0.794485	1.22018	0.98 (0.79-1.22)
ebi-a-GCST90017112	ukatdK	MIGRAINE	|| id:ebi-a-GCST90017112	Inverse variance weighted	8	-0.0849989	0.103973	0.413639	-0.288787	0.118789	0.918513	0.749172	1.12613	0.92 (0.75-1.13)
ebi-a-GCST90017113	KgU8oD	MIGRAINE	|| id:ebi-a-GCST90017113	Inverse variance weighted	11	0.0479334	0.0497881	0.335674	-0.0496513	0.145518	1.0491	0.951561	1.15664	1.05 (0.95-1.16)
ebi-a-GCST90017114	n0rjgg	MIGRAINE	|| id:ebi-a-GCST90017114	Inverse variance weighted	15	-0.141172	0.10697	0.186925	-0.350833	0.0684899	0.86834	0.704101	1.07089	0.87 (0.70-1.07)
ebi-a-GCST90017115	l9cHYn	MIGRAINE	|| id:ebi-a-GCST90017115	Inverse variance weighted	9	-0.00659175	0.0609563	0.913885	-0.126066	0.112883	0.99343	0.881557	1.1195	0.99 (0.88-1.12)
ebi-a-GCST90017116	md6jMo	MIGRAINE	|| id:ebi-a-GCST90017116	Inverse variance weighted	12	-0.160486	0.106148	0.130557	-0.368537	0.0475642	0.851729	0.691746	1.04871	0.85 (0.69-1.05)
ebi-a-GCST90017117	06Ay4u	MIGRAINE	|| id:ebi-a-GCST90017117	Inverse variance weighted	12	0.0225375	0.0922452	0.806982	-0.158263	0.203338	1.02279	0.853625	1.22549	1.02 (0.85-1.23)
ebi-a-GCST90017118	RHxDfr	MIGRAINE	|| id:ebi-a-GCST90017118	Inverse variance weighted	12	-0.00469124	0.0807694	0.953683	-0.162999	0.153617	0.99532	0.849592	1.16604	1.00 (0.85-1.17)
ebi-a-GCST90016908	CJx05G	MIGRAINE	|| id:ebi-a-GCST90016908	MR Egger	14	-0.248343	0.22769	0.296819	-0.694616	0.19793	0.780092	0.499266	1.21888	0.78 (0.50-1.22)
ebi-a-GCST90016909	MPx9XM	MIGRAINE	|| id:ebi-a-GCST90016909	MR Egger	6	-0.712448	0.353985	0.114453	-1.40626	-0.0186373	0.490442	0.245058	0.981535	0.49 (0.25-0.98)
ebi-a-GCST90016910	7SPs36	MIGRAINE	|| id:ebi-a-GCST90016910	MR Egger	18	0.0287828	0.219227	0.897181	-0.400903	0.458468	1.0292	0.669715	1.58165	1.03 (0.67-1.58)
ebi-a-GCST90016911	mAaGUA	MIGRAINE	|| id:ebi-a-GCST90016911	MR Egger	13	-0.136759	0.183727	0.47226	-0.496864	0.223345	0.87218	0.608435	1.25025	0.87 (0.61-1.25)
ebi-a-GCST90016912	ZUsZOk	MIGRAINE	|| id:ebi-a-GCST90016912	MR Egger	10	0.0920675	0.399786	0.823644	-0.691513	0.875648	1.09644	0.500818	2.40043	1.10 (0.50-2.40)
ebi-a-GCST90016913	IU0VG3	MIGRAINE	|| id:ebi-a-GCST90016913	MR Egger	11	-0.393558	0.281728	0.195917	-0.945745	0.15863	0.674652	0.38839	1.1719	0.67 (0.39-1.17)
ebi-a-GCST90016914	6WD4sE	MIGRAINE	|| id:ebi-a-GCST90016914	MR Egger	14	-0.554247	0.386474	0.177082	-1.31174	0.203242	0.574505	0.269352	1.22537	0.57 (0.27-1.23)
ebi-a-GCST90016915	lwNXUk	MIGRAINE	|| id:ebi-a-GCST90016915	MR Egger	12	-0.64243	0.725345	0.396584	-2.06411	0.779247	0.526013	0.126932	2.17983	0.53 (0.13-2.18)
ebi-a-GCST90016916	Ee7mXh	MIGRAINE	|| id:ebi-a-GCST90016916	MR Egger	13	-0.0368359	0.451433	0.936432	-0.921644	0.847972	0.963834	0.397864	2.33491	0.96 (0.40-2.33)
ebi-a-GCST90016917	KBDNE5	MIGRAINE	|| id:ebi-a-GCST90016917	MR Egger	6	-0.324646	0.423994	0.486548	-1.15567	0.506383	0.722783	0.314845	1.65928	0.72 (0.31-1.66)
ebi-a-GCST90016918	xT6b4A	MIGRAINE	|| id:ebi-a-GCST90016918	MR Egger	8	-0.0863742	0.231744	0.722173	-0.540593	0.367845	0.917251	0.582403	1.44462	0.92 (0.58-1.44)
ebi-a-GCST90016919	ehCPeI	MIGRAINE	|| id:ebi-a-GCST90016919	MR Egger	10	-0.177336	0.227351	0.457838	-0.622943	0.268271	0.837498	0.536363	1.3077	0.84 (0.54-1.31)
ebi-a-GCST90016920	pw18MY	MIGRAINE	|| id:ebi-a-GCST90016920	MR Egger	9	0.436687	0.227186	0.0960245	-0.00859744	0.881972	1.54757	0.991439	2.41566	1.55 (0.99-2.42)
ebi-a-GCST90016921	QU5jdG	MIGRAINE	|| id:ebi-a-GCST90016921	MR Egger	12	-0.421541	0.296459	0.185481	-1.0026	0.159518	0.656035	0.366924	1.17295	0.66 (0.37-1.17)
ebi-a-GCST90016922	wwShl9	MIGRAINE	|| id:ebi-a-GCST90016922	MR Egger	12	-0.443232	0.44692	0.344711	-1.3192	0.432731	0.641958	0.26735	1.54146	0.64 (0.27-1.54)
ebi-a-GCST90016923	4GOVfh	MIGRAINE	|| id:ebi-a-GCST90016923	MR Egger	11	0.337188	0.289922	0.274725	-0.231059	0.905435	1.401	0.793693	2.47301	1.40 (0.79-2.47)
ebi-a-GCST90016924	oOaQMQ	MIGRAINE	|| id:ebi-a-GCST90016924	MR Egger	7	-0.313132	0.305056	0.351741	-0.911042	0.284779	0.731154	0.402105	1.32947	0.73 (0.40-1.33)
ebi-a-GCST90016925	j6X5DE	MIGRAINE	|| id:ebi-a-GCST90016925	MR Egger	4	0.22752	0.231689	0.429638	-0.226591	0.681631	1.25548	0.797247	1.9771	1.26 (0.80-1.98)
ebi-a-GCST90016926	ANI4AL	MIGRAINE	|| id:ebi-a-GCST90016926	MR Egger	11	0.347167	0.489012	0.495726	-0.611297	1.30563	1.41505	0.542647	3.69002	1.42 (0.54-3.69)
ebi-a-GCST90016927	uoGPHC	MIGRAINE	|| id:ebi-a-GCST90016927	MR Egger	8	-0.194518	0.632832	0.768946	-1.43487	1.04583	0.823231	0.238147	2.84577	0.82 (0.24-2.85)
ebi-a-GCST90016928	C6IazA	MIGRAINE	|| id:ebi-a-GCST90016928	MR Egger	8	0.237262	0.317665	0.483357	-0.385361	0.859885	1.26777	0.680205	2.36289	1.27 (0.68-2.36)
ebi-a-GCST90016929	Cmdhnv	MIGRAINE	|| id:ebi-a-GCST90016929	MR Egger	11	-0.157864	0.279617	0.586159	-0.705913	0.390185	0.853966	0.493658	1.47725	0.85 (0.49-1.48)
ebi-a-GCST90016931	bVZFJB	MIGRAINE	|| id:ebi-a-GCST90016931	MR Egger	10	0.242962	0.284145	0.417386	-0.313961	0.799886	1.27502	0.730547	2.22529	1.28 (0.73-2.23)
ebi-a-GCST90016932	XUN8Yb	MIGRAINE	|| id:ebi-a-GCST90016932	MR Egger	15	-0.00416724	0.185263	0.982396	-0.367282	0.358948	0.995841	0.692614	1.43182	1.00 (0.69-1.43)
ebi-a-GCST90016933	AfpJ4j	MIGRAINE	|| id:ebi-a-GCST90016933	MR Egger	14	-0.554247	0.386474	0.177082	-1.31174	0.203242	0.574505	0.269352	1.22537	0.57 (0.27-1.23)
ebi-a-GCST90016934	HAiG8y	MIGRAINE	|| id:ebi-a-GCST90016934	MR Egger	11	0.106144	0.25785	0.690228	-0.399243	0.61153	1.11198	0.670828	1.84325	1.11 (0.67-1.84)
ebi-a-GCST90016935	eaT828	MIGRAINE	|| id:ebi-a-GCST90016935	MR Egger	9	-0.324912	0.731044	0.670134	-1.75776	1.10793	0.722591	0.172431	3.0281	0.72 (0.17-3.03)
ebi-a-GCST90016936	dvv3LX	MIGRAINE	|| id:ebi-a-GCST90016936	MR Egger	7	-0.31259	0.731065	0.686746	-1.74548	1.1203	0.73155	0.174562	3.06577	0.73 (0.17-3.07)
ebi-a-GCST90016937	tauszE	MIGRAINE	|| id:ebi-a-GCST90016937	MR Egger	13	-0.0368359	0.451433	0.936432	-0.921644	0.847972	0.963834	0.397864	2.33491	0.96 (0.40-2.33)
ebi-a-GCST90016938	FhuBUB	MIGRAINE	|| id:ebi-a-GCST90016938	MR Egger	8	-0.682707	0.36056	0.107137	-1.3894	0.0239918	0.505248	0.249224	1.02428	0.51 (0.25-1.02)
ebi-a-GCST90016939	U8nO4V	MIGRAINE	|| id:ebi-a-GCST90016939	MR Egger	7	-0.205698	0.504489	0.70034	-1.1945	0.7831	0.814079	0.302857	2.18825	0.81 (0.30-2.19)
ebi-a-GCST90016940	XliKtP	MIGRAINE	|| id:ebi-a-GCST90016940	MR Egger	16	-0.146266	0.341171	0.674651	-0.814962	0.522429	0.863927	0.442656	1.68612	0.86 (0.44-1.69)
ebi-a-GCST90016941	6WE7Y4	MIGRAINE	|| id:ebi-a-GCST90016941	MR Egger	8	0.0747628	0.180808	0.693618	-0.279621	0.429147	1.07763	0.75607	1.53595	1.08 (0.76-1.54)
ebi-a-GCST90016942	3u23sC	MIGRAINE	|| id:ebi-a-GCST90016942	MR Egger	9	0.436687	0.227186	0.0960245	-0.00859744	0.881972	1.54757	0.991439	2.41566	1.55 (0.99-2.42)
ebi-a-GCST90016943	OJkjgX	MIGRAINE	|| id:ebi-a-GCST90016943	MR Egger	14	-0.294934	0.256552	0.272702	-0.797777	0.207908	0.744581	0.450329	1.2311	0.74 (0.45-1.23)
ebi-a-GCST90016944	hH5PfM	MIGRAINE	|| id:ebi-a-GCST90016944	MR Egger	13	-0.175551	0.196955	0.391833	-0.561582	0.21048	0.838995	0.570306	1.23427	0.84 (0.57-1.23)
ebi-a-GCST90016945	SXm2Sc	MIGRAINE	|| id:ebi-a-GCST90016945	MR Egger	9	-0.0121841	0.236621	0.960372	-0.475961	0.451593	0.98789	0.621288	1.57081	0.99 (0.62-1.57)
ebi-a-GCST90016946	hhSCEo	MIGRAINE	|| id:ebi-a-GCST90016946	MR Egger	12	-0.0548819	0.24601	0.827958	-0.537061	0.427297	0.946597	0.584464	1.53311	0.95 (0.58-1.53)
ebi-a-GCST90016947	scT9Mt	MIGRAINE	|| id:ebi-a-GCST90016947	MR Egger	9	0.190396	0.560942	0.744248	-0.909051	1.28984	1.20973	0.402906	3.63221	1.21 (0.40-3.63)
ebi-a-GCST90016948	pOeRcH	MIGRAINE	|| id:ebi-a-GCST90016948	MR Egger	16	-0.341001	0.309869	0.28969	-0.948344	0.266342	0.711058	0.387382	1.30518	0.71 (0.39-1.31)
ebi-a-GCST90016949	eY8342	MIGRAINE	|| id:ebi-a-GCST90016949	MR Egger	14	-0.0447474	0.310822	0.887918	-0.653958	0.564463	0.956239	0.519984	1.7585	0.96 (0.52-1.76)
ebi-a-GCST90016950	lstzJZ	MIGRAINE	|| id:ebi-a-GCST90016950	MR Egger	16	-0.0645669	0.259878	0.807393	-0.573929	0.444795	0.937473	0.563308	1.56017	0.94 (0.56-1.56)
ebi-a-GCST90016951	L3g78d	MIGRAINE	|| id:ebi-a-GCST90016951	MR Egger	10	-0.00855487	0.239232	0.97235	-0.477449	0.460339	0.991482	0.620364	1.58461	0.99 (0.62-1.58)
ebi-a-GCST90016952	70CFUn	MIGRAINE	|| id:ebi-a-GCST90016952	MR Egger	11	0.259232	0.428173	0.559843	-0.579986	1.09845	1.29593	0.559906	2.99951	1.30 (0.56-3.00)
ebi-a-GCST90016953	7BIQBU	MIGRAINE	|| id:ebi-a-GCST90016953	MR Egger	9	-0.31427	0.343855	0.39113	-0.988225	0.359685	0.730322	0.372237	1.43288	0.73 (0.37-1.43)
ebi-a-GCST90016954	8zy7k5	MIGRAINE	|| id:ebi-a-GCST90016954	MR Egger	12	-0.1571	0.254555	0.550926	-0.656028	0.341829	0.854619	0.518908	1.40752	0.85 (0.52-1.41)
ebi-a-GCST90016955	tCz005	MIGRAINE	|| id:ebi-a-GCST90016955	MR Egger	12	0.0778863	0.220887	0.731702	-0.355052	0.510825	1.081	0.701137	1.66667	1.08 (0.70-1.67)
ebi-a-GCST90016956	rfOi6i	MIGRAINE	|| id:ebi-a-GCST90016956	MR Egger	18	-0.114599	0.185744	0.545932	-0.478657	0.249459	0.891724	0.619615	1.28333	0.89 (0.62-1.28)
ebi-a-GCST90016957	7z8Qqs	MIGRAINE	|| id:ebi-a-GCST90016957	MR Egger	11	0.337386	0.289903	0.274433	-0.230824	0.905597	1.40128	0.793879	2.47341	1.40 (0.79-2.47)
ebi-a-GCST90016958	boWTVj	MIGRAINE	|| id:ebi-a-GCST90016958	MR Egger	11	-0.271374	0.225717	0.259935	-0.71378	0.171032	0.762332	0.489789	1.18653	0.76 (0.49-1.19)
ebi-a-GCST90016959	SIYMcF	MIGRAINE	|| id:ebi-a-GCST90016959	MR Egger	7	0.060022	0.199843	0.776	-0.331671	0.451715	1.06186	0.717724	1.571	1.06 (0.72-1.57)
ebi-a-GCST90016960	jYELZC	MIGRAINE	|| id:ebi-a-GCST90016960	MR Egger	8	-0.564786	0.394916	0.202621	-1.33882	0.20925	0.568482	0.262155	1.23275	0.57 (0.26-1.23)
ebi-a-GCST90016961	4KxxSQ	MIGRAINE	|| id:ebi-a-GCST90016961	MR Egger	11	0.337261	0.289716	0.27431	-0.230582	0.905104	1.4011	0.794071	2.47219	1.40 (0.79-2.47)
ebi-a-GCST90016962	nVe4RN	MIGRAINE	|| id:ebi-a-GCST90016962	MR Egger	12	0.391748	0.613434	0.537424	-0.810583	1.59408	1.47957	0.444599	4.92379	1.48 (0.44-4.92)
ebi-a-GCST90016963	ZC9FXE	MIGRAINE	|| id:ebi-a-GCST90016963	MR Egger	8	0.199186	0.353017	0.593042	-0.492728	0.891099	1.22041	0.610958	2.43781	1.22 (0.61-2.44)
ebi-a-GCST90016964	SWLpTT	MIGRAINE	|| id:ebi-a-GCST90016964	MR Egger	5	0.228127	0.574224	0.71774	-0.897353	1.35361	1.25624	0.407647	3.87136	1.26 (0.41-3.87)
ebi-a-GCST90016965	fCrUTS	MIGRAINE	|| id:ebi-a-GCST90016965	MR Egger	10	0.30902	0.329091	0.375207	-0.335999	0.954039	1.36209	0.714624	2.59618	1.36 (0.71-2.60)
ebi-a-GCST90016966	qbe5y5	MIGRAINE	|| id:ebi-a-GCST90016966	MR Egger	13	0.395441	0.359801	0.295217	-0.309769	1.10065	1.48504	0.733617	3.00612	1.49 (0.73-3.01)
ebi-a-GCST90016967	FYZD2q	MIGRAINE	|| id:ebi-a-GCST90016967	MR Egger	13	0.0520299	0.311506	0.87038	-0.558522	0.662582	1.05341	0.572054	1.93979	1.05 (0.57-1.94)
ebi-a-GCST90016968	AbzZqb	MIGRAINE	|| id:ebi-a-GCST90016968	MR Egger	8	-0.194518	0.632832	0.768946	-1.43487	1.04583	0.823231	0.238147	2.84577	0.82 (0.24-2.85)
ebi-a-GCST90016969	ocDm35	MIGRAINE	|| id:ebi-a-GCST90016969	MR Egger	12	0.089413	0.380042	0.818746	-0.655469	0.834295	1.09353	0.519198	2.30319	1.09 (0.52-2.30)
ebi-a-GCST90016970	5P7Iks	MIGRAINE	|| id:ebi-a-GCST90016970	MR Egger	12	-0.0500643	0.191005	0.798556	-0.424433	0.324305	0.951168	0.65414	1.38307	0.95 (0.65-1.38)
ebi-a-GCST90016971	IK87JJ	MIGRAINE	|| id:ebi-a-GCST90016971	MR Egger	13	0.599414	0.446984	0.206948	-0.276675	1.4755	1.82105	0.758301	4.37324	1.82 (0.76-4.37)
ebi-a-GCST90016973	4qGqcq	MIGRAINE	|| id:ebi-a-GCST90016973	MR Egger	8	-0.0366782	0.211332	0.867921	-0.45089	0.377533	0.963986	0.637061	1.45868	0.96 (0.64-1.46)
ebi-a-GCST90016974	TjIqDg	MIGRAINE	|| id:ebi-a-GCST90016974	MR Egger	13	0.0761041	0.311318	0.811376	-0.534079	0.686287	1.07907	0.586209	1.98633	1.08 (0.59-1.99)
ebi-a-GCST90016975	7viBrF	MIGRAINE	|| id:ebi-a-GCST90016975	MR Egger	15	-0.258666	0.201085	0.220758	-0.652793	0.135461	0.772081	0.52059	1.14506	0.77 (0.52-1.15)
ebi-a-GCST90016976	KQAKee	MIGRAINE	|| id:ebi-a-GCST90016976	MR Egger	9	1.56194	1.01675	0.168368	-0.430895	3.55478	4.76807	0.649927	34.9801	4.77 (0.65-34.98)
ebi-a-GCST90016977	67Ytid	MIGRAINE	|| id:ebi-a-GCST90016977	MR Egger	4	-1.74914	0.985304	0.21785	-3.68034	0.182055	0.173923	0.0252144	1.19968	0.17 (0.03-1.20)
ebi-a-GCST90016978	mZqQep	MIGRAINE	|| id:ebi-a-GCST90016978	MR Egger	8	-0.513972	0.449511	0.296432	-1.39501	0.36707	0.598115	0.24783	1.4435	0.60 (0.25-1.44)
ebi-a-GCST90016979	u0VZ25	MIGRAINE	|| id:ebi-a-GCST90016979	MR Egger	8	0.258853	0.293169	0.41124	-0.315757	0.833464	1.29544	0.729236	2.30128	1.30 (0.73-2.30)
ebi-a-GCST90016980	MzRAmf	MIGRAINE	|| id:ebi-a-GCST90016980	MR Egger	6	0.231137	0.286134	0.464507	-0.329685	0.79196	1.26003	0.71915	2.20772	1.26 (0.72-2.21)
ebi-a-GCST90016981	VQaVqc	MIGRAINE	|| id:ebi-a-GCST90016981	MR Egger	9	-0.0773283	0.430395	0.862503	-0.920902	0.766245	0.925586	0.39816	2.15167	0.93 (0.40-2.15)
ebi-a-GCST90016982	QC2f3H	MIGRAINE	|| id:ebi-a-GCST90016982	MR Egger	11	-0.0256152	0.258611	0.92327	-0.532493	0.481263	0.97471	0.587139	1.61812	0.97 (0.59-1.62)
ebi-a-GCST90016983	ZKpqzi	MIGRAINE	|| id:ebi-a-GCST90016983	MR Egger	11	0.228826	0.272385	0.422616	-0.305048	0.7627	1.25712	0.737088	2.14406	1.26 (0.74-2.14)
ebi-a-GCST90016984	f0TdkM	MIGRAINE	|| id:ebi-a-GCST90016984	MR Egger	8	0.0423076	0.815135	0.960291	-1.55536	1.63997	1.04322	0.211114	5.15503	1.04 (0.21-5.16)
ebi-a-GCST90016985	W6e6tJ	MIGRAINE	|| id:ebi-a-GCST90016985	MR Egger	8	-0.112178	0.709949	0.879634	-1.50368	1.27932	0.893885	0.222311	3.5942	0.89 (0.22-3.59)
ebi-a-GCST90016986	N7Ry1E	MIGRAINE	|| id:ebi-a-GCST90016986	MR Egger	9	0.229983	0.30525	0.475766	-0.368306	0.828272	1.25858	0.691905	2.28936	1.26 (0.69-2.29)
ebi-a-GCST90016987	BERKUr	MIGRAINE	|| id:ebi-a-GCST90016987	MR Egger	9	-0.082659	0.256717	0.756866	-0.585824	0.420506	0.920665	0.556647	1.52273	0.92 (0.56-1.52)
ebi-a-GCST90016988	lp5ov7	MIGRAINE	|| id:ebi-a-GCST90016988	MR Egger	10	-0.715	0.441233	0.143793	-1.57982	0.149817	0.489192	0.206013	1.16162	0.49 (0.21-1.16)
ebi-a-GCST90016989	tknVcQ	MIGRAINE	|| id:ebi-a-GCST90016989	MR Egger	10	-0.269402	0.3158	0.418423	-0.88837	0.349566	0.763836	0.411326	1.41845	0.76 (0.41-1.42)
ebi-a-GCST90016990	QQZxN8	MIGRAINE	|| id:ebi-a-GCST90016990	MR Egger	9	-0.38479	0.453184	0.423919	-1.27303	0.503451	0.680594	0.279982	1.65442	0.68 (0.28-1.65)
ebi-a-GCST90016991	S9DJhU	MIGRAINE	|| id:ebi-a-GCST90016991	MR Egger	11	-0.271981	0.44746	0.558323	-1.149	0.605041	0.761869	0.316953	1.83133	0.76 (0.32-1.83)
ebi-a-GCST90016992	17tFla	MIGRAINE	|| id:ebi-a-GCST90016992	MR Egger	6	0.270557	0.254165	0.347096	-0.227605	0.76872	1.31069	0.796438	2.157	1.31 (0.80-2.16)
ebi-a-GCST90016993	ooOALC	MIGRAINE	|| id:ebi-a-GCST90016993	MR Egger	15	-0.214935	0.29928	0.485359	-0.801525	0.371655	0.806594	0.448644	1.45013	0.81 (0.45-1.45)
ebi-a-GCST90016995	OAdR1K	MIGRAINE	|| id:ebi-a-GCST90016995	MR Egger	10	-0.14608	0.305384	0.6452	-0.744633	0.452472	0.864088	0.474909	1.57219	0.86 (0.47-1.57)
ebi-a-GCST90016996	SXzFTY	MIGRAINE	|| id:ebi-a-GCST90016996	MR Egger	10	0.181661	0.235244	0.462183	-0.279417	0.642739	1.19921	0.756224	1.90168	1.20 (0.76-1.90)
ebi-a-GCST90016997	zQqTSM	MIGRAINE	|| id:ebi-a-GCST90016997	MR Egger	12	-0.616697	0.396584	0.150993	-1.394	0.160607	0.539724	0.24808	1.17422	0.54 (0.25-1.17)
ebi-a-GCST90016998	Da2kxa	MIGRAINE	|| id:ebi-a-GCST90016998	MR Egger	6	-0.310155	0.655504	0.660768	-1.59494	0.974634	0.733333	0.20292	2.6502	0.73 (0.20-2.65)
ebi-a-GCST90016999	JjHezY	MIGRAINE	|| id:ebi-a-GCST90016999	MR Egger	9	0.148888	0.33772	0.672607	-0.513043	0.810819	1.16054	0.598671	2.24975	1.16 (0.60-2.25)
ebi-a-GCST90017000	zIjl17	MIGRAINE	|| id:ebi-a-GCST90017000	MR Egger	14	-0.0983444	0.218655	0.660894	-0.526909	0.33022	0.906337	0.590427	1.39127	0.91 (0.59-1.39)
ebi-a-GCST90017001	47Frb5	MIGRAINE	|| id:ebi-a-GCST90017001	MR Egger	11	-0.173721	0.212533	0.434812	-0.590286	0.242843	0.840531	0.554169	1.27487	0.84 (0.55-1.27)
ebi-a-GCST90017002	Naub6h	MIGRAINE	|| id:ebi-a-GCST90017002	MR Egger	5	-0.191789	0.325723	0.597385	-0.830207	0.446628	0.825481	0.435959	1.56303	0.83 (0.44-1.56)
ebi-a-GCST90017003	pdEFSG	MIGRAINE	|| id:ebi-a-GCST90017003	MR Egger	8	-0.638781	0.438485	0.195433	-1.49821	0.220649	0.527936	0.22353	1.24689	0.53 (0.22-1.25)
ebi-a-GCST90017004	aNQYKR	MIGRAINE	|| id:ebi-a-GCST90017004	MR Egger	18	0.016169	0.176152	0.928004	-0.329088	0.361426	1.0163	0.719579	1.43538	1.02 (0.72-1.44)
ebi-a-GCST90017005	XbQB2B	MIGRAINE	|| id:ebi-a-GCST90017005	MR Egger	15	-0.215132	0.379804	0.58075	-0.959549	0.529285	0.806435	0.383066	1.69772	0.81 (0.38-1.70)
ebi-a-GCST90017006	yBbeBE	MIGRAINE	|| id:ebi-a-GCST90017006	MR Egger	9	-0.11622	0.338253	0.741245	-0.779196	0.546756	0.89028	0.458775	1.72764	0.89 (0.46-1.73)
ebi-a-GCST90017007	U38IGv	MIGRAINE	|| id:ebi-a-GCST90017007	MR Egger	10	0.184475	0.168656	0.305882	-0.14609	0.515041	1.20259	0.86408	1.67371	1.20 (0.86-1.67)
ebi-a-GCST90017008	wYtj2h	MIGRAINE	|| id:ebi-a-GCST90017008	MR Egger	13	0.307815	0.460356	0.517507	-0.594482	1.21011	1.36045	0.551848	3.35386	1.36 (0.55-3.35)
ebi-a-GCST90017009	rLZL7b	MIGRAINE	|| id:ebi-a-GCST90017009	MR Egger	8	0.721182	0.322696	0.0668172	0.088698	1.35367	2.05686	1.09275	3.87159	2.06 (1.09-3.87)
ebi-a-GCST90017010	FHpd4W	MIGRAINE	|| id:ebi-a-GCST90017010	MR Egger	5	0.298134	0.483181	0.580886	-0.648901	1.24517	1.34734	0.52262	3.47352	1.35 (0.52-3.47)
ebi-a-GCST90017011	ZRyCPs	MIGRAINE	|| id:ebi-a-GCST90017011	MR Egger	18	-0.0824684	0.332198	0.807099	-0.733577	0.568641	0.92084	0.480188	1.76586	0.92 (0.48-1.77)
ebi-a-GCST90017012	nZIfXk	MIGRAINE	|| id:ebi-a-GCST90017012	MR Egger	11	-0.0861197	0.209331	0.6904	-0.496408	0.324169	0.917484	0.608713	1.38288	0.92 (0.61-1.38)
ebi-a-GCST90017013	OSCDEh	MIGRAINE	|| id:ebi-a-GCST90017013	MR Egger	9	-0.357224	0.238131	0.17727	-0.823961	0.109514	0.699616	0.43869	1.11574	0.70 (0.44-1.12)
ebi-a-GCST90017014	f3ZF2k	MIGRAINE	|| id:ebi-a-GCST90017014	MR Egger	11	0.249892	0.206384	0.256803	-0.154621	0.654405	1.28389	0.85674	1.924	1.28 (0.86-1.92)
ebi-a-GCST90017015	OhICLb	MIGRAINE	|| id:ebi-a-GCST90017015	MR Egger	14	0.009112	0.214924	0.96688	-0.412139	0.430363	1.00915	0.662232	1.53782	1.01 (0.66-1.54)
ebi-a-GCST90017016	oExvBY	MIGRAINE	|| id:ebi-a-GCST90017016	MR Egger	9	-0.0943525	0.204413	0.658385	-0.495003	0.306298	0.909962	0.609569	1.35839	0.91 (0.61-1.36)
ebi-a-GCST90017017	Gzl9um	MIGRAINE	|| id:ebi-a-GCST90017017	MR Egger	5	-0.0986803	0.474904	0.848699	-1.02949	0.832131	0.906032	0.357188	2.29821	0.91 (0.36-2.30)
ebi-a-GCST90017018	GGndEo	MIGRAINE	|| id:ebi-a-GCST90017018	MR Egger	14	-0.190967	0.242071	0.445485	-0.665426	0.283492	0.82616	0.514055	1.32776	0.83 (0.51-1.33)
ebi-a-GCST90017019	wSktnE	MIGRAINE	|| id:ebi-a-GCST90017019	MR Egger	16	-0.33322	0.203389	0.123622	-0.731863	0.0654228	0.716612	0.481012	1.06761	0.72 (0.48-1.07)
ebi-a-GCST90017020	uWXUZd	MIGRAINE	|| id:ebi-a-GCST90017020	MR Egger	13	0.299831	0.457669	0.52585	-0.5972	1.19686	1.34963	0.55035	3.30971	1.35 (0.55-3.31)
ebi-a-GCST90017021	NNTKJr	MIGRAINE	|| id:ebi-a-GCST90017021	MR Egger	12	0.129572	0.250052	0.615603	-0.36053	0.619674	1.13834	0.697306	1.85832	1.14 (0.70-1.86)
ebi-a-GCST90017022	8z4RUg	MIGRAINE	|| id:ebi-a-GCST90017022	MR Egger	9	-0.419333	0.286922	0.187269	-0.9817	0.143034	0.657485	0.374674	1.15377	0.66 (0.37-1.15)
ebi-a-GCST90017024	rE6iJS	MIGRAINE	|| id:ebi-a-GCST90017024	MR Egger	15	0.00147716	0.15793	0.992679	-0.308065	0.311019	1.00148	0.734868	1.36482	1.00 (0.73-1.36)
ebi-a-GCST90017025	zyEu0G	MIGRAINE	|| id:ebi-a-GCST90017025	MR Egger	13	0.290223	0.325131	0.391163	-0.347034	0.92748	1.33673	0.706781	2.52813	1.34 (0.71-2.53)
ebi-a-GCST90017026	OElT2Z	MIGRAINE	|| id:ebi-a-GCST90017026	MR Egger	12	-0.455616	0.398865	0.279949	-1.23739	0.326159	0.634057	0.29014	1.38564	0.63 (0.29-1.39)
ebi-a-GCST90017027	wZk8bA	MIGRAINE	|| id:ebi-a-GCST90017027	MR Egger	10	0.0750504	0.338066	0.829877	-0.587559	0.73766	1.07794	0.555682	2.09104	1.08 (0.56-2.09)
ebi-a-GCST90017028	FUD5pa	MIGRAINE	|| id:ebi-a-GCST90017028	MR Egger	10	-0.257342	0.443941	0.578088	-1.12747	0.612782	0.773103	0.323853	1.84556	0.77 (0.32-1.85)
ebi-a-GCST90017030	t1sfVi	MIGRAINE	|| id:ebi-a-GCST90017030	MR Egger	8	0.0835493	0.1745	0.649034	-0.25847	0.425569	1.08714	0.772232	1.53046	1.09 (0.77-1.53)
ebi-a-GCST90017031	ql8OrP	MIGRAINE	|| id:ebi-a-GCST90017031	MR Egger	8	-0.343396	0.282931	0.270463	-0.897941	0.211149	0.709357	0.407408	1.2351	0.71 (0.41-1.24)
ebi-a-GCST90017032	YzGy1w	MIGRAINE	|| id:ebi-a-GCST90017032	MR Egger	10	0.308145	0.407504	0.471221	-0.490562	1.10685	1.3609	0.612282	3.02483	1.36 (0.61-3.02)
ebi-a-GCST90017033	S2R33L	MIGRAINE	|| id:ebi-a-GCST90017033	MR Egger	6	0.637114	0.268732	0.0767528	0.110399	1.16383	1.89102	1.11672	3.20217	1.89 (1.12-3.20)
ebi-a-GCST90017034	uyNwEa	MIGRAINE	|| id:ebi-a-GCST90017034	MR Egger	7	0.355552	0.386885	0.400252	-0.402742	1.11385	1.42697	0.668485	3.04605	1.43 (0.67-3.05)
ebi-a-GCST90017035	5bLXDt	MIGRAINE	|| id:ebi-a-GCST90017035	MR Egger	10	-0.028609	0.211534	0.895759	-0.443217	0.385999	0.971796	0.641968	1.47108	0.97 (0.64-1.47)
ebi-a-GCST90017036	LdXAgq	MIGRAINE	|| id:ebi-a-GCST90017036	MR Egger	13	-0.256739	0.258091	0.34123	-0.762597	0.249118	0.77357	0.466453	1.28289	0.77 (0.47-1.28)
ebi-a-GCST90017037	WEs0Ri	MIGRAINE	|| id:ebi-a-GCST90017037	MR Egger	8	-0.32692	0.43402	0.47981	-1.1776	0.52376	0.721142	0.308017	1.68836	0.72 (0.31-1.69)
ebi-a-GCST90017038	sDqVpO	MIGRAINE	|| id:ebi-a-GCST90017038	MR Egger	11	0.000458248	0.300149	0.998815	-0.587833	0.588749	1.00046	0.55553	1.80173	1.00 (0.56-1.80)
ebi-a-GCST90017039	gZIO5z	MIGRAINE	|| id:ebi-a-GCST90017039	MR Egger	5	-0.477771	1.41379	0.757678	-3.24881	2.29327	0.620164	0.0388204	9.90725	0.62 (0.04-9.91)
ebi-a-GCST90017040	McOXgn	MIGRAINE	|| id:ebi-a-GCST90017040	MR Egger	13	-0.0194423	0.21911	0.930889	-0.448897	0.410012	0.980745	0.638332	1.50684	0.98 (0.64-1.51)
ebi-a-GCST90017041	U7G5Ve	MIGRAINE	|| id:ebi-a-GCST90017041	MR Egger	14	-0.00291106	0.22333	0.989814	-0.440637	0.434815	0.997093	0.643626	1.54468	1.00 (0.64-1.54)
ebi-a-GCST90017042	BejII7	MIGRAINE	|| id:ebi-a-GCST90017042	MR Egger	12	-0.203906	0.212895	0.360756	-0.62118	0.213367	0.815539	0.53731	1.23784	0.82 (0.54-1.24)
ebi-a-GCST90017043	e9dPfS	MIGRAINE	|| id:ebi-a-GCST90017043	MR Egger	7	0.208163	0.497068	0.692757	-0.766091	1.18242	1.23141	0.464826	3.26225	1.23 (0.46-3.26)
ebi-a-GCST90017044	NpL5gw	MIGRAINE	|| id:ebi-a-GCST90017044	MR Egger	11	0.271655	0.300412	0.389414	-0.317153	0.860464	1.31213	0.728219	2.36426	1.31 (0.73-2.36)
ebi-a-GCST90017045	YOP9O8	MIGRAINE	|| id:ebi-a-GCST90017045	MR Egger	15	-0.211348	0.234344	0.383529	-0.670662	0.247965	0.809492	0.51137	1.28142	0.81 (0.51-1.28)
ebi-a-GCST90017046	N2GN4q	MIGRAINE	|| id:ebi-a-GCST90017046	MR Egger	11	0.0579974	0.41368	0.891591	-0.752815	0.86881	1.05971	0.471039	2.38407	1.06 (0.47-2.38)
ebi-a-GCST90017047	rI9pRp	MIGRAINE	|| id:ebi-a-GCST90017047	MR Egger	13	-0.0805209	0.250001	0.753428	-0.570522	0.40948	0.922636	0.56523	1.50604	0.92 (0.57-1.51)
ebi-a-GCST90017048	0bvIqz	MIGRAINE	|| id:ebi-a-GCST90017048	MR Egger	13	0.286946	0.364482	0.447755	-0.42744	1.00133	1.33235	0.652177	2.7219	1.33 (0.65-2.72)
ebi-a-GCST90017049	kDiutd	MIGRAINE	|| id:ebi-a-GCST90017049	MR Egger	11	0.200951	0.479542	0.685005	-0.738951	1.14085	1.22256	0.477615	3.12944	1.22 (0.48-3.13)
ebi-a-GCST90017050	9QZiq7	MIGRAINE	|| id:ebi-a-GCST90017050	MR Egger	15	0.0798469	0.202048	0.699113	-0.316167	0.475861	1.08312	0.728937	1.6094	1.08 (0.73-1.61)
ebi-a-GCST90017051	10p4DO	MIGRAINE	|| id:ebi-a-GCST90017051	MR Egger	8	1.53053	0.629479	0.0510632	0.296754	2.76431	4.62064	1.34548	15.8681	4.62 (1.35-15.87)
ebi-a-GCST90017052	2mZizY	MIGRAINE	|| id:ebi-a-GCST90017052	MR Egger	13	-0.133785	0.29411	0.658041	-0.710241	0.442671	0.874778	0.491526	1.55686	0.87 (0.49-1.56)
ebi-a-GCST90017053	TpoWlR	MIGRAINE	|| id:ebi-a-GCST90017053	MR Egger	20	0.0426258	0.215211	0.845214	-0.379188	0.46444	1.04355	0.684417	1.59112	1.04 (0.68-1.59)
ebi-a-GCST90017054	JEv17R	MIGRAINE	|| id:ebi-a-GCST90017054	MR Egger	12	0.150793	0.298728	0.624648	-0.434714	0.7363	1.16276	0.64745	2.08819	1.16 (0.65-2.09)
ebi-a-GCST90017055	wXAmtr	MIGRAINE	|| id:ebi-a-GCST90017055	MR Egger	11	-0.679964	0.430541	0.148718	-1.52382	0.163896	0.506635	0.217877	1.17809	0.51 (0.22-1.18)
ebi-a-GCST90017056	xLx2Y7	MIGRAINE	|| id:ebi-a-GCST90017056	MR Egger	14	-0.037231	0.298864	0.902922	-0.623005	0.548543	0.963454	0.53633	1.73073	0.96 (0.54-1.73)
ebi-a-GCST90017057	eOU99t	MIGRAINE	|| id:ebi-a-GCST90017057	MR Egger	11	0.225852	0.260391	0.408277	-0.284515	0.736218	1.25339	0.752379	2.08802	1.25 (0.75-2.09)
ebi-a-GCST90017058	6X5SN5	MIGRAINE	|| id:ebi-a-GCST90017058	MR Egger	6	-0.371017	0.311808	0.299888	-0.982161	0.240128	0.690032	0.374501	1.27141	0.69 (0.37-1.27)
ebi-a-GCST90017059	swVuxQ	MIGRAINE	|| id:ebi-a-GCST90017059	MR Egger	8	-0.195121	0.274112	0.503296	-0.73238	0.342139	0.822735	0.480763	1.40796	0.82 (0.48-1.41)
ebi-a-GCST90017060	tLYT2n	MIGRAINE	|| id:ebi-a-GCST90017060	MR Egger	11	-0.0770208	0.370913	0.840124	-0.804011	0.649969	0.925871	0.44753	1.91548	0.93 (0.45-1.92)
ebi-a-GCST90017061	OQls0f	MIGRAINE	|| id:ebi-a-GCST90017061	MR Egger	10	0.220068	0.215325	0.336676	-0.201968	0.642105	1.24616	0.817121	1.90048	1.25 (0.82-1.90)
ebi-a-GCST90017062	3ovO28	MIGRAINE	|| id:ebi-a-GCST90017062	MR Egger	10	0.15196	0.257477	0.571354	-0.352695	0.656615	1.16411	0.702792	1.92825	1.16 (0.70-1.93)
ebi-a-GCST90017063	xkz4n4	MIGRAINE	|| id:ebi-a-GCST90017063	MR Egger	15	0.0712585	0.201207	0.728901	-0.323107	0.465624	1.07386	0.723896	1.59301	1.07 (0.72-1.59)
ebi-a-GCST90017064	y4QiGf	MIGRAINE	|| id:ebi-a-GCST90017064	MR Egger	11	-0.0409163	0.369307	0.914213	-0.764758	0.682925	0.959909	0.465447	1.97966	0.96 (0.47-1.98)
ebi-a-GCST90017065	GkgGuK	MIGRAINE	|| id:ebi-a-GCST90017065	MR Egger	11	-0.120995	0.306275	0.702003	-0.721295	0.479305	0.886038	0.486122	1.61495	0.89 (0.49-1.61)
ebi-a-GCST90017066	u4d4Oh	MIGRAINE	|| id:ebi-a-GCST90017066	MR Egger	7	-0.161258	0.503881	0.761886	-1.14886	0.826349	0.851073	0.316996	2.28496	0.85 (0.32-2.28)
ebi-a-GCST90017067	44GpSI	MIGRAINE	|| id:ebi-a-GCST90017067	MR Egger	9	0.491215	0.401251	0.260472	-0.295236	1.27767	1.6343	0.744356	3.58826	1.63 (0.74-3.59)
ebi-a-GCST90017068	6eg6my	MIGRAINE	|| id:ebi-a-GCST90017068	MR Egger	5	-0.840553	0.499596	0.191069	-1.81976	0.138655	0.431472	0.162065	1.14873	0.43 (0.16-1.15)
ebi-a-GCST90017069	IxCm5l	MIGRAINE	|| id:ebi-a-GCST90017069	MR Egger	6	-1.83651	0.684164	0.0549816	-3.17747	-0.495549	0.159372	0.0416909	0.609236	0.16 (0.04-0.61)
ebi-a-GCST90017070	jvOFJH	MIGRAINE	|| id:ebi-a-GCST90017070	MR Egger	12	-0.0542101	0.369278	0.886207	-0.777994	0.669574	0.947233	0.459326	1.9534	0.95 (0.46-1.95)
ebi-a-GCST90017071	1nLwXi	MIGRAINE	|| id:ebi-a-GCST90017071	MR Egger	10	0.579529	0.256487	0.0537654	0.0768145	1.08224	1.7852	1.07984	2.9513	1.79 (1.08-2.95)
ebi-a-GCST90017072	G4EEVL	MIGRAINE	|| id:ebi-a-GCST90017072	MR Egger	12	-0.0336147	0.386946	0.932488	-0.792028	0.724799	0.966944	0.452925	2.06432	0.97 (0.45-2.06)
ebi-a-GCST90017073	MXbxJm	MIGRAINE	|| id:ebi-a-GCST90017073	MR Egger	5	0.28822	0.403537	0.526639	-0.502712	1.07915	1.33405	0.604888	2.94218	1.33 (0.60-2.94)
ebi-a-GCST90017074	biOv8A	MIGRAINE	|| id:ebi-a-GCST90017074	MR Egger	9	0.249208	0.363863	0.515441	-0.463964	0.962379	1.28301	0.628786	2.61792	1.28 (0.63-2.62)
ebi-a-GCST90017075	Ni38Qe	MIGRAINE	|| id:ebi-a-GCST90017075	MR Egger	12	0.196758	0.316758	0.548389	-0.424087	0.817603	1.21745	0.654367	2.26506	1.22 (0.65-2.27)
ebi-a-GCST90017076	OY9kzg	MIGRAINE	|| id:ebi-a-GCST90017076	MR Egger	15	-0.00416724	0.185263	0.982396	-0.367282	0.358948	0.995841	0.692614	1.43182	1.00 (0.69-1.43)
ebi-a-GCST90017077	64R8At	MIGRAINE	|| id:ebi-a-GCST90017077	MR Egger	9	-0.31427	0.343855	0.39113	-0.988225	0.359685	0.730322	0.372237	1.43288	0.73 (0.37-1.43)
ebi-a-GCST90017078	QrLK63	MIGRAINE	|| id:ebi-a-GCST90017078	MR Egger	12	-0.1571	0.254555	0.550926	-0.656028	0.341829	0.854619	0.518908	1.40752	0.85 (0.52-1.41)
ebi-a-GCST90017079	V072hE	MIGRAINE	|| id:ebi-a-GCST90017079	MR Egger	8	0.237262	0.317665	0.483357	-0.385361	0.859885	1.26777	0.680205	2.36289	1.27 (0.68-2.36)
ebi-a-GCST90017080	Gd1Pbk	MIGRAINE	|| id:ebi-a-GCST90017080	MR Egger	12	0.0778863	0.220887	0.731702	-0.355052	0.510825	1.081	0.701137	1.66667	1.08 (0.70-1.67)
ebi-a-GCST90017081	PnlFyx	MIGRAINE	|| id:ebi-a-GCST90017081	MR Egger	9	-0.231219	0.29709	0.461896	-0.813517	0.351078	0.793565	0.443296	1.4206	0.79 (0.44-1.42)
ebi-a-GCST90017082	mIOJro	MIGRAINE	|| id:ebi-a-GCST90017082	MR Egger	8	0.315015	0.222626	0.206813	-0.121332	0.751361	1.37028	0.88574	2.11988	1.37 (0.89-2.12)
ebi-a-GCST90017083	FeWax3	MIGRAINE	|| id:ebi-a-GCST90017083	MR Egger	12	-0.317558	0.23153	0.200188	-0.771357	0.136241	0.727925	0.462385	1.14596	0.73 (0.46-1.15)
ebi-a-GCST90017084	767w9w	MIGRAINE	|| id:ebi-a-GCST90017084	MR Egger	15	0.42704	0.392726	0.296621	-0.342702	1.19678	1.53271	0.70985	3.30945	1.53 (0.71-3.31)
ebi-a-GCST90017085	yTiZES	MIGRAINE	|| id:ebi-a-GCST90017085	MR Egger	12	0.0422669	0.252955	0.870628	-0.453525	0.538059	1.04317	0.635385	1.71268	1.04 (0.64-1.71)
ebi-a-GCST90017086	3KM98z	MIGRAINE	|| id:ebi-a-GCST90017086	MR Egger	13	-0.144631	0.228317	0.539376	-0.592133	0.30287	0.865341	0.553146	1.35374	0.87 (0.55-1.35)
ebi-a-GCST90017087	vBwi4f	MIGRAINE	|| id:ebi-a-GCST90017087	MR Egger	11	-0.142897	0.283826	0.626728	-0.699197	0.413403	0.866843	0.496984	1.51195	0.87 (0.50-1.51)
ebi-a-GCST90017088	Qdn70O	MIGRAINE	|| id:ebi-a-GCST90017088	MR Egger	5	-1.48676	2.67844	0.617541	-6.73649	3.76298	0.226104	0.0011868	43.0764	0.23 (0.00-43.08)
ebi-a-GCST90017089	26RaH1	MIGRAINE	|| id:ebi-a-GCST90017089	MR Egger	10	0.318028	0.388426	0.436632	-0.443287	1.07934	1.37441	0.641923	2.94274	1.37 (0.64-2.94)
ebi-a-GCST90017090	QcG7Bh	MIGRAINE	|| id:ebi-a-GCST90017090	MR Egger	4	0.228691	0.232219	0.428541	-0.226458	0.683841	1.25695	0.797353	1.98147	1.26 (0.80-1.98)
ebi-a-GCST90017091	ma9sXu	MIGRAINE	|| id:ebi-a-GCST90017091	MR Egger	8	0.079314	0.273399	0.781502	-0.456547	0.615175	1.08254	0.633467	1.84998	1.08 (0.63-1.85)
ebi-a-GCST90017092	ideEFE	MIGRAINE	|| id:ebi-a-GCST90017092	MR Egger	13	-0.136759	0.183727	0.47226	-0.496864	0.223345	0.87218	0.608435	1.25025	0.87 (0.61-1.25)
ebi-a-GCST90017093	fskukm	MIGRAINE	|| id:ebi-a-GCST90017093	MR Egger	11	-0.157864	0.279617	0.586159	-0.705913	0.390185	0.853966	0.493658	1.47725	0.85 (0.49-1.48)
ebi-a-GCST90017094	4eA7uH	MIGRAINE	|| id:ebi-a-GCST90017094	MR Egger	10	0.0839935	0.383155	0.831972	-0.66699	0.834977	1.08762	0.513251	2.30476	1.09 (0.51-2.30)
ebi-a-GCST90017095	6ut64T	MIGRAINE	|| id:ebi-a-GCST90017095	MR Egger	12	-0.432136	0.274003	0.145847	-0.969182	0.10491	0.649121	0.379393	1.11061	0.65 (0.38-1.11)
ebi-a-GCST90017096	QFVM3t	MIGRAINE	|| id:ebi-a-GCST90017096	MR Egger	14	-0.554247	0.386474	0.177082	-1.31174	0.203242	0.574505	0.269352	1.22537	0.57 (0.27-1.23)
ebi-a-GCST90017097	ZGb9vA	MIGRAINE	|| id:ebi-a-GCST90017097	MR Egger	11	-0.21264	0.68171	0.762205	-1.54879	1.12351	0.808447	0.212504	3.07564	0.81 (0.21-3.08)
ebi-a-GCST90017098	C0uAKh	MIGRAINE	|| id:ebi-a-GCST90017098	MR Egger	7	-0.31259	0.731065	0.686746	-1.74548	1.1203	0.73155	0.174562	3.06577	0.73 (0.17-3.07)
ebi-a-GCST90017099	kCGckf	MIGRAINE	|| id:ebi-a-GCST90017099	MR Egger	13	-0.0368359	0.451433	0.936432	-0.921644	0.847972	0.963834	0.397864	2.33491	0.96 (0.40-2.33)
ebi-a-GCST90017100	imLq6d	MIGRAINE	|| id:ebi-a-GCST90017100	MR Egger	9	-0.31427	0.343855	0.39113	-0.988225	0.359685	0.730322	0.372237	1.43288	0.73 (0.37-1.43)
ebi-a-GCST90017101	Y0FKGc	MIGRAINE	|| id:ebi-a-GCST90017101	MR Egger	15	0.0402311	0.22879	0.863127	-0.408197	0.488659	1.04105	0.664848	1.63013	1.04 (0.66-1.63)
ebi-a-GCST90017102	6KrDDg	MIGRAINE	|| id:ebi-a-GCST90017102	MR Egger	9	0.436687	0.227186	0.0960245	-0.00859744	0.881972	1.54757	0.991439	2.41566	1.55 (0.99-2.42)
ebi-a-GCST90017103	08pGW4	MIGRAINE	|| id:ebi-a-GCST90017103	MR Egger	12	-0.1571	0.254555	0.550926	-0.656028	0.341829	0.854619	0.518908	1.40752	0.85 (0.52-1.41)
ebi-a-GCST90017104	w9XB8p	MIGRAINE	|| id:ebi-a-GCST90017104	MR Egger	12	0.0778863	0.220887	0.731702	-0.355052	0.510825	1.081	0.701137	1.66667	1.08 (0.70-1.67)
ebi-a-GCST90017105	4MVPtS	MIGRAINE	|| id:ebi-a-GCST90017105	MR Egger	13	-0.175551	0.196955	0.391833	-0.561582	0.21048	0.838995	0.570306	1.23427	0.84 (0.57-1.23)
ebi-a-GCST90017106	VAp9Yq	MIGRAINE	|| id:ebi-a-GCST90017106	MR Egger	13	-0.168183	0.326592	0.616768	-0.808304	0.471938	0.845199	0.445613	1.6031	0.85 (0.45-1.60)
ebi-a-GCST90017107	6iw4LI	MIGRAINE	|| id:ebi-a-GCST90017107	MR Egger	12	-0.443232	0.44692	0.344711	-1.3192	0.432731	0.641958	0.26735	1.54146	0.64 (0.27-1.54)
ebi-a-GCST90017108	k84Rz7	MIGRAINE	|| id:ebi-a-GCST90017108	MR Egger	11	0.337188	0.289922	0.274725	-0.231059	0.905435	1.401	0.793693	2.47301	1.40 (0.79-2.47)
ebi-a-GCST90017109	qZKxWo	MIGRAINE	|| id:ebi-a-GCST90017109	MR Egger	8	-0.0863742	0.231744	0.722173	-0.540593	0.367845	0.917251	0.582403	1.44462	0.92 (0.58-1.44)
ebi-a-GCST90017110	aDIddl	MIGRAINE	|| id:ebi-a-GCST90017110	MR Egger	14	-0.36125	0.467766	0.454886	-1.27807	0.555572	0.696805	0.278574	1.74294	0.70 (0.28-1.74)
ebi-a-GCST90017111	8nYzAM	MIGRAINE	|| id:ebi-a-GCST90017111	MR Egger	10	-0.0657353	0.250371	0.799531	-0.556462	0.424991	0.936379	0.573234	1.52958	0.94 (0.57-1.53)
ebi-a-GCST90017112	ukatdK	MIGRAINE	|| id:ebi-a-GCST90017112	MR Egger	8	0.240326	0.375861	0.546184	-0.496362	0.977013	1.27166	0.608742	2.65651	1.27 (0.61-2.66)
ebi-a-GCST90017113	KgU8oD	MIGRAINE	|| id:ebi-a-GCST90017113	MR Egger	11	0.190068	0.221472	0.41305	-0.244017	0.624153	1.20933	0.783475	1.86667	1.21 (0.78-1.87)
ebi-a-GCST90017114	n0rjgg	MIGRAINE	|| id:ebi-a-GCST90017114	MR Egger	15	-0.112208	0.258668	0.671551	-0.619196	0.39478	0.893858	0.538377	1.48406	0.89 (0.54-1.48)
ebi-a-GCST90017115	l9cHYn	MIGRAINE	|| id:ebi-a-GCST90017115	MR Egger	9	-0.0541277	0.232335	0.822448	-0.509504	0.401248	0.947311	0.600794	1.49369	0.95 (0.60-1.49)
ebi-a-GCST90017116	md6jMo	MIGRAINE	|| id:ebi-a-GCST90017116	MR Egger	12	0.161165	0.289131	0.589503	-0.405531	0.727862	1.17488	0.666623	2.07065	1.17 (0.67-2.07)
ebi-a-GCST90017117	06Ay4u	MIGRAINE	|| id:ebi-a-GCST90017117	MR Egger	12	-0.421541	0.296459	0.185481	-1.0026	0.159518	0.656035	0.366924	1.17295	0.66 (0.37-1.17)
ebi-a-GCST90017118	RHxDfr	MIGRAINE	|| id:ebi-a-GCST90017118	MR Egger	12	0.0701227	0.212418	0.748123	-0.346217	0.486462	1.07264	0.707359	1.62655	1.07 (0.71-1.63)
ebi-a-GCST90016908	CJx05G	MIGRAINE	|| id:ebi-a-GCST90016908	Simple mode	14	-0.0428372	0.193723	0.82843	-0.422534	0.33686	0.958067	0.655384	1.40054	0.96 (0.66-1.40)
ebi-a-GCST90016909	MPx9XM	MIGRAINE	|| id:ebi-a-GCST90016909	Simple mode	6	0.121849	0.233208	0.623644	-0.335239	0.578938	1.12958	0.715167	1.78414	1.13 (0.72-1.78)
ebi-a-GCST90016910	7SPs36	MIGRAINE	|| id:ebi-a-GCST90016910	Simple mode	18	0.306918	0.203391	0.14966	-0.0917294	0.705565	1.35923	0.912352	2.02499	1.36 (0.91-2.02)
ebi-a-GCST90016911	mAaGUA	MIGRAINE	|| id:ebi-a-GCST90016911	Simple mode	13	-0.192895	0.196862	0.346504	-0.578745	0.192955	0.824569	0.560602	1.21283	0.82 (0.56-1.21)
ebi-a-GCST90016912	ZUsZOk	MIGRAINE	|| id:ebi-a-GCST90016912	Simple mode	10	-0.0994379	0.243746	0.69284	-0.57718	0.378305	0.905346	0.561479	1.45981	0.91 (0.56-1.46)
ebi-a-GCST90016913	IU0VG3	MIGRAINE	|| id:ebi-a-GCST90016913	Simple mode	11	-0.182075	0.230981	0.448823	-0.634797	0.270647	0.833539	0.530043	1.31081	0.83 (0.53-1.31)
ebi-a-GCST90016914	6WD4sE	MIGRAINE	|| id:ebi-a-GCST90016914	Simple mode	14	-0.344432	0.204752	0.116382	-0.745746	0.0568822	0.708623	0.47438	1.05853	0.71 (0.47-1.06)
ebi-a-GCST90016915	lwNXUk	MIGRAINE	|| id:ebi-a-GCST90016915	Simple mode	12	-0.347217	0.327491	0.311763	-0.9891	0.294665	0.706652	0.371911	1.34268	0.71 (0.37-1.34)
ebi-a-GCST90016916	Ee7mXh	MIGRAINE	|| id:ebi-a-GCST90016916	Simple mode	13	-0.125494	0.242768	0.6146	-0.60132	0.350332	0.882061	0.548088	1.41954	0.88 (0.55-1.42)
ebi-a-GCST90016917	KBDNE5	MIGRAINE	|| id:ebi-a-GCST90016917	Simple mode	6	0.0497551	0.254906	0.852928	-0.449861	0.549371	1.05101	0.637717	1.73216	1.05 (0.64-1.73)
ebi-a-GCST90016918	xT6b4A	MIGRAINE	|| id:ebi-a-GCST90016918	Simple mode	8	-0.0029753	0.123214	0.981409	-0.244475	0.238524	0.997029	0.783116	1.26937	1.00 (0.78-1.27)
ebi-a-GCST90016919	ehCPeI	MIGRAINE	|| id:ebi-a-GCST90016919	Simple mode	10	0.0542819	0.13585	0.698788	-0.211985	0.320548	1.05578	0.808977	1.37788	1.06 (0.81-1.38)
ebi-a-GCST90016920	pw18MY	MIGRAINE	|| id:ebi-a-GCST90016920	Simple mode	9	0.103415	0.12906	0.446104	-0.149542	0.356372	1.10895	0.861102	1.42814	1.11 (0.86-1.43)
ebi-a-GCST90016921	QU5jdG	MIGRAINE	|| id:ebi-a-GCST90016921	Simple mode	12	0.093125	0.200636	0.651592	-0.300122	0.486372	1.0976	0.740728	1.62641	1.10 (0.74-1.63)
ebi-a-GCST90016922	wwShl9	MIGRAINE	|| id:ebi-a-GCST90016922	Simple mode	12	0.248626	0.316254	0.448379	-0.371232	0.868484	1.28226	0.689884	2.3833	1.28 (0.69-2.38)
ebi-a-GCST90016923	4GOVfh	MIGRAINE	|| id:ebi-a-GCST90016923	Simple mode	11	-0.0485581	0.164527	0.773925	-0.371031	0.273915	0.952602	0.690022	1.3151	0.95 (0.69-1.32)
ebi-a-GCST90016924	oOaQMQ	MIGRAINE	|| id:ebi-a-GCST90016924	Simple mode	7	0.0239606	0.21889	0.916404	-0.405064	0.452985	1.02425	0.666934	1.573	1.02 (0.67-1.57)
ebi-a-GCST90016925	j6X5DE	MIGRAINE	|| id:ebi-a-GCST90016925	Simple mode	4	-0.094235	0.185363	0.646212	-0.457547	0.269077	0.910069	0.632834	1.30876	0.91 (0.63-1.31)
ebi-a-GCST90016926	ANI4AL	MIGRAINE	|| id:ebi-a-GCST90016926	Simple mode	11	-0.0941737	0.196145	0.64147	-0.478619	0.290271	0.910125	0.619639	1.33679	0.91 (0.62-1.34)
ebi-a-GCST90016927	uoGPHC	MIGRAINE	|| id:ebi-a-GCST90016927	Simple mode	8	0.0353136	0.238172	0.886311	-0.431503	0.50213	1.03594	0.649532	1.65224	1.04 (0.65-1.65)
ebi-a-GCST90016928	C6IazA	MIGRAINE	|| id:ebi-a-GCST90016928	Simple mode	8	-0.0286038	0.162575	0.865321	-0.347251	0.290043	0.971801	0.706628	1.33649	0.97 (0.71-1.34)
ebi-a-GCST90016929	Cmdhnv	MIGRAINE	|| id:ebi-a-GCST90016929	Simple mode	11	-0.102845	0.1779	0.575981	-0.451529	0.24584	0.902267	0.636654	1.27869	0.90 (0.64-1.28)
ebi-a-GCST90016931	bVZFJB	MIGRAINE	|| id:ebi-a-GCST90016931	Simple mode	10	0.153829	0.200962	0.463597	-0.240057	0.547714	1.16629	0.786583	1.7293	1.17 (0.79-1.73)
ebi-a-GCST90016932	XUN8Yb	MIGRAINE	|| id:ebi-a-GCST90016932	Simple mode	15	-0.00470634	0.151173	0.975604	-0.301005	0.291592	0.995305	0.740074	1.33856	1.00 (0.74-1.34)
ebi-a-GCST90016933	AfpJ4j	MIGRAINE	|| id:ebi-a-GCST90016933	Simple mode	14	-0.344432	0.201451	0.111057	-0.739276	0.0504125	0.708623	0.477459	1.0517	0.71 (0.48-1.05)
ebi-a-GCST90016934	HAiG8y	MIGRAINE	|| id:ebi-a-GCST90016934	Simple mode	11	-0.0310173	0.139239	0.828203	-0.303925	0.24189	0.969459	0.737916	1.27365	0.97 (0.74-1.27)
ebi-a-GCST90016935	eaT828	MIGRAINE	|| id:ebi-a-GCST90016935	Simple mode	9	-0.352614	0.310416	0.288863	-0.96103	0.255801	0.702848	0.382499	1.2915	0.70 (0.38-1.29)
ebi-a-GCST90016936	dvv3LX	MIGRAINE	|| id:ebi-a-GCST90016936	Simple mode	7	-0.371738	0.227976	0.154097	-0.818571	0.0750957	0.689535	0.441061	1.07799	0.69 (0.44-1.08)
ebi-a-GCST90016937	tauszE	MIGRAINE	|| id:ebi-a-GCST90016937	Simple mode	13	-0.125494	0.261239	0.639596	-0.637523	0.386535	0.882061	0.5286	1.47187	0.88 (0.53-1.47)
ebi-a-GCST90016938	FhuBUB	MIGRAINE	|| id:ebi-a-GCST90016938	Simple mode	8	-0.00413643	0.114448	0.972178	-0.228455	0.220182	0.995872	0.795762	1.2463	1.00 (0.80-1.25)
ebi-a-GCST90016939	U8nO4V	MIGRAINE	|| id:ebi-a-GCST90016939	Simple mode	7	0.0957351	0.232695	0.695057	-0.360346	0.551817	1.10047	0.697435	1.7364	1.10 (0.70-1.74)
ebi-a-GCST90016940	XliKtP	MIGRAINE	|| id:ebi-a-GCST90016940	Simple mode	16	0.0407128	0.231594	0.862807	-0.413211	0.494637	1.04155	0.661522	1.6399	1.04 (0.66-1.64)
ebi-a-GCST90016941	6WE7Y4	MIGRAINE	|| id:ebi-a-GCST90016941	Simple mode	8	-0.0568158	0.149813	0.715748	-0.350448	0.236817	0.944768	0.704372	1.26721	0.94 (0.70-1.27)
ebi-a-GCST90016942	3u23sC	MIGRAINE	|| id:ebi-a-GCST90016942	Simple mode	9	0.103415	0.120172	0.414525	-0.132122	0.338952	1.10895	0.876234	1.40348	1.11 (0.88-1.40)
ebi-a-GCST90016943	OJkjgX	MIGRAINE	|| id:ebi-a-GCST90016943	Simple mode	14	0.0157032	0.136749	0.910333	-0.252325	0.283731	1.01583	0.776992	1.32808	1.02 (0.78-1.33)
ebi-a-GCST90016944	hH5PfM	MIGRAINE	|| id:ebi-a-GCST90016944	Simple mode	13	0.0237392	0.172966	0.893111	-0.315274	0.362753	1.02402	0.729589	1.43728	1.02 (0.73-1.44)
ebi-a-GCST90016945	SXm2Sc	MIGRAINE	|| id:ebi-a-GCST90016945	Simple mode	9	0.0288598	0.174557	0.872785	-0.313272	0.370992	1.02928	0.731051	1.44917	1.03 (0.73-1.45)
ebi-a-GCST90016946	hhSCEo	MIGRAINE	|| id:ebi-a-GCST90016946	Simple mode	12	-0.305115	0.242062	0.233576	-0.779556	0.169326	0.737039	0.45861	1.18451	0.74 (0.46-1.18)
ebi-a-GCST90016947	scT9Mt	MIGRAINE	|| id:ebi-a-GCST90016947	Simple mode	9	-0.334997	0.309636	0.310826	-0.941884	0.27189	0.715341	0.389893	1.31244	0.72 (0.39-1.31)
ebi-a-GCST90016948	pOeRcH	MIGRAINE	|| id:ebi-a-GCST90016948	Simple mode	16	0.0291515	0.202879	0.887659	-0.368492	0.426795	1.02958	0.691777	1.53234	1.03 (0.69-1.53)
ebi-a-GCST90016949	eY8342	MIGRAINE	|| id:ebi-a-GCST90016949	Simple mode	14	0.0496906	0.150681	0.746824	-0.245644	0.345025	1.05095	0.782201	1.41203	1.05 (0.78-1.41)
ebi-a-GCST90016950	lstzJZ	MIGRAINE	|| id:ebi-a-GCST90016950	Simple mode	16	0.160632	0.198431	0.430876	-0.228293	0.549557	1.17425	0.795891	1.73249	1.17 (0.80-1.73)
ebi-a-GCST90016951	L3g78d	MIGRAINE	|| id:ebi-a-GCST90016951	Simple mode	10	0.0479629	0.220367	0.832556	-0.383957	0.479883	1.04913	0.681161	1.61589	1.05 (0.68-1.62)
ebi-a-GCST90016952	70CFUn	MIGRAINE	|| id:ebi-a-GCST90016952	Simple mode	11	-0.280925	0.221747	0.233911	-0.715548	0.153699	0.755085	0.488924	1.16614	0.76 (0.49-1.17)
ebi-a-GCST90016953	7BIQBU	MIGRAINE	|| id:ebi-a-GCST90016953	Simple mode	9	0.0433476	0.135319	0.756921	-0.221879	0.308574	1.0443	0.801013	1.36148	1.04 (0.80-1.36)
ebi-a-GCST90016954	8zy7k5	MIGRAINE	|| id:ebi-a-GCST90016954	Simple mode	12	-0.0149555	0.169751	0.931379	-0.347668	0.317757	0.985156	0.706334	1.37404	0.99 (0.71-1.37)
ebi-a-GCST90016955	tCz005	MIGRAINE	|| id:ebi-a-GCST90016955	Simple mode	12	-0.107585	0.121812	0.39602	-0.346337	0.131167	0.898	0.707274	1.14016	0.90 (0.71-1.14)
ebi-a-GCST90016956	rfOi6i	MIGRAINE	|| id:ebi-a-GCST90016956	Simple mode	18	-0.261943	0.144232	0.0870287	-0.544638	0.0207516	0.769555	0.580052	1.02097	0.77 (0.58-1.02)
ebi-a-GCST90016957	7z8Qqs	MIGRAINE	|| id:ebi-a-GCST90016957	Simple mode	11	-0.0484102	0.178361	0.791592	-0.397998	0.301178	0.952743	0.671663	1.35145	0.95 (0.67-1.35)
ebi-a-GCST90016958	boWTVj	MIGRAINE	|| id:ebi-a-GCST90016958	Simple mode	11	0.0691513	0.112002	0.550762	-0.150372	0.288675	1.0716	0.860388	1.33466	1.07 (0.86-1.33)
ebi-a-GCST90016959	SIYMcF	MIGRAINE	|| id:ebi-a-GCST90016959	Simple mode	7	-0.0879656	0.167414	0.618122	-0.416096	0.240165	0.915792	0.659617	1.27146	0.92 (0.66-1.27)
ebi-a-GCST90016960	jYELZC	MIGRAINE	|| id:ebi-a-GCST90016960	Simple mode	8	-0.103095	0.182303	0.589381	-0.46041	0.254219	0.902041	0.631025	1.28945	0.90 (0.63-1.29)
ebi-a-GCST90016961	4KxxSQ	MIGRAINE	|| id:ebi-a-GCST90016961	Simple mode	11	-0.0485315	0.185527	0.798949	-0.412165	0.315102	0.952627	0.662215	1.3704	0.95 (0.66-1.37)
ebi-a-GCST90016962	nVe4RN	MIGRAINE	|| id:ebi-a-GCST90016962	Simple mode	12	-0.137387	0.300203	0.656114	-0.725786	0.451012	0.871633	0.483944	1.5699	0.87 (0.48-1.57)
ebi-a-GCST90016963	ZC9FXE	MIGRAINE	|| id:ebi-a-GCST90016963	Simple mode	8	0.010881	0.104517	0.920005	-0.193973	0.215735	1.01094	0.82368	1.24077	1.01 (0.82-1.24)
ebi-a-GCST90016964	SWLpTT	MIGRAINE	|| id:ebi-a-GCST90016964	Simple mode	5	0.0521882	0.112241	0.666139	-0.167803	0.27218	1.05357	0.84552	1.31282	1.05 (0.85-1.31)
ebi-a-GCST90016965	fCrUTS	MIGRAINE	|| id:ebi-a-GCST90016965	Simple mode	10	0.0278224	0.116567	0.816699	-0.200649	0.256294	1.02821	0.818199	1.29213	1.03 (0.82-1.29)
ebi-a-GCST90016966	qbe5y5	MIGRAINE	|| id:ebi-a-GCST90016966	Simple mode	13	-0.417753	0.230541	0.0950585	-0.869613	0.0341069	0.658525	0.419114	1.0347	0.66 (0.42-1.03)
ebi-a-GCST90016967	FYZD2q	MIGRAINE	|| id:ebi-a-GCST90016967	Simple mode	13	0.0997957	0.198996	0.625096	-0.290237	0.489829	1.10495	0.748086	1.63204	1.10 (0.75-1.63)
ebi-a-GCST90016968	AbzZqb	MIGRAINE	|| id:ebi-a-GCST90016968	Simple mode	8	0.0353136	0.224298	0.879343	-0.404311	0.474938	1.03594	0.667437	1.60792	1.04 (0.67-1.61)
ebi-a-GCST90016969	ocDm35	MIGRAINE	|| id:ebi-a-GCST90016969	Simple mode	12	0.233958	0.193596	0.252197	-0.145489	0.613405	1.26359	0.864599	1.84671	1.26 (0.86-1.85)
ebi-a-GCST90016970	5P7Iks	MIGRAINE	|| id:ebi-a-GCST90016970	Simple mode	12	-0.178592	0.170305	0.316829	-0.512391	0.155206	0.836447	0.599062	1.1679	0.84 (0.60-1.17)
ebi-a-GCST90016971	IK87JJ	MIGRAINE	|| id:ebi-a-GCST90016971	Simple mode	13	-0.168969	0.20086	0.416671	-0.562655	0.224718	0.844535	0.569695	1.25197	0.84 (0.57-1.25)
ebi-a-GCST90016973	4qGqcq	MIGRAINE	|| id:ebi-a-GCST90016973	Simple mode	8	-0.0591396	0.201318	0.777459	-0.453723	0.335444	0.942575	0.635259	1.39856	0.94 (0.64-1.40)
ebi-a-GCST90016974	TjIqDg	MIGRAINE	|| id:ebi-a-GCST90016974	Simple mode	13	0.106194	0.198566	0.602553	-0.282995	0.495384	1.11204	0.753523	1.64113	1.11 (0.75-1.64)
ebi-a-GCST90016975	7viBrF	MIGRAINE	|| id:ebi-a-GCST90016975	Simple mode	15	0.0344213	0.0987907	0.732704	-0.159209	0.228051	1.03502	0.852818	1.25615	1.04 (0.85-1.26)
ebi-a-GCST90016976	KQAKee	MIGRAINE	|| id:ebi-a-GCST90016976	Simple mode	9	-0.300497	0.1275	0.0461859	-0.550397	-0.0505964	0.74045	0.576721	0.950662	0.74 (0.58- 0.95)
ebi-a-GCST90016977	67Ytid	MIGRAINE	|| id:ebi-a-GCST90016977	Simple mode	4	-0.104728	0.127988	0.473149	-0.355584	0.146127	0.900569	0.700764	1.15734	0.90 (0.70-1.16)
ebi-a-GCST90016978	mZqQep	MIGRAINE	|| id:ebi-a-GCST90016978	Simple mode	8	0.118311	0.238135	0.634535	-0.348434	0.585056	1.12559	0.705792	1.79509	1.13 (0.71-1.80)
ebi-a-GCST90016979	u0VZ25	MIGRAINE	|| id:ebi-a-GCST90016979	Simple mode	8	0.0527037	0.111285	0.650204	-0.165414	0.270822	1.05412	0.847543	1.31104	1.05 (0.85-1.31)
ebi-a-GCST90016980	MzRAmf	MIGRAINE	|| id:ebi-a-GCST90016980	Simple mode	6	-0.173708	0.19536	0.414638	-0.556613	0.209197	0.840542	0.573147	1.23269	0.84 (0.57-1.23)
ebi-a-GCST90016981	VQaVqc	MIGRAINE	|| id:ebi-a-GCST90016981	Simple mode	9	-0.136994	0.235817	0.577282	-0.599195	0.325208	0.871976	0.549253	1.38432	0.87 (0.55-1.38)
ebi-a-GCST90016982	QC2f3H	MIGRAINE	|| id:ebi-a-GCST90016982	Simple mode	11	0.173392	0.148753	0.270812	-0.118164	0.464948	1.18933	0.88855	1.59193	1.19 (0.89-1.59)
ebi-a-GCST90016983	ZKpqzi	MIGRAINE	|| id:ebi-a-GCST90016983	Simple mode	11	-0.144803	0.227224	0.538264	-0.590161	0.300555	0.865193	0.554238	1.35061	0.87 (0.55-1.35)
ebi-a-GCST90016984	f0TdkM	MIGRAINE	|| id:ebi-a-GCST90016984	Simple mode	8	0.149488	0.206589	0.492776	-0.255426	0.554402	1.16124	0.774587	1.7409	1.16 (0.77-1.74)
ebi-a-GCST90016985	W6e6tJ	MIGRAINE	|| id:ebi-a-GCST90016985	Simple mode	8	-0.132735	0.237035	0.592952	-0.597323	0.331853	0.875697	0.550283	1.39355	0.88 (0.55-1.39)
ebi-a-GCST90016986	N7Ry1E	MIGRAINE	|| id:ebi-a-GCST90016986	Simple mode	9	-0.0115107	0.161243	0.944842	-0.327547	0.304525	0.988555	0.720689	1.35598	0.99 (0.72-1.36)
ebi-a-GCST90016987	BERKUr	MIGRAINE	|| id:ebi-a-GCST90016987	Simple mode	9	-0.151951	0.183278	0.431102	-0.511177	0.207274	0.85903	0.599789	1.23032	0.86 (0.60-1.23)
ebi-a-GCST90016988	lp5ov7	MIGRAINE	|| id:ebi-a-GCST90016988	Simple mode	10	0.107565	0.258374	0.686931	-0.398848	0.613978	1.11356	0.671093	1.84777	1.11 (0.67-1.85)
ebi-a-GCST90016989	tknVcQ	MIGRAINE	|| id:ebi-a-GCST90016989	Simple mode	10	-0.174654	0.207376	0.421485	-0.581111	0.231802	0.839747	0.559277	1.26087	0.84 (0.56-1.26)
ebi-a-GCST90016990	QQZxN8	MIGRAINE	|| id:ebi-a-GCST90016990	Simple mode	9	-0.149589	0.135219	0.300763	-0.414618	0.11544	0.861062	0.660593	1.12237	0.86 (0.66-1.12)
ebi-a-GCST90016991	S9DJhU	MIGRAINE	|| id:ebi-a-GCST90016991	Simple mode	11	0.0632165	0.118526	0.605439	-0.169095	0.295528	1.06526	0.844428	1.34384	1.07 (0.84-1.34)
ebi-a-GCST90016992	17tFla	MIGRAINE	|| id:ebi-a-GCST90016992	Simple mode	6	-0.232699	0.197092	0.290836	-0.618999	0.1536	0.792392	0.538483	1.16602	0.79 (0.54-1.17)
ebi-a-GCST90016993	ooOALC	MIGRAINE	|| id:ebi-a-GCST90016993	Simple mode	15	0.235327	0.200711	0.260575	-0.158067	0.628721	1.26532	0.853793	1.87521	1.27 (0.85-1.88)
ebi-a-GCST90016995	OAdR1K	MIGRAINE	|| id:ebi-a-GCST90016995	Simple mode	10	-0.0443573	0.205185	0.833666	-0.446521	0.357806	0.956612	0.639851	1.43019	0.96 (0.64-1.43)
ebi-a-GCST90016996	SXzFTY	MIGRAINE	|| id:ebi-a-GCST90016996	Simple mode	10	0.154392	0.125843	0.250999	-0.09226	0.401045	1.16695	0.911868	1.49338	1.17 (0.91-1.49)
ebi-a-GCST90016997	zQqTSM	MIGRAINE	|| id:ebi-a-GCST90016997	Simple mode	12	-0.206165	0.219511	0.367793	-0.636407	0.224076	0.813698	0.52919	1.25117	0.81 (0.53-1.25)
ebi-a-GCST90016998	Da2kxa	MIGRAINE	|| id:ebi-a-GCST90016998	Simple mode	6	0.00727656	0.259308	0.978699	-0.500967	0.51552	1.0073	0.605944	1.67451	1.01 (0.61-1.67)
ebi-a-GCST90016999	JjHezY	MIGRAINE	|| id:ebi-a-GCST90016999	Simple mode	9	-0.104943	0.150222	0.504609	-0.399377	0.189492	0.900376	0.670738	1.20864	0.90 (0.67-1.21)
ebi-a-GCST90017000	zIjl17	MIGRAINE	|| id:ebi-a-GCST90017000	Simple mode	14	0.0175411	0.170303	0.919536	-0.316254	0.351336	1.0177	0.728875	1.42096	1.02 (0.73-1.42)
ebi-a-GCST90017001	47Frb5	MIGRAINE	|| id:ebi-a-GCST90017001	Simple mode	11	-0.0533222	0.0851685	0.545288	-0.220252	0.113608	0.948074	0.802316	1.12031	0.95 (0.80-1.12)
ebi-a-GCST90017002	Naub6h	MIGRAINE	|| id:ebi-a-GCST90017002	Simple mode	5	-0.0588705	0.149966	0.714665	-0.352803	0.235062	0.942829	0.702715	1.26499	0.94 (0.70-1.26)
ebi-a-GCST90017003	pdEFSG	MIGRAINE	|| id:ebi-a-GCST90017003	Simple mode	8	-0.199357	0.22823	0.411357	-0.646688	0.247974	0.819257	0.523777	1.28143	0.82 (0.52-1.28)
ebi-a-GCST90017004	aNQYKR	MIGRAINE	|| id:ebi-a-GCST90017004	Simple mode	18	0.0413147	0.12445	0.743963	-0.202607	0.285237	1.04218	0.816599	1.33008	1.04 (0.82-1.33)
ebi-a-GCST90017005	XbQB2B	MIGRAINE	|| id:ebi-a-GCST90017005	Simple mode	15	0.157345	0.210322	0.466775	-0.254887	0.569576	1.1704	0.775004	1.76752	1.17 (0.78-1.77)
ebi-a-GCST90017006	yBbeBE	MIGRAINE	|| id:ebi-a-GCST90017006	Simple mode	9	-0.195938	0.209267	0.376517	-0.606102	0.214227	0.822064	0.545473	1.2389	0.82 (0.55-1.24)
ebi-a-GCST90017007	U38IGv	MIGRAINE	|| id:ebi-a-GCST90017007	Simple mode	10	-0.102807	0.203325	0.625269	-0.501323	0.29571	0.902301	0.605729	1.34408	0.90 (0.61-1.34)
ebi-a-GCST90017008	wYtj2h	MIGRAINE	|| id:ebi-a-GCST90017008	Simple mode	13	0.216206	0.242153	0.389492	-0.258414	0.690826	1.24136	0.772275	1.99536	1.24 (0.77-2.00)
ebi-a-GCST90017009	rLZL7b	MIGRAINE	|| id:ebi-a-GCST90017009	Simple mode	8	0.0944927	0.273566	0.739933	-0.441696	0.630682	1.0991	0.642945	1.87889	1.10 (0.64-1.88)
ebi-a-GCST90017010	FHpd4W	MIGRAINE	|| id:ebi-a-GCST90017010	Simple mode	5	-0.119406	0.190024	0.563855	-0.491852	0.253041	0.887448	0.611493	1.28794	0.89 (0.61-1.29)
ebi-a-GCST90017011	ZRyCPs	MIGRAINE	|| id:ebi-a-GCST90017011	Simple mode	18	0.0717791	0.199238	0.723084	-0.318728	0.462286	1.07442	0.727073	1.5877	1.07 (0.73-1.59)
ebi-a-GCST90017012	nZIfXk	MIGRAINE	|| id:ebi-a-GCST90017012	Simple mode	11	-0.0274325	0.104378	0.798025	-0.232013	0.177148	0.97294	0.792936	1.19381	0.97 (0.79-1.19)
ebi-a-GCST90017013	OSCDEh	MIGRAINE	|| id:ebi-a-GCST90017013	Simple mode	9	0.257919	0.16955	0.166705	-0.0743999	0.590237	1.29423	0.9283	1.80442	1.29 (0.93-1.80)
ebi-a-GCST90017014	f3ZF2k	MIGRAINE	|| id:ebi-a-GCST90017014	Simple mode	11	0.168812	0.168574	0.340243	-0.161593	0.499216	1.1839	0.850788	1.64743	1.18 (0.85-1.65)
ebi-a-GCST90017015	OhICLb	MIGRAINE	|| id:ebi-a-GCST90017015	Simple mode	14	0.144259	0.172735	0.418721	-0.194302	0.48282	1.15518	0.823409	1.62064	1.16 (0.82-1.62)
ebi-a-GCST90017016	oExvBY	MIGRAINE	|| id:ebi-a-GCST90017016	Simple mode	9	0.117759	0.119916	0.354856	-0.117277	0.352794	1.12497	0.889339	1.42304	1.12 (0.89-1.42)
ebi-a-GCST90017017	Gzl9um	MIGRAINE	|| id:ebi-a-GCST90017017	Simple mode	5	-0.112427	0.115427	0.385205	-0.338664	0.11381	0.893663	0.712722	1.12054	0.89 (0.71-1.12)
ebi-a-GCST90017018	GGndEo	MIGRAINE	|| id:ebi-a-GCST90017018	Simple mode	14	-0.169574	0.158308	0.303582	-0.479858	0.140711	0.844025	0.618871	1.15109	0.84 (0.62-1.15)
ebi-a-GCST90017019	wSktnE	MIGRAINE	|| id:ebi-a-GCST90017019	Simple mode	16	0.199716	0.160928	0.233653	-0.115702	0.515135	1.22106	0.890741	1.67386	1.22 (0.89-1.67)
ebi-a-GCST90017020	uWXUZd	MIGRAINE	|| id:ebi-a-GCST90017020	Simple mode	13	0.378516	0.260062	0.171194	-0.131206	0.888238	1.46012	0.877037	2.43084	1.46 (0.88-2.43)
ebi-a-GCST90017021	NNTKJr	MIGRAINE	|| id:ebi-a-GCST90017021	Simple mode	12	0.104762	0.218036	0.6403	-0.322588	0.532112	1.11045	0.724272	1.70252	1.11 (0.72-1.70)
ebi-a-GCST90017022	8z4RUg	MIGRAINE	|| id:ebi-a-GCST90017022	Simple mode	9	-0.100577	0.147133	0.513547	-0.388958	0.187803	0.904315	0.677763	1.2066	0.90 (0.68-1.21)
ebi-a-GCST90017024	rE6iJS	MIGRAINE	|| id:ebi-a-GCST90017024	Simple mode	15	0.0888219	0.18931	0.646158	-0.282225	0.459869	1.09289	0.754104	1.58387	1.09 (0.75-1.58)
ebi-a-GCST90017025	zyEu0G	MIGRAINE	|| id:ebi-a-GCST90017025	Simple mode	13	0.0717314	0.176845	0.692162	-0.274885	0.418347	1.07437	0.75966	1.51945	1.07 (0.76-1.52)
ebi-a-GCST90017026	OElT2Z	MIGRAINE	|| id:ebi-a-GCST90017026	Simple mode	12	0.0239691	0.23385	0.920206	-0.434378	0.482316	1.02426	0.647668	1.61982	1.02 (0.65-1.62)
ebi-a-GCST90017027	wZk8bA	MIGRAINE	|| id:ebi-a-GCST90017027	Simple mode	10	0.0324633	0.15166	0.835277	-0.26479	0.329717	1.033	0.767367	1.39057	1.03 (0.77-1.39)
ebi-a-GCST90017028	FUD5pa	MIGRAINE	|| id:ebi-a-GCST90017028	Simple mode	10	0.130161	0.277458	0.65014	-0.413656	0.673979	1.13901	0.661228	1.96203	1.14 (0.66-1.96)
ebi-a-GCST90017030	t1sfVi	MIGRAINE	|| id:ebi-a-GCST90017030	Simple mode	8	0.00232212	0.132026	0.986458	-0.256449	0.261093	1.00232	0.773795	1.29835	1.00 (0.77-1.30)
ebi-a-GCST90017031	ql8OrP	MIGRAINE	|| id:ebi-a-GCST90017031	Simple mode	8	-0.0679087	0.135802	0.632369	-0.33408	0.198263	0.934346	0.715996	1.21928	0.93 (0.72-1.22)
ebi-a-GCST90017032	YzGy1w	MIGRAINE	|| id:ebi-a-GCST90017032	Simple mode	10	0.0191083	0.174555	0.915233	-0.32302	0.361237	1.01929	0.723959	1.4351	1.02 (0.72-1.44)
ebi-a-GCST90017033	S2R33L	MIGRAINE	|| id:ebi-a-GCST90017033	Simple mode	6	0.137128	0.168026	0.451549	-0.192202	0.466458	1.14697	0.82514	1.59434	1.15 (0.83-1.59)
ebi-a-GCST90017034	uyNwEa	MIGRAINE	|| id:ebi-a-GCST90017034	Simple mode	7	0.0134668	0.224556	0.954126	-0.426663	0.453597	1.01356	0.652683	1.57396	1.01 (0.65-1.57)
ebi-a-GCST90017035	5bLXDt	MIGRAINE	|| id:ebi-a-GCST90017035	Simple mode	10	-0.0986921	0.122008	0.439434	-0.337829	0.140444	0.906022	0.713318	1.15079	0.91 (0.71-1.15)
ebi-a-GCST90017036	LdXAgq	MIGRAINE	|| id:ebi-a-GCST90017036	Simple mode	13	-0.0150996	0.164112	0.92821	-0.336758	0.306559	0.985014	0.714081	1.35874	0.99 (0.71-1.36)
ebi-a-GCST90017037	WEs0Ri	MIGRAINE	|| id:ebi-a-GCST90017037	Simple mode	8	-0.00802856	0.162893	0.962067	-0.327298	0.311241	0.992004	0.720869	1.36512	0.99 (0.72-1.37)
ebi-a-GCST90017038	sDqVpO	MIGRAINE	|| id:ebi-a-GCST90017038	Simple mode	11	0.126216	0.133772	0.367655	-0.135978	0.38841	1.13453	0.872862	1.47463	1.13 (0.87-1.47)
ebi-a-GCST90017039	gZIO5z	MIGRAINE	|| id:ebi-a-GCST90017039	Simple mode	5	0.213358	0.317775	0.53874	-0.409481	0.836197	1.23783	0.663995	2.30757	1.24 (0.66-2.31)
ebi-a-GCST90017040	McOXgn	MIGRAINE	|| id:ebi-a-GCST90017040	Simple mode	13	0.0605031	0.141964	0.677518	-0.217747	0.338753	1.06237	0.804329	1.4032	1.06 (0.80-1.40)
ebi-a-GCST90017041	U7G5Ve	MIGRAINE	|| id:ebi-a-GCST90017041	Simple mode	14	0.022213	0.183178	0.905336	-0.336817	0.381243	1.02246	0.71404	1.4641	1.02 (0.71-1.46)
ebi-a-GCST90017042	BejII7	MIGRAINE	|| id:ebi-a-GCST90017042	Simple mode	12	0.0140479	0.140196	0.921987	-0.260737	0.288832	1.01415	0.770484	1.33487	1.01 (0.77-1.33)
ebi-a-GCST90017043	e9dPfS	MIGRAINE	|| id:ebi-a-GCST90017043	Simple mode	7	-0.103794	0.193082	0.610222	-0.482235	0.274648	0.901411	0.617402	1.31607	0.90 (0.62-1.32)
ebi-a-GCST90017044	NpL5gw	MIGRAINE	|| id:ebi-a-GCST90017044	Simple mode	11	0.0413467	0.10408	0.699522	-0.162649	0.245343	1.04221	0.849889	1.27806	1.04 (0.85-1.28)
ebi-a-GCST90017045	YOP9O8	MIGRAINE	|| id:ebi-a-GCST90017045	Simple mode	15	-0.0165156	0.151731	0.914868	-0.313909	0.280878	0.98362	0.730585	1.32429	0.98 (0.73-1.32)
ebi-a-GCST90017046	N2GN4q	MIGRAINE	|| id:ebi-a-GCST90017046	Simple mode	11	-0.0570788	0.103029	0.591748	-0.259016	0.144859	0.94452	0.77181	1.15588	0.94 (0.77-1.16)
ebi-a-GCST90017047	rI9pRp	MIGRAINE	|| id:ebi-a-GCST90017047	Simple mode	13	-0.0388044	0.168639	0.821888	-0.369337	0.291728	0.961939	0.691193	1.33874	0.96 (0.69-1.34)
ebi-a-GCST90017048	0bvIqz	MIGRAINE	|| id:ebi-a-GCST90017048	Simple mode	13	0.411524	0.21305	0.0773683	-0.00605409	0.829101	1.50912	0.993964	2.29126	1.51 (0.99-2.29)
ebi-a-GCST90017049	kDiutd	MIGRAINE	|| id:ebi-a-GCST90017049	Simple mode	11	0.0749262	0.250371	0.770869	-0.415802	0.565654	1.0778	0.659811	1.7606	1.08 (0.66-1.76)
ebi-a-GCST90017050	9QZiq7	MIGRAINE	|| id:ebi-a-GCST90017050	Simple mode	15	-0.0848155	0.176528	0.638318	-0.430811	0.26118	0.918682	0.649982	1.29846	0.92 (0.65-1.30)
ebi-a-GCST90017051	10p4DO	MIGRAINE	|| id:ebi-a-GCST90017051	Simple mode	8	0.173758	0.265299	0.533423	-0.346228	0.693744	1.18977	0.707351	2.00119	1.19 (0.71- 2.00)
ebi-a-GCST90017052	2mZizY	MIGRAINE	|| id:ebi-a-GCST90017052	Simple mode	13	-0.0674337	0.196218	0.737043	-0.452021	0.317153	0.93479	0.636341	1.37321	0.93 (0.64-1.37)
ebi-a-GCST90017053	TpoWlR	MIGRAINE	|| id:ebi-a-GCST90017053	Simple mode	20	0.0982414	0.154577	0.532652	-0.20473	0.401213	1.10323	0.814867	1.49364	1.10 (0.81-1.49)
ebi-a-GCST90017054	JEv17R	MIGRAINE	|| id:ebi-a-GCST90017054	Simple mode	12	0.110012	0.198446	0.590421	-0.278943	0.498967	1.11629	0.756583	1.64702	1.12 (0.76-1.65)
ebi-a-GCST90017055	wXAmtr	MIGRAINE	|| id:ebi-a-GCST90017055	Simple mode	11	-0.127019	0.181968	0.501065	-0.483676	0.229637	0.880717	0.616513	1.25814	0.88 (0.62-1.26)
ebi-a-GCST90017056	xLx2Y7	MIGRAINE	|| id:ebi-a-GCST90017056	Simple mode	14	0.132048	0.194078	0.508196	-0.248344	0.512441	1.14116	0.780091	1.66936	1.14 (0.78-1.67)
ebi-a-GCST90017057	eOU99t	MIGRAINE	|| id:ebi-a-GCST90017057	Simple mode	11	0.116263	0.13015	0.392688	-0.138832	0.371358	1.12329	0.870375	1.4497	1.12 (0.87-1.45)
ebi-a-GCST90017058	6X5SN5	MIGRAINE	|| id:ebi-a-GCST90017058	Simple mode	6	0.0753158	0.235969	0.762496	-0.387183	0.537814	1.07822	0.678967	1.71226	1.08 (0.68-1.71)
ebi-a-GCST90017059	swVuxQ	MIGRAINE	|| id:ebi-a-GCST90017059	Simple mode	8	-0.0848333	0.103329	0.438707	-0.287358	0.117692	0.918665	0.750243	1.1249	0.92 (0.75-1.12)
ebi-a-GCST90017060	tLYT2n	MIGRAINE	|| id:ebi-a-GCST90017060	Simple mode	11	0.152254	0.200221	0.46455	-0.240179	0.544687	1.16446	0.786487	1.72407	1.16 (0.79-1.72)
ebi-a-GCST90017061	OQls0f	MIGRAINE	|| id:ebi-a-GCST90017061	Simple mode	10	0.155363	0.17539	0.398768	-0.188402	0.499127	1.16808	0.828282	1.64728	1.17 (0.83-1.65)
ebi-a-GCST90017062	3ovO28	MIGRAINE	|| id:ebi-a-GCST90017062	Simple mode	10	0.238359	0.187779	0.236153	-0.129687	0.606405	1.26916	0.87837	1.83383	1.27 (0.88-1.83)
ebi-a-GCST90017063	xkz4n4	MIGRAINE	|| id:ebi-a-GCST90017063	Simple mode	15	-0.1392	0.192548	0.481623	-0.516593	0.238194	0.870054	0.596549	1.26896	0.87 (0.60-1.27)
ebi-a-GCST90017064	y4QiGf	MIGRAINE	|| id:ebi-a-GCST90017064	Simple mode	11	0.0144769	0.208208	0.945938	-0.393612	0.422565	1.01458	0.674616	1.52587	1.01 (0.67-1.53)
ebi-a-GCST90017065	GkgGuK	MIGRAINE	|| id:ebi-a-GCST90017065	Simple mode	11	-0.133871	0.13717	0.352109	-0.402725	0.134983	0.874703	0.668496	1.14452	0.87 (0.67-1.14)
ebi-a-GCST90017066	u4d4Oh	MIGRAINE	|| id:ebi-a-GCST90017066	Simple mode	7	-0.249651	0.315677	0.459145	-0.868377	0.369075	0.779073	0.419632	1.4464	0.78 (0.42-1.45)
ebi-a-GCST90017067	44GpSI	MIGRAINE	|| id:ebi-a-GCST90017067	Simple mode	9	-0.0278352	0.131997	0.838256	-0.28655	0.230879	0.972549	0.75085	1.25971	0.97 (0.75-1.26)
ebi-a-GCST90017068	6eg6my	MIGRAINE	|| id:ebi-a-GCST90017068	Simple mode	5	-0.379885	0.239071	0.18726	-0.848465	0.088695	0.68394	0.428072	1.09275	0.68 (0.43-1.09)
ebi-a-GCST90017069	IxCm5l	MIGRAINE	|| id:ebi-a-GCST90017069	Simple mode	6	0.221055	0.181272	0.27705	-0.134239	0.576349	1.24739	0.874381	1.77953	1.25 (0.87-1.78)
ebi-a-GCST90017070	jvOFJH	MIGRAINE	|| id:ebi-a-GCST90017070	Simple mode	12	0.127947	0.227761	0.585544	-0.318465	0.574358	1.13649	0.727265	1.77599	1.14 (0.73-1.78)
ebi-a-GCST90017071	1nLwXi	MIGRAINE	|| id:ebi-a-GCST90017071	Simple mode	10	-0.0530684	0.257165	0.841103	-0.557111	0.450975	0.948315	0.572861	1.56984	0.95 (0.57-1.57)
ebi-a-GCST90017072	G4EEVL	MIGRAINE	|| id:ebi-a-GCST90017072	Simple mode	12	-0.0769399	0.193228	0.698116	-0.455667	0.301788	0.925945	0.634025	1.35227	0.93 (0.63-1.35)
ebi-a-GCST90017073	MXbxJm	MIGRAINE	|| id:ebi-a-GCST90017073	Simple mode	5	-0.156727	0.235157	0.541579	-0.617634	0.304181	0.854938	0.539219	1.35551	0.85 (0.54-1.36)
ebi-a-GCST90017074	biOv8A	MIGRAINE	|| id:ebi-a-GCST90017074	Simple mode	9	-0.219935	0.209044	0.323493	-0.629662	0.189792	0.802571	0.532772	1.209	0.80 (0.53-1.21)
ebi-a-GCST90017075	Ni38Qe	MIGRAINE	|| id:ebi-a-GCST90017075	Simple mode	12	0.0543328	0.12178	0.66414	-0.184356	0.293022	1.05584	0.83164	1.34047	1.06 (0.83-1.34)
ebi-a-GCST90017076	OY9kzg	MIGRAINE	|| id:ebi-a-GCST90017076	Simple mode	15	-0.00470634	0.1506	0.975511	-0.299882	0.290469	0.995305	0.740906	1.33705	1.00 (0.74-1.34)
ebi-a-GCST90017077	64R8At	MIGRAINE	|| id:ebi-a-GCST90017077	Simple mode	9	0.0433476	0.138972	0.763078	-0.229037	0.315732	1.0443	0.795299	1.37126	1.04 (0.80-1.37)
ebi-a-GCST90017078	QrLK63	MIGRAINE	|| id:ebi-a-GCST90017078	Simple mode	12	-0.0149555	0.164548	0.929215	-0.33747	0.307559	0.985156	0.713573	1.3601	0.99 (0.71-1.36)
ebi-a-GCST90017079	V072hE	MIGRAINE	|| id:ebi-a-GCST90017079	Simple mode	8	-0.0286038	0.157894	0.861377	-0.338076	0.280869	0.971801	0.713141	1.32428	0.97 (0.71-1.32)
ebi-a-GCST90017080	Gd1Pbk	MIGRAINE	|| id:ebi-a-GCST90017080	Simple mode	12	-0.107585	0.121391	0.394436	-0.34551	0.130341	0.898	0.707859	1.13922	0.90 (0.71-1.14)
ebi-a-GCST90017081	PnlFyx	MIGRAINE	|| id:ebi-a-GCST90017081	Simple mode	9	-0.253087	0.225597	0.294465	-0.695258	0.189083	0.7764	0.498946	1.20814	0.78 (0.50-1.21)
ebi-a-GCST90017082	mIOJro	MIGRAINE	|| id:ebi-a-GCST90017082	Simple mode	8	0.0345166	0.176932	0.850869	-0.31227	0.381303	1.03512	0.731784	1.46419	1.04 (0.73-1.46)
ebi-a-GCST90017083	FeWax3	MIGRAINE	|| id:ebi-a-GCST90017083	Simple mode	12	0.0554923	0.157646	0.731485	-0.253493	0.364478	1.05706	0.776085	1.43976	1.06 (0.78-1.44)
ebi-a-GCST90017084	767w9w	MIGRAINE	|| id:ebi-a-GCST90017084	Simple mode	15	-0.116864	0.20821	0.583479	-0.524955	0.291227	0.889706	0.591582	1.33807	0.89 (0.59-1.34)
ebi-a-GCST90017085	yTiZES	MIGRAINE	|| id:ebi-a-GCST90017085	Simple mode	12	0.147616	0.148751	0.342344	-0.143936	0.439168	1.15907	0.865944	1.55142	1.16 (0.87-1.55)
ebi-a-GCST90017086	3KM98z	MIGRAINE	|| id:ebi-a-GCST90017086	Simple mode	13	-0.0229302	0.156063	0.885627	-0.328813	0.282953	0.977331	0.719777	1.32704	0.98 (0.72-1.33)
ebi-a-GCST90017087	vBwi4f	MIGRAINE	|| id:ebi-a-GCST90017087	Simple mode	11	-0.0993226	0.125056	0.445503	-0.344432	0.145787	0.905451	0.708622	1.15695	0.91 (0.71-1.16)
ebi-a-GCST90017088	Qdn70O	MIGRAINE	|| id:ebi-a-GCST90017088	Simple mode	5	-0.00146678	0.202424	0.994566	-0.398219	0.395285	0.998534	0.671515	1.48481	1.00 (0.67- 1.48)
ebi-a-GCST90017089	26RaH1	MIGRAINE	|| id:ebi-a-GCST90017089	Simple mode	10	0.0579183	0.0966399	0.563739	-0.131496	0.247333	1.05963	0.876783	1.2806	1.06 (0.88-1.28)
ebi-a-GCST90017090	QcG7Bh	MIGRAINE	|| id:ebi-a-GCST90017090	Simple mode	4	-0.0942548	0.206857	0.679599	-0.499695	0.311185	0.910051	0.606716	1.36504	0.91 (0.61-1.37)
ebi-a-GCST90017091	ma9sXu	MIGRAINE	|| id:ebi-a-GCST90017091	Simple mode	8	0.183255	0.1231	0.180182	-0.0580215	0.424532	1.20112	0.94363	1.52887	1.20 (0.94-1.53)
ebi-a-GCST90017092	ideEFE	MIGRAINE	|| id:ebi-a-GCST90017092	Simple mode	13	-0.192895	0.194276	0.340363	-0.573676	0.187886	0.824569	0.563451	1.2067	0.82 (0.56-1.21)
ebi-a-GCST90017093	fskukm	MIGRAINE	|| id:ebi-a-GCST90017093	Simple mode	11	-0.102845	0.180964	0.582357	-0.457534	0.251844	0.902267	0.632843	1.2864	0.90 (0.63-1.29)
ebi-a-GCST90017094	4eA7uH	MIGRAINE	|| id:ebi-a-GCST90017094	Simple mode	10	-0.141107	0.223755	0.54396	-0.579667	0.297453	0.868396	0.560085	1.34642	0.87 (0.56-1.35)
ebi-a-GCST90017095	6ut64T	MIGRAINE	|| id:ebi-a-GCST90017095	Simple mode	12	0.165577	0.238919	0.502664	-0.302704	0.633858	1.18007	0.738818	1.88487	1.18 (0.74-1.88)
ebi-a-GCST90017096	QFVM3t	MIGRAINE	|| id:ebi-a-GCST90017096	Simple mode	14	-0.344432	0.22424	0.148514	-0.783943	0.0950793	0.708623	0.456602	1.09975	0.71 (0.46-1.10)
ebi-a-GCST90017097	ZGb9vA	MIGRAINE	|| id:ebi-a-GCST90017097	Simple mode	11	-0.466581	0.332934	0.191351	-1.11913	0.185968	0.627143	0.326563	1.20438	0.63 (0.33-1.20)
ebi-a-GCST90017098	C0uAKh	MIGRAINE	|| id:ebi-a-GCST90017098	Simple mode	7	-0.371738	0.251502	0.189865	-0.864682	0.121206	0.689535	0.421186	1.12886	0.69 (0.42-1.13)
ebi-a-GCST90017099	kCGckf	MIGRAINE	|| id:ebi-a-GCST90017099	Simple mode	13	-0.125494	0.259538	0.637424	-0.634189	0.383201	0.882061	0.530365	1.46697	0.88 (0.53-1.47)
ebi-a-GCST90017100	imLq6d	MIGRAINE	|| id:ebi-a-GCST90017100	Simple mode	9	0.0433476	0.150978	0.781323	-0.252569	0.339264	1.0443	0.776803	1.40391	1.04 (0.78-1.40)
ebi-a-GCST90017101	Y0FKGc	MIGRAINE	|| id:ebi-a-GCST90017101	Simple mode	15	-0.139685	0.225102	0.544872	-0.580884	0.301515	0.869632	0.559404	1.3519	0.87 (0.56-1.35)
ebi-a-GCST90017102	6KrDDg	MIGRAINE	|| id:ebi-a-GCST90017102	Simple mode	9	0.103415	0.128575	0.444455	-0.148591	0.355422	1.10895	0.861921	1.42678	1.11 (0.86-1.43)
ebi-a-GCST90017103	08pGW4	MIGRAINE	|| id:ebi-a-GCST90017103	Simple mode	12	-0.0149555	0.152363	0.923573	-0.313586	0.283675	0.985156	0.730821	1.328	0.99 (0.73-1.33)
ebi-a-GCST90017104	w9XB8p	MIGRAINE	|| id:ebi-a-GCST90017104	Simple mode	12	-0.107585	0.135041	0.442491	-0.372265	0.157095	0.898	0.689172	1.17011	0.90 (0.69-1.17)
ebi-a-GCST90017105	4MVPtS	MIGRAINE	|| id:ebi-a-GCST90017105	Simple mode	13	0.0237392	0.153231	0.879456	-0.276594	0.324072	1.02402	0.758363	1.38275	1.02 (0.76-1.38)
ebi-a-GCST90017106	VAp9Yq	MIGRAINE	|| id:ebi-a-GCST90017106	Simple mode	13	0.0490986	0.153297	0.754261	-0.251363	0.349561	1.05032	0.77774	1.41844	1.05 (0.78-1.42)
ebi-a-GCST90017107	6iw4LI	MIGRAINE	|| id:ebi-a-GCST90017107	Simple mode	12	0.248626	0.332892	0.470806	-0.403842	0.901094	1.28226	0.66775	2.4623	1.28 (0.67-2.46)
ebi-a-GCST90017108	k84Rz7	MIGRAINE	|| id:ebi-a-GCST90017108	Simple mode	11	-0.0485581	0.195224	0.808603	-0.431197	0.334081	0.952602	0.649731	1.39666	0.95 (0.65-1.40)
ebi-a-GCST90017109	qZKxWo	MIGRAINE	|| id:ebi-a-GCST90017109	Simple mode	8	-0.0029753	0.128379	0.982157	-0.254598	0.248647	0.997029	0.775228	1.28229	1.00 (0.78-1.28)
ebi-a-GCST90017110	aDIddl	MIGRAINE	|| id:ebi-a-GCST90017110	Simple mode	14	-0.112737	0.189608	0.562332	-0.484369	0.258895	0.893386	0.616086	1.2955	0.89 (0.62-1.30)
ebi-a-GCST90017111	8nYzAM	MIGRAINE	|| id:ebi-a-GCST90017111	Simple mode	10	-0.150281	0.225196	0.5213	-0.591666	0.291104	0.860466	0.553404	1.3379	0.86 (0.55-1.34)
ebi-a-GCST90017112	ukatdK	MIGRAINE	|| id:ebi-a-GCST90017112	Simple mode	8	0.027152	0.199871	0.895766	-0.364595	0.418899	1.02752	0.694478	1.52029	1.03 (0.69-1.52)
ebi-a-GCST90017113	KgU8oD	MIGRAINE	|| id:ebi-a-GCST90017113	Simple mode	11	0.145065	0.123789	0.26841	-0.0975608	0.387691	1.15611	0.907047	1.47357	1.16 (0.91-1.47)
ebi-a-GCST90017114	n0rjgg	MIGRAINE	|| id:ebi-a-GCST90017114	Simple mode	15	-0.24758	0.187735	0.208411	-0.61554	0.120381	0.780688	0.540349	1.12793	0.78 (0.54-1.13)
ebi-a-GCST90017115	l9cHYn	MIGRAINE	|| id:ebi-a-GCST90017115	Simple mode	9	0.00115819	0.122021	0.992659	-0.238003	0.24032	1.00116	0.7882	1.27166	1.00 (0.79-1.27)
ebi-a-GCST90017116	md6jMo	MIGRAINE	|| id:ebi-a-GCST90017116	Simple mode	12	-0.284665	0.248922	0.27707	-0.772552	0.203222	0.752266	0.461833	1.22534	0.75 (0.46-1.23)
ebi-a-GCST90017117	06Ay4u	MIGRAINE	|| id:ebi-a-GCST90017117	Simple mode	12	0.093125	0.207195	0.661829	-0.312977	0.499227	1.0976	0.731267	1.64745	1.10 (0.73-1.65)
ebi-a-GCST90017118	RHxDfr	MIGRAINE	|| id:ebi-a-GCST90017118	Simple mode	12	-0.065334	0.151954	0.675528	-0.363164	0.232496	0.936755	0.695472	1.26175	0.94 (0.70-1.26)
ebi-a-GCST90016908	CJx05G	MIGRAINE	|| id:ebi-a-GCST90016908	Weighted median	14	-0.0705338	0.108702	0.516422	-0.28359	0.142523	0.931896	0.753075	1.15318	0.93 (0.75-1.15)
ebi-a-GCST90016909	MPx9XM	MIGRAINE	|| id:ebi-a-GCST90016909	Weighted median	6	-0.0746736	0.139953	0.593643	-0.348981	0.199633	0.928046	0.705407	1.22096	0.93 (0.71-1.22)
ebi-a-GCST90016910	7SPs36	MIGRAINE	|| id:ebi-a-GCST90016910	Weighted median	18	0.198536	0.108188	0.0664893	-0.0135115	0.410584	1.21962	0.986579	1.5077	1.22 (0.99-1.51)
ebi-a-GCST90016911	mAaGUA	MIGRAINE	|| id:ebi-a-GCST90016911	Weighted median	13	-0.205874	0.125238	0.100203	-0.45134	0.0395913	0.813935	0.636774	1.04039	0.81 (0.64-1.04)
ebi-a-GCST90016912	ZUsZOk	MIGRAINE	|| id:ebi-a-GCST90016912	Weighted median	10	0.0386671	0.144149	0.788511	-0.243865	0.321199	1.03942	0.783594	1.37878	1.04 (0.78-1.38)
ebi-a-GCST90016913	IU0VG3	MIGRAINE	|| id:ebi-a-GCST90016913	Weighted median	11	-0.185606	0.141259	0.188864	-0.462473	0.0912605	0.8306	0.629724	1.09555	0.83 (0.63-1.10)
ebi-a-GCST90016914	6WD4sE	MIGRAINE	|| id:ebi-a-GCST90016914	Weighted median	14	-0.317282	0.126814	0.0123509	-0.565837	-0.0687276	0.728125	0.567885	0.933581	0.73 (0.57-0.93)
ebi-a-GCST90016915	lwNXUk	MIGRAINE	|| id:ebi-a-GCST90016915	Weighted median	12	-0.180786	0.155101	0.243777	-0.484784	0.123213	0.834614	0.61583	1.13112	0.83 (0.62-1.13)
ebi-a-GCST90016916	Ee7mXh	MIGRAINE	|| id:ebi-a-GCST90016916	Weighted median	13	-0.0659617	0.142708	0.643927	-0.345668	0.213745	0.936167	0.707747	1.23831	0.94 (0.71-1.24)
ebi-a-GCST90016917	KBDNE5	MIGRAINE	|| id:ebi-a-GCST90016917	Weighted median	6	-0.00851597	0.171198	0.960327	-0.344065	0.327033	0.99152	0.708883	1.38685	0.99 (0.71-1.39)
ebi-a-GCST90016918	xT6b4A	MIGRAINE	|| id:ebi-a-GCST90016918	Weighted median	8	-0.0183395	0.0828516	0.824817	-0.180729	0.14405	0.981828	0.834662	1.15494	0.98 (0.83-1.15)
ebi-a-GCST90016919	ehCPeI	MIGRAINE	|| id:ebi-a-GCST90016919	Weighted median	10	0.000449566	0.0881436	0.995931	-0.172312	0.173211	1.00045	0.841717	1.18912	1.00 (0.84-1.19)
ebi-a-GCST90016920	pw18MY	MIGRAINE	|| id:ebi-a-GCST90016920	Weighted median	9	0.111152	0.0818251	0.174334	-0.0492253	0.271529	1.11756	0.951967	1.31197	1.12 (0.95-1.31)
ebi-a-GCST90016921	QU5jdG	MIGRAINE	|| id:ebi-a-GCST90016921	Weighted median	12	0.00216533	0.115039	0.984983	-0.223312	0.227642	1.00217	0.799866	1.25564	1.00 (0.80-1.26)
ebi-a-GCST90016922	wwShl9	MIGRAINE	|| id:ebi-a-GCST90016922	Weighted median	12	0.127179	0.151411	0.40093	-0.169586	0.423944	1.13562	0.844014	1.52798	1.14 (0.84-1.53)
ebi-a-GCST90016923	4GOVfh	MIGRAINE	|| id:ebi-a-GCST90016923	Weighted median	11	-0.0417933	0.119685	0.726943	-0.276375	0.192788	0.959068	0.758528	1.21263	0.96 (0.76-1.21)
ebi-a-GCST90016924	oOaQMQ	MIGRAINE	|| id:ebi-a-GCST90016924	Weighted median	7	0.00519856	0.131547	0.968477	-0.252634	0.263031	1.00521	0.776752	1.30087	1.01 (0.78-1.30)
ebi-a-GCST90016925	j6X5DE	MIGRAINE	|| id:ebi-a-GCST90016925	Weighted median	4	0.150029	0.127386	0.238896	-0.0996473	0.399705	1.16187	0.905157	1.49138	1.16 (0.91-1.49)
ebi-a-GCST90016926	ANI4AL	MIGRAINE	|| id:ebi-a-GCST90016926	Weighted median	11	-0.100312	0.139985	0.473626	-0.374683	0.174059	0.904555	0.687507	1.19013	0.90 (0.69-1.19)
ebi-a-GCST90016927	uoGPHC	MIGRAINE	|| id:ebi-a-GCST90016927	Weighted median	8	0.0480415	0.149688	0.748253	-0.245347	0.34143	1.04921	0.782433	1.40696	1.05 (0.78-1.41)
ebi-a-GCST90016928	C6IazA	MIGRAINE	|| id:ebi-a-GCST90016928	Weighted median	8	0.0151233	0.105219	0.885712	-0.191105	0.221352	1.01524	0.826046	1.24776	1.02 (0.83-1.25)
ebi-a-GCST90016929	Cmdhnv	MIGRAINE	|| id:ebi-a-GCST90016929	Weighted median	11	-0.149034	0.117476	0.204573	-0.379287	0.0812194	0.86154	0.684349	1.08461	0.86 (0.68-1.08)
ebi-a-GCST90016931	bVZFJB	MIGRAINE	|| id:ebi-a-GCST90016931	Weighted median	10	0.0514268	0.12593	0.682998	-0.195396	0.29825	1.05277	0.822509	1.3475	1.05 (0.82-1.35)
ebi-a-GCST90016932	XUN8Yb	MIGRAINE	|| id:ebi-a-GCST90016932	Weighted median	15	-0.0166896	0.0939345	0.85898	-0.200801	0.167422	0.983449	0.818075	1.18225	0.98 (0.82-1.18)
ebi-a-GCST90016933	AfpJ4j	MIGRAINE	|| id:ebi-a-GCST90016933	Weighted median	14	-0.317282	0.126449	0.0121013	-0.565122	-0.0694427	0.728125	0.568291	0.932914	0.73 (0.57-0.93)
ebi-a-GCST90016934	HAiG8y	MIGRAINE	|| id:ebi-a-GCST90016934	Weighted median	11	-0.0356633	0.0994615	0.719922	-0.230608	0.159281	0.964965	0.794051	1.17267	0.96 (0.79-1.17)
ebi-a-GCST90016935	eaT828	MIGRAINE	|| id:ebi-a-GCST90016935	Weighted median	9	-0.223273	0.172166	0.194683	-0.560718	0.114172	0.799896	0.570799	1.12094	0.80 (0.57-1.12)
ebi-a-GCST90016936	dvv3LX	MIGRAINE	|| id:ebi-a-GCST90016936	Weighted median	7	-0.349833	0.161188	0.0299804	-0.665761	-0.0339056	0.704806	0.513882	0.966663	0.70 (0.51-0.97)
ebi-a-GCST90016937	tauszE	MIGRAINE	|| id:ebi-a-GCST90016937	Weighted median	13	-0.0659617	0.145071	0.649335	-0.350301	0.218377	0.936167	0.704476	1.24406	0.94 (0.70-1.24)
ebi-a-GCST90016938	FhuBUB	MIGRAINE	|| id:ebi-a-GCST90016938	Weighted median	8	0.00670539	0.0729849	0.926798	-0.136345	0.149756	1.00673	0.872542	1.16155	1.01 (0.87-1.16)
ebi-a-GCST90016939	U8nO4V	MIGRAINE	|| id:ebi-a-GCST90016939	Weighted median	7	0.0109723	0.171927	0.949114	-0.326004	0.347948	1.01103	0.721803	1.41616	1.01 (0.72-1.42)
ebi-a-GCST90016940	XliKtP	MIGRAINE	|| id:ebi-a-GCST90016940	Weighted median	16	0.0458657	0.138613	0.740728	-0.225816	0.317548	1.04693	0.797865	1.37375	1.05 (0.80-1.37)
ebi-a-GCST90016941	6WE7Y4	MIGRAINE	|| id:ebi-a-GCST90016941	Weighted median	8	0.0372836	0.0975273	0.702247	-0.15387	0.228437	1.03799	0.857384	1.25663	1.04 (0.86-1.26)
ebi-a-GCST90016942	3u23sC	MIGRAINE	|| id:ebi-a-GCST90016942	Weighted median	9	0.111152	0.0816172	0.173239	-0.0488178	0.271121	1.11756	0.952355	1.31143	1.12 (0.95-1.31)
ebi-a-GCST90016943	OJkjgX	MIGRAINE	|| id:ebi-a-GCST90016943	Weighted median	14	-0.0102898	0.0727764	0.887563	-0.152932	0.132352	0.989763	0.858188	1.14151	0.99 (0.86-1.14)
ebi-a-GCST90016944	hH5PfM	MIGRAINE	|| id:ebi-a-GCST90016944	Weighted median	13	-0.0494178	0.0991036	0.618028	-0.243661	0.144825	0.951783	0.783753	1.15584	0.95 (0.78-1.16)
ebi-a-GCST90016945	SXm2Sc	MIGRAINE	|| id:ebi-a-GCST90016945	Weighted median	9	-0.0288233	0.111943	0.796807	-0.248232	0.190585	0.971588	0.780179	1.20996	0.97 (0.78-1.21)
ebi-a-GCST90016946	hhSCEo	MIGRAINE	|| id:ebi-a-GCST90016946	Weighted median	12	-0.0985468	0.127115	0.43819	-0.347693	0.150599	0.906153	0.706316	1.16253	0.91 (0.71-1.16)
ebi-a-GCST90016947	scT9Mt	MIGRAINE	|| id:ebi-a-GCST90016947	Weighted median	9	-0.237832	0.166435	0.153009	-0.564044	0.0883793	0.788335	0.568904	1.0924	0.79 (0.57-1.09)
ebi-a-GCST90016948	pOeRcH	MIGRAINE	|| id:ebi-a-GCST90016948	Weighted median	16	0.0640066	0.112828	0.570513	-0.157135	0.285148	1.0661	0.854588	1.32996	1.07 (0.85-1.33)
ebi-a-GCST90016949	eY8342	MIGRAINE	|| id:ebi-a-GCST90016949	Weighted median	14	0.0348305	0.0883966	0.693563	-0.138427	0.208088	1.03544	0.870727	1.23132	1.04 (0.87-1.23)
ebi-a-GCST90016950	lstzJZ	MIGRAINE	|| id:ebi-a-GCST90016950	Weighted median	16	0.1555	0.115284	0.177386	-0.0704561	0.381456	1.16824	0.931969	1.46442	1.17 (0.93-1.46)
ebi-a-GCST90016951	L3g78d	MIGRAINE	|| id:ebi-a-GCST90016951	Weighted median	10	-0.0236064	0.136006	0.862205	-0.290179	0.242966	0.97667	0.74813	1.27503	0.98 (0.75-1.28)
ebi-a-GCST90016952	70CFUn	MIGRAINE	|| id:ebi-a-GCST90016952	Weighted median	11	-0.204531	0.141998	0.149759	-0.482847	0.0737844	0.815029	0.617024	1.07657	0.82 (0.62-1.08)
ebi-a-GCST90016953	7BIQBU	MIGRAINE	|| id:ebi-a-GCST90016953	Weighted median	9	-0.0393488	0.0991019	0.691328	-0.233588	0.154891	0.961415	0.791688	1.16753	0.96 (0.79-1.17)
ebi-a-GCST90016954	8zy7k5	MIGRAINE	|| id:ebi-a-GCST90016954	Weighted median	12	-0.0504549	0.102603	0.622898	-0.251557	0.150647	0.950797	0.777589	1.16259	0.95 (0.78-1.16)
ebi-a-GCST90016955	tCz005	MIGRAINE	|| id:ebi-a-GCST90016955	Weighted median	12	-0.0759682	0.0742831	0.306457	-0.221563	0.0696268	0.926846	0.801265	1.07211	0.93 (0.80-1.07)
ebi-a-GCST90016956	rfOi6i	MIGRAINE	|| id:ebi-a-GCST90016956	Weighted median	18	-0.120768	0.099246	0.223659	-0.31529	0.0737542	0.88624	0.729577	1.07654	0.89 (0.73-1.08)
ebi-a-GCST90016957	7z8Qqs	MIGRAINE	|| id:ebi-a-GCST90016957	Weighted median	11	-0.0416363	0.116985	0.721907	-0.270927	0.187654	0.959219	0.762672	1.20642	0.96 (0.76-1.21)
ebi-a-GCST90016958	boWTVj	MIGRAINE	|| id:ebi-a-GCST90016958	Weighted median	11	0.0216934	0.0655572	0.740714	-0.106799	0.150185	1.02193	0.898707	1.16205	1.02 (0.90-1.16)
ebi-a-GCST90016959	SIYMcF	MIGRAINE	|| id:ebi-a-GCST90016959	Weighted median	7	0.0620816	0.106463	0.559808	-0.146587	0.27075	1.06405	0.863651	1.31095	1.06 (0.86-1.31)
ebi-a-GCST90016960	jYELZC	MIGRAINE	|| id:ebi-a-GCST90016960	Weighted median	8	-0.089267	0.114075	0.433904	-0.312854	0.13432	0.914601	0.731356	1.14376	0.91 (0.73-1.14)
ebi-a-GCST90016961	4KxxSQ	MIGRAINE	|| id:ebi-a-GCST90016961	Weighted median	11	-0.0413814	0.112802	0.713731	-0.262473	0.179711	0.959463	0.769147	1.19687	0.96 (0.77-1.20)
ebi-a-GCST90016962	nVe4RN	MIGRAINE	|| id:ebi-a-GCST90016962	Weighted median	12	-0.012076	0.157448	0.938863	-0.320674	0.296521	0.987997	0.72566	1.34517	0.99 (0.73-1.35)
ebi-a-GCST90016963	ZC9FXE	MIGRAINE	|| id:ebi-a-GCST90016963	Weighted median	8	0.00440681	0.0676868	0.94809	-0.128259	0.137073	1.00442	0.879625	1.14691	1.00 (0.88-1.15)
ebi-a-GCST90016964	SWLpTT	MIGRAINE	|| id:ebi-a-GCST90016964	Weighted median	5	0.04444	0.0873627	0.610974	-0.126791	0.215671	1.04544	0.880918	1.24069	1.05 (0.88-1.24)
ebi-a-GCST90016965	fCrUTS	MIGRAINE	|| id:ebi-a-GCST90016965	Weighted median	10	0.0178901	0.0802029	0.823489	-0.139308	0.175088	1.01805	0.86996	1.19135	1.02 (0.87-1.19)
ebi-a-GCST90016966	qbe5y5	MIGRAINE	|| id:ebi-a-GCST90016966	Weighted median	13	-0.314792	0.140618	0.0251802	-0.590404	-0.0391801	0.729941	0.554104	0.961578	0.73 (0.55-0.96)
ebi-a-GCST90016967	FYZD2q	MIGRAINE	|| id:ebi-a-GCST90016967	Weighted median	13	0.137084	0.136401	0.314891	-0.130261	0.404429	1.14692	0.877866	1.49845	1.15 (0.88-1.50)
ebi-a-GCST90016968	AbzZqb	MIGRAINE	|| id:ebi-a-GCST90016968	Weighted median	8	0.0480415	0.152759	0.753147	-0.251365	0.347448	1.04921	0.777738	1.41545	1.05 (0.78-1.42)
ebi-a-GCST90016969	ocDm35	MIGRAINE	|| id:ebi-a-GCST90016969	Weighted median	12	0.22628	0.133239	0.0894522	-0.0348695	0.487429	1.25393	0.965731	1.62812	1.25 (0.97-1.63)
ebi-a-GCST90016970	5P7Iks	MIGRAINE	|| id:ebi-a-GCST90016970	Weighted median	12	-0.104923	0.106471	0.324396	-0.313607	0.10376	0.900393	0.730806	1.10933	0.90 (0.73-1.11)
ebi-a-GCST90016971	IK87JJ	MIGRAINE	|| id:ebi-a-GCST90016971	Weighted median	13	-0.101978	0.1243	0.411975	-0.345606	0.141649	0.903049	0.707792	1.15217	0.90 (0.71-1.15)
ebi-a-GCST90016973	4qGqcq	MIGRAINE	|| id:ebi-a-GCST90016973	Weighted median	8	-0.0607333	0.14076	0.666129	-0.336623	0.215157	0.941074	0.714178	1.24006	0.94 (0.71-1.24)
ebi-a-GCST90016974	TjIqDg	MIGRAINE	|| id:ebi-a-GCST90016974	Weighted median	13	0.0613848	0.11865	0.604905	-0.171169	0.293939	1.06331	0.842679	1.3417	1.06 (0.84-1.34)
ebi-a-GCST90016975	7viBrF	MIGRAINE	|| id:ebi-a-GCST90016975	Weighted median	15	-0.00682101	0.0580147	0.906405	-0.12053	0.106888	0.993202	0.886451	1.11281	0.99 (0.89-1.11)
ebi-a-GCST90016976	KQAKee	MIGRAINE	|| id:ebi-a-GCST90016976	Weighted median	9	-0.275073	0.101194	0.00656209	-0.473413	-0.0767338	0.759516	0.622873	0.926136	0.76 (0.62- 0.93)
ebi-a-GCST90016977	67Ytid	MIGRAINE	|| id:ebi-a-GCST90016977	Weighted median	4	-0.0961815	0.10059	0.338985	-0.293338	0.100975	0.908299	0.74577	1.10625	0.91 (0.75-1.11)
ebi-a-GCST90016978	mZqQep	MIGRAINE	|| id:ebi-a-GCST90016978	Weighted median	8	0.0204531	0.168876	0.903601	-0.310544	0.35145	1.02066	0.733048	1.42113	1.02 (0.73-1.42)
ebi-a-GCST90016979	u0VZ25	MIGRAINE	|| id:ebi-a-GCST90016979	Weighted median	8	0.0430361	0.0766496	0.57448	-0.107197	0.193269	1.04398	0.898349	1.21321	1.04 (0.90-1.21)
ebi-a-GCST90016980	MzRAmf	MIGRAINE	|| id:ebi-a-GCST90016980	Weighted median	6	-0.0906882	0.131636	0.490866	-0.348695	0.167318	0.913302	0.705609	1.18213	0.91 (0.71-1.18)
ebi-a-GCST90016981	VQaVqc	MIGRAINE	|| id:ebi-a-GCST90016981	Weighted median	9	-0.139233	0.143949	0.333426	-0.421374	0.142908	0.870025	0.656145	1.15362	0.87 (0.66-1.15)
ebi-a-GCST90016982	QC2f3H	MIGRAINE	|| id:ebi-a-GCST90016982	Weighted median	11	0.107329	0.0937468	0.252258	-0.0764146	0.291073	1.1133	0.926432	1.33786	1.11 (0.93-1.34)
ebi-a-GCST90016983	ZKpqzi	MIGRAINE	|| id:ebi-a-GCST90016983	Weighted median	11	0.17676	0.132887	0.183468	-0.0836986	0.437219	1.19335	0.919708	1.5484	1.19 (0.92-1.55)
ebi-a-GCST90016984	f0TdkM	MIGRAINE	|| id:ebi-a-GCST90016984	Weighted median	8	0.104693	0.130634	0.422888	-0.15135	0.360736	1.11037	0.859547	1.43438	1.11 (0.86-1.43)
ebi-a-GCST90016985	W6e6tJ	MIGRAINE	|| id:ebi-a-GCST90016985	Weighted median	8	-0.12468	0.161213	0.439294	-0.440657	0.191297	0.88278	0.643614	1.21082	0.88 (0.64-1.21)
ebi-a-GCST90016986	N7Ry1E	MIGRAINE	|| id:ebi-a-GCST90016986	Weighted median	9	-0.00875993	0.11272	0.938055	-0.229691	0.212171	0.991278	0.794779	1.23636	0.99 (0.79-1.24)
ebi-a-GCST90016987	BERKUr	MIGRAINE	|| id:ebi-a-GCST90016987	Weighted median	9	-0.123302	0.11824	0.297037	-0.355052	0.108449	0.883997	0.701137	1.11455	0.88 (0.70-1.11)
ebi-a-GCST90016988	lp5ov7	MIGRAINE	|| id:ebi-a-GCST90016988	Weighted median	10	0.0316694	0.13975	0.820724	-0.242241	0.30558	1.03218	0.784867	1.35741	1.03 (0.78-1.36)
ebi-a-GCST90016989	tknVcQ	MIGRAINE	|| id:ebi-a-GCST90016989	Weighted median	10	-0.169202	0.147395	0.25099	-0.458095	0.119692	0.844339	0.632487	1.12715	0.84 (0.63-1.13)
ebi-a-GCST90016990	QQZxN8	MIGRAINE	|| id:ebi-a-GCST90016990	Weighted median	9	-0.0967869	0.0928002	0.296967	-0.278675	0.0851015	0.907749	0.756786	1.08883	0.91 (0.76-1.09)
ebi-a-GCST90016991	S9DJhU	MIGRAINE	|| id:ebi-a-GCST90016991	Weighted median	11	0.0710708	0.077041	0.356265	-0.0799297	0.222071	1.07366	0.923181	1.24866	1.07 (0.92-1.25)
ebi-a-GCST90016992	17tFla	MIGRAINE	|| id:ebi-a-GCST90016992	Weighted median	6	-0.194344	0.128514	0.130473	-0.44623	0.0575432	0.823375	0.640036	1.05923	0.82 (0.64-1.06)
ebi-a-GCST90016993	ooOALC	MIGRAINE	|| id:ebi-a-GCST90016993	Weighted median	15	0.0681566	0.0958451	0.477015	-0.1197	0.256013	1.07053	0.887187	1.29177	1.07 (0.89-1.29)
ebi-a-GCST90016995	OAdR1K	MIGRAINE	|| id:ebi-a-GCST90016995	Weighted median	10	0.0301549	0.133247	0.820961	-0.231008	0.291318	1.03061	0.793733	1.33819	1.03 (0.79-1.34)
ebi-a-GCST90016996	SXzFTY	MIGRAINE	|| id:ebi-a-GCST90016996	Weighted median	10	0.114728	0.0752969	0.127591	-0.0328543	0.26231	1.12157	0.96768	1.29993	1.12 (0.97-1.30)
ebi-a-GCST90016997	zQqTSM	MIGRAINE	|| id:ebi-a-GCST90016997	Weighted median	12	-0.20268	0.135295	0.134119	-0.467859	0.0624988	0.816539	0.626342	1.06449	0.82 (0.63-1.06)
ebi-a-GCST90016998	Da2kxa	MIGRAINE	|| id:ebi-a-GCST90016998	Weighted median	6	0.0174077	0.177299	0.921787	-0.330098	0.364914	1.01756	0.718853	1.44039	1.02 (0.72-1.44)
ebi-a-GCST90016999	JjHezY	MIGRAINE	|| id:ebi-a-GCST90016999	Weighted median	9	-0.0498753	0.0832642	0.549173	-0.213073	0.113323	0.951348	0.808097	1.11999	0.95 (0.81-1.12)
ebi-a-GCST90017000	zIjl17	MIGRAINE	|| id:ebi-a-GCST90017000	Weighted median	14	-0.0546661	0.118213	0.643767	-0.286363	0.177031	0.946801	0.75099	1.19367	0.95 (0.75-1.19)
ebi-a-GCST90017001	47Frb5	MIGRAINE	|| id:ebi-a-GCST90017001	Weighted median	11	-0.0333979	0.0605509	0.581245	-0.152078	0.0852819	0.967154	0.858922	1.08902	0.97 (0.86-1.09)
ebi-a-GCST90017002	Naub6h	MIGRAINE	|| id:ebi-a-GCST90017002	Weighted median	5	-0.0215556	0.112549	0.848117	-0.242152	0.199041	0.978675	0.784937	1.22023	0.98 (0.78-1.22)
ebi-a-GCST90017003	pdEFSG	MIGRAINE	|| id:ebi-a-GCST90017003	Weighted median	8	-0.207555	0.165422	0.209588	-0.531782	0.116672	0.812569	0.587557	1.12375	0.81 (0.59-1.12)
ebi-a-GCST90017004	aNQYKR	MIGRAINE	|| id:ebi-a-GCST90017004	Weighted median	18	0.0447717	0.0766969	0.55939	-0.105554	0.195098	1.04579	0.899826	1.21543	1.05 (0.90-1.22)
ebi-a-GCST90017005	XbQB2B	MIGRAINE	|| id:ebi-a-GCST90017005	Weighted median	15	0.135026	0.121229	0.265362	-0.102584	0.372636	1.14457	0.902503	1.45156	1.14 (0.90-1.45)
ebi-a-GCST90017006	yBbeBE	MIGRAINE	|| id:ebi-a-GCST90017006	Weighted median	9	-0.166369	0.129666	0.199471	-0.420514	0.0877758	0.846734	0.656709	1.09174	0.85 (0.66-1.09)
ebi-a-GCST90017007	U38IGv	MIGRAINE	|| id:ebi-a-GCST90017007	Weighted median	10	-0.00523923	0.118096	0.964614	-0.236707	0.226229	0.994774	0.789222	1.25386	0.99 (0.79-1.25)
ebi-a-GCST90017008	wYtj2h	MIGRAINE	|| id:ebi-a-GCST90017008	Weighted median	13	0.139676	0.126745	0.270451	-0.108744	0.388095	1.1499	0.89696	1.47417	1.15 (0.90-1.47)
ebi-a-GCST90017009	rLZL7b	MIGRAINE	|| id:ebi-a-GCST90017009	Weighted median	8	0.0048399	0.144311	0.973246	-0.27801	0.287689	1.00485	0.75729	1.33334	1.00 (0.76-1.33)
ebi-a-GCST90017010	FHpd4W	MIGRAINE	|| id:ebi-a-GCST90017010	Weighted median	5	-0.104799	0.147154	0.476356	-0.393221	0.183622	0.900505	0.674879	1.20156	0.90 (0.67-1.20)
ebi-a-GCST90017011	ZRyCPs	MIGRAINE	|| id:ebi-a-GCST90017011	Weighted median	18	0.000750652	0.117391	0.994898	-0.229337	0.230838	1.00075	0.795061	1.25966	1.00 (0.80-1.26)
ebi-a-GCST90017012	nZIfXk	MIGRAINE	|| id:ebi-a-GCST90017012	Weighted median	11	-0.0186622	0.064244	0.771442	-0.14458	0.107256	0.981511	0.865385	1.11322	0.98 (0.87-1.11)
ebi-a-GCST90017013	OSCDEh	MIGRAINE	|| id:ebi-a-GCST90017013	Weighted median	9	0.0447857	0.118773	0.706123	-0.18801	0.277582	1.0458	0.828606	1.31993	1.05 (0.83-1.32)
ebi-a-GCST90017014	f3ZF2k	MIGRAINE	|| id:ebi-a-GCST90017014	Weighted median	11	0.0704745	0.0960336	0.463039	-0.117751	0.2587	1.07302	0.888917	1.29525	1.07 (0.89-1.30)
ebi-a-GCST90017015	OhICLb	MIGRAINE	|| id:ebi-a-GCST90017015	Weighted median	14	0.0300651	0.0959009	0.7539	-0.157901	0.218031	1.03052	0.853935	1.24363	1.03 (0.85-1.24)
ebi-a-GCST90017016	oExvBY	MIGRAINE	|| id:ebi-a-GCST90017016	Weighted median	9	0.00182481	0.0693423	0.979005	-0.134086	0.137736	1.00183	0.874515	1.14767	1.00 (0.87-1.15)
ebi-a-GCST90017017	Gzl9um	MIGRAINE	|| id:ebi-a-GCST90017017	Weighted median	5	-0.109313	0.0934694	0.242198	-0.292514	0.0738867	0.896449	0.746385	1.07668	0.90 (0.75-1.08)
ebi-a-GCST90017018	GGndEo	MIGRAINE	|| id:ebi-a-GCST90017018	Weighted median	14	-0.109808	0.101425	0.278961	-0.3086	0.0889844	0.896006	0.734474	1.09306	0.90 (0.73-1.09)
ebi-a-GCST90017019	wSktnE	MIGRAINE	|| id:ebi-a-GCST90017019	Weighted median	16	0.160178	0.09889	0.105284	-0.0336464	0.354002	1.17372	0.966913	1.42476	1.17 (0.97-1.42)
ebi-a-GCST90017020	uWXUZd	MIGRAINE	|| id:ebi-a-GCST90017020	Weighted median	13	0.316583	0.146323	0.0304959	0.0297898	0.603377	1.37243	1.03024	1.82828	1.37 (1.03-1.83)
ebi-a-GCST90017021	NNTKJr	MIGRAINE	|| id:ebi-a-GCST90017021	Weighted median	12	0.0975834	0.119866	0.415587	-0.137355	0.332522	1.1025	0.871661	1.39448	1.10 (0.87-1.39)
ebi-a-GCST90017022	8z4RUg	MIGRAINE	|| id:ebi-a-GCST90017022	Weighted median	9	-0.087987	0.0964935	0.361851	-0.277114	0.10114	0.915773	0.757968	1.10643	0.92 (0.76-1.11)
ebi-a-GCST90017024	rE6iJS	MIGRAINE	|| id:ebi-a-GCST90017024	Weighted median	15	0.00570879	0.109162	0.958292	-0.208248	0.219666	1.00573	0.812006	1.24566	1.01 (0.81-1.25)
ebi-a-GCST90017025	zyEu0G	MIGRAINE	|| id:ebi-a-GCST90017025	Weighted median	13	0.0734377	0.0948792	0.438924	-0.112526	0.259401	1.0762	0.893574	1.29615	1.08 (0.89-1.30)
ebi-a-GCST90017026	OElT2Z	MIGRAINE	|| id:ebi-a-GCST90017026	Weighted median	12	0.0508829	0.137309	0.710957	-0.218243	0.320009	1.0522	0.80393	1.37714	1.05 (0.80-1.38)
ebi-a-GCST90017027	wZk8bA	MIGRAINE	|| id:ebi-a-GCST90017027	Weighted median	10	0.0981589	0.0898215	0.274472	-0.0778911	0.274209	1.10314	0.925065	1.31549	1.10 (0.93-1.32)
ebi-a-GCST90017028	FUD5pa	MIGRAINE	|| id:ebi-a-GCST90017028	Weighted median	10	-0.144188	0.147533	0.328408	-0.433352	0.144977	0.865725	0.648332	1.15601	0.87 (0.65-1.16)
ebi-a-GCST90017030	t1sfVi	MIGRAINE	|| id:ebi-a-GCST90017030	Weighted median	8	0.00290446	0.090814	0.974486	-0.175091	0.1809	1.00291	0.839381	1.1983	1.00 (0.84-1.20)
ebi-a-GCST90017031	ql8OrP	MIGRAINE	|| id:ebi-a-GCST90017031	Weighted median	8	-0.0135144	0.080613	0.866862	-0.171516	0.144487	0.986577	0.842387	1.15545	0.99 (0.84-1.16)
ebi-a-GCST90017032	YzGy1w	MIGRAINE	|| id:ebi-a-GCST90017032	Weighted median	10	-0.0308274	0.127734	0.809291	-0.281186	0.219531	0.969643	0.754888	1.24549	0.97 (0.75-1.25)
ebi-a-GCST90017033	S2R33L	MIGRAINE	|| id:ebi-a-GCST90017033	Weighted median	6	0.11752	0.103939	0.258194	-0.0861995	0.32124	1.1247	0.917411	1.37884	1.12 (0.92-1.38)
ebi-a-GCST90017034	uyNwEa	MIGRAINE	|| id:ebi-a-GCST90017034	Weighted median	7	-0.000652767	0.148413	0.996491	-0.291542	0.290236	0.999347	0.747111	1.33674	1.00 (0.75-1.34)
ebi-a-GCST90017035	5bLXDt	MIGRAINE	|| id:ebi-a-GCST90017035	Weighted median	10	-0.0723248	0.0700902	0.302128	-0.209702	0.065052	0.930229	0.810826	1.06721	0.93 (0.81-1.07)
ebi-a-GCST90017036	LdXAgq	MIGRAINE	|| id:ebi-a-GCST90017036	Weighted median	13	-0.0236484	0.0903855	0.7936	-0.200804	0.153507	0.976629	0.818073	1.16592	0.98 (0.82-1.17)
ebi-a-GCST90017037	WEs0Ri	MIGRAINE	|| id:ebi-a-GCST90017037	Weighted median	8	0.00259052	0.118034	0.98249	-0.228755	0.233936	1.00259	0.795523	1.26356	1.00 (0.80-1.26)
ebi-a-GCST90017038	sDqVpO	MIGRAINE	|| id:ebi-a-GCST90017038	Weighted median	11	0.0881108	0.0755166	0.243301	-0.0599017	0.236123	1.09211	0.941857	1.26633	1.09 (0.94-1.27)
ebi-a-GCST90017039	gZIO5z	MIGRAINE	|| id:ebi-a-GCST90017039	Weighted median	5	0.121888	0.209539	0.560773	-0.288809	0.532584	1.12963	0.749155	1.70333	1.13 (0.75-1.70)
ebi-a-GCST90017040	McOXgn	MIGRAINE	|| id:ebi-a-GCST90017040	Weighted median	13	0.0553913	0.0788482	0.482364	-0.0991511	0.209934	1.05695	0.905606	1.2336	1.06 (0.91-1.23)
ebi-a-GCST90017041	U7G5Ve	MIGRAINE	|| id:ebi-a-GCST90017041	Weighted median	14	-0.0438119	0.101008	0.664472	-0.241787	0.154163	0.957134	0.785223	1.16668	0.96 (0.79-1.17)
ebi-a-GCST90017042	BejII7	MIGRAINE	|| id:ebi-a-GCST90017042	Weighted median	12	-0.0140196	0.0747919	0.851309	-0.160612	0.132572	0.986078	0.851623	1.14176	0.99 (0.85-1.14)
ebi-a-GCST90017043	e9dPfS	MIGRAINE	|| id:ebi-a-GCST90017043	Weighted median	7	-0.152777	0.134248	0.25511	-0.415903	0.110348	0.858321	0.659745	1.11667	0.86 (0.66-1.12)
ebi-a-GCST90017044	NpL5gw	MIGRAINE	|| id:ebi-a-GCST90017044	Weighted median	11	0.0438816	0.0691104	0.525461	-0.0915748	0.179338	1.04486	0.912493	1.19643	1.04 (0.91-1.20)
ebi-a-GCST90017045	YOP9O8	MIGRAINE	|| id:ebi-a-GCST90017045	Weighted median	15	-0.0466413	0.0912312	0.609181	-0.225454	0.132172	0.95443	0.798153	1.1413	0.95 (0.80-1.14)
ebi-a-GCST90017046	N2GN4q	MIGRAINE	|| id:ebi-a-GCST90017046	Weighted median	11	-0.0903847	0.0650315	0.164571	-0.217846	0.0370771	0.91358	0.804249	1.03777	0.91 (0.80-1.04)
ebi-a-GCST90017047	rI9pRp	MIGRAINE	|| id:ebi-a-GCST90017047	Weighted median	13	-0.0489855	0.109549	0.654762	-0.263701	0.16573	0.952195	0.768203	1.18025	0.95 (0.77-1.18)
ebi-a-GCST90017048	0bvIqz	MIGRAINE	|| id:ebi-a-GCST90017048	Weighted median	13	0.299124	0.131798	0.0232344	0.0407993	0.557448	1.34868	1.04164	1.74621	1.35 (1.04-1.75)
ebi-a-GCST90017049	kDiutd	MIGRAINE	|| id:ebi-a-GCST90017049	Weighted median	11	0.13342	0.150613	0.3757	-0.161782	0.428623	1.14273	0.850627	1.53514	1.14 (0.85-1.54)
ebi-a-GCST90017050	9QZiq7	MIGRAINE	|| id:ebi-a-GCST90017050	Weighted median	15	-0.0774584	0.111216	0.486135	-0.295441	0.140525	0.925466	0.744203	1.15088	0.93 (0.74-1.15)
ebi-a-GCST90017051	10p4DO	MIGRAINE	|| id:ebi-a-GCST90017051	Weighted median	8	0.175236	0.171198	0.30603	-0.160312	0.510784	1.19153	0.851878	1.6666	1.19 (0.85- 1.67)
ebi-a-GCST90017052	2mZizY	MIGRAINE	|| id:ebi-a-GCST90017052	Weighted median	13	0.00498016	0.118205	0.966394	-0.226702	0.236662	1.00499	0.797158	1.26701	1.00 (0.80-1.27)
ebi-a-GCST90017053	TpoWlR	MIGRAINE	|| id:ebi-a-GCST90017053	Weighted median	20	0.0437925	0.0977919	0.654288	-0.14788	0.235465	1.04477	0.862535	1.2655	1.04 (0.86-1.27)
ebi-a-GCST90017054	JEv17R	MIGRAINE	|| id:ebi-a-GCST90017054	Weighted median	12	0.0505558	0.121955	0.678475	-0.188475	0.289587	1.05186	0.828221	1.33588	1.05 (0.83-1.34)
ebi-a-GCST90017055	wXAmtr	MIGRAINE	|| id:ebi-a-GCST90017055	Weighted median	11	-0.0938574	0.110459	0.39549	-0.310357	0.122642	0.910413	0.733185	1.13048	0.91 (0.73-1.13)
ebi-a-GCST90017056	xLx2Y7	MIGRAINE	|| id:ebi-a-GCST90017056	Weighted median	14	0.0621444	0.11648	0.593674	-0.166157	0.290446	1.06412	0.846913	1.33702	1.06 (0.85-1.34)
ebi-a-GCST90017057	eOU99t	MIGRAINE	|| id:ebi-a-GCST90017057	Weighted median	11	0.12045	0.0875481	0.16888	-0.0511446	0.292044	1.128	0.950141	1.33916	1.13 (0.95-1.34)
ebi-a-GCST90017058	6X5SN5	MIGRAINE	|| id:ebi-a-GCST90017058	Weighted median	6	-0.244059	0.148991	0.101406	-0.536081	0.0479641	0.783442	0.585036	1.04913	0.78 (0.59-1.05)
ebi-a-GCST90017059	swVuxQ	MIGRAINE	|| id:ebi-a-GCST90017059	Weighted median	8	-0.0686171	0.069951	0.326627	-0.205721	0.0684868	0.933684	0.81406	1.07089	0.93 (0.81-1.07)
ebi-a-GCST90017060	tLYT2n	MIGRAINE	|| id:ebi-a-GCST90017060	Weighted median	11	0.0477916	0.142164	0.736741	-0.230851	0.326434	1.04895	0.793858	1.38602	1.05 (0.79-1.39)
ebi-a-GCST90017061	OQls0f	MIGRAINE	|| id:ebi-a-GCST90017061	Weighted median	10	0.213093	0.116316	0.0669498	-0.0148873	0.441072	1.2375	0.985223	1.55437	1.24 (0.99-1.55)
ebi-a-GCST90017062	3ovO28	MIGRAINE	|| id:ebi-a-GCST90017062	Weighted median	10	0.135808	0.125256	0.278256	-0.109693	0.381308	1.14546	0.896109	1.4642	1.15 (0.90-1.46)
ebi-a-GCST90017063	xkz4n4	MIGRAINE	|| id:ebi-a-GCST90017063	Weighted median	15	0.0142777	0.108018	0.894843	-0.197437	0.225992	1.01438	0.820832	1.25357	1.01 (0.82-1.25)
ebi-a-GCST90017064	y4QiGf	MIGRAINE	|| id:ebi-a-GCST90017064	Weighted median	11	-0.0217345	0.115745	0.851049	-0.248594	0.205125	0.9785	0.779896	1.22768	0.98 (0.78-1.23)
ebi-a-GCST90017065	GkgGuK	MIGRAINE	|| id:ebi-a-GCST90017065	Weighted median	11	-0.106461	0.0873975	0.223177	-0.27776	0.0648381	0.89901	0.757479	1.06699	0.90 (0.76-1.07)
ebi-a-GCST90017066	u4d4Oh	MIGRAINE	|| id:ebi-a-GCST90017066	Weighted median	7	-0.123438	0.186034	0.506994	-0.488066	0.241189	0.883876	0.613813	1.27276	0.88 (0.61-1.27)
ebi-a-GCST90017067	44GpSI	MIGRAINE	|| id:ebi-a-GCST90017067	Weighted median	9	-0.0441489	0.0754556	0.558482	-0.192042	0.103744	0.956811	0.825272	1.10932	0.96 (0.83-1.11)
ebi-a-GCST90017068	6eg6my	MIGRAINE	|| id:ebi-a-GCST90017068	Weighted median	5	-0.260098	0.144284	0.0714376	-0.542894	0.0226979	0.770976	0.581064	1.02296	0.77 (0.58-1.02)
ebi-a-GCST90017069	IxCm5l	MIGRAINE	|| id:ebi-a-GCST90017069	Weighted median	6	0.124938	0.121945	0.30558	-0.114075	0.363951	1.13308	0.892191	1.439	1.13 (0.89-1.44)
ebi-a-GCST90017070	jvOFJH	MIGRAINE	|| id:ebi-a-GCST90017070	Weighted median	12	0.0660809	0.140771	0.638768	-0.20983	0.341992	1.06831	0.810722	1.40775	1.07 (0.81-1.41)
ebi-a-GCST90017071	1nLwXi	MIGRAINE	|| id:ebi-a-GCST90017071	Weighted median	10	0.0786576	0.143697	0.584114	-0.202989	0.360304	1.08183	0.816287	1.43377	1.08 (0.82-1.43)
ebi-a-GCST90017072	G4EEVL	MIGRAINE	|| id:ebi-a-GCST90017072	Weighted median	12	-0.0348956	0.119142	0.769606	-0.268414	0.198623	0.965706	0.764591	1.21972	0.97 (0.76-1.22)
ebi-a-GCST90017073	MXbxJm	MIGRAINE	|| id:ebi-a-GCST90017073	Weighted median	5	0.00362459	0.140438	0.97941	-0.271635	0.278884	1.00363	0.762133	1.32165	1.00 (0.76-1.32)
ebi-a-GCST90017074	biOv8A	MIGRAINE	|| id:ebi-a-GCST90017074	Weighted median	9	-0.137964	0.120352	0.251655	-0.373854	0.0979258	0.87113	0.688077	1.10288	0.87 (0.69-1.10)
ebi-a-GCST90017075	Ni38Qe	MIGRAINE	|| id:ebi-a-GCST90017075	Weighted median	12	0.0668737	0.074664	0.370433	-0.0794676	0.213215	1.06916	0.923608	1.23765	1.07 (0.92-1.24)
ebi-a-GCST90017076	OY9kzg	MIGRAINE	|| id:ebi-a-GCST90017076	Weighted median	15	-0.0166896	0.0935772	0.858448	-0.200101	0.166722	0.983449	0.818648	1.18143	0.98 (0.82-1.18)
ebi-a-GCST90017077	64R8At	MIGRAINE	|| id:ebi-a-GCST90017077	Weighted median	9	-0.0393488	0.0971161	0.685351	-0.229696	0.150999	0.961415	0.794775	1.163	0.96 (0.79-1.16)
ebi-a-GCST90017078	QrLK63	MIGRAINE	|| id:ebi-a-GCST90017078	Weighted median	12	-0.0504549	0.105566	0.632688	-0.257364	0.156454	0.950797	0.773087	1.16936	0.95 (0.77-1.17)
ebi-a-GCST90017079	V072hE	MIGRAINE	|| id:ebi-a-GCST90017079	Weighted median	8	0.0151233	0.107783	0.888413	-0.196132	0.226379	1.01524	0.821904	1.25405	1.02 (0.82-1.25)
ebi-a-GCST90017080	Gd1Pbk	MIGRAINE	|| id:ebi-a-GCST90017080	Weighted median	12	-0.0759682	0.0724664	0.29449	-0.218002	0.0660661	0.926846	0.804123	1.0683	0.93 (0.80-1.07)
ebi-a-GCST90017081	PnlFyx	MIGRAINE	|| id:ebi-a-GCST90017081	Weighted median	9	-0.0849047	0.12203	0.486574	-0.324084	0.154275	0.9186	0.723189	1.16681	0.92 (0.72-1.17)
ebi-a-GCST90017082	mIOJro	MIGRAINE	|| id:ebi-a-GCST90017082	Weighted median	8	0.0737574	0.119019	0.53545	-0.159521	0.307036	1.07655	0.852552	1.35939	1.08 (0.85-1.36)
ebi-a-GCST90017083	FeWax3	MIGRAINE	|| id:ebi-a-GCST90017083	Weighted median	12	-0.022694	0.0986127	0.817988	-0.215975	0.170587	0.977562	0.805756	1.186	0.98 (0.81-1.19)
ebi-a-GCST90017084	767w9w	MIGRAINE	|| id:ebi-a-GCST90017084	Weighted median	15	-0.116371	0.109475	0.287788	-0.330942	0.0982006	0.890145	0.718247	1.10318	0.89 (0.72-1.10)
ebi-a-GCST90017085	yTiZES	MIGRAINE	|| id:ebi-a-GCST90017085	Weighted median	12	0.18817	0.0932299	0.0435549	0.00543988	0.370901	1.20704	1.00545	1.44904	1.21 (1.01-1.45)
ebi-a-GCST90017086	3KM98z	MIGRAINE	|| id:ebi-a-GCST90017086	Weighted median	13	-0.0293833	0.101463	0.772125	-0.22825	0.169484	0.971044	0.795925	1.18469	0.97 (0.80-1.18)
ebi-a-GCST90017087	vBwi4f	MIGRAINE	|| id:ebi-a-GCST90017087	Weighted median	11	-0.0514757	0.0745795	0.490061	-0.197651	0.0947001	0.949827	0.820656	1.09933	0.95 (0.82-1.10)
ebi-a-GCST90017088	Qdn70O	MIGRAINE	|| id:ebi-a-GCST90017088	Weighted median	5	-0.0369844	0.151231	0.8068	-0.333397	0.259428	0.963691	0.716486	1.29619	0.96 (0.72- 1.30)
ebi-a-GCST90017089	26RaH1	MIGRAINE	|| id:ebi-a-GCST90017089	Weighted median	10	0.071308	0.0637549	0.263366	-0.0536517	0.196268	1.07391	0.947762	1.21685	1.07 (0.95-1.22)
ebi-a-GCST90017090	QcG7Bh	MIGRAINE	|| id:ebi-a-GCST90017090	Weighted median	4	0.149865	0.127484	0.239771	-0.100003	0.399732	1.16168	0.904835	1.49143	1.16 (0.90-1.49)
ebi-a-GCST90017091	ma9sXu	MIGRAINE	|| id:ebi-a-GCST90017091	Weighted median	8	0.0889273	0.0713905	0.212895	-0.0509981	0.228853	1.093	0.95028	1.25716	1.09 (0.95-1.26)
ebi-a-GCST90017092	ideEFE	MIGRAINE	|| id:ebi-a-GCST90017092	Weighted median	13	-0.205874	0.130466	0.114569	-0.461588	0.04984	0.813935	0.630282	1.0511	0.81 (0.63-1.05)
ebi-a-GCST90017093	fskukm	MIGRAINE	|| id:ebi-a-GCST90017093	Weighted median	11	-0.149034	0.118735	0.209415	-0.381755	0.0836877	0.86154	0.682662	1.08729	0.86 (0.68-1.09)
ebi-a-GCST90017094	4eA7uH	MIGRAINE	|| id:ebi-a-GCST90017094	Weighted median	10	-0.124434	0.143784	0.386807	-0.40625	0.157383	0.882997	0.666144	1.17044	0.88 (0.67-1.17)
ebi-a-GCST90017095	6ut64T	MIGRAINE	|| id:ebi-a-GCST90017095	Weighted median	12	-0.189812	0.138033	0.169092	-0.460356	0.0807317	0.827114	0.631059	1.08408	0.83 (0.63-1.08)
ebi-a-GCST90017096	QFVM3t	MIGRAINE	|| id:ebi-a-GCST90017096	Weighted median	14	-0.317282	0.126456	0.0121063	-0.565136	-0.0694282	0.728125	0.568283	0.932927	0.73 (0.57-0.93)
ebi-a-GCST90017097	ZGb9vA	MIGRAINE	|| id:ebi-a-GCST90017097	Weighted median	11	-0.231905	0.163006	0.154829	-0.551397	0.0875865	0.793021	0.576144	1.09154	0.79 (0.58-1.09)
ebi-a-GCST90017098	C0uAKh	MIGRAINE	|| id:ebi-a-GCST90017098	Weighted median	7	-0.349833	0.1561	0.0250207	-0.655789	-0.0438771	0.704806	0.519032	0.957072	0.70 (0.52-0.96)
ebi-a-GCST90017099	kCGckf	MIGRAINE	|| id:ebi-a-GCST90017099	Weighted median	13	-0.0659617	0.141162	0.640301	-0.342638	0.210715	0.936167	0.709895	1.23456	0.94 (0.71-1.23)
ebi-a-GCST90017100	imLq6d	MIGRAINE	|| id:ebi-a-GCST90017100	Weighted median	9	-0.0393488	0.0996545	0.692952	-0.234672	0.155974	0.961415	0.79083	1.1688	0.96 (0.79-1.17)
ebi-a-GCST90017101	Y0FKGc	MIGRAINE	|| id:ebi-a-GCST90017101	Weighted median	15	0.013271	0.121646	0.913127	-0.225156	0.251698	1.01336	0.798392	1.28621	1.01 (0.80-1.29)
ebi-a-GCST90017102	6KrDDg	MIGRAINE	|| id:ebi-a-GCST90017102	Weighted median	9	0.111152	0.0805226	0.16747	-0.0466725	0.268976	1.11756	0.9544	1.30862	1.12 (0.95-1.31)
ebi-a-GCST90017103	08pGW4	MIGRAINE	|| id:ebi-a-GCST90017103	Weighted median	12	-0.0504549	0.105774	0.633358	-0.257772	0.156862	0.950797	0.772771	1.16983	0.95 (0.77-1.17)
ebi-a-GCST90017104	w9XB8p	MIGRAINE	|| id:ebi-a-GCST90017104	Weighted median	12	-0.0759682	0.072948	0.297689	-0.218946	0.0670099	0.926846	0.803365	1.06931	0.93 (0.80-1.07)
ebi-a-GCST90017105	4MVPtS	MIGRAINE	|| id:ebi-a-GCST90017105	Weighted median	13	-0.0494178	0.0956873	0.60554	-0.236965	0.138129	0.951783	0.789019	1.14812	0.95 (0.79-1.15)
ebi-a-GCST90017106	VAp9Yq	MIGRAINE	|| id:ebi-a-GCST90017106	Weighted median	13	0.0842423	0.0930014	0.365032	-0.0980404	0.266525	1.08789	0.906612	1.30542	1.09 (0.91-1.31)
ebi-a-GCST90017107	6iw4LI	MIGRAINE	|| id:ebi-a-GCST90017107	Weighted median	12	0.127179	0.157638	0.419795	-0.181792	0.436151	1.13562	0.833775	1.54674	1.14 (0.83-1.55)
ebi-a-GCST90017108	k84Rz7	MIGRAINE	|| id:ebi-a-GCST90017108	Weighted median	11	-0.0417933	0.111255	0.707175	-0.259853	0.176267	0.959068	0.771165	1.19276	0.96 (0.77-1.19)
ebi-a-GCST90017109	qZKxWo	MIGRAINE	|| id:ebi-a-GCST90017109	Weighted median	8	-0.0183395	0.0819715	0.822967	-0.179004	0.142325	0.981828	0.836103	1.15295	0.98 (0.84-1.15)
ebi-a-GCST90017110	aDIddl	MIGRAINE	|| id:ebi-a-GCST90017110	Weighted median	14	-0.116008	0.122253	0.342662	-0.355625	0.123608	0.890468	0.700736	1.13157	0.89 (0.70-1.13)
ebi-a-GCST90017111	8nYzAM	MIGRAINE	|| id:ebi-a-GCST90017111	Weighted median	10	-0.118369	0.145704	0.416569	-0.403949	0.167212	0.888369	0.667678	1.182	0.89 (0.67-1.18)
ebi-a-GCST90017112	ukatdK	MIGRAINE	|| id:ebi-a-GCST90017112	Weighted median	8	-0.065862	0.112665	0.55883	-0.286686	0.154962	0.93626	0.750747	1.16761	0.94 (0.75-1.17)
ebi-a-GCST90017113	KgU8oD	MIGRAINE	|| id:ebi-a-GCST90017113	Weighted median	11	0.0482624	0.0705974	0.49421	-0.0901086	0.186633	1.04945	0.913832	1.20519	1.05 (0.91-1.21)
ebi-a-GCST90017114	n0rjgg	MIGRAINE	|| id:ebi-a-GCST90017114	Weighted median	15	-0.177801	0.121236	0.142494	-0.415423	0.059822	0.837109	0.660061	1.06165	0.84 (0.66-1.06)
ebi-a-GCST90017115	l9cHYn	MIGRAINE	|| id:ebi-a-GCST90017115	Weighted median	9	-0.0113623	0.0796288	0.886535	-0.167435	0.14471	0.988702	0.845832	1.1557	0.99 (0.85-1.16)
ebi-a-GCST90017116	md6jMo	MIGRAINE	|| id:ebi-a-GCST90017116	Weighted median	12	-0.209483	0.134925	0.120522	-0.473936	0.0549706	0.811004	0.622547	1.05651	0.81 (0.62-1.06)
ebi-a-GCST90017117	06Ay4u	MIGRAINE	|| id:ebi-a-GCST90017117	Weighted median	12	0.00216533	0.114539	0.984917	-0.22233	0.226661	1.00217	0.800651	1.2544	1.00 (0.80-1.25)
ebi-a-GCST90017118	RHxDfr	MIGRAINE	|| id:ebi-a-GCST90017118	Weighted median	12	0.0595097	0.106184	0.575181	-0.148612	0.267631	1.06132	0.861904	1.30687	1.06 (0.86-1.31)
ebi-a-GCST90016908	CJx05G	MIGRAINE	|| id:ebi-a-GCST90016908	Weighted mode	14	-0.112009	0.15788	0.490569	-0.421453	0.197435	0.894036	0.656093	1.21827	0.89 (0.66-1.22)
ebi-a-GCST90016909	MPx9XM	MIGRAINE	|| id:ebi-a-GCST90016909	Weighted mode	6	-0.166721	0.205833	0.454758	-0.570154	0.236713	0.846436	0.565439	1.26708	0.85 (0.57-1.27)
ebi-a-GCST90016910	7SPs36	MIGRAINE	|| id:ebi-a-GCST90016910	Weighted mode	18	0.245421	0.184954	0.20208	-0.117089	0.60793	1.27816	0.889506	1.83663	1.28 (0.89-1.84)
ebi-a-GCST90016911	mAaGUA	MIGRAINE	|| id:ebi-a-GCST90016911	Weighted mode	13	-0.205193	0.172556	0.257382	-0.543403	0.133016	0.81449	0.580769	1.14227	0.81 (0.58-1.14)
ebi-a-GCST90016912	ZUsZOk	MIGRAINE	|| id:ebi-a-GCST90016912	Weighted mode	10	0.00738554	0.219191	0.973856	-0.422229	0.437	1.00741	0.655584	1.54806	1.01 (0.66-1.55)
ebi-a-GCST90016913	IU0VG3	MIGRAINE	|| id:ebi-a-GCST90016913	Weighted mode	11	-0.215099	0.184392	0.270467	-0.576507	0.14631	0.806462	0.561857	1.15756	0.81 (0.56-1.16)
ebi-a-GCST90016914	6WD4sE	MIGRAINE	|| id:ebi-a-GCST90016914	Weighted mode	14	-0.347692	0.203496	0.111276	-0.746543	0.0511602	0.706317	0.474002	1.05249	0.71 (0.47-1.05)
ebi-a-GCST90016915	lwNXUk	MIGRAINE	|| id:ebi-a-GCST90016915	Weighted mode	12	-0.318937	0.319691	0.339893	-0.945531	0.307657	0.726921	0.388473	1.36023	0.73 (0.39-1.36)
ebi-a-GCST90016916	Ee7mXh	MIGRAINE	|| id:ebi-a-GCST90016916	Weighted mode	13	-0.147405	0.241643	0.553233	-0.621026	0.326217	0.862945	0.537393	1.38572	0.86 (0.54-1.39)
ebi-a-GCST90016917	KBDNE5	MIGRAINE	|| id:ebi-a-GCST90016917	Weighted mode	6	-7.93958e-05	0.21101	0.999714	-0.413659	0.4135	0.999921	0.661227	1.5121	1.00 (0.66-1.51)
ebi-a-GCST90016918	xT6b4A	MIGRAINE	|| id:ebi-a-GCST90016918	Weighted mode	8	-0.00577592	0.115456	0.961498	-0.232069	0.220517	0.994241	0.792892	1.24672	0.99 (0.79-1.25)
ebi-a-GCST90016919	ehCPeI	MIGRAINE	|| id:ebi-a-GCST90016919	Weighted mode	10	0.0129715	0.125506	0.919949	-0.233021	0.258964	1.01306	0.792137	1.29559	1.01 (0.79-1.30)
ebi-a-GCST90016920	pw18MY	MIGRAINE	|| id:ebi-a-GCST90016920	Weighted mode	9	0.118588	0.119039	0.348324	-0.114729	0.351904	1.12591	0.891608	1.42177	1.13 (0.89-1.42)
ebi-a-GCST90016921	QU5jdG	MIGRAINE	|| id:ebi-a-GCST90016921	Weighted mode	12	0.0188462	0.178318	0.917732	-0.330658	0.36835	1.01902	0.718451	1.44535	1.02 (0.72-1.45)
ebi-a-GCST90016922	wwShl9	MIGRAINE	|| id:ebi-a-GCST90016922	Weighted mode	12	0.232025	0.295304	0.448628	-0.34677	0.81082	1.26115	0.706968	2.24975	1.26 (0.71-2.25)
ebi-a-GCST90016923	4GOVfh	MIGRAINE	|| id:ebi-a-GCST90016923	Weighted mode	11	-0.0140724	0.162122	0.932543	-0.331831	0.303686	0.986026	0.717609	1.35484	0.99 (0.72-1.35)
ebi-a-GCST90016924	oOaQMQ	MIGRAINE	|| id:ebi-a-GCST90016924	Weighted mode	7	0.0540657	0.204909	0.800722	-0.347556	0.455687	1.05555	0.706412	1.57726	1.06 (0.71-1.58)
ebi-a-GCST90016925	j6X5DE	MIGRAINE	|| id:ebi-a-GCST90016925	Weighted mode	4	0.17096	0.138199	0.304072	-0.0999097	0.441829	1.18644	0.904919	1.55555	1.19 (0.90-1.56)
ebi-a-GCST90016926	ANI4AL	MIGRAINE	|| id:ebi-a-GCST90016926	Weighted mode	11	-0.13548	0.185111	0.481038	-0.498297	0.227337	0.873297	0.607564	1.25525	0.87 (0.61-1.26)
ebi-a-GCST90016927	uoGPHC	MIGRAINE	|| id:ebi-a-GCST90016927	Weighted mode	8	0.0303922	0.211426	0.88975	-0.384003	0.444787	1.03086	0.681129	1.56016	1.03 (0.68-1.56)
ebi-a-GCST90016928	C6IazA	MIGRAINE	|| id:ebi-a-GCST90016928	Weighted mode	8	-0.0185171	0.146486	0.902963	-0.305629	0.268595	0.981653	0.73666	1.30812	0.98 (0.74-1.31)
ebi-a-GCST90016929	Cmdhnv	MIGRAINE	|| id:ebi-a-GCST90016929	Weighted mode	11	-0.1709	0.146682	0.271016	-0.458396	0.116597	0.842906	0.632297	1.12367	0.84 (0.63-1.12)
ebi-a-GCST90016931	bVZFJB	MIGRAINE	|| id:ebi-a-GCST90016931	Weighted mode	10	0.125203	0.190374	0.527212	-0.24793	0.498335	1.13338	0.780415	1.64598	1.13 (0.78-1.65)
ebi-a-GCST90016932	XUN8Yb	MIGRAINE	|| id:ebi-a-GCST90016932	Weighted mode	15	-0.054994	0.135581	0.691154	-0.320732	0.210744	0.946491	0.725618	1.2346	0.95 (0.73-1.23)
ebi-a-GCST90016933	AfpJ4j	MIGRAINE	|| id:ebi-a-GCST90016933	Weighted mode	14	-0.347692	0.213977	0.128169	-0.767086	0.0717031	0.706317	0.464364	1.07434	0.71 (0.46-1.07)
ebi-a-GCST90016934	HAiG8y	MIGRAINE	|| id:ebi-a-GCST90016934	Weighted mode	11	-0.0368609	0.148101	0.808483	-0.32714	0.253418	0.96381	0.720983	1.28842	0.96 (0.72-1.29)
ebi-a-GCST90016935	eaT828	MIGRAINE	|| id:ebi-a-GCST90016935	Weighted mode	9	-0.295167	0.294836	0.346083	-0.873046	0.282712	0.744407	0.417677	1.32672	0.74 (0.42-1.33)
ebi-a-GCST90016936	dvv3LX	MIGRAINE	|| id:ebi-a-GCST90016936	Weighted mode	7	-0.369045	0.242572	0.178984	-0.844486	0.106397	0.691395	0.429778	1.11226	0.69 (0.43-1.11)
ebi-a-GCST90016937	tauszE	MIGRAINE	|| id:ebi-a-GCST90016937	Weighted mode	13	-0.147405	0.246344	0.560719	-0.630239	0.33543	0.862945	0.532465	1.39854	0.86 (0.53-1.40)
ebi-a-GCST90016938	FhuBUB	MIGRAINE	|| id:ebi-a-GCST90016938	Weighted mode	8	-0.00900076	0.108127	0.935989	-0.22093	0.202928	0.99104	0.801773	1.22498	0.99 (0.80-1.22)
ebi-a-GCST90016939	U8nO4V	MIGRAINE	|| id:ebi-a-GCST90016939	Weighted mode	7	0.0982755	0.242327	0.69914	-0.376686	0.573237	1.10327	0.686132	1.774	1.10 (0.69-1.77)
ebi-a-GCST90016940	XliKtP	MIGRAINE	|| id:ebi-a-GCST90016940	Weighted mode	16	0.0553578	0.210729	0.796358	-0.357671	0.468387	1.05692	0.699303	1.59742	1.06 (0.70-1.60)
ebi-a-GCST90016941	6WE7Y4	MIGRAINE	|| id:ebi-a-GCST90016941	Weighted mode	8	0.0376484	0.114821	0.752586	-0.187401	0.262698	1.03837	0.829111	1.30043	1.04 (0.83-1.30)
ebi-a-GCST90016942	3u23sC	MIGRAINE	|| id:ebi-a-GCST90016942	Weighted mode	9	0.118588	0.123002	0.363226	-0.122497	0.359672	1.12591	0.884708	1.43286	1.13 (0.88-1.43)
ebi-a-GCST90016943	OJkjgX	MIGRAINE	|| id:ebi-a-GCST90016943	Weighted mode	14	0.00325292	0.13081	0.980538	-0.253134	0.25964	1.00326	0.776364	1.29646	1.00 (0.78-1.30)
ebi-a-GCST90016944	hH5PfM	MIGRAINE	|| id:ebi-a-GCST90016944	Weighted mode	13	-0.0461935	0.119572	0.706019	-0.280554	0.188167	0.954857	0.755365	1.20703	0.95 (0.76-1.21)
ebi-a-GCST90016945	SXm2Sc	MIGRAINE	|| id:ebi-a-GCST90016945	Weighted mode	9	0.0477993	0.15372	0.763786	-0.253492	0.34909	1.04896	0.776086	1.41778	1.05 (0.78-1.42)
ebi-a-GCST90016946	hhSCEo	MIGRAINE	|| id:ebi-a-GCST90016946	Weighted mode	12	-0.323319	0.258338	0.236701	-0.829662	0.183024	0.723743	0.436196	1.20084	0.72 (0.44-1.20)
ebi-a-GCST90016947	scT9Mt	MIGRAINE	|| id:ebi-a-GCST90016947	Weighted mode	9	-0.339003	0.302352	0.29472	-0.931613	0.253607	0.71248	0.393918	1.28867	0.71 (0.39-1.29)
ebi-a-GCST90016948	pOeRcH	MIGRAINE	|| id:ebi-a-GCST90016948	Weighted mode	16	0.0113116	0.20155	0.955984	-0.383726	0.406349	1.01138	0.681318	1.50133	1.01 (0.68-1.50)
ebi-a-GCST90016949	eY8342	MIGRAINE	|| id:ebi-a-GCST90016949	Weighted mode	14	0.103524	0.136348	0.461242	-0.163718	0.370766	1.10907	0.848981	1.44884	1.11 (0.85-1.45)
ebi-a-GCST90016950	lstzJZ	MIGRAINE	|| id:ebi-a-GCST90016950	Weighted mode	16	0.164771	0.187901	0.394365	-0.203514	0.533057	1.17912	0.815859	1.70413	1.18 (0.82-1.70)
ebi-a-GCST90016951	L3g78d	MIGRAINE	|| id:ebi-a-GCST90016951	Weighted mode	10	-0.0266144	0.182493	0.887264	-0.384301	0.331072	0.973737	0.680926	1.39246	0.97 (0.68-1.39)
ebi-a-GCST90016952	70CFUn	MIGRAINE	|| id:ebi-a-GCST90016952	Weighted mode	11	-0.276641	0.231263	0.259203	-0.729917	0.176634	0.758327	0.481949	1.19319	0.76 (0.48-1.19)
ebi-a-GCST90016953	7BIQBU	MIGRAINE	|| id:ebi-a-GCST90016953	Weighted mode	9	-0.0128543	0.128966	0.923057	-0.265628	0.23992	0.987228	0.766724	1.27115	0.99 (0.77-1.27)
ebi-a-GCST90016954	8zy7k5	MIGRAINE	|| id:ebi-a-GCST90016954	Weighted mode	12	-0.03779	0.150324	0.806147	-0.332426	0.256846	0.962915	0.717182	1.29285	0.96 (0.72-1.29)
ebi-a-GCST90016955	tCz005	MIGRAINE	|| id:ebi-a-GCST90016955	Weighted mode	12	-0.0624424	0.126372	0.630944	-0.310132	0.185248	0.939467	0.73335	1.20352	0.94 (0.73-1.20)
ebi-a-GCST90016956	rfOi6i	MIGRAINE	|| id:ebi-a-GCST90016956	Weighted mode	18	-0.169606	0.106952	0.131205	-0.379232	0.0400197	0.843997	0.684387	1.04083	0.84 (0.68-1.04)
ebi-a-GCST90016957	7z8Qqs	MIGRAINE	|| id:ebi-a-GCST90016957	Weighted mode	11	-0.0139096	0.167427	0.935429	-0.342066	0.314247	0.986187	0.710301	1.36923	0.99 (0.71-1.37)
ebi-a-GCST90016958	boWTVj	MIGRAINE	|| id:ebi-a-GCST90016958	Weighted mode	11	0.0616009	0.0969957	0.539629	-0.128511	0.251712	1.06354	0.879404	1.28623	1.06 (0.88-1.29)
ebi-a-GCST90016959	SIYMcF	MIGRAINE	|| id:ebi-a-GCST90016959	Weighted mode	7	0.157805	0.178023	0.409506	-0.19112	0.50673	1.17094	0.826033	1.65985	1.17 (0.83-1.66)
ebi-a-GCST90016960	jYELZC	MIGRAINE	|| id:ebi-a-GCST90016960	Weighted mode	8	-0.112803	0.167666	0.522666	-0.441429	0.215823	0.893326	0.643116	1.24088	0.89 (0.64-1.24)
ebi-a-GCST90016961	4KxxSQ	MIGRAINE	|| id:ebi-a-GCST90016961	Weighted mode	11	-0.0140735	0.164744	0.933608	-0.336971	0.308824	0.986025	0.71393	1.36182	0.99 (0.71-1.36)
ebi-a-GCST90016962	nVe4RN	MIGRAINE	|| id:ebi-a-GCST90016962	Weighted mode	12	-0.163338	0.283549	0.576177	-0.719094	0.392417	0.849304	0.487193	1.48056	0.85 (0.49-1.48)
ebi-a-GCST90016963	ZC9FXE	MIGRAINE	|| id:ebi-a-GCST90016963	Weighted mode	8	0.010881	0.103234	0.919014	-0.191457	0.213219	1.01094	0.825755	1.23766	1.01 (0.83-1.24)
ebi-a-GCST90016964	SWLpTT	MIGRAINE	|| id:ebi-a-GCST90016964	Weighted mode	5	0.0513542	0.117966	0.685784	-0.17986	0.282568	1.0527	0.835387	1.32653	1.05 (0.84-1.33)
ebi-a-GCST90016965	fCrUTS	MIGRAINE	|| id:ebi-a-GCST90016965	Weighted mode	10	0.0318048	0.12275	0.801385	-0.208784	0.272394	1.03232	0.81157	1.3131	1.03 (0.81-1.31)
ebi-a-GCST90016966	qbe5y5	MIGRAINE	|| id:ebi-a-GCST90016966	Weighted mode	13	-0.388772	0.219358	0.101705	-0.818713	0.0411686	0.677889	0.440999	1.04203	0.68 (0.44-1.04)
ebi-a-GCST90016967	FYZD2q	MIGRAINE	|| id:ebi-a-GCST90016967	Weighted mode	13	0.128883	0.171182	0.466025	-0.206633	0.464398	1.13756	0.813318	1.59106	1.14 (0.81-1.59)
ebi-a-GCST90016968	AbzZqb	MIGRAINE	|| id:ebi-a-GCST90016968	Weighted mode	8	0.0303922	0.224837	0.896279	-0.410289	0.471074	1.03086	0.663458	1.60171	1.03 (0.66-1.60)
ebi-a-GCST90016969	ocDm35	MIGRAINE	|| id:ebi-a-GCST90016969	Weighted mode	12	0.24006	0.181545	0.212898	-0.115768	0.595888	1.27133	0.890682	1.81464	1.27 (0.89-1.81)
ebi-a-GCST90016970	5P7Iks	MIGRAINE	|| id:ebi-a-GCST90016970	Weighted mode	12	-0.183206	0.145411	0.233773	-0.468212	0.1018	0.832597	0.626121	1.10716	0.83 (0.63-1.11)
ebi-a-GCST90016971	IK87JJ	MIGRAINE	|| id:ebi-a-GCST90016971	Weighted mode	13	-0.154454	0.201117	0.457344	-0.548643	0.239734	0.856883	0.577734	1.27091	0.86 (0.58-1.27)
ebi-a-GCST90016973	4qGqcq	MIGRAINE	|| id:ebi-a-GCST90016973	Weighted mode	8	-0.0259667	0.161076	0.876484	-0.341676	0.289743	0.974368	0.710578	1.33608	0.97 (0.71-1.34)
ebi-a-GCST90016974	TjIqDg	MIGRAINE	|| id:ebi-a-GCST90016974	Weighted mode	13	0.0264833	0.165349	0.875415	-0.297601	0.350567	1.02684	0.742598	1.41987	1.03 (0.74-1.42)
ebi-a-GCST90016975	7viBrF	MIGRAINE	|| id:ebi-a-GCST90016975	Weighted mode	15	0.0421846	0.0899676	0.646369	-0.134152	0.218521	1.04309	0.874457	1.24424	1.04 (0.87-1.24)
ebi-a-GCST90016976	KQAKee	MIGRAINE	|| id:ebi-a-GCST90016976	Weighted mode	9	-0.291867	0.119644	0.040599	-0.526369	-0.0573641	0.746868	0.590746	0.94425	0.75 (0.59- 0.94)
ebi-a-GCST90016977	67Ytid	MIGRAINE	|| id:ebi-a-GCST90016977	Weighted mode	4	-0.106775	0.136931	0.492391	-0.37516	0.161611	0.898728	0.687179	1.1754	0.90 (0.69-1.18)
ebi-a-GCST90016978	mZqQep	MIGRAINE	|| id:ebi-a-GCST90016978	Weighted mode	8	0.125131	0.249194	0.630974	-0.36329	0.613552	1.1333	0.695385	1.84698	1.13 (0.70-1.85)
ebi-a-GCST90016979	u0VZ25	MIGRAINE	|| id:ebi-a-GCST90016979	Weighted mode	8	0.0974222	0.103465	0.377749	-0.105369	0.300213	1.10233	0.899993	1.35015	1.10 (0.90-1.35)
ebi-a-GCST90016980	MzRAmf	MIGRAINE	|| id:ebi-a-GCST90016980	Weighted mode	6	0.0893608	0.183219	0.646377	-0.269749	0.448471	1.09348	0.763571	1.56592	1.09 (0.76-1.57)
ebi-a-GCST90016981	VQaVqc	MIGRAINE	|| id:ebi-a-GCST90016981	Weighted mode	9	-0.136994	0.235983	0.577543	-0.59952	0.325532	0.871976	0.549075	1.38477	0.87 (0.55-1.38)
ebi-a-GCST90016982	QC2f3H	MIGRAINE	|| id:ebi-a-GCST90016982	Weighted mode	11	0.168696	0.165343	0.331643	-0.155375	0.492768	1.18376	0.856094	1.63684	1.18 (0.86-1.64)
ebi-a-GCST90016983	ZKpqzi	MIGRAINE	|| id:ebi-a-GCST90016983	Weighted mode	11	0.162479	0.189564	0.411449	-0.209067	0.534025	1.17642	0.811341	1.70578	1.18 (0.81-1.71)
ebi-a-GCST90016984	f0TdkM	MIGRAINE	|| id:ebi-a-GCST90016984	Weighted mode	8	0.133318	0.202379	0.531117	-0.263345	0.529982	1.14261	0.768476	1.6989	1.14 (0.77-1.70)
ebi-a-GCST90016985	W6e6tJ	MIGRAINE	|| id:ebi-a-GCST90016985	Weighted mode	8	-0.159398	0.234778	0.518991	-0.619563	0.300767	0.852657	0.538179	1.35089	0.85 (0.54-1.35)
ebi-a-GCST90016986	N7Ry1E	MIGRAINE	|| id:ebi-a-GCST90016986	Weighted mode	9	-0.0154552	0.159378	0.925134	-0.327836	0.296926	0.984664	0.720481	1.34572	0.98 (0.72-1.35)
ebi-a-GCST90016987	BERKUr	MIGRAINE	|| id:ebi-a-GCST90016987	Weighted mode	9	-0.151951	0.183624	0.431936	-0.511855	0.207952	0.85903	0.599383	1.23115	0.86 (0.60-1.23)
ebi-a-GCST90016988	lp5ov7	MIGRAINE	|| id:ebi-a-GCST90016988	Weighted mode	10	0.103082	0.218899	0.648907	-0.325959	0.532124	1.10858	0.721835	1.70254	1.11 (0.72-1.70)
ebi-a-GCST90016989	tknVcQ	MIGRAINE	|| id:ebi-a-GCST90016989	Weighted mode	10	-0.19181	0.196112	0.353598	-0.576189	0.192568	0.825463	0.562036	1.21236	0.83 (0.56-1.21)
ebi-a-GCST90016990	QQZxN8	MIGRAINE	|| id:ebi-a-GCST90016990	Weighted mode	9	-0.143332	0.12601	0.288261	-0.390312	0.103647	0.866466	0.676846	1.10921	0.87 (0.68-1.11)
ebi-a-GCST90016991	S9DJhU	MIGRAINE	|| id:ebi-a-GCST90016991	Weighted mode	11	0.0601487	0.122904	0.635119	-0.180743	0.301041	1.06199	0.83465	1.35126	1.06 (0.83-1.35)
ebi-a-GCST90016992	17tFla	MIGRAINE	|| id:ebi-a-GCST90016992	Weighted mode	6	-0.21853	0.23744	0.399612	-0.683911	0.246852	0.803699	0.504639	1.27999	0.80 (0.50-1.28)
ebi-a-GCST90016993	ooOALC	MIGRAINE	|| id:ebi-a-GCST90016993	Weighted mode	15	0.184776	0.177966	0.316747	-0.164037	0.533589	1.20295	0.848711	1.70504	1.20 (0.85-1.71)
ebi-a-GCST90016995	OAdR1K	MIGRAINE	|| id:ebi-a-GCST90016995	Weighted mode	10	-0.0317129	0.21457	0.885761	-0.45227	0.388844	0.968785	0.636183	1.47527	0.97 (0.64-1.48)
ebi-a-GCST90016996	SXzFTY	MIGRAINE	|| id:ebi-a-GCST90016996	Weighted mode	10	0.147671	0.122227	0.257767	-0.0918935	0.387236	1.15913	0.912202	1.4729	1.16 (0.91-1.47)
ebi-a-GCST90016997	zQqTSM	MIGRAINE	|| id:ebi-a-GCST90016997	Weighted mode	12	-0.209685	0.20723	0.333352	-0.615855	0.196486	0.81084	0.540179	1.21712	0.81 (0.54-1.22)
ebi-a-GCST90016998	Da2kxa	MIGRAINE	|| id:ebi-a-GCST90016998	Weighted mode	6	0.0150868	0.254719	0.955064	-0.484163	0.514337	1.0152	0.616213	1.67253	1.02 (0.62-1.67)
ebi-a-GCST90016999	JjHezY	MIGRAINE	|| id:ebi-a-GCST90016999	Weighted mode	9	-0.0981812	0.148264	0.526453	-0.388779	0.192417	0.906485	0.677884	1.21218	0.91 (0.68-1.21)
ebi-a-GCST90017000	zIjl17	MIGRAINE	|| id:ebi-a-GCST90017000	Weighted mode	14	-0.0383484	0.157896	0.811895	-0.347824	0.271127	0.962378	0.706223	1.31144	0.96 (0.71-1.31)
ebi-a-GCST90017001	47Frb5	MIGRAINE	|| id:ebi-a-GCST90017001	Weighted mode	11	-0.0426945	0.0922309	0.65334	-0.223467	0.138078	0.958204	0.799741	1.14807	0.96 (0.80-1.15)
ebi-a-GCST90017002	Naub6h	MIGRAINE	|| id:ebi-a-GCST90017002	Weighted mode	5	-0.0681626	0.15164	0.67635	-0.365377	0.229052	0.934109	0.693935	1.25741	0.93 (0.69-1.26)
ebi-a-GCST90017003	pdEFSG	MIGRAINE	|| id:ebi-a-GCST90017003	Weighted mode	8	-0.202646	0.206257	0.358588	-0.606909	0.201618	0.816568	0.545033	1.22338	0.82 (0.55-1.22)
ebi-a-GCST90017004	aNQYKR	MIGRAINE	|| id:ebi-a-GCST90017004	Weighted mode	18	0.0413147	0.111645	0.715912	-0.17751	0.260139	1.04218	0.837353	1.29711	1.04 (0.84-1.30)
ebi-a-GCST90017005	XbQB2B	MIGRAINE	|| id:ebi-a-GCST90017005	Weighted mode	15	0.169018	0.1907	0.390425	-0.204754	0.54279	1.18414	0.814848	1.7208	1.18 (0.81-1.72)
ebi-a-GCST90017006	yBbeBE	MIGRAINE	|| id:ebi-a-GCST90017006	Weighted mode	9	-0.183329	0.179792	0.337726	-0.535722	0.169064	0.832494	0.585246	1.1842	0.83 (0.59-1.18)
ebi-a-GCST90017007	U38IGv	MIGRAINE	|| id:ebi-a-GCST90017007	Weighted mode	10	-0.00583877	0.130544	0.965302	-0.261706	0.250028	0.994178	0.769737	1.28406	0.99 (0.77-1.28)
ebi-a-GCST90017008	wYtj2h	MIGRAINE	|| id:ebi-a-GCST90017008	Weighted mode	13	0.216206	0.223333	0.352107	-0.221526	0.653939	1.24136	0.801295	1.9231	1.24 (0.80-1.92)
ebi-a-GCST90017009	rLZL7b	MIGRAINE	|| id:ebi-a-GCST90017009	Weighted mode	8	0.0802588	0.239822	0.747685	-0.389792	0.55031	1.08357	0.677198	1.73379	1.08 (0.68-1.73)
ebi-a-GCST90017010	FHpd4W	MIGRAINE	|| id:ebi-a-GCST90017010	Weighted mode	5	-0.123873	0.189403	0.548794	-0.495103	0.247357	0.883492	0.609508	1.28064	0.88 (0.61-1.28)
ebi-a-GCST90017011	ZRyCPs	MIGRAINE	|| id:ebi-a-GCST90017011	Weighted mode	18	0.029788	0.174894	0.866769	-0.313005	0.372581	1.03024	0.731246	1.45148	1.03 (0.73-1.45)
ebi-a-GCST90017012	nZIfXk	MIGRAINE	|| id:ebi-a-GCST90017012	Weighted mode	11	-0.0218179	0.096799	0.826212	-0.211544	0.167908	0.978418	0.809334	1.18283	0.98 (0.81-1.18)
ebi-a-GCST90017013	OSCDEh	MIGRAINE	|| id:ebi-a-GCST90017013	Weighted mode	9	0.175158	0.16037	0.306538	-0.139168	0.489484	1.19143	0.870082	1.63147	1.19 (0.87-1.63)
ebi-a-GCST90017014	f3ZF2k	MIGRAINE	|| id:ebi-a-GCST90017014	Weighted mode	11	0.177989	0.15064	0.264718	-0.117265	0.473243	1.19481	0.88935	1.60519	1.19 (0.89-1.61)
ebi-a-GCST90017015	OhICLb	MIGRAINE	|| id:ebi-a-GCST90017015	Weighted mode	14	0.112789	0.158502	0.489289	-0.197874	0.423452	1.1194	0.820473	1.52722	1.12 (0.82-1.53)
ebi-a-GCST90017016	oExvBY	MIGRAINE	|| id:ebi-a-GCST90017016	Weighted mode	9	-0.0303846	0.1054	0.780461	-0.236968	0.176199	0.970072	0.789016	1.19268	0.97 (0.79-1.19)
ebi-a-GCST90017017	Gzl9um	MIGRAINE	|| id:ebi-a-GCST90017017	Weighted mode	5	-0.111923	0.128269	0.432149	-0.363331	0.139485	0.894113	0.695356	1.14968	0.89 (0.70-1.15)
ebi-a-GCST90017018	GGndEo	MIGRAINE	|| id:ebi-a-GCST90017018	Weighted mode	14	-0.153774	0.148719	0.319994	-0.445265	0.137716	0.857465	0.640655	1.14765	0.86 (0.64-1.15)
ebi-a-GCST90017019	wSktnE	MIGRAINE	|| id:ebi-a-GCST90017019	Weighted mode	16	0.199716	0.144864	0.188219	-0.0842179	0.483651	1.22106	0.919231	1.62198	1.22 (0.92-1.62)
ebi-a-GCST90017020	uWXUZd	MIGRAINE	|| id:ebi-a-GCST90017020	Weighted mode	13	0.403531	0.274242	0.166906	-0.133984	0.941046	1.4971	0.874604	2.56266	1.50 (0.87-2.56)
ebi-a-GCST90017021	NNTKJr	MIGRAINE	|| id:ebi-a-GCST90017021	Weighted mode	12	0.160629	0.2062	0.452416	-0.243523	0.564781	1.17425	0.783861	1.75906	1.17 (0.78-1.76)
ebi-a-GCST90017022	8z4RUg	MIGRAINE	|| id:ebi-a-GCST90017022	Weighted mode	9	-0.103387	0.139664	0.480304	-0.377129	0.170355	0.901778	0.685827	1.18573	0.90 (0.69-1.19)
ebi-a-GCST90017024	rE6iJS	MIGRAINE	|| id:ebi-a-GCST90017024	Weighted mode	15	0.0336947	0.12343	0.788849	-0.208228	0.275618	1.03427	0.812021	1.31734	1.03 (0.81-1.32)
ebi-a-GCST90017025	zyEu0G	MIGRAINE	|| id:ebi-a-GCST90017025	Weighted mode	13	0.0749354	0.169655	0.666566	-0.257589	0.40746	1.07781	0.772913	1.50299	1.08 (0.77-1.50)
ebi-a-GCST90017026	OElT2Z	MIGRAINE	|| id:ebi-a-GCST90017026	Weighted mode	12	0.0281813	0.209852	0.895598	-0.383129	0.439492	1.02858	0.681725	1.55192	1.03 (0.68-1.55)
ebi-a-GCST90017027	wZk8bA	MIGRAINE	|| id:ebi-a-GCST90017027	Weighted mode	10	0.0399204	0.163178	0.812219	-0.279908	0.359749	1.04073	0.755853	1.43297	1.04 (0.76-1.43)
ebi-a-GCST90017028	FUD5pa	MIGRAINE	|| id:ebi-a-GCST90017028	Weighted mode	10	-0.25868	0.242301	0.313501	-0.733589	0.21623	0.77207	0.480182	1.24139	0.77 (0.48-1.24)
ebi-a-GCST90017030	t1sfVi	MIGRAINE	|| id:ebi-a-GCST90017030	Weighted mode	8	0.0247052	0.113633	0.834088	-0.198015	0.247426	1.02501	0.820357	1.28072	1.03 (0.82-1.28)
ebi-a-GCST90017031	ql8OrP	MIGRAINE	|| id:ebi-a-GCST90017031	Weighted mode	8	-0.0549893	0.131686	0.688764	-0.313093	0.203114	0.946495	0.731182	1.22521	0.95 (0.73-1.23)
ebi-a-GCST90017032	YzGy1w	MIGRAINE	|| id:ebi-a-GCST90017032	Weighted mode	10	-0.0174215	0.16008	0.915725	-0.331178	0.296335	0.982729	0.718077	1.34492	0.98 (0.72-1.34)
ebi-a-GCST90017033	S2R33L	MIGRAINE	|| id:ebi-a-GCST90017033	Weighted mode	6	0.17415	0.144989	0.283493	-0.11003	0.458329	1.19023	0.895808	1.58143	1.19 (0.90-1.58)
ebi-a-GCST90017034	uyNwEa	MIGRAINE	|| id:ebi-a-GCST90017034	Weighted mode	7	0.0134668	0.193965	0.946904	-0.366704	0.393638	1.01356	0.693015	1.48236	1.01 (0.69-1.48)
ebi-a-GCST90017035	5bLXDt	MIGRAINE	|| id:ebi-a-GCST90017035	Weighted mode	10	-0.132985	0.106901	0.24492	-0.34251	0.0765397	0.875478	0.709986	1.07955	0.88 (0.71-1.08)
ebi-a-GCST90017036	LdXAgq	MIGRAINE	|| id:ebi-a-GCST90017036	Weighted mode	13	-0.0239954	0.158582	0.882243	-0.334815	0.286824	0.97629	0.71547	1.33219	0.98 (0.72-1.33)
ebi-a-GCST90017037	WEs0Ri	MIGRAINE	|| id:ebi-a-GCST90017037	Weighted mode	8	-0.0140141	0.159148	0.932298	-0.325944	0.297916	0.986084	0.721846	1.34705	0.99 (0.72-1.35)
ebi-a-GCST90017038	sDqVpO	MIGRAINE	|| id:ebi-a-GCST90017038	Weighted mode	11	0.0961626	0.127625	0.46853	-0.153982	0.346307	1.10094	0.857288	1.41384	1.10 (0.86-1.41)
ebi-a-GCST90017039	gZIO5z	MIGRAINE	|| id:ebi-a-GCST90017039	Weighted mode	5	0.164391	0.262868	0.565634	-0.350831	0.679612	1.17867	0.704103	1.97311	1.18 (0.70-1.97)
ebi-a-GCST90017040	McOXgn	MIGRAINE	|| id:ebi-a-GCST90017040	Weighted mode	13	0.0802424	0.149972	0.602391	-0.213703	0.374188	1.08355	0.807588	1.45381	1.08 (0.81-1.45)
ebi-a-GCST90017041	U7G5Ve	MIGRAINE	|| id:ebi-a-GCST90017041	Weighted mode	14	-0.100067	0.138717	0.483449	-0.371953	0.171818	0.904776	0.689387	1.18746	0.90 (0.69-1.19)
ebi-a-GCST90017042	BejII7	MIGRAINE	|| id:ebi-a-GCST90017042	Weighted mode	12	0.0386179	0.129172	0.77054	-0.21456	0.291795	1.03937	0.806897	1.33883	1.04 (0.81-1.34)
ebi-a-GCST90017043	e9dPfS	MIGRAINE	|| id:ebi-a-GCST90017043	Weighted mode	7	-0.107174	0.197207	0.606398	-0.4937	0.279351	0.898369	0.610364	1.32227	0.90 (0.61-1.32)
ebi-a-GCST90017044	NpL5gw	MIGRAINE	|| id:ebi-a-GCST90017044	Weighted mode	11	0.0314847	0.106863	0.774304	-0.177966	0.240935	1.03199	0.836971	1.27244	1.03 (0.84-1.27)
ebi-a-GCST90017045	YOP9O8	MIGRAINE	|| id:ebi-a-GCST90017045	Weighted mode	15	-0.0397298	0.121214	0.74794	-0.27731	0.19785	0.961049	0.757819	1.21878	0.96 (0.76-1.22)
ebi-a-GCST90017046	N2GN4q	MIGRAINE	|| id:ebi-a-GCST90017046	Weighted mode	11	-0.0475883	0.096153	0.631348	-0.236048	0.140872	0.953526	0.789743	1.15128	0.95 (0.79-1.15)
ebi-a-GCST90017047	rI9pRp	MIGRAINE	|| id:ebi-a-GCST90017047	Weighted mode	13	-0.0353126	0.168465	0.837485	-0.365503	0.294878	0.965304	0.693847	1.34296	0.97 (0.69-1.34)
ebi-a-GCST90017048	0bvIqz	MIGRAINE	|| id:ebi-a-GCST90017048	Weighted mode	13	0.422564	0.213291	0.0709588	0.00451414	0.840614	1.52587	1.00452	2.31779	1.53 (1.00-2.32)
ebi-a-GCST90017049	kDiutd	MIGRAINE	|| id:ebi-a-GCST90017049	Weighted mode	11	0.124373	0.245785	0.623808	-0.357366	0.606112	1.13244	0.699517	1.83329	1.13 (0.70-1.83)
ebi-a-GCST90017050	9QZiq7	MIGRAINE	|| id:ebi-a-GCST90017050	Weighted mode	15	-0.0921952	0.160959	0.575874	-0.407675	0.223285	0.911927	0.665195	1.25018	0.91 (0.67-1.25)
ebi-a-GCST90017051	10p4DO	MIGRAINE	|| id:ebi-a-GCST90017051	Weighted mode	8	0.173758	0.251347	0.511642	-0.318883	0.666398	1.18977	0.72696	1.94721	1.19 (0.73- 1.95)
ebi-a-GCST90017052	2mZizY	MIGRAINE	|| id:ebi-a-GCST90017052	Weighted mode	13	-0.0333564	0.170275	0.847969	-0.367095	0.300382	0.967194	0.692744	1.35037	0.97 (0.69-1.35)
ebi-a-GCST90017053	TpoWlR	MIGRAINE	|| id:ebi-a-GCST90017053	Weighted mode	20	0.0816747	0.140605	0.568149	-0.193912	0.357261	1.0851	0.82373	1.42941	1.09 (0.82-1.43)
ebi-a-GCST90017054	JEv17R	MIGRAINE	|| id:ebi-a-GCST90017054	Weighted mode	12	0.136166	0.192737	0.494579	-0.241599	0.51393	1.14587	0.785371	1.67185	1.15 (0.79-1.67)
ebi-a-GCST90017055	wXAmtr	MIGRAINE	|| id:ebi-a-GCST90017055	Weighted mode	11	-0.130362	0.194741	0.51839	-0.512054	0.251331	0.877778	0.599263	1.28574	0.88 (0.60-1.29)
ebi-a-GCST90017056	xLx2Y7	MIGRAINE	|| id:ebi-a-GCST90017056	Weighted mode	14	0.117369	0.173024	0.509453	-0.221758	0.456496	1.12453	0.801109	1.57853	1.12 (0.80-1.58)
ebi-a-GCST90017057	eOU99t	MIGRAINE	|| id:ebi-a-GCST90017057	Weighted mode	11	0.122955	0.129566	0.365002	-0.130994	0.376904	1.13083	0.877223	1.45776	1.13 (0.88-1.46)
ebi-a-GCST90017058	6X5SN5	MIGRAINE	|| id:ebi-a-GCST90017058	Weighted mode	6	-0.272256	0.197053	0.225629	-0.658479	0.113967	0.76166	0.517638	1.12072	0.76 (0.52-1.12)
ebi-a-GCST90017059	swVuxQ	MIGRAINE	|| id:ebi-a-GCST90017059	Weighted mode	8	-0.09008	0.10103	0.402204	-0.288098	0.107938	0.913858	0.749688	1.11398	0.91 (0.75-1.11)
ebi-a-GCST90017060	tLYT2n	MIGRAINE	|| id:ebi-a-GCST90017060	Weighted mode	11	0.0966359	0.185992	0.614668	-0.267908	0.46118	1.10146	0.764978	1.58594	1.10 (0.76-1.59)
ebi-a-GCST90017061	OQls0f	MIGRAINE	|| id:ebi-a-GCST90017061	Weighted mode	10	0.216551	0.132778	0.137345	-0.043695	0.476797	1.24179	0.957246	1.61091	1.24 (0.96-1.61)
ebi-a-GCST90017062	3ovO28	MIGRAINE	|| id:ebi-a-GCST90017062	Weighted mode	10	0.178154	0.176952	0.340336	-0.168673	0.52498	1.19501	0.844785	1.69043	1.20 (0.84-1.69)
ebi-a-GCST90017063	xkz4n4	MIGRAINE	|| id:ebi-a-GCST90017063	Weighted mode	15	-0.039838	0.142994	0.784625	-0.320106	0.24043	0.960945	0.726072	1.2718	0.96 (0.73-1.27)
ebi-a-GCST90017064	y4QiGf	MIGRAINE	|| id:ebi-a-GCST90017064	Weighted mode	11	0.00884524	0.21678	0.968256	-0.416043	0.433733	1.00888	0.659652	1.54301	1.01 (0.66-1.54)
ebi-a-GCST90017065	GkgGuK	MIGRAINE	|| id:ebi-a-GCST90017065	Weighted mode	11	-0.103705	0.139431	0.474128	-0.37699	0.16958	0.901491	0.685923	1.18481	0.90 (0.69-1.18)
ebi-a-GCST90017066	u4d4Oh	MIGRAINE	|| id:ebi-a-GCST90017066	Weighted mode	7	-0.0903794	0.275904	0.75436	-0.631151	0.450392	0.913584	0.531979	1.56893	0.91 (0.53-1.57)
ebi-a-GCST90017067	44GpSI	MIGRAINE	|| id:ebi-a-GCST90017067	Weighted mode	9	-0.0278352	0.134434	0.841141	-0.291326	0.235656	0.972549	0.747272	1.26574	0.97 (0.75-1.27)
ebi-a-GCST90017068	6eg6my	MIGRAINE	|| id:ebi-a-GCST90017068	Weighted mode	5	-0.330297	0.230639	0.225383	-0.78235	0.121755	0.71871	0.45733	1.12948	0.72 (0.46-1.13)
ebi-a-GCST90017069	IxCm5l	MIGRAINE	|| id:ebi-a-GCST90017069	Weighted mode	6	0.216168	0.175774	0.273476	-0.12835	0.560686	1.24131	0.879546	1.75187	1.24 (0.88-1.75)
ebi-a-GCST90017070	jvOFJH	MIGRAINE	|| id:ebi-a-GCST90017070	Weighted mode	12	0.111822	0.236774	0.645962	-0.352255	0.5759	1.11831	0.703101	1.77873	1.12 (0.70-1.78)
ebi-a-GCST90017071	1nLwXi	MIGRAINE	|| id:ebi-a-GCST90017071	Weighted mode	10	0.0234166	0.231804	0.92175	-0.430919	0.477752	1.02369	0.649911	1.61245	1.02 (0.65-1.61)
ebi-a-GCST90017072	G4EEVL	MIGRAINE	|| id:ebi-a-GCST90017072	Weighted mode	12	-0.0481551	0.184385	0.798789	-0.40955	0.31324	0.952986	0.663949	1.36785	0.95 (0.66-1.37)
ebi-a-GCST90017073	MXbxJm	MIGRAINE	|| id:ebi-a-GCST90017073	Weighted mode	5	-0.12234	0.227409	0.619132	-0.568062	0.323382	0.884847	0.566622	1.38179	0.88 (0.57-1.38)
ebi-a-GCST90017074	biOv8A	MIGRAINE	|| id:ebi-a-GCST90017074	Weighted mode	9	-0.186636	0.1713	0.307648	-0.522384	0.149111	0.829745	0.593105	1.1608	0.83 (0.59-1.16)
ebi-a-GCST90017075	Ni38Qe	MIGRAINE	|| id:ebi-a-GCST90017075	Weighted mode	12	0.0599596	0.115522	0.614022	-0.166464	0.286383	1.06179	0.846653	1.3316	1.06 (0.85-1.33)
ebi-a-GCST90017076	OY9kzg	MIGRAINE	|| id:ebi-a-GCST90017076	Weighted mode	15	-0.054994	0.132044	0.683372	-0.313801	0.203813	0.946491	0.730665	1.22607	0.95 (0.73-1.23)
ebi-a-GCST90017077	64R8At	MIGRAINE	|| id:ebi-a-GCST90017077	Weighted mode	9	-0.0128543	0.121023	0.918028	-0.25006	0.224351	0.987228	0.778754	1.25151	0.99 (0.78-1.25)
ebi-a-GCST90017078	QrLK63	MIGRAINE	|| id:ebi-a-GCST90017078	Weighted mode	12	-0.03779	0.152395	0.808723	-0.336485	0.260905	0.962915	0.714277	1.2981	0.96 (0.71-1.30)
ebi-a-GCST90017079	V072hE	MIGRAINE	|| id:ebi-a-GCST90017079	Weighted mode	8	-0.0185171	0.150821	0.905736	-0.314127	0.277093	0.981653	0.730426	1.31929	0.98 (0.73-1.32)
ebi-a-GCST90017080	Gd1Pbk	MIGRAINE	|| id:ebi-a-GCST90017080	Weighted mode	12	-0.0624424	0.121066	0.616222	-0.299732	0.174847	0.939467	0.741017	1.19106	0.94 (0.74-1.19)
ebi-a-GCST90017081	PnlFyx	MIGRAINE	|| id:ebi-a-GCST90017081	Weighted mode	9	-0.253087	0.242235	0.326655	-0.727868	0.221694	0.7764	0.482937	1.24819	0.78 (0.48-1.25)
ebi-a-GCST90017082	mIOJro	MIGRAINE	|| id:ebi-a-GCST90017082	Weighted mode	8	0.119915	0.135851	0.40669	-0.146353	0.386184	1.1274	0.863853	1.47135	1.13 (0.86-1.47)
ebi-a-GCST90017083	FeWax3	MIGRAINE	|| id:ebi-a-GCST90017083	Weighted mode	12	0.0392151	0.163098	0.814412	-0.280457	0.358887	1.03999	0.755438	1.43174	1.04 (0.76-1.43)
ebi-a-GCST90017084	767w9w	MIGRAINE	|| id:ebi-a-GCST90017084	Weighted mode	15	-0.135784	0.192926	0.493089	-0.513919	0.24235	0.873031	0.598147	1.27424	0.87 (0.60-1.27)
ebi-a-GCST90017085	yTiZES	MIGRAINE	|| id:ebi-a-GCST90017085	Weighted mode	12	0.165242	0.148396	0.289226	-0.125614	0.456098	1.17968	0.881955	1.57791	1.18 (0.88-1.58)
ebi-a-GCST90017086	3KM98z	MIGRAINE	|| id:ebi-a-GCST90017086	Weighted mode	13	-0.0456102	0.152042	0.769322	-0.343612	0.252392	0.955414	0.709204	1.2871	0.96 (0.71-1.29)
ebi-a-GCST90017087	vBwi4f	MIGRAINE	|| id:ebi-a-GCST90017087	Weighted mode	11	-0.0993226	0.119302	0.424545	-0.333154	0.134509	0.905451	0.71666	1.14397	0.91 (0.72-1.14)
ebi-a-GCST90017088	Qdn70O	MIGRAINE	|| id:ebi-a-GCST90017088	Weighted mode	5	-0.00538098	0.194798	0.979286	-0.387185	0.376423	0.994633	0.678966	1.45706	0.99 (0.68- 1.46)
ebi-a-GCST90017089	26RaH1	MIGRAINE	|| id:ebi-a-GCST90017089	Weighted mode	10	0.0592736	0.0987365	0.563101	-0.13425	0.252797	1.06107	0.874372	1.28762	1.06 (0.87-1.29)
ebi-a-GCST90017090	QcG7Bh	MIGRAINE	|| id:ebi-a-GCST90017090	Weighted mode	4	0.171143	0.138555	0.304672	-0.100425	0.44271	1.18666	0.904453	1.55692	1.19 (0.90-1.56)
ebi-a-GCST90017091	ma9sXu	MIGRAINE	|| id:ebi-a-GCST90017091	Weighted mode	8	0.181143	0.118865	0.171345	-0.0518316	0.414118	1.19859	0.949489	1.51304	1.20 (0.95-1.51)
ebi-a-GCST90017092	ideEFE	MIGRAINE	|| id:ebi-a-GCST90017092	Weighted mode	13	-0.205193	0.167943	0.245241	-0.534362	0.123975	0.81449	0.586043	1.13199	0.81 (0.59-1.13)
ebi-a-GCST90017093	fskukm	MIGRAINE	|| id:ebi-a-GCST90017093	Weighted mode	11	-0.1709	0.14556	0.267563	-0.456196	0.114397	0.842906	0.633689	1.1212	0.84 (0.63-1.12)
ebi-a-GCST90017094	4eA7uH	MIGRAINE	|| id:ebi-a-GCST90017094	Weighted mode	10	-0.13644	0.215984	0.543284	-0.559769	0.286889	0.872458	0.571341	1.33228	0.87 (0.57-1.33)
ebi-a-GCST90017095	6ut64T	MIGRAINE	|| id:ebi-a-GCST90017095	Weighted mode	12	-0.213621	0.184634	0.271781	-0.575503	0.148261	0.807655	0.562422	1.15982	0.81 (0.56-1.16)
ebi-a-GCST90017096	QFVM3t	MIGRAINE	|| id:ebi-a-GCST90017096	Weighted mode	14	-0.347692	0.211587	0.124285	-0.762403	0.0670198	0.706317	0.466544	1.06932	0.71 (0.47-1.07)
ebi-a-GCST90017097	ZGb9vA	MIGRAINE	|| id:ebi-a-GCST90017097	Weighted mode	11	-0.378402	0.309429	0.249404	-0.984884	0.22808	0.684955	0.373483	1.25619	0.68 (0.37-1.26)
ebi-a-GCST90017098	C0uAKh	MIGRAINE	|| id:ebi-a-GCST90017098	Weighted mode	7	-0.369045	0.243672	0.18067	-0.846642	0.108553	0.691395	0.428853	1.11466	0.69 (0.43-1.11)
ebi-a-GCST90017099	kCGckf	MIGRAINE	|| id:ebi-a-GCST90017099	Weighted mode	13	-0.147405	0.257285	0.577274	-0.651683	0.356874	0.862945	0.521168	1.42886	0.86 (0.52-1.43)
ebi-a-GCST90017100	imLq6d	MIGRAINE	|| id:ebi-a-GCST90017100	Weighted mode	9	-0.0128543	0.120295	0.917534	-0.248632	0.222924	0.987228	0.779867	1.24973	0.99 (0.78-1.25)
ebi-a-GCST90017101	Y0FKGc	MIGRAINE	|| id:ebi-a-GCST90017101	Weighted mode	15	-0.127374	0.185711	0.503994	-0.491368	0.236619	0.880404	0.611789	1.26696	0.88 (0.61-1.27)
ebi-a-GCST90017102	6KrDDg	MIGRAINE	|| id:ebi-a-GCST90017102	Weighted mode	9	0.118588	0.11989	0.351567	-0.116398	0.353573	1.12591	0.890121	1.42415	1.13 (0.89-1.42)
ebi-a-GCST90017103	08pGW4	MIGRAINE	|| id:ebi-a-GCST90017103	Weighted mode	12	-0.03779	0.148333	0.803605	-0.328524	0.252943	0.962915	0.719986	1.28781	0.96 (0.72-1.29)
ebi-a-GCST90017104	w9XB8p	MIGRAINE	|| id:ebi-a-GCST90017104	Weighted mode	12	-0.0624424	0.12476	0.626585	-0.306972	0.182087	0.939467	0.735671	1.19972	0.94 (0.74-1.20)
ebi-a-GCST90017105	4MVPtS	MIGRAINE	|| id:ebi-a-GCST90017105	Weighted mode	13	-0.0461935	0.112712	0.689147	-0.267109	0.174722	0.954857	0.76559	1.19091	0.95 (0.77-1.19)
ebi-a-GCST90017106	VAp9Yq	MIGRAINE	|| id:ebi-a-GCST90017106	Weighted mode	13	0.0932394	0.141744	0.523085	-0.184579	0.371058	1.09772	0.831454	1.44927	1.10 (0.83-1.45)
ebi-a-GCST90017107	6iw4LI	MIGRAINE	|| id:ebi-a-GCST90017107	Weighted mode	12	0.232025	0.281114	0.426695	-0.318958	0.783008	1.26115	0.726906	2.18804	1.26 (0.73-2.19)
ebi-a-GCST90017108	k84Rz7	MIGRAINE	|| id:ebi-a-GCST90017108	Weighted mode	11	-0.0140724	0.164552	0.933536	-0.336594	0.308449	0.986026	0.714199	1.36131	0.99 (0.71-1.36)
ebi-a-GCST90017109	qZKxWo	MIGRAINE	|| id:ebi-a-GCST90017109	Weighted mode	8	-0.00577592	0.12058	0.963133	-0.242113	0.230561	0.994241	0.784967	1.25931	0.99 (0.78-1.26)
ebi-a-GCST90017110	aDIddl	MIGRAINE	|| id:ebi-a-GCST90017110	Weighted mode	14	-0.161784	0.159559	0.329112	-0.47452	0.150953	0.850625	0.622184	1.16294	0.85 (0.62-1.16)
ebi-a-GCST90017111	8nYzAM	MIGRAINE	|| id:ebi-a-GCST90017111	Weighted mode	10	-0.154395	0.199983	0.459883	-0.546362	0.237573	0.856934	0.579053	1.26817	0.86 (0.58-1.27)
ebi-a-GCST90017112	ukatdK	MIGRAINE	|| id:ebi-a-GCST90017112	Weighted mode	8	0.0197778	0.176416	0.913884	-0.325997	0.365552	1.01997	0.721808	1.44131	1.02 (0.72-1.44)
ebi-a-GCST90017113	KgU8oD	MIGRAINE	|| id:ebi-a-GCST90017113	Weighted mode	11	-0.0463998	0.118312	0.703153	-0.278291	0.185492	0.95466	0.757076	1.20381	0.95 (0.76-1.20)
ebi-a-GCST90017114	n0rjgg	MIGRAINE	|| id:ebi-a-GCST90017114	Weighted mode	15	-0.219776	0.166088	0.206959	-0.545308	0.105757	0.802699	0.579663	1.11155	0.80 (0.58-1.11)
ebi-a-GCST90017115	l9cHYn	MIGRAINE	|| id:ebi-a-GCST90017115	Weighted mode	9	-0.0034758	0.11974	0.977553	-0.238165	0.231214	0.99653	0.788072	1.26013	1.00 (0.79-1.26)
ebi-a-GCST90017116	md6jMo	MIGRAINE	|| id:ebi-a-GCST90017116	Weighted mode	12	-0.243667	0.230456	0.313031	-0.695361	0.208027	0.783748	0.498894	1.23125	0.78 (0.50-1.23)
ebi-a-GCST90017117	06Ay4u	MIGRAINE	|| id:ebi-a-GCST90017117	Weighted mode	12	0.0188462	0.18077	0.918844	-0.335464	0.373156	1.01902	0.715006	1.45231	1.02 (0.72-1.45)
ebi-a-GCST90017118	RHxDfr	MIGRAINE	|| id:ebi-a-GCST90017118	Weighted mode	12	0.0531064	0.139317	0.710322	-0.219955	0.326168	1.05454	0.802555	1.38565	1.05 (0.80-1.39)

## Sheet: Table S7
Table S7: Casual effects of TSMR Analysis between gut microbiota and migraine (R9_G6_MIGRAINE_WITH_AURA, P<1.00E-05).
id.exposure	id.outcome	outcome	exposure	method	nsnp	b	se	pval	beta-low	beta-up	or	OR-low	OR-up	OR(95%CI)
ebi-a-GCST90016908	kLsYeO	MIGRAINE_WITH_AURA	|| id:ebi-a-GCST90016908	MR Egger	14	-0.165606	0.211818	0.449465	-0.580769	0.249557	0.84738	0.559468	1.28346	0.85 (0.56-1.28)
ebi-a-GCST90016908	kLsYeO	MIGRAINE_WITH_AURA	|| id:ebi-a-GCST90016908	Weighted median	14	-0.0618928	0.110127	0.574106	-0.277741	0.153955	0.939984	0.757493	1.16644	0.94 (0.76-1.17)
ebi-a-GCST90016908	kLsYeO	MIGRAINE_WITH_AURA	|| id:ebi-a-GCST90016908	Inverse variance weighted	14	-0.0583644	0.07425	0.431837	-0.203894	0.0871656	0.943306	0.815548	1.09108	0.94 (0.82-1.09)
ebi-a-GCST90016908	kLsYeO	MIGRAINE_WITH_AURA	|| id:ebi-a-GCST90016908	Simple mode	14	-0.0433432	0.182679	0.81615	-0.401395	0.314708	0.957583	0.669386	1.36986	0.96 (0.67-1.37)
ebi-a-GCST90016908	kLsYeO	MIGRAINE_WITH_AURA	|| id:ebi-a-GCST90016908	Weighted mode	14	-0.0399324	0.177776	0.825765	-0.388373	0.308508	0.960854	0.67816	1.36139	0.96 (0.68-1.36)
ebi-a-GCST90016909	T8ntnl	MIGRAINE_WITH_AURA	|| id:ebi-a-GCST90016909	MR Egger	6	-0.354021	0.35714	0.377666	-1.05402	0.345973	0.70186	0.348535	1.41336	0.70 (0.35-1.41)
ebi-a-GCST90016909	T8ntnl	MIGRAINE_WITH_AURA	|| id:ebi-a-GCST90016909	Weighted median	6	-0.0652513	0.12349	0.597227	-0.307292	0.17679	0.936832	0.735436	1.19338	0.94 (0.74-1.19)
ebi-a-GCST90016909	T8ntnl	MIGRAINE_WITH_AURA	|| id:ebi-a-GCST90016909	Inverse variance weighted	6	-0.0528555	0.0997275	0.596112	-0.248321	0.14261	0.948517	0.780109	1.15328	0.95 (0.78-1.15)
ebi-a-GCST90016909	T8ntnl	MIGRAINE_WITH_AURA	|| id:ebi-a-GCST90016909	Simple mode	6	-0.178909	0.200342	0.412761	-0.571579	0.213761	0.836182	0.564633	1.23833	0.84 (0.56-1.24)
ebi-a-GCST90016909	T8ntnl	MIGRAINE_WITH_AURA	|| id:ebi-a-GCST90016909	Weighted mode	6	-0.0748652	0.184562	0.701785	-0.436608	0.286877	0.927869	0.646225	1.33226	0.93 (0.65-1.33)
ebi-a-GCST90016910	pOIvKX	MIGRAINE_WITH_AURA	|| id:ebi-a-GCST90016910	MR Egger	18	0.0792793	0.24703	0.752417	-0.404899	0.563457	1.08251	0.667044	1.75674	1.08 (0.67-1.76)
ebi-a-GCST90016910	pOIvKX	MIGRAINE_WITH_AURA	|| id:ebi-a-GCST90016910	Weighted median	18	0.0805621	0.113524	0.477921	-0.141944	0.303068	1.0839	0.86767	1.35401	1.08 (0.87-1.35)
ebi-a-GCST90016910	pOIvKX	MIGRAINE_WITH_AURA	|| id:ebi-a-GCST90016910	Inverse variance weighted	18	0.10608	0.0866994	0.221125	-0.0638505	0.276011	1.11191	0.938145	1.31786	1.11 (0.94-1.32)
ebi-a-GCST90016910	pOIvKX	MIGRAINE_WITH_AURA	|| id:ebi-a-GCST90016910	Simple mode	18	-0.0379207	0.189225	0.843546	-0.408802	0.332961	0.962789	0.664446	1.39509	0.96 (0.66-1.40)
ebi-a-GCST90016910	pOIvKX	MIGRAINE_WITH_AURA	|| id:ebi-a-GCST90016910	Weighted mode	18	0.00456394	0.158917	0.977423	-0.306913	0.31604	1.00457	0.735715	1.37169	1.00 (0.74-1.37)
ebi-a-GCST90016911	yuXi3l	MIGRAINE_WITH_AURA	|| id:ebi-a-GCST90016911	MR Egger	13	-0.0868376	0.169314	0.618178	-0.418692	0.245017	0.916826	0.657907	1.27764	0.92 (0.66-1.28)
ebi-a-GCST90016911	yuXi3l	MIGRAINE_WITH_AURA	|| id:ebi-a-GCST90016911	Weighted median	13	-0.050394	0.113292	0.656453	-0.272446	0.171658	0.950855	0.761515	1.18727	0.95 (0.76-1.19)
ebi-a-GCST90016911	yuXi3l	MIGRAINE_WITH_AURA	|| id:ebi-a-GCST90016911	Inverse variance weighted	13	-0.11911	0.0845881	0.159097	-0.284903	0.0466828	0.88771	0.752088	1.04779	0.89 (0.75-1.05)
ebi-a-GCST90016911	yuXi3l	MIGRAINE_WITH_AURA	|| id:ebi-a-GCST90016911	Simple mode	13	-0.0211498	0.173116	0.904786	-0.360458	0.318158	0.979072	0.697357	1.37459	0.98 (0.70-1.37)
ebi-a-GCST90016911	yuXi3l	MIGRAINE_WITH_AURA	|| id:ebi-a-GCST90016911	Weighted mode	13	-0.0272025	0.155853	0.864352	-0.332675	0.27827	0.973164	0.717004	1.32084	0.97 (0.72-1.32)
ebi-a-GCST90016912	Vt3Nrp	MIGRAINE_WITH_AURA	|| id:ebi-a-GCST90016912	MR Egger	10	0.208583	0.313412	0.524437	-0.405706	0.822871	1.23193	0.666506	2.27703	1.23 (0.67-2.28)
ebi-a-GCST90016912	Vt3Nrp	MIGRAINE_WITH_AURA	|| id:ebi-a-GCST90016912	Weighted median	10	0.0565177	0.129102	0.661548	-0.196522	0.309557	1.05815	0.821583	1.36282	1.06 (0.82-1.36)
ebi-a-GCST90016912	Vt3Nrp	MIGRAINE_WITH_AURA	|| id:ebi-a-GCST90016912	Inverse variance weighted	10	0.0478762	0.0989755	0.628586	-0.146116	0.241868	1.04904	0.864058	1.27363	1.05 (0.86-1.27)
ebi-a-GCST90016912	Vt3Nrp	MIGRAINE_WITH_AURA	|| id:ebi-a-GCST90016912	Simple mode	10	0.0903906	0.203824	0.667892	-0.309105	0.489886	1.0946	0.734104	1.63213	1.09 (0.73-1.63)
ebi-a-GCST90016912	Vt3Nrp	MIGRAINE_WITH_AURA	|| id:ebi-a-GCST90016912	Weighted mode	10	0.0998765	0.204991	0.637746	-0.301905	0.501658	1.10503	0.739408	1.65146	1.11 (0.74-1.65)
ebi-a-GCST90016913	HOfFHv	MIGRAINE_WITH_AURA	|| id:ebi-a-GCST90016913	MR Egger	12	-0.345155	0.235849	0.174052	-0.807418	0.117108	0.70811	0.446008	1.12424	0.71 (0.45-1.12)
ebi-a-GCST90016913	HOfFHv	MIGRAINE_WITH_AURA	|| id:ebi-a-GCST90016913	Weighted median	12	-0.158051	0.116993	0.176714	-0.387358	0.0712558	0.853806	0.678848	1.07386	0.85 (0.68-1.07)
ebi-a-GCST90016913	HOfFHv	MIGRAINE_WITH_AURA	|| id:ebi-a-GCST90016913	Inverse variance weighted	12	-0.126318	0.0872977	0.147903	-0.297421	0.0447856	0.881335	0.742731	1.0458	0.88 (0.74-1.05)
ebi-a-GCST90016913	HOfFHv	MIGRAINE_WITH_AURA	|| id:ebi-a-GCST90016913	Simple mode	12	-0.293295	0.211832	0.193627	-0.708485	0.121896	0.745802	0.492389	1.12964	0.75 (0.49-1.13)
ebi-a-GCST90016913	HOfFHv	MIGRAINE_WITH_AURA	|| id:ebi-a-GCST90016913	Weighted mode	12	-0.275801	0.189251	0.172975	-0.646734	0.0951315	0.758964	0.523754	1.0998	0.76 (0.52-1.10)
ebi-a-GCST90016914	H7NRuN	MIGRAINE_WITH_AURA	|| id:ebi-a-GCST90016914	MR Egger	14	-0.857329	0.477486	0.0977778	-1.7932	0.0785432	0.424294	0.166427	1.08171	0.42 (0.17-1.08)
ebi-a-GCST90016914	H7NRuN	MIGRAINE_WITH_AURA	|| id:ebi-a-GCST90016914	Weighted median	14	-0.0966486	0.134469	0.472299	-0.360208	0.166911	0.907875	0.697531	1.18165	0.91 (0.70-1.18)
ebi-a-GCST90016914	H7NRuN	MIGRAINE_WITH_AURA	|| id:ebi-a-GCST90016914	Inverse variance weighted	14	-0.0808344	0.124514	0.51621	-0.324882	0.163213	0.922346	0.722613	1.17729	0.92 (0.72-1.18)
ebi-a-GCST90016914	H7NRuN	MIGRAINE_WITH_AURA	|| id:ebi-a-GCST90016914	Simple mode	14	0.000254193	0.203793	0.999024	-0.399181	0.399689	1.00025	0.670869	1.49136	1.00 (0.67-1.49)
ebi-a-GCST90016914	H7NRuN	MIGRAINE_WITH_AURA	|| id:ebi-a-GCST90016914	Weighted mode	14	-0.0194895	0.189948	0.919843	-0.391788	0.352809	0.980699	0.675848	1.42306	0.98 (0.68-1.42)
ebi-a-GCST90016915	k9quqC	MIGRAINE_WITH_AURA	|| id:ebi-a-GCST90016915	MR Egger	12	-0.527752	0.408445	0.225383	-1.3283	0.272801	0.58993	0.264926	1.31364	0.59 (0.26-1.31)
ebi-a-GCST90016915	k9quqC	MIGRAINE_WITH_AURA	|| id:ebi-a-GCST90016915	Weighted median	12	0.014428	0.12472	0.907903	-0.230023	0.258879	1.01453	0.794516	1.29548	1.01 (0.79-1.30)
ebi-a-GCST90016915	k9quqC	MIGRAINE_WITH_AURA	|| id:ebi-a-GCST90016915	Inverse variance weighted	12	0.0736653	0.0902132	0.414175	-0.103153	0.250483	1.07645	0.901989	1.28465	1.08 (0.90-1.28)
ebi-a-GCST90016915	k9quqC	MIGRAINE_WITH_AURA	|| id:ebi-a-GCST90016915	Simple mode	12	-0.0513659	0.172675	0.771649	-0.389808	0.287077	0.949931	0.677187	1.33253	0.95 (0.68-1.33)
ebi-a-GCST90016915	k9quqC	MIGRAINE_WITH_AURA	|| id:ebi-a-GCST90016915	Weighted mode	12	-0.0316819	0.16499	0.851223	-0.355063	0.291699	0.968815	0.701129	1.3387	0.97 (0.70-1.34)
ebi-a-GCST90016916	32crYH	MIGRAINE_WITH_AURA	|| id:ebi-a-GCST90016916	MR Egger	13	-0.170075	0.440427	0.706744	-1.03331	0.693163	0.843602	0.355827	2.00003	0.84 (0.36-2.00)
ebi-a-GCST90016916	32crYH	MIGRAINE_WITH_AURA	|| id:ebi-a-GCST90016916	Weighted median	13	-0.210957	0.136618	0.122554	-0.478728	0.0568137	0.809809	0.619571	1.05846	0.81 (0.62-1.06)
ebi-a-GCST90016916	32crYH	MIGRAINE_WITH_AURA	|| id:ebi-a-GCST90016916	Inverse variance weighted	13	-0.117033	0.0973601	0.229338	-0.307859	0.0737925	0.889556	0.735019	1.07658	0.89 (0.74-1.08)
ebi-a-GCST90016916	32crYH	MIGRAINE_WITH_AURA	|| id:ebi-a-GCST90016916	Simple mode	13	-0.255741	0.237685	0.303099	-0.721603	0.210121	0.774343	0.485973	1.23383	0.77 (0.49-1.23)
ebi-a-GCST90016916	32crYH	MIGRAINE_WITH_AURA	|| id:ebi-a-GCST90016916	Weighted mode	13	-0.251968	0.232059	0.298901	-0.706802	0.202867	0.77727	0.493219	1.22491	0.78 (0.49-1.22)
ebi-a-GCST90016917	6uuS6L	MIGRAINE_WITH_AURA	|| id:ebi-a-GCST90016917	MR Egger	6	0.828895	0.391327	0.101552	0.0618935	1.5959	2.29079	1.06385	4.93275	2.29 (1.06-4.93)
ebi-a-GCST90016917	6uuS6L	MIGRAINE_WITH_AURA	|| id:ebi-a-GCST90016917	Weighted median	6	0.0267739	0.175506	0.878751	-0.317218	0.370766	1.02714	0.728172	1.44884	1.03 (0.73-1.45)
ebi-a-GCST90016917	6uuS6L	MIGRAINE_WITH_AURA	|| id:ebi-a-GCST90016917	Inverse variance weighted	6	0.0509458	0.166916	0.7602	-0.27621	0.378101	1.05227	0.758654	1.45951	1.05 (0.76-1.46)
ebi-a-GCST90016917	6uuS6L	MIGRAINE_WITH_AURA	|| id:ebi-a-GCST90016917	Simple mode	6	0.362657	0.35143	0.349406	-0.326147	1.05146	1.43714	0.721699	2.86183	1.44 (0.72-2.86)
ebi-a-GCST90016917	6uuS6L	MIGRAINE_WITH_AURA	|| id:ebi-a-GCST90016917	Weighted mode	6	-0.257209	0.346062	0.490759	-0.935489	0.421072	0.773207	0.392394	1.52359	0.77 (0.39-1.52)
ebi-a-GCST90016918	AVPAJ5	MIGRAINE_WITH_AURA	|| id:ebi-a-GCST90016918	MR Egger	8	0.445421	0.236727	0.108916	-0.0185647	0.909406	1.56115	0.981607	2.48285	1.56 (0.98-2.48)
ebi-a-GCST90016918	AVPAJ5	MIGRAINE_WITH_AURA	|| id:ebi-a-GCST90016918	Weighted median	8	0.0326752	0.0765006	0.66929	-0.117266	0.182616	1.03321	0.889349	1.20035	1.03 (0.89-1.20)
ebi-a-GCST90016918	AVPAJ5	MIGRAINE_WITH_AURA	|| id:ebi-a-GCST90016918	Inverse variance weighted	8	0.0727873	0.0739501	0.324979	-0.0721548	0.217729	1.0755	0.930387	1.24325	1.08 (0.93-1.24)
ebi-a-GCST90016918	AVPAJ5	MIGRAINE_WITH_AURA	|| id:ebi-a-GCST90016918	Simple mode	8	0.0246918	0.110257	0.829193	-0.191411	0.240795	1.025	0.825793	1.27226	1.02 (0.83-1.27)
ebi-a-GCST90016918	AVPAJ5	MIGRAINE_WITH_AURA	|| id:ebi-a-GCST90016918	Weighted mode	8	0.0269726	0.101464	0.798027	-0.171897	0.225842	1.02734	0.842066	1.25338	1.03 (0.84-1.25)
ebi-a-GCST90016919	0CV0ly	MIGRAINE_WITH_AURA	|| id:ebi-a-GCST90016919	MR Egger	10	0.233047	0.250579	0.379562	-0.258088	0.724182	1.26244	0.772528	2.06304	1.26 (0.77-2.06)
ebi-a-GCST90016919	0CV0ly	MIGRAINE_WITH_AURA	|| id:ebi-a-GCST90016919	Weighted median	10	0.0232152	0.0862008	0.787687	-0.145738	0.192169	1.02349	0.864384	1.21188	1.02 (0.86-1.21)
ebi-a-GCST90016919	0CV0ly	MIGRAINE_WITH_AURA	|| id:ebi-a-GCST90016919	Inverse variance weighted	10	-0.0298019	0.0835099	0.721192	-0.193481	0.133878	0.970638	0.824085	1.14325	0.97 (0.82-1.14)
ebi-a-GCST90016919	0CV0ly	MIGRAINE_WITH_AURA	|| id:ebi-a-GCST90016919	Simple mode	10	0.12751	0.16977	0.471787	-0.205239	0.46026	1.136	0.814453	1.58449	1.14 (0.81-1.58)
ebi-a-GCST90016919	0CV0ly	MIGRAINE_WITH_AURA	|| id:ebi-a-GCST90016919	Weighted mode	10	0.130859	0.160372	0.43558	-0.18347	0.445187	1.13981	0.832377	1.56078	1.14 (0.83-1.56)
ebi-a-GCST90016920	SRKHic	MIGRAINE_WITH_AURA	|| id:ebi-a-GCST90016920	MR Egger	9	0.173331	0.246229	0.504205	-0.309278	0.65594	1.18926	0.733977	1.92695	1.19 (0.73-1.93)
ebi-a-GCST90016920	SRKHic	MIGRAINE_WITH_AURA	|| id:ebi-a-GCST90016920	Weighted median	9	-0.0186265	0.0710727	0.793262	-0.157929	0.120676	0.981546	0.85391	1.12826	0.98 (0.85-1.13)
ebi-a-GCST90016920	SRKHic	MIGRAINE_WITH_AURA	|| id:ebi-a-GCST90016920	Inverse variance weighted	9	-0.0474733	0.0619521	0.443503	-0.168899	0.0739528	0.953636	0.844594	1.07676	0.95 (0.84-1.08)
ebi-a-GCST90016920	SRKHic	MIGRAINE_WITH_AURA	|| id:ebi-a-GCST90016920	Simple mode	9	0.00453177	0.104514	0.966477	-0.200315	0.209379	1.00454	0.818473	1.23291	1.00 (0.82-1.23)
ebi-a-GCST90016920	SRKHic	MIGRAINE_WITH_AURA	|| id:ebi-a-GCST90016920	Weighted mode	9	0.0197495	0.0885654	0.829129	-0.153839	0.193338	1.01995	0.85741	1.21329	1.02 (0.86-1.21)
ebi-a-GCST90016921	tfuD5w	MIGRAINE_WITH_AURA	|| id:ebi-a-GCST90016921	MR Egger	12	-0.0499948	0.275996	0.859874	-0.590947	0.490957	0.951234	0.553803	1.63388	0.95 (0.55-1.63)
ebi-a-GCST90016921	tfuD5w	MIGRAINE_WITH_AURA	|| id:ebi-a-GCST90016921	Weighted median	12	-0.0695034	0.103891	0.503491	-0.273129	0.134122	0.932857	0.760995	1.14353	0.93 (0.76-1.14)
ebi-a-GCST90016921	tfuD5w	MIGRAINE_WITH_AURA	|| id:ebi-a-GCST90016921	Inverse variance weighted	12	-0.0220021	0.0770755	0.77529	-0.17307	0.129066	0.978238	0.841079	1.13777	0.98 (0.84-1.14)
ebi-a-GCST90016921	tfuD5w	MIGRAINE_WITH_AURA	|| id:ebi-a-GCST90016921	Simple mode	12	-0.184022	0.188177	0.349132	-0.552849	0.184805	0.831918	0.575308	1.20298	0.83 (0.58-1.20)
ebi-a-GCST90016921	tfuD5w	MIGRAINE_WITH_AURA	|| id:ebi-a-GCST90016921	Weighted mode	12	-0.151581	0.171484	0.395641	-0.487689	0.184528	0.859349	0.614044	1.20265	0.86 (0.61-1.20)
ebi-a-GCST90016922	O4wHx7	MIGRAINE_WITH_AURA	|| id:ebi-a-GCST90016922	MR Egger	12	-0.31516	0.387743	0.435252	-1.07514	0.444815	0.729672	0.341251	1.5602	0.73 (0.34-1.56)
ebi-a-GCST90016922	O4wHx7	MIGRAINE_WITH_AURA	|| id:ebi-a-GCST90016922	Weighted median	12	-0.0180125	0.130843	0.890505	-0.274465	0.23844	0.982149	0.759979	1.26927	0.98 (0.76-1.27)
ebi-a-GCST90016922	O4wHx7	MIGRAINE_WITH_AURA	|| id:ebi-a-GCST90016922	Inverse variance weighted	12	0.000208337	0.110231	0.998492	-0.215845	0.216262	1.00021	0.80586	1.24143	1.00 (0.81-1.24)
ebi-a-GCST90016922	O4wHx7	MIGRAINE_WITH_AURA	|| id:ebi-a-GCST90016922	Simple mode	12	-0.0594291	0.211733	0.784165	-0.474426	0.355568	0.942302	0.622242	1.42699	0.94 (0.62-1.43)
ebi-a-GCST90016922	O4wHx7	MIGRAINE_WITH_AURA	|| id:ebi-a-GCST90016922	Weighted mode	12	-0.0700578	0.205648	0.739771	-0.473129	0.333013	0.93234	0.62305	1.39517	0.93 (0.62-1.40)
ebi-a-GCST90016923	MIGmCY	MIGRAINE_WITH_AURA	|| id:ebi-a-GCST90016923	MR Egger	11	0.226709	0.318128	0.494132	-0.396821	0.850239	1.25446	0.672454	2.34021	1.25 (0.67-2.34)
ebi-a-GCST90016923	MIGmCY	MIGRAINE_WITH_AURA	|| id:ebi-a-GCST90016923	Weighted median	11	0.0771526	0.113312	0.495944	-0.144939	0.299244	1.08021	0.865075	1.34884	1.08 (0.87-1.35)
ebi-a-GCST90016923	MIGmCY	MIGRAINE_WITH_AURA	|| id:ebi-a-GCST90016923	Inverse variance weighted	11	-0.047245	0.0926234	0.609998	-0.228787	0.134297	0.953854	0.795498	1.14373	0.95 (0.80-1.14)
ebi-a-GCST90016923	MIGmCY	MIGRAINE_WITH_AURA	|| id:ebi-a-GCST90016923	Simple mode	11	0.0778664	0.180811	0.675857	-0.276524	0.432257	1.08098	0.758416	1.54073	1.08 (0.76-1.54)
ebi-a-GCST90016923	MIGmCY	MIGRAINE_WITH_AURA	|| id:ebi-a-GCST90016923	Weighted mode	11	0.113556	0.160669	0.495847	-0.201355	0.428468	1.12025	0.817622	1.5349	1.12 (0.82-1.53)
ebi-a-GCST90016924	vbh3BA	MIGRAINE_WITH_AURA	|| id:ebi-a-GCST90016924	MR Egger	7	0.176503	0.336004	0.621827	-0.482065	0.835072	1.19304	0.617507	2.30498	1.19 (0.62-2.30)
ebi-a-GCST90016924	vbh3BA	MIGRAINE_WITH_AURA	|| id:ebi-a-GCST90016924	Weighted median	7	-0.0725271	0.120609	0.547613	-0.308921	0.163867	0.930041	0.734239	1.17806	0.93 (0.73-1.18)
ebi-a-GCST90016924	vbh3BA	MIGRAINE_WITH_AURA	|| id:ebi-a-GCST90016924	Inverse variance weighted	7	0.0163319	0.103972	0.875182	-0.187454	0.220118	1.01647	0.829068	1.24622	1.02 (0.83-1.25)
ebi-a-GCST90016924	vbh3BA	MIGRAINE_WITH_AURA	|| id:ebi-a-GCST90016924	Simple mode	7	-0.114097	0.155468	0.490685	-0.418815	0.19062	0.892171	0.657826	1.21	0.89 (0.66-1.21)
ebi-a-GCST90016924	vbh3BA	MIGRAINE_WITH_AURA	|| id:ebi-a-GCST90016924	Weighted mode	7	-0.0821989	0.134514	0.563563	-0.345845	0.181448	0.921089	0.707622	1.19895	0.92 (0.71-1.20)
ebi-a-GCST90016925	bHKpUc	MIGRAINE_WITH_AURA	|| id:ebi-a-GCST90016925	MR Egger	4	-0.0163253	0.213208	0.945936	-0.434214	0.401563	0.983807	0.647774	1.49416	0.98 (0.65-1.49)
ebi-a-GCST90016925	bHKpUc	MIGRAINE_WITH_AURA	|| id:ebi-a-GCST90016925	Weighted median	4	0.0979665	0.120178	0.414969	-0.137582	0.333515	1.10293	0.871463	1.39587	1.10 (0.87-1.40)
ebi-a-GCST90016925	bHKpUc	MIGRAINE_WITH_AURA	|| id:ebi-a-GCST90016925	Inverse variance weighted	4	0.0989208	0.0981862	0.313704	-0.0935242	0.291366	1.10398	0.910716	1.33825	1.10 (0.91-1.34)
ebi-a-GCST90016925	bHKpUc	MIGRAINE_WITH_AURA	|| id:ebi-a-GCST90016925	Simple mode	4	0.173444	0.151819	0.336188	-0.12412	0.471009	1.18939	0.883274	1.60161	1.19 (0.88-1.60)
ebi-a-GCST90016925	bHKpUc	MIGRAINE_WITH_AURA	|| id:ebi-a-GCST90016925	Weighted mode	4	0.084001	0.128118	0.558842	-0.16711	0.335112	1.08763	0.846107	1.3981	1.09 (0.85-1.40)
ebi-a-GCST90016926	uO0HmH	MIGRAINE_WITH_AURA	|| id:ebi-a-GCST90016926	MR Egger	11	0.662607	0.450262	0.17521	-0.219907	1.54512	1.93984	0.802593	4.68854	1.94 (0.80-4.69)
ebi-a-GCST90016926	uO0HmH	MIGRAINE_WITH_AURA	|| id:ebi-a-GCST90016926	Weighted median	11	0.0349356	0.133598	0.793709	-0.226917	0.296788	1.03555	0.796987	1.34553	1.04 (0.80-1.35)
ebi-a-GCST90016926	uO0HmH	MIGRAINE_WITH_AURA	|| id:ebi-a-GCST90016926	Inverse variance weighted	11	0.00391791	0.0987117	0.96834	-0.189557	0.197393	1.00393	0.827326	1.21822	1.00 (0.83-1.22)
ebi-a-GCST90016926	uO0HmH	MIGRAINE_WITH_AURA	|| id:ebi-a-GCST90016926	Simple mode	11	0.0571966	0.227579	0.806651	-0.388858	0.503251	1.05886	0.677831	1.65409	1.06 (0.68-1.65)
ebi-a-GCST90016926	uO0HmH	MIGRAINE_WITH_AURA	|| id:ebi-a-GCST90016926	Weighted mode	11	0.0416052	0.206769	0.844564	-0.363662	0.446872	1.04248	0.695126	1.56341	1.04 (0.70-1.56)
ebi-a-GCST90016927	RpF4JU	MIGRAINE_WITH_AURA	|| id:ebi-a-GCST90016927	MR Egger	8	-0.737869	0.582396	0.252127	-1.87937	0.403627	0.478132	0.152687	1.49725	0.48 (0.15-1.50)
ebi-a-GCST90016927	RpF4JU	MIGRAINE_WITH_AURA	|| id:ebi-a-GCST90016927	Weighted median	8	-0.0309966	0.146159	0.832049	-0.317467	0.255474	0.969479	0.72799	1.29107	0.97 (0.73-1.29)
ebi-a-GCST90016927	RpF4JU	MIGRAINE_WITH_AURA	|| id:ebi-a-GCST90016927	Inverse variance weighted	8	0.0717874	0.110076	0.514297	-0.143962	0.287536	1.07443	0.865921	1.33314	1.07 (0.87-1.33)
ebi-a-GCST90016927	RpF4JU	MIGRAINE_WITH_AURA	|| id:ebi-a-GCST90016927	Simple mode	8	-0.055293	0.213645	0.803229	-0.474037	0.363451	0.946208	0.622484	1.43828	0.95 (0.62-1.44)
ebi-a-GCST90016927	RpF4JU	MIGRAINE_WITH_AURA	|| id:ebi-a-GCST90016927	Weighted mode	8	-0.0653167	0.195813	0.748476	-0.449111	0.318478	0.936771	0.638195	1.37503	0.94 (0.64-1.38)
ebi-a-GCST90016928	7Mvsv9	MIGRAINE_WITH_AURA	|| id:ebi-a-GCST90016928	MR Egger	8	0.132563	0.292461	0.666287	-0.44066	0.705786	1.14175	0.643611	2.02544	1.14 (0.64-2.03)
ebi-a-GCST90016928	7Mvsv9	MIGRAINE_WITH_AURA	|| id:ebi-a-GCST90016928	Weighted median	8	-0.0847377	0.0973228	0.383925	-0.27549	0.106015	0.918753	0.7592	1.11184	0.92 (0.76-1.11)
ebi-a-GCST90016928	7Mvsv9	MIGRAINE_WITH_AURA	|| id:ebi-a-GCST90016928	Inverse variance weighted	8	-0.120176	0.0730673	0.100026	-0.263388	0.0230362	0.886765	0.768444	1.0233	0.89 (0.77-1.02)
ebi-a-GCST90016928	7Mvsv9	MIGRAINE_WITH_AURA	|| id:ebi-a-GCST90016928	Simple mode	8	-0.0423331	0.147208	0.782001	-0.330861	0.246195	0.95855	0.718305	1.27915	0.96 (0.72-1.28)
ebi-a-GCST90016928	7Mvsv9	MIGRAINE_WITH_AURA	|| id:ebi-a-GCST90016928	Weighted mode	8	-0.0595898	0.144853	0.693097	-0.343503	0.224323	0.942151	0.709282	1.25148	0.94 (0.71-1.25)
ebi-a-GCST90016929	fhBn3L	MIGRAINE_WITH_AURA	|| id:ebi-a-GCST90016929	MR Egger	11	-0.390649	0.257486	0.163536	-0.895322	0.114025	0.676618	0.408476	1.12078	0.68 (0.41-1.12)
ebi-a-GCST90016929	fhBn3L	MIGRAINE_WITH_AURA	|| id:ebi-a-GCST90016929	Weighted median	11	-0.13747	0.107535	0.201117	-0.34824	0.0732988	0.87156	0.70593	1.07605	0.87 (0.71-1.08)
ebi-a-GCST90016929	fhBn3L	MIGRAINE_WITH_AURA	|| id:ebi-a-GCST90016929	Inverse variance weighted	11	-0.19606	0.0789313	0.0129939	-0.350766	-0.041355	0.821963	0.704149	0.959488	0.82 (0.70-0.96)
ebi-a-GCST90016929	fhBn3L	MIGRAINE_WITH_AURA	|| id:ebi-a-GCST90016929	Simple mode	11	-0.0201123	0.195658	0.920159	-0.403602	0.363377	0.980089	0.66791	1.43818	0.98 (0.67-1.44)
ebi-a-GCST90016929	fhBn3L	MIGRAINE_WITH_AURA	|| id:ebi-a-GCST90016929	Weighted mode	11	-0.0343279	0.13593	0.805738	-0.300751	0.232095	0.966255	0.740262	1.26124	0.97 (0.74-1.26)
ebi-a-GCST90016931	4wR7Ks	MIGRAINE_WITH_AURA	|| id:ebi-a-GCST90016931	MR Egger	10	-0.334138	0.260839	0.236073	-0.845382	0.177105	0.715955	0.429393	1.19376	0.72 (0.43-1.19)
ebi-a-GCST90016931	4wR7Ks	MIGRAINE_WITH_AURA	|| id:ebi-a-GCST90016931	Weighted median	10	-0.184082	0.11636	0.113647	-0.412147	0.0439827	0.831867	0.662227	1.04496	0.83 (0.66-1.04)
ebi-a-GCST90016931	4wR7Ks	MIGRAINE_WITH_AURA	|| id:ebi-a-GCST90016931	Inverse variance weighted	10	-0.218783	0.0896268	0.0146447	-0.394452	-0.0431147	0.803496	0.674049	0.957802	0.80 (0.67-0.96)
ebi-a-GCST90016931	4wR7Ks	MIGRAINE_WITH_AURA	|| id:ebi-a-GCST90016931	Simple mode	10	-0.133342	0.188411	0.497039	-0.502628	0.235945	0.875166	0.604939	1.2661	0.88 (0.60-1.27)
ebi-a-GCST90016931	4wR7Ks	MIGRAINE_WITH_AURA	|| id:ebi-a-GCST90016931	Weighted mode	10	-0.165126	0.173543	0.366205	-0.505271	0.175019	0.847787	0.603342	1.19127	0.85 (0.60-1.19)
ebi-a-GCST90016932	FOFNln	MIGRAINE_WITH_AURA	|| id:ebi-a-GCST90016932	MR Egger	15	0.0612843	0.170475	0.725	-0.272847	0.395416	1.0632	0.761209	1.485	1.06 (0.76-1.49)
ebi-a-GCST90016932	FOFNln	MIGRAINE_WITH_AURA	|| id:ebi-a-GCST90016932	Weighted median	15	0.0139809	0.0838711	0.86761	-0.150406	0.178368	1.01408	0.860358	1.19527	1.01 (0.86-1.20)
ebi-a-GCST90016932	FOFNln	MIGRAINE_WITH_AURA	|| id:ebi-a-GCST90016932	Inverse variance weighted	15	0.0248566	0.0626453	0.691527	-0.0979282	0.147641	1.02517	0.906714	1.1591	1.03 (0.91-1.16)
ebi-a-GCST90016932	FOFNln	MIGRAINE_WITH_AURA	|| id:ebi-a-GCST90016932	Simple mode	15	-0.00173269	0.13716	0.990099	-0.270566	0.267101	0.998269	0.762947	1.30617	1.00 (0.76-1.31)
ebi-a-GCST90016932	FOFNln	MIGRAINE_WITH_AURA	|| id:ebi-a-GCST90016932	Weighted mode	15	0.000776029	0.119001	0.994889	-0.232465	0.234017	1.00078	0.792577	1.26367	1.00 (0.79-1.26)
ebi-a-GCST90016933	QY3CrY	MIGRAINE_WITH_AURA	|| id:ebi-a-GCST90016933	MR Egger	14	-0.857329	0.477486	0.0977778	-1.7932	0.0785432	0.424294	0.166427	1.08171	0.42 (0.17-1.08)
ebi-a-GCST90016933	QY3CrY	MIGRAINE_WITH_AURA	|| id:ebi-a-GCST90016933	Weighted median	14	-0.0966486	0.129822	0.456592	-0.3511	0.157802	0.907875	0.703914	1.17093	0.91 (0.70-1.17)
ebi-a-GCST90016933	QY3CrY	MIGRAINE_WITH_AURA	|| id:ebi-a-GCST90016933	Inverse variance weighted	14	-0.0808344	0.124514	0.51621	-0.324882	0.163213	0.922346	0.722613	1.17729	0.92 (0.72-1.18)
ebi-a-GCST90016933	QY3CrY	MIGRAINE_WITH_AURA	|| id:ebi-a-GCST90016933	Simple mode	14	0.000254193	0.20514	0.99903	-0.40182	0.402329	1.00025	0.669101	1.4953	1.00 (0.67-1.50)
ebi-a-GCST90016933	QY3CrY	MIGRAINE_WITH_AURA	|| id:ebi-a-GCST90016933	Weighted mode	14	-0.0194895	0.176776	0.913895	-0.365971	0.326992	0.980699	0.693523	1.38679	0.98 (0.69-1.39)
ebi-a-GCST90016934	5lgGSE	MIGRAINE_WITH_AURA	|| id:ebi-a-GCST90016934	MR Egger	11	0.186263	0.237818	0.453617	-0.279861	0.652387	1.20474	0.755889	1.92012	1.20 (0.76-1.92)
ebi-a-GCST90016934	5lgGSE	MIGRAINE_WITH_AURA	|| id:ebi-a-GCST90016934	Weighted median	11	-0.00225911	0.0899577	0.979965	-0.178576	0.174058	0.997743	0.83646	1.19012	1.00 (0.84-1.19)
ebi-a-GCST90016934	5lgGSE	MIGRAINE_WITH_AURA	|| id:ebi-a-GCST90016934	Inverse variance weighted	11	0.0162383	0.069579	0.815467	-0.120137	0.152613	1.01637	0.886799	1.16487	1.02 (0.89-1.16)
ebi-a-GCST90016934	5lgGSE	MIGRAINE_WITH_AURA	|| id:ebi-a-GCST90016934	Simple mode	11	-0.052425	0.138241	0.712445	-0.323377	0.218527	0.948925	0.723701	1.24424	0.95 (0.72-1.24)
ebi-a-GCST90016934	5lgGSE	MIGRAINE_WITH_AURA	|| id:ebi-a-GCST90016934	Weighted mode	11	-0.0392446	0.134056	0.775699	-0.301994	0.223505	0.961515	0.739342	1.25045	0.96 (0.74-1.25)
ebi-a-GCST90016935	YhAsBJ	MIGRAINE_WITH_AURA	|| id:ebi-a-GCST90016935	MR Egger	9	-0.308001	0.417015	0.48418	-1.12535	0.509348	0.734914	0.324539	1.66421	0.73 (0.32-1.66)
ebi-a-GCST90016935	YhAsBJ	MIGRAINE_WITH_AURA	|| id:ebi-a-GCST90016935	Weighted median	9	0.0215454	0.1303	0.868667	-0.233843	0.276934	1.02178	0.791486	1.31908	1.02 (0.79-1.32)
ebi-a-GCST90016935	YhAsBJ	MIGRAINE_WITH_AURA	|| id:ebi-a-GCST90016935	Inverse variance weighted	9	0.0111096	0.101476	0.912822	-0.187783	0.210002	1.01117	0.828795	1.23368	1.01 (0.83-1.23)
ebi-a-GCST90016935	YhAsBJ	MIGRAINE_WITH_AURA	|| id:ebi-a-GCST90016935	Simple mode	9	-0.00517987	0.19925	0.979897	-0.39571	0.38535	0.994834	0.673202	1.47013	0.99 (0.67-1.47)
ebi-a-GCST90016935	YhAsBJ	MIGRAINE_WITH_AURA	|| id:ebi-a-GCST90016935	Weighted mode	9	0.0328495	0.194868	0.870316	-0.349091	0.41479	1.0334	0.705329	1.51405	1.03 (0.71-1.51)
ebi-a-GCST90016936	65pll9	MIGRAINE_WITH_AURA	|| id:ebi-a-GCST90016936	MR Egger	7	-0.860665	0.758515	0.307963	-2.34735	0.626024	0.422881	0.0956219	1.87016	0.42 (0.10-1.87)
ebi-a-GCST90016936	65pll9	MIGRAINE_WITH_AURA	|| id:ebi-a-GCST90016936	Weighted median	7	0.183393	0.16141	0.255874	-0.132969	0.499756	1.20129	0.875492	1.64832	1.20 (0.88-1.65)
ebi-a-GCST90016936	65pll9	MIGRAINE_WITH_AURA	|| id:ebi-a-GCST90016936	Inverse variance weighted	7	0.0505467	0.131683	0.701089	-0.207553	0.308646	1.05185	0.81257	1.36158	1.05 (0.81-1.36)
ebi-a-GCST90016936	65pll9	MIGRAINE_WITH_AURA	|| id:ebi-a-GCST90016936	Simple mode	7	0.243585	0.221766	0.314147	-0.191077	0.678247	1.27581	0.826069	1.97042	1.28 (0.83-1.97)
ebi-a-GCST90016936	65pll9	MIGRAINE_WITH_AURA	|| id:ebi-a-GCST90016936	Weighted mode	7	0.250994	0.227095	0.311395	-0.194113	0.696101	1.2853	0.823565	2.00592	1.29 (0.82-2.01)
ebi-a-GCST90016937	Hd48ib	MIGRAINE_WITH_AURA	|| id:ebi-a-GCST90016937	MR Egger	13	-0.170075	0.440427	0.706744	-1.03331	0.693163	0.843602	0.355827	2.00003	0.84 (0.36-2.00)
ebi-a-GCST90016937	Hd48ib	MIGRAINE_WITH_AURA	|| id:ebi-a-GCST90016937	Weighted median	13	-0.210957	0.130951	0.107188	-0.467621	0.0457071	0.809809	0.626491	1.04677	0.81 (0.63-1.05)
ebi-a-GCST90016937	Hd48ib	MIGRAINE_WITH_AURA	|| id:ebi-a-GCST90016937	Inverse variance weighted	13	-0.117033	0.0973601	0.229338	-0.307859	0.0737925	0.889556	0.735019	1.07658	0.89 (0.74-1.08)
ebi-a-GCST90016937	Hd48ib	MIGRAINE_WITH_AURA	|| id:ebi-a-GCST90016937	Simple mode	13	-0.255741	0.23354	0.294981	-0.713479	0.201997	0.774343	0.489937	1.22384	0.77 (0.49-1.22)
ebi-a-GCST90016937	Hd48ib	MIGRAINE_WITH_AURA	|| id:ebi-a-GCST90016937	Weighted mode	13	-0.251968	0.217667	0.269556	-0.678595	0.174659	0.77727	0.507329	1.19084	0.78 (0.51-1.19)
ebi-a-GCST90016938	CLfzFX	MIGRAINE_WITH_AURA	|| id:ebi-a-GCST90016938	MR Egger	8	0.403956	0.402485	0.35429	-0.384915	1.19283	1.49774	0.680509	3.29638	1.50 (0.68-3.30)
ebi-a-GCST90016938	CLfzFX	MIGRAINE_WITH_AURA	|| id:ebi-a-GCST90016938	Weighted median	8	-0.0552104	0.0670341	0.410157	-0.186597	0.0761764	0.946286	0.829778	1.07915	0.95 (0.83-1.08)
ebi-a-GCST90016938	CLfzFX	MIGRAINE_WITH_AURA	|| id:ebi-a-GCST90016938	Inverse variance weighted	8	-0.0714671	0.0651338	0.272539	-0.199129	0.0561952	0.931027	0.819444	1.0578	0.93 (0.82-1.06)
ebi-a-GCST90016938	CLfzFX	MIGRAINE_WITH_AURA	|| id:ebi-a-GCST90016938	Simple mode	8	-0.068296	0.108023	0.54732	-0.280021	0.143429	0.933984	0.755768	1.15423	0.93 (0.76-1.15)
ebi-a-GCST90016938	CLfzFX	MIGRAINE_WITH_AURA	|| id:ebi-a-GCST90016938	Weighted mode	8	-0.063925	0.102598	0.552993	-0.265017	0.137167	0.938075	0.767193	1.14702	0.94 (0.77-1.15)
ebi-a-GCST90016939	SfhCzw	MIGRAINE_WITH_AURA	|| id:ebi-a-GCST90016939	MR Egger	7	0.817654	0.527428	0.18177	-0.216104	1.85141	2.26518	0.805651	6.36881	2.27 (0.81-6.37)
ebi-a-GCST90016939	SfhCzw	MIGRAINE_WITH_AURA	|| id:ebi-a-GCST90016939	Weighted median	7	-0.245248	0.181717	0.177141	-0.601414	0.110918	0.782511	0.548036	1.1173	0.78 (0.55-1.12)
ebi-a-GCST90016939	SfhCzw	MIGRAINE_WITH_AURA	|| id:ebi-a-GCST90016939	Inverse variance weighted	7	-0.200064	0.171064	0.24219	-0.535349	0.135221	0.818678	0.585465	1.14479	0.82 (0.59-1.14)
ebi-a-GCST90016939	SfhCzw	MIGRAINE_WITH_AURA	|| id:ebi-a-GCST90016939	Simple mode	7	-0.300453	0.27722	0.320069	-0.843805	0.242899	0.740482	0.430071	1.27494	0.74 (0.43-1.27)
ebi-a-GCST90016939	SfhCzw	MIGRAINE_WITH_AURA	|| id:ebi-a-GCST90016939	Weighted mode	7	-0.304724	0.25733	0.281123	-0.809091	0.199643	0.737327	0.445263	1.22097	0.74 (0.45-1.22)
ebi-a-GCST90016940	OzCYIs	MIGRAINE_WITH_AURA	|| id:ebi-a-GCST90016940	MR Egger	16	-0.0919144	0.299252	0.763253	-0.678449	0.49462	0.912183	0.507404	1.63987	0.91 (0.51-1.64)
ebi-a-GCST90016940	OzCYIs	MIGRAINE_WITH_AURA	|| id:ebi-a-GCST90016940	Weighted median	16	0.185592	0.120163	0.122465	-0.0499265	0.421111	1.20393	0.951299	1.52365	1.20 (0.95-1.52)
ebi-a-GCST90016940	OzCYIs	MIGRAINE_WITH_AURA	|| id:ebi-a-GCST90016940	Inverse variance weighted	16	0.0759665	0.0857087	0.375438	-0.0920225	0.243956	1.07893	0.912085	1.27629	1.08 (0.91-1.28)
ebi-a-GCST90016940	OzCYIs	MIGRAINE_WITH_AURA	|| id:ebi-a-GCST90016940	Simple mode	16	0.251442	0.197619	0.222616	-0.135891	0.638776	1.28588	0.872938	1.89416	1.29 (0.87-1.89)
ebi-a-GCST90016940	OzCYIs	MIGRAINE_WITH_AURA	|| id:ebi-a-GCST90016940	Weighted mode	16	0.244492	0.207251	0.256495	-0.16172	0.650704	1.27697	0.850679	1.91689	1.28 (0.85-1.92)
ebi-a-GCST90016941	HlMgh7	MIGRAINE_WITH_AURA	|| id:ebi-a-GCST90016941	MR Egger	8	0.190772	0.176443	0.321133	-0.155056	0.536599	1.21018	0.856367	1.71018	1.21 (0.86-1.71)
ebi-a-GCST90016941	HlMgh7	MIGRAINE_WITH_AURA	|| id:ebi-a-GCST90016941	Weighted median	8	0.103123	0.095367	0.279549	-0.0837959	0.290043	1.10863	0.919619	1.33648	1.11 (0.92-1.34)
ebi-a-GCST90016941	HlMgh7	MIGRAINE_WITH_AURA	|| id:ebi-a-GCST90016941	Inverse variance weighted	8	0.0609641	0.0689002	0.376255	-0.0740803	0.196008	1.06286	0.928597	1.21654	1.06 (0.93-1.22)
ebi-a-GCST90016941	HlMgh7	MIGRAINE_WITH_AURA	|| id:ebi-a-GCST90016941	Simple mode	8	0.104219	0.144975	0.495509	-0.179932	0.38837	1.10984	0.835327	1.47458	1.11 (0.84-1.47)
ebi-a-GCST90016941	HlMgh7	MIGRAINE_WITH_AURA	|| id:ebi-a-GCST90016941	Weighted mode	8	0.123644	0.100881	0.259968	-0.0740839	0.321371	1.13161	0.928594	1.37902	1.13 (0.93-1.38)
ebi-a-GCST90016942	BT6HlG	MIGRAINE_WITH_AURA	|| id:ebi-a-GCST90016942	MR Egger	9	0.173331	0.246229	0.504205	-0.309278	0.65594	1.18926	0.733977	1.92695	1.19 (0.73-1.93)
ebi-a-GCST90016942	BT6HlG	MIGRAINE_WITH_AURA	|| id:ebi-a-GCST90016942	Weighted median	9	-0.0186265	0.0734845	0.799901	-0.162656	0.125403	0.981546	0.849883	1.13361	0.98 (0.85-1.13)
ebi-a-GCST90016942	BT6HlG	MIGRAINE_WITH_AURA	|| id:ebi-a-GCST90016942	Inverse variance weighted	9	-0.0474733	0.0619521	0.443503	-0.168899	0.0739528	0.953636	0.844594	1.07676	0.95 (0.84-1.08)
ebi-a-GCST90016942	BT6HlG	MIGRAINE_WITH_AURA	|| id:ebi-a-GCST90016942	Simple mode	9	0.00453177	0.104696	0.966535	-0.200673	0.209737	1.00454	0.81818	1.23335	1.00 (0.82-1.23)
ebi-a-GCST90016942	BT6HlG	MIGRAINE_WITH_AURA	|| id:ebi-a-GCST90016942	Weighted mode	9	0.0197495	0.0920069	0.835409	-0.160584	0.200083	1.01995	0.851646	1.2215	1.02 (0.85-1.22)
ebi-a-GCST90016943	cVvjZD	MIGRAINE_WITH_AURA	|| id:ebi-a-GCST90016943	MR Egger	14	-0.173762	0.240344	0.483551	-0.644835	0.297312	0.840497	0.524749	1.34624	0.84 (0.52-1.35)
ebi-a-GCST90016943	cVvjZD	MIGRAINE_WITH_AURA	|| id:ebi-a-GCST90016943	Weighted median	14	0.0491131	0.0641591	0.44398	-0.0766387	0.174865	1.05034	0.926224	1.19109	1.05 (0.93-1.19)
ebi-a-GCST90016943	cVvjZD	MIGRAINE_WITH_AURA	|| id:ebi-a-GCST90016943	Inverse variance weighted	14	-0.00686181	0.0610632	0.910528	-0.126546	0.112822	0.993162	0.881134	1.11943	0.99 (0.88-1.12)
ebi-a-GCST90016943	cVvjZD	MIGRAINE_WITH_AURA	|| id:ebi-a-GCST90016943	Simple mode	14	0.0868365	0.115352	0.464988	-0.139254	0.312927	1.09072	0.870007	1.36742	1.09 (0.87-1.37)
ebi-a-GCST90016943	cVvjZD	MIGRAINE_WITH_AURA	|| id:ebi-a-GCST90016943	Weighted mode	14	0.0795479	0.119418	0.516975	-0.154512	0.313608	1.0828	0.856834	1.36835	1.08 (0.86-1.37)
ebi-a-GCST90016944	tAsC5N	MIGRAINE_WITH_AURA	|| id:ebi-a-GCST90016944	MR Egger	13	-0.0148317	0.170855	0.932383	-0.349708	0.320044	0.985278	0.704894	1.37719	0.99 (0.70-1.38)
ebi-a-GCST90016944	tAsC5N	MIGRAINE_WITH_AURA	|| id:ebi-a-GCST90016944	Weighted median	13	-0.0277567	0.0827037	0.737161	-0.189856	0.134343	0.972625	0.827078	1.14378	0.97 (0.83-1.14)
ebi-a-GCST90016944	tAsC5N	MIGRAINE_WITH_AURA	|| id:ebi-a-GCST90016944	Inverse variance weighted	13	-0.0185828	0.0762946	0.807567	-0.16812	0.130955	0.981589	0.845252	1.13992	0.98 (0.85-1.14)
ebi-a-GCST90016944	tAsC5N	MIGRAINE_WITH_AURA	|| id:ebi-a-GCST90016944	Simple mode	13	0.0309002	0.116611	0.795518	-0.197658	0.259459	1.03138	0.82065	1.29623	1.03 (0.82-1.30)
ebi-a-GCST90016944	tAsC5N	MIGRAINE_WITH_AURA	|| id:ebi-a-GCST90016944	Weighted mode	13	-0.0283846	0.0997877	0.780915	-0.223968	0.167199	0.972014	0.79934	1.18199	0.97 (0.80-1.18)
ebi-a-GCST90016945	G9vxq3	MIGRAINE_WITH_AURA	|| id:ebi-a-GCST90016945	MR Egger	9	-0.0378902	0.234215	0.876053	-0.496951	0.421171	0.962819	0.608383	1.52374	0.96 (0.61-1.52)
ebi-a-GCST90016945	G9vxq3	MIGRAINE_WITH_AURA	|| id:ebi-a-GCST90016945	Weighted median	9	0.0349755	0.109353	0.749089	-0.179356	0.249307	1.03559	0.835808	1.28314	1.04 (0.84-1.28)
ebi-a-GCST90016945	G9vxq3	MIGRAINE_WITH_AURA	|| id:ebi-a-GCST90016945	Inverse variance weighted	9	-0.00859325	0.0787355	0.913091	-0.162915	0.145728	0.991444	0.849664	1.15688	0.99 (0.85-1.16)
ebi-a-GCST90016945	G9vxq3	MIGRAINE_WITH_AURA	|| id:ebi-a-GCST90016945	Simple mode	9	0.140424	0.151054	0.379757	-0.155641	0.43649	1.15076	0.855867	1.54727	1.15 (0.86-1.55)
ebi-a-GCST90016945	G9vxq3	MIGRAINE_WITH_AURA	|| id:ebi-a-GCST90016945	Weighted mode	9	0.0783573	0.149507	0.614413	-0.214677	0.371392	1.08151	0.806802	1.44975	1.08 (0.81-1.45)
ebi-a-GCST90016946	p4U6j0	MIGRAINE_WITH_AURA	|| id:ebi-a-GCST90016946	MR Egger	13	0.16195	0.239499	0.512877	-0.307467	0.631368	1.1758	0.735307	1.88018	1.18 (0.74-1.88)
ebi-a-GCST90016946	p4U6j0	MIGRAINE_WITH_AURA	|| id:ebi-a-GCST90016946	Weighted median	13	0.0440634	0.107513	0.681921	-0.166661	0.254788	1.04505	0.846486	1.29019	1.05 (0.85-1.29)
ebi-a-GCST90016946	p4U6j0	MIGRAINE_WITH_AURA	|| id:ebi-a-GCST90016946	Inverse variance weighted	13	-0.0333975	0.104049	0.748227	-0.237334	0.170539	0.967154	0.788728	1.18594	0.97 (0.79-1.19)
ebi-a-GCST90016946	p4U6j0	MIGRAINE_WITH_AURA	|| id:ebi-a-GCST90016946	Simple mode	13	-0.0689079	0.172525	0.69661	-0.407057	0.269241	0.933413	0.665606	1.30897	0.93 (0.67-1.31)
ebi-a-GCST90016946	p4U6j0	MIGRAINE_WITH_AURA	|| id:ebi-a-GCST90016946	Weighted mode	13	0.0349586	0.133095	0.797268	-0.225907	0.295824	1.03558	0.797792	1.34423	1.04 (0.80-1.34)
ebi-a-GCST90016947	KA0lMo	MIGRAINE_WITH_AURA	|| id:ebi-a-GCST90016947	MR Egger	9	-0.124099	0.516727	0.817085	-1.13688	0.888686	0.883292	0.320817	2.43193	0.88 (0.32-2.43)
ebi-a-GCST90016947	KA0lMo	MIGRAINE_WITH_AURA	|| id:ebi-a-GCST90016947	Weighted median	9	-0.134022	0.155297	0.388134	-0.438405	0.17036	0.874571	0.645065	1.18573	0.87 (0.65-1.19)
ebi-a-GCST90016947	KA0lMo	MIGRAINE_WITH_AURA	|| id:ebi-a-GCST90016947	Inverse variance weighted	9	-0.111146	0.116938	0.341875	-0.340344	0.118053	0.894808	0.711525	1.1253	0.89 (0.71-1.13)
ebi-a-GCST90016947	KA0lMo	MIGRAINE_WITH_AURA	|| id:ebi-a-GCST90016947	Simple mode	9	-0.172302	0.245648	0.502933	-0.653772	0.309168	0.841725	0.520081	1.36229	0.84 (0.52-1.36)
ebi-a-GCST90016947	KA0lMo	MIGRAINE_WITH_AURA	|| id:ebi-a-GCST90016947	Weighted mode	9	-0.164686	0.217596	0.470842	-0.591175	0.261802	0.84816	0.553677	1.29927	0.85 (0.55-1.30)
ebi-a-GCST90016948	713WsC	MIGRAINE_WITH_AURA	|| id:ebi-a-GCST90016948	MR Egger	16	-0.116125	0.31446	0.717443	-0.732467	0.500218	0.890364	0.480722	1.64908	0.89 (0.48-1.65)
ebi-a-GCST90016948	713WsC	MIGRAINE_WITH_AURA	|| id:ebi-a-GCST90016948	Weighted median	16	0.125666	0.107689	0.243241	-0.0854058	0.336737	1.1339	0.91814	1.40037	1.13 (0.92-1.40)
ebi-a-GCST90016948	713WsC	MIGRAINE_WITH_AURA	|| id:ebi-a-GCST90016948	Inverse variance weighted	16	-0.011649	0.0827767	0.888085	-0.173891	0.150593	0.988419	0.840388	1.16252	0.99 (0.84-1.16)
ebi-a-GCST90016948	713WsC	MIGRAINE_WITH_AURA	|| id:ebi-a-GCST90016948	Simple mode	16	0.192882	0.187923	0.320977	-0.175447	0.56121	1.21274	0.839082	1.75279	1.21 (0.84-1.75)
ebi-a-GCST90016948	713WsC	MIGRAINE_WITH_AURA	|| id:ebi-a-GCST90016948	Weighted mode	16	0.197317	0.191304	0.318684	-0.177639	0.572274	1.21813	0.837244	1.77229	1.22 (0.84-1.77)
ebi-a-GCST90016949	KlnD6a	MIGRAINE_WITH_AURA	|| id:ebi-a-GCST90016949	MR Egger	14	-0.0148995	0.253043	0.954016	-0.510864	0.481065	0.985211	0.599977	1.6178	0.99 (0.60-1.62)
ebi-a-GCST90016949	KlnD6a	MIGRAINE_WITH_AURA	|| id:ebi-a-GCST90016949	Weighted median	14	0.000996638	0.0830256	0.990422	-0.161733	0.163727	1.001	0.850668	1.17789	1.00 (0.85-1.18)
ebi-a-GCST90016949	KlnD6a	MIGRAINE_WITH_AURA	|| id:ebi-a-GCST90016949	Inverse variance weighted	14	-0.0342324	0.0597739	0.566849	-0.151389	0.0829244	0.966347	0.859513	1.08646	0.97 (0.86-1.09)
ebi-a-GCST90016949	KlnD6a	MIGRAINE_WITH_AURA	|| id:ebi-a-GCST90016949	Simple mode	14	0.0970096	0.143105	0.509728	-0.183477	0.377496	1.10187	0.832371	1.45863	1.10 (0.83-1.46)
ebi-a-GCST90016949	KlnD6a	MIGRAINE_WITH_AURA	|| id:ebi-a-GCST90016949	Weighted mode	14	0.0136436	0.118134	0.90982	-0.217898	0.245186	1.01374	0.804207	1.27786	1.01 (0.80-1.28)
ebi-a-GCST90016950	35Dkcj	MIGRAINE_WITH_AURA	|| id:ebi-a-GCST90016950	MR Egger	16	0.187516	0.239099	0.445956	-0.281119	0.65615	1.20625	0.754939	1.92736	1.21 (0.75-1.93)
ebi-a-GCST90016950	35Dkcj	MIGRAINE_WITH_AURA	|| id:ebi-a-GCST90016950	Weighted median	16	-0.101312	0.105629	0.337495	-0.308346	0.105722	0.903651	0.734661	1.11151	0.90 (0.73-1.11)
ebi-a-GCST90016950	35Dkcj	MIGRAINE_WITH_AURA	|| id:ebi-a-GCST90016950	Inverse variance weighted	16	-0.0116647	0.0781058	0.881282	-0.164752	0.141423	0.988403	0.848104	1.15191	0.99 (0.85-1.15)
ebi-a-GCST90016950	35Dkcj	MIGRAINE_WITH_AURA	|| id:ebi-a-GCST90016950	Simple mode	16	-0.150124	0.191388	0.445018	-0.525244	0.224996	0.860601	0.591411	1.25232	0.86 (0.59-1.25)
ebi-a-GCST90016950	35Dkcj	MIGRAINE_WITH_AURA	|| id:ebi-a-GCST90016950	Weighted mode	16	-0.150124	0.179855	0.416986	-0.50264	0.202392	0.860601	0.604931	1.22433	0.86 (0.60-1.22)
ebi-a-GCST90016951	iCbLsV	MIGRAINE_WITH_AURA	|| id:ebi-a-GCST90016951	MR Egger	10	0.0798017	0.196865	0.695836	-0.306054	0.465658	1.08307	0.736347	1.59306	1.08 (0.74-1.59)
ebi-a-GCST90016951	iCbLsV	MIGRAINE_WITH_AURA	|| id:ebi-a-GCST90016951	Weighted median	10	-0.0294469	0.122349	0.809804	-0.269252	0.210358	0.970982	0.763951	1.23412	0.97 (0.76-1.23)
ebi-a-GCST90016951	iCbLsV	MIGRAINE_WITH_AURA	|| id:ebi-a-GCST90016951	Inverse variance weighted	10	-0.0681079	0.0908385	0.453394	-0.246151	0.109936	0.93416	0.781804	1.11621	0.93 (0.78-1.12)
ebi-a-GCST90016951	iCbLsV	MIGRAINE_WITH_AURA	|| id:ebi-a-GCST90016951	Simple mode	10	-0.0772622	0.176458	0.671815	-0.423121	0.268596	0.925647	0.655	1.30813	0.93 (0.65-1.31)
ebi-a-GCST90016951	iCbLsV	MIGRAINE_WITH_AURA	|| id:ebi-a-GCST90016951	Weighted mode	10	-0.0495823	0.158732	0.76188	-0.360698	0.261533	0.951627	0.69719	1.29892	0.95 (0.70-1.30)
ebi-a-GCST90016952	nJ5ijX	MIGRAINE_WITH_AURA	|| id:ebi-a-GCST90016952	MR Egger	11	-0.350217	0.394564	0.397852	-1.12356	0.423128	0.704535	0.325119	1.52673	0.70 (0.33-1.53)
ebi-a-GCST90016952	nJ5ijX	MIGRAINE_WITH_AURA	|| id:ebi-a-GCST90016952	Weighted median	11	0.10045	0.121662	0.409006	-0.138008	0.338908	1.10567	0.871091	1.40341	1.11 (0.87-1.40)
ebi-a-GCST90016952	nJ5ijX	MIGRAINE_WITH_AURA	|| id:ebi-a-GCST90016952	Inverse variance weighted	11	0.0454569	0.0951978	0.633007	-0.141131	0.232045	1.04651	0.868376	1.26118	1.05 (0.87-1.26)
ebi-a-GCST90016952	nJ5ijX	MIGRAINE_WITH_AURA	|| id:ebi-a-GCST90016952	Simple mode	11	0.096952	0.182283	0.606426	-0.260323	0.454227	1.10181	0.770802	1.57496	1.10 (0.77-1.57)
ebi-a-GCST90016952	nJ5ijX	MIGRAINE_WITH_AURA	|| id:ebi-a-GCST90016952	Weighted mode	11	0.119201	0.165265	0.487263	-0.204718	0.44312	1.1266	0.814877	1.55756	1.13 (0.81-1.56)
ebi-a-GCST90016953	LvusPA	MIGRAINE_WITH_AURA	|| id:ebi-a-GCST90016953	MR Egger	9	0.190682	0.294048	0.537363	-0.385652	0.767015	1.21007	0.680007	2.15333	1.21 (0.68-2.15)
ebi-a-GCST90016953	LvusPA	MIGRAINE_WITH_AURA	|| id:ebi-a-GCST90016953	Weighted median	9	0.153124	0.0944379	0.104927	-0.0319745	0.338222	1.16547	0.968531	1.40245	1.17 (0.97-1.40)
ebi-a-GCST90016953	LvusPA	MIGRAINE_WITH_AURA	|| id:ebi-a-GCST90016953	Inverse variance weighted	9	-0.00351937	0.0950611	0.970467	-0.189839	0.1828	0.996487	0.827092	1.20057	1.00 (0.83-1.20)
ebi-a-GCST90016953	LvusPA	MIGRAINE_WITH_AURA	|| id:ebi-a-GCST90016953	Simple mode	9	0.200423	0.176201	0.28826	-0.144931	0.545777	1.22192	0.865082	1.72595	1.22 (0.87-1.73)
ebi-a-GCST90016953	LvusPA	MIGRAINE_WITH_AURA	|| id:ebi-a-GCST90016953	Weighted mode	9	0.187477	0.14774	0.240125	-0.102092	0.477047	1.2062	0.902946	1.61131	1.21 (0.90-1.61)
ebi-a-GCST90016954	4fHthU	MIGRAINE_WITH_AURA	|| id:ebi-a-GCST90016954	MR Egger	12	-0.181801	0.21733	0.4224	-0.607768	0.244165	0.833767	0.544565	1.27655	0.83 (0.54-1.28)
ebi-a-GCST90016954	4fHthU	MIGRAINE_WITH_AURA	|| id:ebi-a-GCST90016954	Weighted median	12	-0.103271	0.0910712	0.256814	-0.28177	0.0752291	0.901883	0.754447	1.07813	0.90 (0.75-1.08)
ebi-a-GCST90016954	4fHthU	MIGRAINE_WITH_AURA	|| id:ebi-a-GCST90016954	Inverse variance weighted	12	-0.116161	0.071103	0.102322	-0.255523	0.0232008	0.890332	0.774511	1.02347	0.89 (0.77-1.02)
ebi-a-GCST90016954	4fHthU	MIGRAINE_WITH_AURA	|| id:ebi-a-GCST90016954	Simple mode	12	-0.100446	0.142952	0.496871	-0.380632	0.179739	0.904434	0.68343	1.19691	0.90 (0.68-1.20)
ebi-a-GCST90016954	4fHthU	MIGRAINE_WITH_AURA	|| id:ebi-a-GCST90016954	Weighted mode	12	-0.102886	0.134572	0.460629	-0.366648	0.160875	0.902229	0.693054	1.17454	0.90 (0.69-1.17)
ebi-a-GCST90016955	SMvTIi	MIGRAINE_WITH_AURA	|| id:ebi-a-GCST90016955	MR Egger	12	0.11097	0.203314	0.597162	-0.287524	0.509465	1.11736	0.750118	1.6644	1.12 (0.75-1.66)
ebi-a-GCST90016955	SMvTIi	MIGRAINE_WITH_AURA	|| id:ebi-a-GCST90016955	Weighted median	12	-0.107042	0.068899	0.120277	-0.242084	0.0279997	0.898488	0.78499	1.0284	0.90 (0.78-1.03)
ebi-a-GCST90016955	SMvTIi	MIGRAINE_WITH_AURA	|| id:ebi-a-GCST90016955	Inverse variance weighted	12	-0.0797499	0.0500369	0.110976	-0.177822	0.0183224	0.923347	0.837091	1.01849	0.92 (0.84-1.02)
ebi-a-GCST90016955	SMvTIi	MIGRAINE_WITH_AURA	|| id:ebi-a-GCST90016955	Simple mode	12	-0.172643	0.117396	0.169418	-0.402739	0.0574542	0.841438	0.668486	1.05914	0.84 (0.67-1.06)
ebi-a-GCST90016955	SMvTIi	MIGRAINE_WITH_AURA	|| id:ebi-a-GCST90016955	Weighted mode	12	-0.161425	0.113308	0.182005	-0.383509	0.0606592	0.85093	0.681466	1.06254	0.85 (0.68-1.06)
ebi-a-GCST90016956	lTJRQE	MIGRAINE_WITH_AURA	|| id:ebi-a-GCST90016956	MR Egger	18	0.0856775	0.17516	0.631382	-0.257637	0.428992	1.08945	0.772876	1.53571	1.09 (0.77-1.54)
ebi-a-GCST90016956	lTJRQE	MIGRAINE_WITH_AURA	|| id:ebi-a-GCST90016956	Weighted median	18	0.0384656	0.0946109	0.684327	-0.146972	0.223903	1.03921	0.863318	1.25095	1.04 (0.86-1.25)
ebi-a-GCST90016956	lTJRQE	MIGRAINE_WITH_AURA	|| id:ebi-a-GCST90016956	Inverse variance weighted	18	0.0122762	0.0851126	0.885315	-0.154545	0.179097	1.01235	0.856805	1.19614	1.01 (0.86-1.20)
ebi-a-GCST90016956	lTJRQE	MIGRAINE_WITH_AURA	|| id:ebi-a-GCST90016956	Simple mode	18	-0.158774	0.161386	0.339003	-0.475091	0.157543	0.853189	0.621828	1.17063	0.85 (0.62-1.17)
ebi-a-GCST90016956	lTJRQE	MIGRAINE_WITH_AURA	|| id:ebi-a-GCST90016956	Weighted mode	18	0.0440033	0.122595	0.724066	-0.196284	0.28429	1.04499	0.821779	1.32882	1.04 (0.82-1.33)
ebi-a-GCST90016957	SGEY7V	MIGRAINE_WITH_AURA	|| id:ebi-a-GCST90016957	MR Egger	11	0.226537	0.318119	0.494439	-0.396977	0.850051	1.25425	0.67235	2.33977	1.25 (0.67-2.34)
ebi-a-GCST90016957	SGEY7V	MIGRAINE_WITH_AURA	|| id:ebi-a-GCST90016957	Weighted median	11	0.0771055	0.116361	0.507562	-0.150963	0.305174	1.08016	0.85988	1.35686	1.08 (0.86-1.36)
ebi-a-GCST90016957	SGEY7V	MIGRAINE_WITH_AURA	|| id:ebi-a-GCST90016957	Inverse variance weighted	11	-0.0472621	0.0926458	0.609955	-0.228848	0.134324	0.953837	0.79545	1.14376	0.95 (0.80-1.14)
ebi-a-GCST90016957	SGEY7V	MIGRAINE_WITH_AURA	|| id:ebi-a-GCST90016957	Simple mode	11	0.0781934	0.193208	0.694211	-0.300494	0.456881	1.08133	0.740452	1.57914	1.08 (0.74-1.58)
ebi-a-GCST90016957	SGEY7V	MIGRAINE_WITH_AURA	|| id:ebi-a-GCST90016957	Weighted mode	11	0.113901	0.164195	0.503671	-0.207922	0.435723	1.12064	0.81227	1.54608	1.12 (0.81-1.55)
ebi-a-GCST90016958	Uxkl8a	MIGRAINE_WITH_AURA	|| id:ebi-a-GCST90016958	MR Egger	11	0.024928	0.31954	0.939525	-0.601371	0.651227	1.02524	0.54806	1.91789	1.03 (0.55-1.92)
ebi-a-GCST90016958	Uxkl8a	MIGRAINE_WITH_AURA	|| id:ebi-a-GCST90016958	Weighted median	11	-0.0318621	0.0629689	0.612859	-0.155281	0.0915569	0.96864	0.856175	1.09588	0.97 (0.86-1.10)
ebi-a-GCST90016958	Uxkl8a	MIGRAINE_WITH_AURA	|| id:ebi-a-GCST90016958	Inverse variance weighted	11	0.0243231	0.0647218	0.707058	-0.102532	0.151178	1.02462	0.90255	1.1632	1.02 (0.90-1.16)
ebi-a-GCST90016958	Uxkl8a	MIGRAINE_WITH_AURA	|| id:ebi-a-GCST90016958	Simple mode	11	-0.0391873	0.104724	0.71607	-0.244446	0.166071	0.961571	0.783138	1.18066	0.96 (0.78-1.18)
ebi-a-GCST90016958	Uxkl8a	MIGRAINE_WITH_AURA	|| id:ebi-a-GCST90016958	Weighted mode	11	-0.0544027	0.0871531	0.546459	-0.225223	0.116417	0.947051	0.798338	1.12346	0.95 (0.80-1.12)
ebi-a-GCST90016959	p43nLk	MIGRAINE_WITH_AURA	|| id:ebi-a-GCST90016959	MR Egger	7	0.0893167	0.183933	0.647785	-0.271191	0.449825	1.09343	0.762471	1.56804	1.09 (0.76-1.57)
ebi-a-GCST90016959	p43nLk	MIGRAINE_WITH_AURA	|| id:ebi-a-GCST90016959	Weighted median	7	0.0807407	0.0945854	0.393312	-0.104647	0.266128	1.08409	0.900643	1.3049	1.08 (0.90-1.30)
ebi-a-GCST90016959	p43nLk	MIGRAINE_WITH_AURA	|| id:ebi-a-GCST90016959	Inverse variance weighted	7	0.0694818	0.0755512	0.357748	-0.0785986	0.217562	1.07195	0.924411	1.24304	1.07 (0.92-1.24)
ebi-a-GCST90016959	p43nLk	MIGRAINE_WITH_AURA	|| id:ebi-a-GCST90016959	Simple mode	7	0.128411	0.132645	0.370391	-0.131573	0.388396	1.13702	0.876715	1.47461	1.14 (0.88-1.47)
ebi-a-GCST90016959	p43nLk	MIGRAINE_WITH_AURA	|| id:ebi-a-GCST90016959	Weighted mode	7	0.0999729	0.124639	0.453082	-0.144319	0.344264	1.10514	0.865612	1.41095	1.11 (0.87-1.41)
ebi-a-GCST90016960	zWJRAf	MIGRAINE_WITH_AURA	|| id:ebi-a-GCST90016960	MR Egger	8	-0.365336	0.365958	0.356676	-1.08261	0.351941	0.693963	0.338709	1.42182	0.69 (0.34-1.42)
ebi-a-GCST90016960	zWJRAf	MIGRAINE_WITH_AURA	|| id:ebi-a-GCST90016960	Weighted median	8	-0.0101221	0.110042	0.926711	-0.225805	0.20556	0.989929	0.797874	1.22821	0.99 (0.80-1.23)
ebi-a-GCST90016960	zWJRAf	MIGRAINE_WITH_AURA	|| id:ebi-a-GCST90016960	Inverse variance weighted	8	0.0150346	0.0826309	0.855623	-0.146922	0.176991	1.01515	0.863361	1.19362	1.02 (0.86-1.19)
ebi-a-GCST90016960	zWJRAf	MIGRAINE_WITH_AURA	|| id:ebi-a-GCST90016960	Simple mode	8	-0.0367238	0.160312	0.825357	-0.350934	0.277487	0.963942	0.70403	1.31981	0.96 (0.70-1.32)
ebi-a-GCST90016960	zWJRAf	MIGRAINE_WITH_AURA	|| id:ebi-a-GCST90016960	Weighted mode	8	-0.0317963	0.159202	0.847375	-0.343832	0.280239	0.968704	0.709048	1.32345	0.97 (0.71-1.32)
ebi-a-GCST90016961	rbcbNS	MIGRAINE_WITH_AURA	|| id:ebi-a-GCST90016961	MR Egger	11	0.225577	0.317979	0.496037	-0.397662	0.848817	1.25305	0.671889	2.33688	1.25 (0.67-2.34)
ebi-a-GCST90016961	rbcbNS	MIGRAINE_WITH_AURA	|| id:ebi-a-GCST90016961	Weighted median	11	0.076937	0.111505	0.490204	-0.141613	0.295487	1.07997	0.867957	1.34378	1.08 (0.87-1.34)
ebi-a-GCST90016961	rbcbNS	MIGRAINE_WITH_AURA	|| id:ebi-a-GCST90016961	Inverse variance weighted	11	-0.0473079	0.0926079	0.609462	-0.228819	0.134204	0.953794	0.795472	1.14363	0.95 (0.80-1.14)
ebi-a-GCST90016961	rbcbNS	MIGRAINE_WITH_AURA	|| id:ebi-a-GCST90016961	Simple mode	11	0.0790665	0.184689	0.677648	-0.282924	0.441057	1.08228	0.753577	1.55435	1.08 (0.75-1.55)
ebi-a-GCST90016961	rbcbNS	MIGRAINE_WITH_AURA	|| id:ebi-a-GCST90016961	Weighted mode	11	0.11478	0.163565	0.498847	-0.205807	0.435368	1.12163	0.81399	1.54553	1.12 (0.81-1.55)
ebi-a-GCST90016962	ZzI8zj	MIGRAINE_WITH_AURA	|| id:ebi-a-GCST90016962	MR Egger	12	-0.082733	0.485258	0.868023	-1.03384	0.868373	0.920597	0.355639	2.38303	0.92 (0.36-2.38)
ebi-a-GCST90016962	ZzI8zj	MIGRAINE_WITH_AURA	|| id:ebi-a-GCST90016962	Weighted median	12	0.13222	0.134098	0.324137	-0.130613	0.395052	1.14136	0.877558	1.48446	1.14 (0.88-1.48)
ebi-a-GCST90016962	ZzI8zj	MIGRAINE_WITH_AURA	|| id:ebi-a-GCST90016962	Inverse variance weighted	12	0.0844884	0.101844	0.40677	-0.115125	0.284102	1.08816	0.891255	1.32857	1.09 (0.89-1.33)
ebi-a-GCST90016962	ZzI8zj	MIGRAINE_WITH_AURA	|| id:ebi-a-GCST90016962	Simple mode	12	0.148194	0.214967	0.504867	-0.273141	0.569528	1.15974	0.760986	1.76743	1.16 (0.76-1.77)
ebi-a-GCST90016962	ZzI8zj	MIGRAINE_WITH_AURA	|| id:ebi-a-GCST90016962	Weighted mode	12	0.151157	0.211972	0.490635	-0.264307	0.566621	1.16318	0.767738	1.7623	1.16 (0.77-1.76)
ebi-a-GCST90016963	z265HH	MIGRAINE_WITH_AURA	|| id:ebi-a-GCST90016963	MR Egger	8	0.674047	0.336142	0.091757	0.0152089	1.33289	1.96216	1.01533	3.79197	1.96 (1.02-3.79)
ebi-a-GCST90016963	z265HH	MIGRAINE_WITH_AURA	|| id:ebi-a-GCST90016963	Weighted median	8	-0.0348203	0.0709946	0.623806	-0.17397	0.104329	0.965779	0.840322	1.10997	0.97 (0.84-1.11)
ebi-a-GCST90016963	z265HH	MIGRAINE_WITH_AURA	|| id:ebi-a-GCST90016963	Inverse variance weighted	8	-0.0151047	0.0603113	0.802243	-0.133315	0.103106	0.985009	0.875189	1.10861	0.99 (0.88-1.11)
ebi-a-GCST90016963	z265HH	MIGRAINE_WITH_AURA	|| id:ebi-a-GCST90016963	Simple mode	8	-0.079116	0.120715	0.533153	-0.315718	0.157486	0.923933	0.729265	1.17056	0.92 (0.73-1.17)
ebi-a-GCST90016963	z265HH	MIGRAINE_WITH_AURA	|| id:ebi-a-GCST90016963	Weighted mode	8	-0.0566337	0.131395	0.679416	-0.314167	0.2009	0.94494	0.730397	1.2225	0.94 (0.73-1.22)
ebi-a-GCST90016964	Lv4fZQ	MIGRAINE_WITH_AURA	|| id:ebi-a-GCST90016964	MR Egger	5	-0.153374	0.693409	0.839145	-1.51245	1.20571	0.857809	0.220368	3.33912	0.86 (0.22-3.34)
ebi-a-GCST90016964	Lv4fZQ	MIGRAINE_WITH_AURA	|| id:ebi-a-GCST90016964	Weighted median	5	0.0249993	0.0882708	0.777015	-0.148012	0.19801	1.02531	0.862421	1.21897	1.03 (0.86-1.22)
ebi-a-GCST90016964	Lv4fZQ	MIGRAINE_WITH_AURA	|| id:ebi-a-GCST90016964	Inverse variance weighted	5	-0.0323735	0.069603	0.641848	-0.168795	0.104048	0.968145	0.844682	1.10965	0.97 (0.84-1.11)
ebi-a-GCST90016964	Lv4fZQ	MIGRAINE_WITH_AURA	|| id:ebi-a-GCST90016964	Simple mode	5	0.0691056	0.129122	0.620884	-0.183974	0.322185	1.07155	0.831957	1.38014	1.07 (0.83-1.38)
ebi-a-GCST90016964	Lv4fZQ	MIGRAINE_WITH_AURA	|| id:ebi-a-GCST90016964	Weighted mode	5	0.0654751	0.115038	0.599684	-0.159999	0.29095	1.06767	0.852144	1.3377	1.07 (0.85-1.34)
ebi-a-GCST90016965	X5cVOs	MIGRAINE_WITH_AURA	|| id:ebi-a-GCST90016965	MR Egger	10	0.689673	0.303747	0.052845	0.0943289	1.28502	1.99306	1.09892	3.61473	1.99 (1.10-3.61)
ebi-a-GCST90016965	X5cVOs	MIGRAINE_WITH_AURA	|| id:ebi-a-GCST90016965	Weighted median	10	-0.0074611	0.0783846	0.924167	-0.161095	0.146173	0.992567	0.851211	1.1574	0.99 (0.85-1.16)
ebi-a-GCST90016965	X5cVOs	MIGRAINE_WITH_AURA	|| id:ebi-a-GCST90016965	Inverse variance weighted	10	-0.0270012	0.068811	0.694765	-0.161871	0.107868	0.97336	0.850551	1.1139	0.97 (0.85-1.11)
ebi-a-GCST90016965	X5cVOs	MIGRAINE_WITH_AURA	|| id:ebi-a-GCST90016965	Simple mode	10	0.0221412	0.132535	0.871017	-0.237628	0.28191	1.02239	0.788496	1.32566	1.02 (0.79-1.33)
ebi-a-GCST90016965	X5cVOs	MIGRAINE_WITH_AURA	|| id:ebi-a-GCST90016965	Weighted mode	10	-0.00190137	0.125161	0.988211	-0.247216	0.243413	0.9981	0.780972	1.2756	1.00 (0.78-1.28)
ebi-a-GCST90016966	IrL7Cq	MIGRAINE_WITH_AURA	|| id:ebi-a-GCST90016966	MR Egger	13	0.0841272	0.330733	0.803905	-0.564109	0.732363	1.08777	0.568867	2.07999	1.09 (0.57-2.08)
ebi-a-GCST90016966	IrL7Cq	MIGRAINE_WITH_AURA	|| id:ebi-a-GCST90016966	Weighted median	13	-0.0196545	0.121318	0.871299	-0.257438	0.218129	0.980537	0.77303	1.24375	0.98 (0.77-1.24)
ebi-a-GCST90016966	IrL7Cq	MIGRAINE_WITH_AURA	|| id:ebi-a-GCST90016966	Inverse variance weighted	13	-0.0748727	0.0910929	0.411112	-0.253415	0.103669	0.927862	0.776146	1.10923	0.93 (0.78-1.11)
ebi-a-GCST90016966	IrL7Cq	MIGRAINE_WITH_AURA	|| id:ebi-a-GCST90016966	Simple mode	13	-0.0551996	0.20103	0.788306	-0.449219	0.33882	0.946296	0.638126	1.40329	0.95 (0.64-1.40)
ebi-a-GCST90016966	IrL7Cq	MIGRAINE_WITH_AURA	|| id:ebi-a-GCST90016966	Weighted mode	13	-0.0660009	0.198088	0.744741	-0.454254	0.322252	0.93613	0.634921	1.38023	0.94 (0.63-1.38)
ebi-a-GCST90016967	pnVFcv	MIGRAINE_WITH_AURA	|| id:ebi-a-GCST90016967	MR Egger	13	-0.103625	0.287772	0.725596	-0.667659	0.460409	0.901564	0.512908	1.58472	0.90 (0.51-1.58)
ebi-a-GCST90016967	pnVFcv	MIGRAINE_WITH_AURA	|| id:ebi-a-GCST90016967	Weighted median	13	0.185929	0.121937	0.127311	-0.053068	0.424926	1.20434	0.948316	1.52948	1.20 (0.95-1.53)
ebi-a-GCST90016967	pnVFcv	MIGRAINE_WITH_AURA	|| id:ebi-a-GCST90016967	Inverse variance weighted	13	0.0856358	0.096884	0.37675	-0.104257	0.275528	1.08941	0.900994	1.31723	1.09 (0.90-1.32)
ebi-a-GCST90016967	pnVFcv	MIGRAINE_WITH_AURA	|| id:ebi-a-GCST90016967	Simple mode	13	0.290843	0.233637	0.236949	-0.167085	0.74877	1.33755	0.846128	2.1144	1.34 (0.85-2.11)
ebi-a-GCST90016967	pnVFcv	MIGRAINE_WITH_AURA	|| id:ebi-a-GCST90016967	Weighted mode	13	0.276565	0.224467	0.241511	-0.163391	0.716521	1.31859	0.849259	2.0473	1.32 (0.85-2.05)
ebi-a-GCST90016968	zKCUBO	MIGRAINE_WITH_AURA	|| id:ebi-a-GCST90016968	MR Egger	8	-0.737869	0.582396	0.252127	-1.87937	0.403627	0.478132	0.152687	1.49725	0.48 (0.15-1.50)
ebi-a-GCST90016968	zKCUBO	MIGRAINE_WITH_AURA	|| id:ebi-a-GCST90016968	Weighted median	8	-0.0309966	0.15361	0.840083	-0.332072	0.270079	0.969479	0.717436	1.31007	0.97 (0.72-1.31)
ebi-a-GCST90016968	zKCUBO	MIGRAINE_WITH_AURA	|| id:ebi-a-GCST90016968	Inverse variance weighted	8	0.0717874	0.110076	0.514297	-0.143962	0.287536	1.07443	0.865921	1.33314	1.07 (0.87-1.33)
ebi-a-GCST90016968	zKCUBO	MIGRAINE_WITH_AURA	|| id:ebi-a-GCST90016968	Simple mode	8	-0.055293	0.214577	0.804062	-0.475863	0.365277	0.946208	0.621348	1.44091	0.95 (0.62-1.44)
ebi-a-GCST90016968	zKCUBO	MIGRAINE_WITH_AURA	|| id:ebi-a-GCST90016968	Weighted mode	8	-0.0653167	0.207487	0.762091	-0.471992	0.341359	0.936771	0.623758	1.40686	0.94 (0.62-1.41)
ebi-a-GCST90016969	lIgDPG	MIGRAINE_WITH_AURA	|| id:ebi-a-GCST90016969	MR Egger	12	0.454776	0.350057	0.223047	-0.231335	1.14089	1.57582	0.793473	3.12954	1.58 (0.79-3.13)
ebi-a-GCST90016969	lIgDPG	MIGRAINE_WITH_AURA	|| id:ebi-a-GCST90016969	Weighted median	12	0.0656271	0.112161	0.55847	-0.154208	0.285463	1.06783	0.857093	1.33038	1.07 (0.86-1.33)
ebi-a-GCST90016969	lIgDPG	MIGRAINE_WITH_AURA	|| id:ebi-a-GCST90016969	Inverse variance weighted	12	0.144136	0.0850832	0.0902529	-0.0226266	0.3109	1.15504	0.977627	1.36465	1.16 (0.98-1.36)
ebi-a-GCST90016969	lIgDPG	MIGRAINE_WITH_AURA	|| id:ebi-a-GCST90016969	Simple mode	12	0.0298929	0.190984	0.878458	-0.344435	0.404221	1.03034	0.708621	1.49813	1.03 (0.71-1.50)
ebi-a-GCST90016969	lIgDPG	MIGRAINE_WITH_AURA	|| id:ebi-a-GCST90016969	Weighted mode	12	0.0184275	0.180306	0.920436	-0.334973	0.371828	1.0186	0.715358	1.45038	1.02 (0.72-1.45)
ebi-a-GCST90016970	dJsVh6	MIGRAINE_WITH_AURA	|| id:ebi-a-GCST90016970	MR Egger	12	-0.131379	0.19383	0.513272	-0.511286	0.248528	0.876885	0.599724	1.28214	0.88 (0.60-1.28)
ebi-a-GCST90016970	dJsVh6	MIGRAINE_WITH_AURA	|| id:ebi-a-GCST90016970	Weighted median	12	0.000168986	0.109463	0.998768	-0.214379	0.214717	1.00017	0.807042	1.23951	1.00 (0.81-1.24)
ebi-a-GCST90016970	dJsVh6	MIGRAINE_WITH_AURA	|| id:ebi-a-GCST90016970	Inverse variance weighted	12	-0.0993908	0.0758351	0.189987	-0.248028	0.0492459	0.905389	0.780338	1.05048	0.91 (0.78-1.05)
ebi-a-GCST90016970	dJsVh6	MIGRAINE_WITH_AURA	|| id:ebi-a-GCST90016970	Simple mode	12	0.0782778	0.184418	0.679415	-0.283182	0.439737	1.08142	0.753383	1.5523	1.08 (0.75-1.55)
ebi-a-GCST90016970	dJsVh6	MIGRAINE_WITH_AURA	|| id:ebi-a-GCST90016970	Weighted mode	12	0.0660902	0.174073	0.711419	-0.275093	0.407273	1.06832	0.759502	1.50271	1.07 (0.76-1.50)
ebi-a-GCST90016971	JMyeP4	MIGRAINE_WITH_AURA	|| id:ebi-a-GCST90016971	MR Egger	13	0.535628	0.527512	0.331735	-0.498295	1.56955	1.70852	0.607566	4.80449	1.71 (0.61-4.80)
ebi-a-GCST90016971	JMyeP4	MIGRAINE_WITH_AURA	|| id:ebi-a-GCST90016971	Weighted median	13	-0.0985021	0.12419	0.427688	-0.341915	0.144911	0.906194	0.710408	1.15594	0.91 (0.71-1.16)
ebi-a-GCST90016971	JMyeP4	MIGRAINE_WITH_AURA	|| id:ebi-a-GCST90016971	Inverse variance weighted	13	0.000278074	0.107324	0.997933	-0.210077	0.210633	1.00028	0.810522	1.23446	1.00 (0.81-1.23)
ebi-a-GCST90016971	JMyeP4	MIGRAINE_WITH_AURA	|| id:ebi-a-GCST90016971	Simple mode	13	-0.223275	0.23396	0.358745	-0.681836	0.235286	0.799895	0.505687	1.26527	0.80 (0.51-1.27)
ebi-a-GCST90016971	JMyeP4	MIGRAINE_WITH_AURA	|| id:ebi-a-GCST90016971	Weighted mode	13	-0.198571	0.218566	0.381489	-0.626961	0.229818	0.819902	0.534213	1.25837	0.82 (0.53-1.26)
ebi-a-GCST90016973	Sl8fnw	MIGRAINE_WITH_AURA	|| id:ebi-a-GCST90016973	MR Egger	8	0.141612	0.209202	0.523684	-0.268423	0.551647	1.15213	0.764584	1.73611	1.15 (0.76-1.74)
ebi-a-GCST90016973	Sl8fnw	MIGRAINE_WITH_AURA	|| id:ebi-a-GCST90016973	Weighted median	8	0.110322	0.139025	0.427464	-0.162168	0.382812	1.11664	0.850299	1.4664	1.12 (0.85-1.47)
ebi-a-GCST90016973	Sl8fnw	MIGRAINE_WITH_AURA	|| id:ebi-a-GCST90016973	Inverse variance weighted	8	0.0614569	0.100679	0.54158	-0.135874	0.258788	1.06338	0.872953	1.29536	1.06 (0.87-1.30)
ebi-a-GCST90016973	Sl8fnw	MIGRAINE_WITH_AURA	|| id:ebi-a-GCST90016973	Simple mode	8	0.172241	0.178137	0.365802	-0.176907	0.521388	1.18796	0.837858	1.68436	1.19 (0.84-1.68)
ebi-a-GCST90016973	Sl8fnw	MIGRAINE_WITH_AURA	|| id:ebi-a-GCST90016973	Weighted mode	8	0.135815	0.150793	0.39769	-0.15974	0.43137	1.14547	0.852366	1.53936	1.15 (0.85-1.54)
ebi-a-GCST90016974	YbOqI7	MIGRAINE_WITH_AURA	|| id:ebi-a-GCST90016974	MR Egger	13	0.0857037	0.337691	0.804337	-0.576171	0.747578	1.08948	0.562047	2.11188	1.09 (0.56-2.11)
ebi-a-GCST90016974	YbOqI7	MIGRAINE_WITH_AURA	|| id:ebi-a-GCST90016974	Weighted median	13	0.0132158	0.108108	0.902704	-0.198677	0.225108	1.0133	0.819815	1.25246	1.01 (0.82-1.25)
ebi-a-GCST90016974	YbOqI7	MIGRAINE_WITH_AURA	|| id:ebi-a-GCST90016974	Inverse variance weighted	13	0.146238	0.0912812	0.109143	-0.0326734	0.325149	1.15747	0.967855	1.38424	1.16 (0.97-1.38)
ebi-a-GCST90016974	YbOqI7	MIGRAINE_WITH_AURA	|| id:ebi-a-GCST90016974	Simple mode	13	-0.0434113	0.182863	0.816353	-0.401823	0.315	0.957517	0.669099	1.37026	0.96 (0.67-1.37)
ebi-a-GCST90016974	YbOqI7	MIGRAINE_WITH_AURA	|| id:ebi-a-GCST90016974	Weighted mode	13	-0.0434113	0.162524	0.793922	-0.361959	0.275137	0.957517	0.696311	1.31671	0.96 (0.70-1.32)
ebi-a-GCST90016975	5Ty66c	MIGRAINE_WITH_AURA	|| id:ebi-a-GCST90016975	MR Egger	15	0.0572141	0.227091	0.805023	-0.387883	0.502312	1.05888	0.678491	1.65254	1.06 (0.68-1.65)
ebi-a-GCST90016975	5Ty66c	MIGRAINE_WITH_AURA	|| id:ebi-a-GCST90016975	Weighted median	15	-0.0121274	0.0600368	0.839917	-0.1298	0.105545	0.987946	0.878271	1.11132	0.99 (0.88-1.11)
ebi-a-GCST90016975	5Ty66c	MIGRAINE_WITH_AURA	|| id:ebi-a-GCST90016975	Inverse variance weighted	15	-0.00800197	0.0511058	0.875578	-0.108169	0.0921653	0.99203	0.897476	1.09655	0.99 (0.90-1.10)
ebi-a-GCST90016975	5Ty66c	MIGRAINE_WITH_AURA	|| id:ebi-a-GCST90016975	Simple mode	15	0.122218	0.127797	0.355121	-0.128264	0.372699	1.13	0.879621	1.45165	1.13 (0.88-1.45)
ebi-a-GCST90016975	5Ty66c	MIGRAINE_WITH_AURA	|| id:ebi-a-GCST90016975	Weighted mode	15	0.106997	0.117865	0.379346	-0.124017	0.338012	1.11293	0.883365	1.40216	1.11 (0.88-1.40)
ebi-a-GCST90016976	xY5XYk	MIGRAINE_WITH_AURA	|| id:ebi-a-GCST90016976	MR Egger	9	-0.159438	0.829679	0.853066	-1.78561	1.46673	0.852623	0.167695	4.33505	0.85 (0.17-4.34)
ebi-a-GCST90016976	xY5XYk	MIGRAINE_WITH_AURA	|| id:ebi-a-GCST90016976	Weighted median	9	-0.0377497	0.0942662	0.688819	-0.222511	0.147012	0.962954	0.800506	1.15837	0.96 (0.80-1.16)
ebi-a-GCST90016976	xY5XYk	MIGRAINE_WITH_AURA	|| id:ebi-a-GCST90016976	Inverse variance weighted	9	-0.0484186	0.0761382	0.524822	-0.19765	0.100812	0.952735	0.820657	1.10607	0.95 (0.82-1.11)
ebi-a-GCST90016976	xY5XYk	MIGRAINE_WITH_AURA	|| id:ebi-a-GCST90016976	Simple mode	9	0.0367846	0.149527	0.811871	-0.256288	0.329858	1.03747	0.773919	1.39077	1.04 (0.77-1.39)
ebi-a-GCST90016976	xY5XYk	MIGRAINE_WITH_AURA	|| id:ebi-a-GCST90016976	Weighted mode	9	0.02018	0.144267	0.892213	-0.262584	0.302944	1.02038	0.769062	1.35384	1.02 (0.77-1.35)
ebi-a-GCST90016977	wqIT2W	MIGRAINE_WITH_AURA	|| id:ebi-a-GCST90016977	MR Egger	4	-0.928298	0.907491	0.413925	-2.70698	0.850384	0.395226	0.0667381	2.34054	0.40 (0.07-2.34)
ebi-a-GCST90016977	wqIT2W	MIGRAINE_WITH_AURA	|| id:ebi-a-GCST90016977	Weighted median	4	0.030841	0.0848064	0.716109	-0.13538	0.197062	1.03132	0.873384	1.21782	1.03 (0.87-1.22)
ebi-a-GCST90016977	wqIT2W	MIGRAINE_WITH_AURA	|| id:ebi-a-GCST90016977	Inverse variance weighted	4	0.0312547	0.0723994	0.665961	-0.110648	0.173157	1.03175	0.895254	1.18905	1.03 (0.90-1.19)
ebi-a-GCST90016977	wqIT2W	MIGRAINE_WITH_AURA	|| id:ebi-a-GCST90016977	Simple mode	4	-0.0131643	0.115366	0.91636	-0.239281	0.212953	0.986922	0.787193	1.23733	0.99 (0.79-1.24)
ebi-a-GCST90016977	wqIT2W	MIGRAINE_WITH_AURA	|| id:ebi-a-GCST90016977	Weighted mode	4	0.0609778	0.117728	0.640265	-0.16977	0.291725	1.06288	0.843859	1.33874	1.06 (0.84-1.34)
ebi-a-GCST90016978	ZaBvGl	MIGRAINE_WITH_AURA	|| id:ebi-a-GCST90016978	MR Egger	8	-0.72955	0.414252	0.128694	-1.54148	0.0823835	0.482126	0.214063	1.08587	0.48 (0.21-1.09)
ebi-a-GCST90016978	ZaBvGl	MIGRAINE_WITH_AURA	|| id:ebi-a-GCST90016978	Weighted median	8	-0.351809	0.152082	0.0207072	-0.64989	-0.0537277	0.703415	0.522103	0.94769	0.70 (0.52-0.95)
ebi-a-GCST90016978	ZaBvGl	MIGRAINE_WITH_AURA	|| id:ebi-a-GCST90016978	Inverse variance weighted	8	-0.282169	0.117561	0.0163868	-0.512589	-0.0517487	0.754146	0.598943	0.949567	0.75 (0.60-0.95)
ebi-a-GCST90016978	ZaBvGl	MIGRAINE_WITH_AURA	|| id:ebi-a-GCST90016978	Simple mode	8	-0.36292	0.247435	0.185884	-0.847894	0.122053	0.695642	0.428316	1.12981	0.70 (0.43-1.13)
ebi-a-GCST90016978	ZaBvGl	MIGRAINE_WITH_AURA	|| id:ebi-a-GCST90016978	Weighted mode	8	-0.343963	0.230052	0.178526	-0.794864	0.106938	0.708955	0.451643	1.11287	0.71 (0.45-1.11)
ebi-a-GCST90016979	lkx2jG	MIGRAINE_WITH_AURA	|| id:ebi-a-GCST90016979	MR Egger	8	0.295962	0.269869	0.314831	-0.232981	0.824905	1.34442	0.792168	2.28166	1.34 (0.79-2.28)
ebi-a-GCST90016979	lkx2jG	MIGRAINE_WITH_AURA	|| id:ebi-a-GCST90016979	Weighted median	8	-0.0147105	0.0702833	0.834211	-0.152466	0.123045	0.985397	0.858588	1.13094	0.99 (0.86-1.13)
ebi-a-GCST90016979	lkx2jG	MIGRAINE_WITH_AURA	|| id:ebi-a-GCST90016979	Inverse variance weighted	8	-0.0361269	0.053745	0.501463	-0.141467	0.0692134	0.964518	0.868084	1.07166	0.96 (0.87-1.07)
ebi-a-GCST90016979	lkx2jG	MIGRAINE_WITH_AURA	|| id:ebi-a-GCST90016979	Simple mode	8	-0.122682	0.114103	0.317947	-0.346323	0.100959	0.884545	0.707284	1.10623	0.88 (0.71-1.11)
ebi-a-GCST90016979	lkx2jG	MIGRAINE_WITH_AURA	|| id:ebi-a-GCST90016979	Weighted mode	8	0.0539708	0.106212	0.626971	-0.154205	0.262146	1.05545	0.857097	1.29972	1.06 (0.86-1.30)
ebi-a-GCST90016980	hQcAO4	MIGRAINE_WITH_AURA	|| id:ebi-a-GCST90016980	MR Egger	6	0.0846531	0.369746	0.830138	-0.640049	0.809355	1.08834	0.527267	2.24646	1.09 (0.53-2.25)
ebi-a-GCST90016980	hQcAO4	MIGRAINE_WITH_AURA	|| id:ebi-a-GCST90016980	Weighted median	6	-0.119495	0.133565	0.370967	-0.381282	0.142291	0.887368	0.682985	1.15291	0.89 (0.68-1.15)
ebi-a-GCST90016980	hQcAO4	MIGRAINE_WITH_AURA	|| id:ebi-a-GCST90016980	Inverse variance weighted	6	-0.157346	0.128959	0.222417	-0.410106	0.0954134	0.854408	0.66358	1.10011	0.85 (0.66-1.10)
ebi-a-GCST90016980	hQcAO4	MIGRAINE_WITH_AURA	|| id:ebi-a-GCST90016980	Simple mode	6	-0.0791207	0.200499	0.709394	-0.472098	0.313857	0.923928	0.623692	1.36869	0.92 (0.62-1.37)
ebi-a-GCST90016980	hQcAO4	MIGRAINE_WITH_AURA	|| id:ebi-a-GCST90016980	Weighted mode	6	-0.0956124	0.193592	0.642316	-0.475053	0.283828	0.908816	0.621852	1.3282	0.91 (0.62-1.33)
ebi-a-GCST90016981	ZIw5xM	MIGRAINE_WITH_AURA	|| id:ebi-a-GCST90016981	MR Egger	9	0.475266	0.396287	0.269428	-0.301456	1.25199	1.60844	0.73974	3.49729	1.61 (0.74-3.50)
ebi-a-GCST90016981	ZIw5xM	MIGRAINE_WITH_AURA	|| id:ebi-a-GCST90016981	Weighted median	9	-0.108094	0.149717	0.4703	-0.401539	0.185351	0.897543	0.669289	1.20364	0.90 (0.67-1.20)
ebi-a-GCST90016981	ZIw5xM	MIGRAINE_WITH_AURA	|| id:ebi-a-GCST90016981	Inverse variance weighted	9	-0.0613103	0.105984	0.562937	-0.26904	0.146419	0.940531	0.764113	1.15768	0.94 (0.76-1.16)
ebi-a-GCST90016981	ZIw5xM	MIGRAINE_WITH_AURA	|| id:ebi-a-GCST90016981	Simple mode	9	-0.153773	0.244313	0.54663	-0.632626	0.32508	0.857467	0.531195	1.38414	0.86 (0.53-1.38)
ebi-a-GCST90016981	ZIw5xM	MIGRAINE_WITH_AURA	|| id:ebi-a-GCST90016981	Weighted mode	9	-0.150568	0.21793	0.509176	-0.577711	0.276575	0.860219	0.561181	1.31861	0.86 (0.56-1.32)
ebi-a-GCST90016982	ky2fC0	MIGRAINE_WITH_AURA	|| id:ebi-a-GCST90016982	MR Egger	11	0.238421	0.238399	0.343395	-0.228841	0.705683	1.26924	0.795455	2.02523	1.27 (0.80-2.03)
ebi-a-GCST90016982	ky2fC0	MIGRAINE_WITH_AURA	|| id:ebi-a-GCST90016982	Weighted median	11	0.178101	0.0817677	0.0293957	0.0178367	0.338366	1.19495	1.018	1.40265	1.19 (1.02-1.40)
ebi-a-GCST90016982	ky2fC0	MIGRAINE_WITH_AURA	|| id:ebi-a-GCST90016982	Inverse variance weighted	11	0.146766	0.0610392	0.0161967	0.0271291	0.266403	1.15808	1.0275	1.30526	1.16 (1.03-1.31)
ebi-a-GCST90016982	ky2fC0	MIGRAINE_WITH_AURA	|| id:ebi-a-GCST90016982	Simple mode	11	0.198007	0.130899	0.161305	-0.0585547	0.454568	1.21897	0.943127	1.57549	1.22 (0.94-1.58)
ebi-a-GCST90016982	ky2fC0	MIGRAINE_WITH_AURA	|| id:ebi-a-GCST90016982	Weighted mode	11	0.19433	0.126965	0.156874	-0.0545225	0.443182	1.2145	0.946937	1.55766	1.21 (0.95-1.56)
ebi-a-GCST90016983	ow8nzW	MIGRAINE_WITH_AURA	|| id:ebi-a-GCST90016983	MR Egger	11	0.173244	0.266803	0.532342	-0.349689	0.696177	1.18916	0.704907	2.00607	1.19 (0.70-2.01)
ebi-a-GCST90016983	ow8nzW	MIGRAINE_WITH_AURA	|| id:ebi-a-GCST90016983	Weighted median	11	-0.122041	0.122442	0.318896	-0.362027	0.117944	0.885112	0.696264	1.12518	0.89 (0.70-1.13)
ebi-a-GCST90016983	ow8nzW	MIGRAINE_WITH_AURA	|| id:ebi-a-GCST90016983	Inverse variance weighted	11	-0.0763734	0.108085	0.479813	-0.28822	0.135474	0.92647	0.749596	1.14508	0.93 (0.75-1.15)
ebi-a-GCST90016983	ow8nzW	MIGRAINE_WITH_AURA	|| id:ebi-a-GCST90016983	Simple mode	11	-0.153676	0.201872	0.464081	-0.549346	0.241994	0.85755	0.577327	1.27379	0.86 (0.58-1.27)
ebi-a-GCST90016983	ow8nzW	MIGRAINE_WITH_AURA	|| id:ebi-a-GCST90016983	Weighted mode	11	-0.157963	0.192576	0.431184	-0.535411	0.219485	0.853882	0.585429	1.24544	0.85 (0.59-1.25)
ebi-a-GCST90016984	vkubVZ	MIGRAINE_WITH_AURA	|| id:ebi-a-GCST90016984	MR Egger	8	-0.770143	0.750742	0.344533	-2.2416	0.701311	0.462947	0.106289	2.0164	0.46 (0.11-2.02)
ebi-a-GCST90016984	vkubVZ	MIGRAINE_WITH_AURA	|| id:ebi-a-GCST90016984	Weighted median	8	-0.12031	0.114824	0.29474	-0.345364	0.104744	0.886646	0.707962	1.11043	0.89 (0.71-1.11)
ebi-a-GCST90016984	vkubVZ	MIGRAINE_WITH_AURA	|| id:ebi-a-GCST90016984	Inverse variance weighted	8	-0.0766732	0.0953219	0.421189	-0.263504	0.110158	0.926192	0.768354	1.11645	0.93 (0.77-1.12)
ebi-a-GCST90016984	vkubVZ	MIGRAINE_WITH_AURA	|| id:ebi-a-GCST90016984	Simple mode	8	-0.162785	0.191658	0.423779	-0.538434	0.212864	0.849774	0.583662	1.23722	0.85 (0.58-1.24)
ebi-a-GCST90016984	vkubVZ	MIGRAINE_WITH_AURA	|| id:ebi-a-GCST90016984	Weighted mode	8	-0.166575	0.186646	0.401781	-0.532402	0.199252	0.846559	0.587193	1.22049	0.85 (0.59-1.22)
ebi-a-GCST90016985	YojzUt	MIGRAINE_WITH_AURA	|| id:ebi-a-GCST90016985	MR Egger	8	-0.261649	0.655746	0.7037	-1.54691	1.02361	0.769781	0.212905	2.78323	0.77 (0.21-2.78)
ebi-a-GCST90016985	YojzUt	MIGRAINE_WITH_AURA	|| id:ebi-a-GCST90016985	Weighted median	8	-0.00814697	0.141299	0.954021	-0.285093	0.268799	0.991886	0.751945	1.30839	0.99 (0.75-1.31)
ebi-a-GCST90016985	YojzUt	MIGRAINE_WITH_AURA	|| id:ebi-a-GCST90016985	Inverse variance weighted	8	0.0872697	0.114791	0.447107	-0.137721	0.31226	1.09119	0.871342	1.36651	1.09 (0.87-1.37)
ebi-a-GCST90016985	YojzUt	MIGRAINE_WITH_AURA	|| id:ebi-a-GCST90016985	Simple mode	8	-0.0379909	0.197762	0.853115	-0.425604	0.349623	0.962722	0.653375	1.41853	0.96 (0.65-1.42)
ebi-a-GCST90016985	YojzUt	MIGRAINE_WITH_AURA	|| id:ebi-a-GCST90016985	Weighted mode	8	-0.0271306	0.212221	0.90187	-0.443083	0.388822	0.973234	0.642054	1.47524	0.97 (0.64-1.48)
ebi-a-GCST90016986	REdvuz	MIGRAINE_WITH_AURA	|| id:ebi-a-GCST90016986	MR Egger	9	0.242351	0.281633	0.418	-0.309651	0.794352	1.27424	0.733703	2.21301	1.27 (0.73-2.21)
ebi-a-GCST90016986	REdvuz	MIGRAINE_WITH_AURA	|| id:ebi-a-GCST90016986	Weighted median	9	-0.0920711	0.102335	0.368276	-0.292647	0.108505	0.91204	0.746286	1.11461	0.91 (0.75-1.11)
ebi-a-GCST90016986	REdvuz	MIGRAINE_WITH_AURA	|| id:ebi-a-GCST90016986	Inverse variance weighted	9	-0.0294758	0.0778903	0.705114	-0.182141	0.123189	0.970954	0.833484	1.1311	0.97 (0.83-1.13)
ebi-a-GCST90016986	REdvuz	MIGRAINE_WITH_AURA	|| id:ebi-a-GCST90016986	Simple mode	9	-0.140832	0.149939	0.375084	-0.434712	0.153048	0.868635	0.647451	1.16538	0.87 (0.65-1.17)
ebi-a-GCST90016986	REdvuz	MIGRAINE_WITH_AURA	|| id:ebi-a-GCST90016986	Weighted mode	9	-0.13369	0.159258	0.425588	-0.445836	0.178456	0.874861	0.640289	1.19537	0.87 (0.64-1.20)
ebi-a-GCST90016987	i3EBSt	MIGRAINE_WITH_AURA	|| id:ebi-a-GCST90016987	MR Egger	9	-0.249607	0.328318	0.471924	-0.89311	0.393896	0.779107	0.409381	1.48275	0.78 (0.41-1.48)
ebi-a-GCST90016987	i3EBSt	MIGRAINE_WITH_AURA	|| id:ebi-a-GCST90016987	Weighted median	9	0.024546	0.116705	0.833414	-0.204196	0.253288	1.02485	0.815303	1.28825	1.02 (0.82-1.29)
ebi-a-GCST90016987	i3EBSt	MIGRAINE_WITH_AURA	|| id:ebi-a-GCST90016987	Inverse variance weighted	9	-0.0352921	0.107103	0.741767	-0.245215	0.174631	0.965323	0.782536	1.19081	0.97 (0.78-1.19)
ebi-a-GCST90016987	i3EBSt	MIGRAINE_WITH_AURA	|| id:ebi-a-GCST90016987	Simple mode	9	0.119314	0.207758	0.581552	-0.287891	0.526519	1.12672	0.749844	1.69303	1.13 (0.75-1.69)
ebi-a-GCST90016987	i3EBSt	MIGRAINE_WITH_AURA	|| id:ebi-a-GCST90016987	Weighted mode	9	0.131739	0.184658	0.495868	-0.230191	0.493668	1.14081	0.794382	1.63831	1.14 (0.79-1.64)
ebi-a-GCST90016988	rZvuL0	MIGRAINE_WITH_AURA	|| id:ebi-a-GCST90016988	MR Egger	10	0.184809	0.337316	0.598723	-0.47633	0.845949	1.20299	0.621058	2.33019	1.20 (0.62-2.33)
ebi-a-GCST90016988	rZvuL0	MIGRAINE_WITH_AURA	|| id:ebi-a-GCST90016988	Weighted median	10	0.0366993	0.112331	0.74389	-0.183469	0.256868	1.03738	0.832377	1.29287	1.04 (0.83-1.29)
ebi-a-GCST90016988	rZvuL0	MIGRAINE_WITH_AURA	|| id:ebi-a-GCST90016988	Inverse variance weighted	10	0.0328508	0.0850357	0.699261	-0.133819	0.199521	1.0334	0.874748	1.22082	1.03 (0.87-1.22)
ebi-a-GCST90016988	rZvuL0	MIGRAINE_WITH_AURA	|| id:ebi-a-GCST90016988	Simple mode	10	0.188835	0.205072	0.381164	-0.213107	0.590777	1.20784	0.80807	1.80539	1.21 (0.81-1.81)
ebi-a-GCST90016988	rZvuL0	MIGRAINE_WITH_AURA	|| id:ebi-a-GCST90016988	Weighted mode	10	0.194627	0.194586	0.34334	-0.186762	0.576016	1.21486	0.829641	1.77894	1.21 (0.83-1.78)
ebi-a-GCST90016989	1t8am0	MIGRAINE_WITH_AURA	|| id:ebi-a-GCST90016989	MR Egger	10	-0.0281667	0.290485	0.92514	-0.597518	0.541185	0.972226	0.550175	1.71804	0.97 (0.55-1.72)
ebi-a-GCST90016989	1t8am0	MIGRAINE_WITH_AURA	|| id:ebi-a-GCST90016989	Weighted median	10	0.0773093	0.144526	0.592708	-0.205962	0.36058	1.08038	0.813864	1.43416	1.08 (0.81-1.43)
ebi-a-GCST90016989	1t8am0	MIGRAINE_WITH_AURA	|| id:ebi-a-GCST90016989	Inverse variance weighted	10	0.146152	0.104588	0.16229	-0.0588402	0.351145	1.15737	0.942857	1.42069	1.16 (0.94-1.42)
ebi-a-GCST90016989	1t8am0	MIGRAINE_WITH_AURA	|| id:ebi-a-GCST90016989	Simple mode	10	-0.0305391	0.218073	0.891712	-0.457963	0.396885	0.969923	0.632571	1.48718	0.97 (0.63-1.49)
ebi-a-GCST90016989	1t8am0	MIGRAINE_WITH_AURA	|| id:ebi-a-GCST90016989	Weighted mode	10	0.00748076	0.192186	0.9698	-0.369204	0.384165	1.00751	0.691284	1.46839	1.01 (0.69-1.47)
ebi-a-GCST90016990	4wBWGu	MIGRAINE_WITH_AURA	|| id:ebi-a-GCST90016990	MR Egger	9	-0.0656734	0.266607	0.812494	-0.588223	0.456877	0.936437	0.555313	1.57913	0.94 (0.56-1.58)
ebi-a-GCST90016990	4wBWGu	MIGRAINE_WITH_AURA	|| id:ebi-a-GCST90016990	Weighted median	9	-0.0543246	0.0759323	0.47434	-0.203152	0.0945027	0.947125	0.816154	1.09911	0.95 (0.82-1.10)
ebi-a-GCST90016990	4wBWGu	MIGRAINE_WITH_AURA	|| id:ebi-a-GCST90016990	Inverse variance weighted	9	-0.0474055	0.0593962	0.424799	-0.163822	0.069011	0.953701	0.848893	1.07145	0.95 (0.85-1.07)
ebi-a-GCST90016990	4wBWGu	MIGRAINE_WITH_AURA	|| id:ebi-a-GCST90016990	Simple mode	9	-0.0554991	0.116745	0.64722	-0.284319	0.173321	0.946013	0.752526	1.18925	0.95 (0.75-1.19)
ebi-a-GCST90016990	4wBWGu	MIGRAINE_WITH_AURA	|| id:ebi-a-GCST90016990	Weighted mode	9	-0.0630011	0.114164	0.596127	-0.286762	0.16076	0.938942	0.75069	1.1744	0.94 (0.75-1.17)
ebi-a-GCST90016991	8IKfuR	MIGRAINE_WITH_AURA	|| id:ebi-a-GCST90016991	MR Egger	11	-0.571952	0.439549	0.225505	-1.43347	0.289565	0.564423	0.23848	1.33585	0.56 (0.24-1.34)
ebi-a-GCST90016991	8IKfuR	MIGRAINE_WITH_AURA	|| id:ebi-a-GCST90016991	Weighted median	11	-0.0063723	0.07874	0.935499	-0.160703	0.147958	0.993648	0.851545	1.15946	0.99 (0.85-1.16)
ebi-a-GCST90016991	8IKfuR	MIGRAINE_WITH_AURA	|| id:ebi-a-GCST90016991	Inverse variance weighted	11	-0.070269	0.060321	0.244052	-0.188498	0.0479601	0.932143	0.828202	1.04913	0.93 (0.83-1.05)
ebi-a-GCST90016991	8IKfuR	MIGRAINE_WITH_AURA	|| id:ebi-a-GCST90016991	Simple mode	11	0.00428337	0.125212	0.973384	-0.241133	0.249699	1.00429	0.785737	1.28364	1.00 (0.79-1.28)
ebi-a-GCST90016991	8IKfuR	MIGRAINE_WITH_AURA	|| id:ebi-a-GCST90016991	Weighted mode	11	0.0121786	0.122579	0.922821	-0.228076	0.252433	1.01225	0.796064	1.28715	1.01 (0.80-1.29)
ebi-a-GCST90016992	vCVDMs	MIGRAINE_WITH_AURA	|| id:ebi-a-GCST90016992	MR Egger	6	0.0375394	0.234898	0.880775	-0.42286	0.497939	1.03825	0.65517	1.64533	1.04 (0.66-1.65)
ebi-a-GCST90016992	vCVDMs	MIGRAINE_WITH_AURA	|| id:ebi-a-GCST90016992	Weighted median	6	0.0094151	0.11866	0.936758	-0.223158	0.241988	1.00946	0.799989	1.27378	1.01 (0.80-1.27)
ebi-a-GCST90016992	vCVDMs	MIGRAINE_WITH_AURA	|| id:ebi-a-GCST90016992	Inverse variance weighted	6	0.0555112	0.08897	0.532673	-0.11887	0.229892	1.05708	0.887923	1.25846	1.06 (0.89-1.26)
ebi-a-GCST90016992	vCVDMs	MIGRAINE_WITH_AURA	|| id:ebi-a-GCST90016992	Simple mode	6	0.0355863	0.163651	0.836451	-0.285169	0.356341	1.03623	0.751887	1.42809	1.04 (0.75-1.43)
ebi-a-GCST90016992	vCVDMs	MIGRAINE_WITH_AURA	|| id:ebi-a-GCST90016992	Weighted mode	6	0.0115978	0.144797	0.939267	-0.272205	0.2954	1.01167	0.761698	1.34366	1.01 (0.76-1.34)
ebi-a-GCST90016993	QhT4Re	MIGRAINE_WITH_AURA	|| id:ebi-a-GCST90016993	MR Egger	15	-0.194348	0.267028	0.479628	-0.717724	0.329027	0.823371	0.487862	1.38962	0.82 (0.49-1.39)
ebi-a-GCST90016993	QhT4Re	MIGRAINE_WITH_AURA	|| id:ebi-a-GCST90016993	Weighted median	15	0.0140778	0.084987	0.868435	-0.152497	0.180652	1.01418	0.858562	1.198	1.01 (0.86-1.20)
ebi-a-GCST90016993	QhT4Re	MIGRAINE_WITH_AURA	|| id:ebi-a-GCST90016993	Inverse variance weighted	15	-0.0691434	0.0663335	0.297245	-0.199157	0.0608702	0.933193	0.819421	1.06276	0.93 (0.82-1.06)
ebi-a-GCST90016993	QhT4Re	MIGRAINE_WITH_AURA	|| id:ebi-a-GCST90016993	Simple mode	15	0.0728065	0.147689	0.629674	-0.216664	0.362277	1.07552	0.805201	1.4366	1.08 (0.81-1.44)
ebi-a-GCST90016993	QhT4Re	MIGRAINE_WITH_AURA	|| id:ebi-a-GCST90016993	Weighted mode	15	0.0587891	0.136654	0.673595	-0.209052	0.32663	1.06055	0.811353	1.38629	1.06 (0.81-1.39)
ebi-a-GCST90016995	nLap5f	MIGRAINE_WITH_AURA	|| id:ebi-a-GCST90016995	MR Egger	10	-0.129257	0.281519	0.65835	-0.681036	0.422521	0.878748	0.506093	1.5258	0.88 (0.51-1.53)
ebi-a-GCST90016995	nLap5f	MIGRAINE_WITH_AURA	|| id:ebi-a-GCST90016995	Weighted median	10	0.0996349	0.123106	0.418318	-0.141653	0.340922	1.10477	0.867923	1.40624	1.10 (0.87-1.41)
ebi-a-GCST90016995	nLap5f	MIGRAINE_WITH_AURA	|| id:ebi-a-GCST90016995	Inverse variance weighted	10	0.103526	0.0903396	0.25181	-0.0735396	0.280592	1.10907	0.929099	1.32391	1.11 (0.93-1.32)
ebi-a-GCST90016995	nLap5f	MIGRAINE_WITH_AURA	|| id:ebi-a-GCST90016995	Simple mode	10	0.091647	0.190572	0.64206	-0.281875	0.465169	1.09598	0.754368	1.59228	1.10 (0.75-1.59)
ebi-a-GCST90016995	nLap5f	MIGRAINE_WITH_AURA	|| id:ebi-a-GCST90016995	Weighted mode	10	0.119069	0.199881	0.566054	-0.272698	0.510835	1.12645	0.761323	1.66668	1.13 (0.76-1.67)
ebi-a-GCST90016996	EYTPB2	MIGRAINE_WITH_AURA	|| id:ebi-a-GCST90016996	MR Egger	10	-0.248232	0.280707	0.402323	-0.798417	0.301953	0.780179	0.450041	1.3525	0.78 (0.45-1.35)
ebi-a-GCST90016996	EYTPB2	MIGRAINE_WITH_AURA	|| id:ebi-a-GCST90016996	Weighted median	10	-0.0740263	0.0716716	0.301672	-0.214503	0.06645	0.928647	0.806943	1.06871	0.93 (0.81-1.07)
ebi-a-GCST90016996	EYTPB2	MIGRAINE_WITH_AURA	|| id:ebi-a-GCST90016996	Inverse variance weighted	10	-0.0441044	0.0681571	0.517568	-0.177692	0.0894835	0.956854	0.8372	1.09361	0.96 (0.84-1.09)
ebi-a-GCST90016996	EYTPB2	MIGRAINE_WITH_AURA	|| id:ebi-a-GCST90016996	Simple mode	10	-0.118302	0.108216	0.302698	-0.330405	0.0938003	0.888427	0.718633	1.09834	0.89 (0.72-1.10)
ebi-a-GCST90016996	EYTPB2	MIGRAINE_WITH_AURA	|| id:ebi-a-GCST90016996	Weighted mode	10	-0.111162	0.108443	0.332091	-0.323709	0.101386	0.894794	0.723461	1.1067	0.89 (0.72-1.11)
ebi-a-GCST90016997	qusymE	MIGRAINE_WITH_AURA	|| id:ebi-a-GCST90016997	MR Egger	12	-0.314482	0.365359	0.40954	-1.03058	0.401621	0.730167	0.356798	1.49425	0.73 (0.36-1.49)
ebi-a-GCST90016997	qusymE	MIGRAINE_WITH_AURA	|| id:ebi-a-GCST90016997	Weighted median	12	-0.193497	0.126918	0.127362	-0.442256	0.0552616	0.824072	0.642585	1.05682	0.82 (0.64-1.06)
ebi-a-GCST90016997	qusymE	MIGRAINE_WITH_AURA	|| id:ebi-a-GCST90016997	Inverse variance weighted	12	-0.148825	0.0955744	0.119432	-0.336151	0.0385012	0.86172	0.714516	1.03925	0.86 (0.71-1.04)
ebi-a-GCST90016997	qusymE	MIGRAINE_WITH_AURA	|| id:ebi-a-GCST90016997	Simple mode	12	-0.274984	0.21583	0.228896	-0.698011	0.148043	0.759584	0.497574	1.15956	0.76 (0.50-1.16)
ebi-a-GCST90016997	qusymE	MIGRAINE_WITH_AURA	|| id:ebi-a-GCST90016997	Weighted mode	12	-0.271908	0.23231	0.266551	-0.727235	0.183419	0.761924	0.483243	1.20132	0.76 (0.48-1.20)
ebi-a-GCST90016998	vqJaFZ	MIGRAINE_WITH_AURA	|| id:ebi-a-GCST90016998	MR Egger	6	-0.385485	0.449378	0.439351	-1.26627	0.495295	0.680121	0.281882	1.64098	0.68 (0.28-1.64)
ebi-a-GCST90016998	vqJaFZ	MIGRAINE_WITH_AURA	|| id:ebi-a-GCST90016998	Weighted median	6	0.0481954	0.151832	0.75092	-0.249395	0.345785	1.04938	0.779272	1.4131	1.05 (0.78-1.41)
ebi-a-GCST90016998	vqJaFZ	MIGRAINE_WITH_AURA	|| id:ebi-a-GCST90016998	Inverse variance weighted	6	0.0353806	0.12013	0.768361	-0.200073	0.270834	1.03601	0.818671	1.31106	1.04 (0.82-1.31)
ebi-a-GCST90016998	vqJaFZ	MIGRAINE_WITH_AURA	|| id:ebi-a-GCST90016998	Simple mode	6	-0.0312717	0.222606	0.893765	-0.46758	0.405037	0.969212	0.626517	1.49936	0.97 (0.63-1.50)
ebi-a-GCST90016998	vqJaFZ	MIGRAINE_WITH_AURA	|| id:ebi-a-GCST90016998	Weighted mode	6	0.0199407	0.218362	0.930784	-0.40805	0.447931	1.02014	0.664946	1.56507	1.02 (0.66-1.57)
ebi-a-GCST90016999	VTnvX7	MIGRAINE_WITH_AURA	|| id:ebi-a-GCST90016999	MR Egger	9	-0.0149561	0.282394	0.959242	-0.568449	0.538537	0.985155	0.566403	1.7135	0.99 (0.57-1.71)
ebi-a-GCST90016999	VTnvX7	MIGRAINE_WITH_AURA	|| id:ebi-a-GCST90016999	Weighted median	9	0.0945686	0.0699233	0.176228	-0.0424811	0.231618	1.09918	0.958409	1.26064	1.10 (0.96-1.26)
ebi-a-GCST90016999	VTnvX7	MIGRAINE_WITH_AURA	|| id:ebi-a-GCST90016999	Inverse variance weighted	9	0.0538761	0.0538127	0.316741	-0.0515969	0.159349	1.05535	0.949712	1.17275	1.06 (0.95-1.17)
ebi-a-GCST90016999	VTnvX7	MIGRAINE_WITH_AURA	|| id:ebi-a-GCST90016999	Simple mode	9	0.111478	0.112109	0.349162	-0.108255	0.331212	1.11793	0.897399	1.39265	1.12 (0.90-1.39)
ebi-a-GCST90016999	VTnvX7	MIGRAINE_WITH_AURA	|| id:ebi-a-GCST90016999	Weighted mode	9	0.105702	0.102155	0.331063	-0.0945224	0.305926	1.11149	0.909807	1.35788	1.11 (0.91-1.36)
ebi-a-GCST90017000	8juUHG	MIGRAINE_WITH_AURA	|| id:ebi-a-GCST90017000	MR Egger	14	-0.0369088	0.168193	0.829993	-0.366567	0.292749	0.963764	0.69311	1.34011	0.96 (0.69-1.34)
ebi-a-GCST90017000	8juUHG	MIGRAINE_WITH_AURA	|| id:ebi-a-GCST90017000	Weighted median	14	-0.184148	0.104029	0.0767013	-0.388045	0.0197494	0.831813	0.678382	1.01995	0.83 (0.68-1.02)
ebi-a-GCST90017000	8juUHG	MIGRAINE_WITH_AURA	|| id:ebi-a-GCST90017000	Inverse variance weighted	14	-0.0479772	0.0778543	0.537734	-0.200572	0.104617	0.953156	0.818263	1.11029	0.95 (0.82-1.11)
ebi-a-GCST90017000	8juUHG	MIGRAINE_WITH_AURA	|| id:ebi-a-GCST90017000	Simple mode	14	-0.239716	0.181612	0.209627	-0.595675	0.116243	0.786851	0.55119	1.12327	0.79 (0.55-1.12)
ebi-a-GCST90017000	8juUHG	MIGRAINE_WITH_AURA	|| id:ebi-a-GCST90017000	Weighted mode	14	-0.214078	0.150952	0.179659	-0.509943	0.0817869	0.807285	0.60053	1.08522	0.81 (0.60-1.09)
ebi-a-GCST90017001	aghdmg	MIGRAINE_WITH_AURA	|| id:ebi-a-GCST90017001	MR Egger	11	-0.130308	0.238092	0.597479	-0.596968	0.336352	0.877825	0.550478	1.39983	0.88 (0.55-1.40)
ebi-a-GCST90017001	aghdmg	MIGRAINE_WITH_AURA	|| id:ebi-a-GCST90017001	Weighted median	11	-0.116143	0.0625915	0.0635138	-0.238823	0.00653596	0.890348	0.787555	1.00656	0.89 (0.79-1.01)
ebi-a-GCST90017001	aghdmg	MIGRAINE_WITH_AURA	|| id:ebi-a-GCST90017001	Inverse variance weighted	11	-0.0745051	0.0508142	0.142587	-0.174101	0.0250907	0.928203	0.840212	1.02541	0.93 (0.84-1.03)
ebi-a-GCST90017001	aghdmg	MIGRAINE_WITH_AURA	|| id:ebi-a-GCST90017001	Simple mode	11	-0.133514	0.104695	0.231042	-0.338716	0.0716873	0.875015	0.712685	1.07432	0.88 (0.71-1.07)
ebi-a-GCST90017001	aghdmg	MIGRAINE_WITH_AURA	|| id:ebi-a-GCST90017001	Weighted mode	11	-0.137303	0.102156	0.208626	-0.337528	0.0629216	0.871706	0.713532	1.06494	0.87 (0.71-1.06)
ebi-a-GCST90017002	KCe1mM	MIGRAINE_WITH_AURA	|| id:ebi-a-GCST90017002	MR Egger	5	0.0286313	0.300314	0.930058	-0.559985	0.617247	1.02905	0.571218	1.85382	1.03 (0.57-1.85)
ebi-a-GCST90017002	KCe1mM	MIGRAINE_WITH_AURA	|| id:ebi-a-GCST90017002	Weighted median	5	0.0283363	0.0983418	0.773239	-0.164414	0.221086	1.02874	0.848391	1.24743	1.03 (0.85-1.25)
ebi-a-GCST90017002	KCe1mM	MIGRAINE_WITH_AURA	|| id:ebi-a-GCST90017002	Inverse variance weighted	5	0.0587668	0.0803593	0.464596	-0.0987375	0.216271	1.06053	0.90598	1.24144	1.06 (0.91-1.24)
ebi-a-GCST90017002	KCe1mM	MIGRAINE_WITH_AURA	|| id:ebi-a-GCST90017002	Simple mode	5	0.0296163	0.136863	0.839269	-0.238635	0.297868	1.03006	0.787702	1.34698	1.03 (0.79-1.35)
ebi-a-GCST90017002	KCe1mM	MIGRAINE_WITH_AURA	|| id:ebi-a-GCST90017002	Weighted mode	5	0.0329765	0.137088	0.82173	-0.235716	0.301669	1.03353	0.790005	1.35211	1.03 (0.79-1.35)
ebi-a-GCST90017003	kFwjYv	MIGRAINE_WITH_AURA	|| id:ebi-a-GCST90017003	MR Egger	8	0.378427	0.403846	0.384897	-0.413112	1.16997	1.45999	0.661588	3.22188	1.46 (0.66-3.22)
ebi-a-GCST90017003	kFwjYv	MIGRAINE_WITH_AURA	|| id:ebi-a-GCST90017003	Weighted median	8	-0.207902	0.151271	0.169327	-0.504392	0.0885888	0.812287	0.603872	1.09263	0.81 (0.60-1.09)
ebi-a-GCST90017003	kFwjYv	MIGRAINE_WITH_AURA	|| id:ebi-a-GCST90017003	Inverse variance weighted	8	-0.206617	0.110881	0.0624038	-0.423944	0.0107094	0.813331	0.65446	1.01077	0.81 (0.65-1.01)
ebi-a-GCST90017003	kFwjYv	MIGRAINE_WITH_AURA	|| id:ebi-a-GCST90017003	Simple mode	8	-0.250604	0.229891	0.311767	-0.701191	0.199983	0.77833	0.495994	1.22138	0.78 (0.50-1.22)
ebi-a-GCST90017003	kFwjYv	MIGRAINE_WITH_AURA	|| id:ebi-a-GCST90017003	Weighted mode	8	-0.236211	0.207077	0.291518	-0.642081	0.16966	0.789614	0.526196	1.1849	0.79 (0.53-1.18)
ebi-a-GCST90017004	jfIjFc	MIGRAINE_WITH_AURA	|| id:ebi-a-GCST90017004	MR Egger	18	0.0688719	0.162317	0.676994	-0.24927	0.387014	1.0713	0.779369	1.47258	1.07 (0.78-1.47)
ebi-a-GCST90017004	jfIjFc	MIGRAINE_WITH_AURA	|| id:ebi-a-GCST90017004	Weighted median	18	0.0433273	0.0656909	0.509534	-0.0854268	0.172081	1.04428	0.91812	1.18777	1.04 (0.92-1.19)
ebi-a-GCST90017004	jfIjFc	MIGRAINE_WITH_AURA	|| id:ebi-a-GCST90017004	Inverse variance weighted	18	0.054473	0.0485345	0.261711	-0.0406546	0.149601	1.05598	0.960161	1.16137	1.06 (0.96-1.16)
ebi-a-GCST90017004	jfIjFc	MIGRAINE_WITH_AURA	|| id:ebi-a-GCST90017004	Simple mode	18	-0.0489641	0.128209	0.70726	-0.300253	0.202325	0.952215	0.740631	1.22425	0.95 (0.74-1.22)
ebi-a-GCST90017004	jfIjFc	MIGRAINE_WITH_AURA	|| id:ebi-a-GCST90017004	Weighted mode	18	-0.0716726	0.124157	0.571321	-0.31502	0.171675	0.930836	0.729774	1.18729	0.93 (0.73-1.19)
ebi-a-GCST90017005	A3N1R7	MIGRAINE_WITH_AURA	|| id:ebi-a-GCST90017005	MR Egger	15	-0.170132	0.34731	0.632397	-0.850859	0.510594	0.843553	0.427048	1.66628	0.84 (0.43-1.67)
ebi-a-GCST90017005	A3N1R7	MIGRAINE_WITH_AURA	|| id:ebi-a-GCST90017005	Weighted median	15	-0.00747901	0.105295	0.943375	-0.213857	0.198899	0.992549	0.807464	1.22006	0.99 (0.81-1.22)
ebi-a-GCST90017005	A3N1R7	MIGRAINE_WITH_AURA	|| id:ebi-a-GCST90017005	Inverse variance weighted	15	-0.0550995	0.0779278	0.47953	-0.207838	0.097639	0.946391	0.812339	1.10256	0.95 (0.81-1.10)
ebi-a-GCST90017005	A3N1R7	MIGRAINE_WITH_AURA	|| id:ebi-a-GCST90017005	Simple mode	15	0.0541453	0.188016	0.777579	-0.314366	0.422656	1.05564	0.730252	1.52601	1.06 (0.73-1.53)
ebi-a-GCST90017005	A3N1R7	MIGRAINE_WITH_AURA	|| id:ebi-a-GCST90017005	Weighted mode	15	0.0414097	0.163346	0.80356	-0.278748	0.361567	1.04228	0.756731	1.43558	1.04 (0.76-1.44)
ebi-a-GCST90017006	PEHNNl	MIGRAINE_WITH_AURA	|| id:ebi-a-GCST90017006	MR Egger	9	-0.0801672	0.255919	0.763216	-0.581768	0.421434	0.922962	0.558909	1.52415	0.92 (0.56-1.52)
ebi-a-GCST90017006	PEHNNl	MIGRAINE_WITH_AURA	|| id:ebi-a-GCST90017006	Weighted median	9	-0.111806	0.110627	0.31218	-0.328635	0.105023	0.894218	0.719906	1.11074	0.89 (0.72-1.11)
ebi-a-GCST90017006	PEHNNl	MIGRAINE_WITH_AURA	|| id:ebi-a-GCST90017006	Inverse variance weighted	9	0.00532635	0.0858012	0.950501	-0.162844	0.173497	1.00534	0.849724	1.18946	1.01 (0.85-1.19)
ebi-a-GCST90017006	PEHNNl	MIGRAINE_WITH_AURA	|| id:ebi-a-GCST90017006	Simple mode	9	-0.13249	0.179619	0.48182	-0.484543	0.219564	0.875912	0.615978	1.24553	0.88 (0.62-1.25)
ebi-a-GCST90017006	PEHNNl	MIGRAINE_WITH_AURA	|| id:ebi-a-GCST90017006	Weighted mode	9	-0.127262	0.155829	0.437755	-0.432686	0.178163	0.880503	0.648764	1.19502	0.88 (0.65-1.20)
ebi-a-GCST90017007	R3lWZ2	MIGRAINE_WITH_AURA	|| id:ebi-a-GCST90017007	MR Egger	10	0.222686	0.157941	0.196234	-0.0868797	0.532251	1.24943	0.916787	1.70276	1.25 (0.92-1.70)
ebi-a-GCST90017007	R3lWZ2	MIGRAINE_WITH_AURA	|| id:ebi-a-GCST90017007	Weighted median	10	0.0206832	0.109997	0.850851	-0.194912	0.236278	1.0209	0.822907	1.26653	1.02 (0.82-1.27)
ebi-a-GCST90017007	R3lWZ2	MIGRAINE_WITH_AURA	|| id:ebi-a-GCST90017007	Inverse variance weighted	10	0.00243498	0.0879593	0.977915	-0.169965	0.174835	1.00244	0.843694	1.19105	1.00 (0.84-1.19)
ebi-a-GCST90017007	R3lWZ2	MIGRAINE_WITH_AURA	|| id:ebi-a-GCST90017007	Simple mode	10	-0.0573402	0.150395	0.711851	-0.352113	0.237433	0.944273	0.7032	1.26799	0.94 (0.70-1.27)
ebi-a-GCST90017007	R3lWZ2	MIGRAINE_WITH_AURA	|| id:ebi-a-GCST90017007	Weighted mode	10	0.0252719	0.114616	0.830409	-0.199376	0.24992	1.02559	0.819242	1.28392	1.03 (0.82-1.28)
ebi-a-GCST90017008	oKMsE0	MIGRAINE_WITH_AURA	|| id:ebi-a-GCST90017008	MR Egger	13	0.408139	0.502052	0.433495	-0.575883	1.39216	1.50402	0.562208	4.02353	1.50 (0.56-4.02)
ebi-a-GCST90017008	oKMsE0	MIGRAINE_WITH_AURA	|| id:ebi-a-GCST90017008	Weighted median	13	0.125647	0.118973	0.290924	-0.10754	0.358834	1.13388	0.898041	1.43166	1.13 (0.90-1.43)
ebi-a-GCST90017008	oKMsE0	MIGRAINE_WITH_AURA	|| id:ebi-a-GCST90017008	Inverse variance weighted	13	0.0825722	0.103476	0.424878	-0.12024	0.285385	1.08608	0.886708	1.33027	1.09 (0.89-1.33)
ebi-a-GCST90017008	oKMsE0	MIGRAINE_WITH_AURA	|| id:ebi-a-GCST90017008	Simple mode	13	0.119413	0.24054	0.628555	-0.352046	0.590871	1.12683	0.703248	1.80556	1.13 (0.70-1.81)
ebi-a-GCST90017008	oKMsE0	MIGRAINE_WITH_AURA	|| id:ebi-a-GCST90017008	Weighted mode	13	0.128648	0.245555	0.609885	-0.352641	0.609936	1.13729	0.702829	1.84031	1.14 (0.70-1.84)
ebi-a-GCST90017009	3rQVfD	MIGRAINE_WITH_AURA	|| id:ebi-a-GCST90017009	MR Egger	8	0.0157528	0.297057	0.95943	-0.566479	0.597985	1.01588	0.56752	1.81845	1.02 (0.57-1.82)
ebi-a-GCST90017009	3rQVfD	MIGRAINE_WITH_AURA	|| id:ebi-a-GCST90017009	Weighted median	8	-0.183646	0.120022	0.12599	-0.418889	0.0515963	0.83223	0.657777	1.05295	0.83 (0.66-1.05)
ebi-a-GCST90017009	3rQVfD	MIGRAINE_WITH_AURA	|| id:ebi-a-GCST90017009	Inverse variance weighted	8	-0.184727	0.0952805	0.0525297	-0.371477	0.00202305	0.831331	0.689715	1.00203	0.83 (0.69-1.00)
ebi-a-GCST90017009	3rQVfD	MIGRAINE_WITH_AURA	|| id:ebi-a-GCST90017009	Simple mode	8	-0.172697	0.171559	0.347632	-0.508952	0.163558	0.841393	0.601125	1.17769	0.84 (0.60-1.18)
ebi-a-GCST90017009	3rQVfD	MIGRAINE_WITH_AURA	|| id:ebi-a-GCST90017009	Weighted mode	8	-0.170488	0.176449	0.366124	-0.516328	0.175352	0.843253	0.596708	1.19167	0.84 (0.60-1.19)
ebi-a-GCST90017010	maOolR	MIGRAINE_WITH_AURA	|| id:ebi-a-GCST90017010	MR Egger	5	-0.0930152	0.687935	0.901009	-1.44137	1.25534	0.91118	0.236604	3.50902	0.91 (0.24-3.51)
ebi-a-GCST90017010	maOolR	MIGRAINE_WITH_AURA	|| id:ebi-a-GCST90017010	Weighted median	5	-0.332864	0.170283	0.0506101	-0.666619	0.000890442	0.716868	0.513442	1.00089	0.72 (0.51-1.00)
ebi-a-GCST90017010	maOolR	MIGRAINE_WITH_AURA	|| id:ebi-a-GCST90017010	Inverse variance weighted	5	-0.194122	0.149891	0.195291	-0.487908	0.0996646	0.823558	0.61391	1.1048	0.82 (0.61-1.10)
ebi-a-GCST90017010	maOolR	MIGRAINE_WITH_AURA	|| id:ebi-a-GCST90017010	Simple mode	5	-0.396364	0.201597	0.120705	-0.791494	-0.00123396	0.672762	0.453167	0.998767	0.67 (0.45-1.00)
ebi-a-GCST90017010	maOolR	MIGRAINE_WITH_AURA	|| id:ebi-a-GCST90017010	Weighted mode	5	-0.396364	0.209988	0.132123	-0.80794	0.0152121	0.672762	0.445775	1.01533	0.67 (0.45-1.02)
ebi-a-GCST90017011	gbOczp	MIGRAINE_WITH_AURA	|| id:ebi-a-GCST90017011	MR Egger	18	-0.462126	0.290166	0.130806	-1.03085	0.106601	0.629943	0.356703	1.11249	0.63 (0.36-1.11)
ebi-a-GCST90017011	gbOczp	MIGRAINE_WITH_AURA	|| id:ebi-a-GCST90017011	Weighted median	18	-0.0879749	0.106566	0.409061	-0.296844	0.120894	0.915784	0.74316	1.12851	0.92 (0.74-1.13)
ebi-a-GCST90017011	gbOczp	MIGRAINE_WITH_AURA	|| id:ebi-a-GCST90017011	Inverse variance weighted	18	-0.0748123	0.079671	0.347723	-0.230967	0.0813428	0.927918	0.793765	1.08474	0.93 (0.79-1.08)
ebi-a-GCST90017011	gbOczp	MIGRAINE_WITH_AURA	|| id:ebi-a-GCST90017011	Simple mode	18	0.184233	0.207266	0.386476	-0.222008	0.590475	1.2023	0.800909	1.80485	1.20 (0.80-1.80)
ebi-a-GCST90017011	gbOczp	MIGRAINE_WITH_AURA	|| id:ebi-a-GCST90017011	Weighted mode	18	-0.235278	0.190708	0.234097	-0.609065	0.138509	0.790351	0.543859	1.14856	0.79 (0.54-1.15)
ebi-a-GCST90017012	LFgcID	MIGRAINE_WITH_AURA	|| id:ebi-a-GCST90017012	MR Egger	11	0.137985	0.233507	0.569112	-0.319689	0.595659	1.14796	0.726375	1.81423	1.15 (0.73-1.81)
ebi-a-GCST90017012	LFgcID	MIGRAINE_WITH_AURA	|| id:ebi-a-GCST90017012	Weighted median	11	0.0988733	0.0659977	0.134099	-0.0304821	0.228229	1.10393	0.969978	1.25637	1.10 (0.97-1.26)
ebi-a-GCST90017012	LFgcID	MIGRAINE_WITH_AURA	|| id:ebi-a-GCST90017012	Inverse variance weighted	11	0.0644244	0.0526205	0.220831	-0.0387117	0.16756	1.06654	0.962028	1.18242	1.07 (0.96-1.18)
ebi-a-GCST90017012	LFgcID	MIGRAINE_WITH_AURA	|| id:ebi-a-GCST90017012	Simple mode	11	0.110697	0.114317	0.355718	-0.113366	0.334759	1.11706	0.892824	1.3976	1.12 (0.89-1.40)
ebi-a-GCST90017012	LFgcID	MIGRAINE_WITH_AURA	|| id:ebi-a-GCST90017012	Weighted mode	11	0.113069	0.112134	0.337068	-0.106714	0.332852	1.11971	0.898783	1.39494	1.12 (0.90-1.39)
ebi-a-GCST90017013	FEldbo	MIGRAINE_WITH_AURA	|| id:ebi-a-GCST90017013	MR Egger	9	-0.093812	0.208093	0.665753	-0.501674	0.314049	0.910454	0.605516	1.36896	0.91 (0.61-1.37)
ebi-a-GCST90017013	FEldbo	MIGRAINE_WITH_AURA	|| id:ebi-a-GCST90017013	Weighted median	9	-0.0134086	0.102987	0.896411	-0.215264	0.188447	0.986681	0.806328	1.20737	0.99 (0.81-1.21)
ebi-a-GCST90017013	FEldbo	MIGRAINE_WITH_AURA	|| id:ebi-a-GCST90017013	Inverse variance weighted	9	0.0689845	0.0915524	0.451151	-0.110458	0.248427	1.07142	0.895424	1.28201	1.07 (0.90-1.28)
ebi-a-GCST90017013	FEldbo	MIGRAINE_WITH_AURA	|| id:ebi-a-GCST90017013	Simple mode	9	0.0752601	0.151376	0.632442	-0.221438	0.371958	1.07816	0.801366	1.45057	1.08 (0.80-1.45)
ebi-a-GCST90017013	FEldbo	MIGRAINE_WITH_AURA	|| id:ebi-a-GCST90017013	Weighted mode	9	-0.0138127	0.125509	0.915078	-0.25981	0.232185	0.986282	0.771198	1.26135	0.99 (0.77-1.26)
ebi-a-GCST90017014	D4I3J5	MIGRAINE_WITH_AURA	|| id:ebi-a-GCST90017014	MR Egger	11	0.0674274	0.16749	0.696654	-0.260852	0.395707	1.06975	0.770395	1.48543	1.07 (0.77-1.49)
ebi-a-GCST90017014	D4I3J5	MIGRAINE_WITH_AURA	|| id:ebi-a-GCST90017014	Weighted median	11	-0.0095245	0.0775605	0.902265	-0.161543	0.142494	0.990521	0.85083	1.15315	0.99 (0.85-1.15)
ebi-a-GCST90017014	D4I3J5	MIGRAINE_WITH_AURA	|| id:ebi-a-GCST90017014	Inverse variance weighted	11	-0.0764206	0.0584117	0.190768	-0.190908	0.0380663	0.926426	0.826209	1.0388	0.93 (0.83-1.04)
ebi-a-GCST90017014	D4I3J5	MIGRAINE_WITH_AURA	|| id:ebi-a-GCST90017014	Simple mode	11	-0.00316161	0.130217	0.981107	-0.258387	0.252064	0.996843	0.772296	1.28668	1.00 (0.77-1.29)
ebi-a-GCST90017014	D4I3J5	MIGRAINE_WITH_AURA	|| id:ebi-a-GCST90017014	Weighted mode	11	0.0187186	0.112508	0.871177	-0.201798	0.239235	1.01889	0.81726	1.27028	1.02 (0.82-1.27)
ebi-a-GCST90017015	6p3e1C	MIGRAINE_WITH_AURA	|| id:ebi-a-GCST90017015	MR Egger	14	-0.124212	0.18466	0.513915	-0.486146	0.237722	0.883193	0.614992	1.26836	0.88 (0.61-1.27)
ebi-a-GCST90017015	6p3e1C	MIGRAINE_WITH_AURA	|| id:ebi-a-GCST90017015	Weighted median	14	-0.0638687	0.0812635	0.431899	-0.223145	0.0954077	0.938128	0.799999	1.10011	0.94 (0.80-1.10)
ebi-a-GCST90017015	6p3e1C	MIGRAINE_WITH_AURA	|| id:ebi-a-GCST90017015	Inverse variance weighted	14	-0.0641429	0.0626341	0.305793	-0.186906	0.0586199	0.937871	0.829522	1.06037	0.94 (0.83-1.06)
ebi-a-GCST90017015	6p3e1C	MIGRAINE_WITH_AURA	|| id:ebi-a-GCST90017015	Simple mode	14	-0.0651779	0.121047	0.599365	-0.30243	0.172074	0.936901	0.73902	1.18777	0.94 (0.74-1.19)
ebi-a-GCST90017015	6p3e1C	MIGRAINE_WITH_AURA	|| id:ebi-a-GCST90017015	Weighted mode	14	-0.0497176	0.123265	0.693254	-0.291316	0.191881	0.951498	0.747279	1.21153	0.95 (0.75-1.21)
ebi-a-GCST90017016	48iLw8	MIGRAINE_WITH_AURA	|| id:ebi-a-GCST90017016	MR Egger	9	0.290784	0.24281	0.270055	-0.185124	0.766691	1.33748	0.831002	2.15263	1.34 (0.83-2.15)
ebi-a-GCST90017016	48iLw8	MIGRAINE_WITH_AURA	|| id:ebi-a-GCST90017016	Weighted median	9	0.0642209	0.0710884	0.366317	-0.0751124	0.203554	1.06633	0.927639	1.22575	1.07 (0.93-1.23)
ebi-a-GCST90017016	48iLw8	MIGRAINE_WITH_AURA	|| id:ebi-a-GCST90017016	Inverse variance weighted	9	0.00650409	0.0628871	0.917626	-0.116755	0.129763	1.00653	0.889804	1.13856	1.01 (0.89-1.14)
ebi-a-GCST90017016	48iLw8	MIGRAINE_WITH_AURA	|| id:ebi-a-GCST90017016	Simple mode	9	0.150574	0.143913	0.326008	-0.131495	0.432643	1.1625	0.876784	1.54133	1.16 (0.88-1.54)
ebi-a-GCST90017016	48iLw8	MIGRAINE_WITH_AURA	|| id:ebi-a-GCST90017016	Weighted mode	9	0.146079	0.107769	0.212286	-0.0651471	0.357306	1.15729	0.93693	1.42947	1.16 (0.94-1.43)
ebi-a-GCST90017017	CXdxAa	MIGRAINE_WITH_AURA	|| id:ebi-a-GCST90017017	MR Egger	5	0.43516	0.574613	0.503916	-0.691081	1.5614	1.54521	0.501034	4.76549	1.55 (0.50-4.77)
ebi-a-GCST90017017	CXdxAa	MIGRAINE_WITH_AURA	|| id:ebi-a-GCST90017017	Weighted median	5	0.0382726	0.0900097	0.670687	-0.138146	0.214692	1.03901	0.870971	1.23948	1.04 (0.87-1.24)
ebi-a-GCST90017017	CXdxAa	MIGRAINE_WITH_AURA	|| id:ebi-a-GCST90017017	Inverse variance weighted	5	-0.0231502	0.0905367	0.798182	-0.200602	0.154302	0.977116	0.818238	1.16684	0.98 (0.82-1.17)
ebi-a-GCST90017017	CXdxAa	MIGRAINE_WITH_AURA	|| id:ebi-a-GCST90017017	Simple mode	5	0.0702504	0.133732	0.627143	-0.191865	0.332366	1.07278	0.825418	1.39426	1.07 (0.83-1.39)
ebi-a-GCST90017017	CXdxAa	MIGRAINE_WITH_AURA	|| id:ebi-a-GCST90017017	Weighted mode	5	0.0784294	0.12567	0.566396	-0.167883	0.324742	1.08159	0.845452	1.38367	1.08 (0.85-1.38)
ebi-a-GCST90017018	gondJV	MIGRAINE_WITH_AURA	|| id:ebi-a-GCST90017018	MR Egger	14	-0.153299	0.222694	0.504303	-0.58978	0.283182	0.857873	0.554449	1.32735	0.86 (0.55-1.33)
ebi-a-GCST90017018	gondJV	MIGRAINE_WITH_AURA	|| id:ebi-a-GCST90017018	Weighted median	14	-0.0934869	0.0933563	0.316634	-0.276465	0.0894914	0.91075	0.75846	1.09362	0.91 (0.76-1.09)
ebi-a-GCST90017018	gondJV	MIGRAINE_WITH_AURA	|| id:ebi-a-GCST90017018	Inverse variance weighted	14	-0.0875699	0.0716689	0.221757	-0.228041	0.0529011	0.916155	0.796092	1.05433	0.92 (0.80-1.05)
ebi-a-GCST90017018	gondJV	MIGRAINE_WITH_AURA	|| id:ebi-a-GCST90017018	Simple mode	14	-0.0878433	0.151838	0.572792	-0.385446	0.209759	0.915904	0.680147	1.23338	0.92 (0.68-1.23)
ebi-a-GCST90017018	gondJV	MIGRAINE_WITH_AURA	|| id:ebi-a-GCST90017018	Weighted mode	14	-0.0961757	0.142957	0.512881	-0.376371	0.18402	0.908304	0.686348	1.20204	0.91 (0.69-1.20)
ebi-a-GCST90017019	6Ijw5f	MIGRAINE_WITH_AURA	|| id:ebi-a-GCST90017019	MR Egger	16	0.3108	0.237622	0.211957	-0.154939	0.77654	1.36452	0.856467	2.17394	1.36 (0.86-2.17)
ebi-a-GCST90017019	6Ijw5f	MIGRAINE_WITH_AURA	|| id:ebi-a-GCST90017019	Weighted median	16	0.157508	0.10035	0.116512	-0.0391785	0.354194	1.17059	0.961579	1.42503	1.17 (0.96-1.43)
ebi-a-GCST90017019	6Ijw5f	MIGRAINE_WITH_AURA	|| id:ebi-a-GCST90017019	Inverse variance weighted	16	0.0874979	0.0851724	0.304278	-0.0794401	0.254436	1.09144	0.923633	1.28973	1.09 (0.92-1.29)
ebi-a-GCST90017019	6Ijw5f	MIGRAINE_WITH_AURA	|| id:ebi-a-GCST90017019	Simple mode	16	0.208525	0.170961	0.241401	-0.126558	0.543608	1.23186	0.881123	1.72221	1.23 (0.88-1.72)
ebi-a-GCST90017019	6Ijw5f	MIGRAINE_WITH_AURA	|| id:ebi-a-GCST90017019	Weighted mode	16	0.204011	0.149554	0.192646	-0.089115	0.497137	1.22631	0.91474	1.64401	1.23 (0.91-1.64)
ebi-a-GCST90017020	wxMoff	MIGRAINE_WITH_AURA	|| id:ebi-a-GCST90017020	MR Egger	13	-0.0374518	0.382528	0.923768	-0.787206	0.712303	0.963241	0.455115	2.03868	0.96 (0.46-2.04)
ebi-a-GCST90017020	wxMoff	MIGRAINE_WITH_AURA	|| id:ebi-a-GCST90017020	Weighted median	13	0.0957859	0.128144	0.454769	-0.155376	0.346947	1.10052	0.856094	1.41474	1.10 (0.86-1.41)
ebi-a-GCST90017020	wxMoff	MIGRAINE_WITH_AURA	|| id:ebi-a-GCST90017020	Inverse variance weighted	13	0.0574384	0.108149	0.595345	-0.154533	0.26941	1.05912	0.856815	1.30919	1.06 (0.86-1.31)
ebi-a-GCST90017020	wxMoff	MIGRAINE_WITH_AURA	|| id:ebi-a-GCST90017020	Simple mode	13	0.209492	0.226076	0.372374	-0.233618	0.652601	1.23305	0.791665	1.92053	1.23 (0.79-1.92)
ebi-a-GCST90017020	wxMoff	MIGRAINE_WITH_AURA	|| id:ebi-a-GCST90017020	Weighted mode	13	0.247973	0.210667	0.261981	-0.164934	0.660881	1.28143	0.847949	1.9365	1.28 (0.85-1.94)
ebi-a-GCST90017021	jUqJXK	MIGRAINE_WITH_AURA	|| id:ebi-a-GCST90017021	MR Egger	12	0.0114512	0.235958	0.962249	-0.451026	0.473929	1.01152	0.636974	1.60629	1.01 (0.64-1.61)
ebi-a-GCST90017021	jUqJXK	MIGRAINE_WITH_AURA	|| id:ebi-a-GCST90017021	Weighted median	12	0.0351512	0.106997	0.742516	-0.174564	0.244866	1.03578	0.839823	1.27745	1.04 (0.84-1.28)
ebi-a-GCST90017021	jUqJXK	MIGRAINE_WITH_AURA	|| id:ebi-a-GCST90017021	Inverse variance weighted	12	-0.0217258	0.0843991	0.796856	-0.187148	0.143696	0.978508	0.829321	1.15453	0.98 (0.83-1.15)
ebi-a-GCST90017021	jUqJXK	MIGRAINE_WITH_AURA	|| id:ebi-a-GCST90017021	Simple mode	12	0.101086	0.180387	0.586449	-0.252472	0.454644	1.10637	0.776878	1.57561	1.11 (0.78-1.58)
ebi-a-GCST90017021	jUqJXK	MIGRAINE_WITH_AURA	|| id:ebi-a-GCST90017021	Weighted mode	12	0.0865297	0.179025	0.638333	-0.264359	0.437419	1.09038	0.767698	1.5487	1.09 (0.77-1.55)
ebi-a-GCST90017022	JYthzD	MIGRAINE_WITH_AURA	|| id:ebi-a-GCST90017022	MR Egger	9	0.202637	0.280546	0.493531	-0.347234	0.752507	1.22463	0.70664	2.12231	1.22 (0.71-2.12)
ebi-a-GCST90017022	JYthzD	MIGRAINE_WITH_AURA	|| id:ebi-a-GCST90017022	Weighted median	9	-0.0952977	0.086706	0.271729	-0.265242	0.0746461	0.909102	0.767021	1.0775	0.91 (0.77-1.08)
ebi-a-GCST90017022	JYthzD	MIGRAINE_WITH_AURA	|| id:ebi-a-GCST90017022	Inverse variance weighted	9	-0.0618851	0.0687697	0.368179	-0.196674	0.0729035	0.939991	0.821459	1.07563	0.94 (0.82-1.08)
ebi-a-GCST90017022	JYthzD	MIGRAINE_WITH_AURA	|| id:ebi-a-GCST90017022	Simple mode	9	-0.145757	0.150607	0.361487	-0.440947	0.149432	0.864367	0.643427	1.16117	0.86 (0.64-1.16)
ebi-a-GCST90017022	JYthzD	MIGRAINE_WITH_AURA	|| id:ebi-a-GCST90017022	Weighted mode	9	-0.124983	0.140776	0.400544	-0.400903	0.150938	0.882512	0.669715	1.16292	0.88 (0.67-1.16)
ebi-a-GCST90017024	FjHniz	MIGRAINE_WITH_AURA	|| id:ebi-a-GCST90017024	MR Egger	15	-0.0324183	0.165615	0.847836	-0.357023	0.292187	0.968102	0.699756	1.33935	0.97 (0.70-1.34)
ebi-a-GCST90017024	FjHniz	MIGRAINE_WITH_AURA	|| id:ebi-a-GCST90017024	Weighted median	15	-0.102049	0.109635	0.351954	-0.316934	0.112836	0.902985	0.728379	1.11945	0.90 (0.73-1.12)
ebi-a-GCST90017024	FjHniz	MIGRAINE_WITH_AURA	|| id:ebi-a-GCST90017024	Inverse variance weighted	15	-0.111449	0.0806422	0.166965	-0.269508	0.0466094	0.894537	0.763755	1.04771	0.89 (0.76-1.05)
ebi-a-GCST90017024	FjHniz	MIGRAINE_WITH_AURA	|| id:ebi-a-GCST90017024	Simple mode	15	-0.0858449	0.17057	0.62259	-0.420161	0.248471	0.917737	0.656941	1.28206	0.92 (0.66-1.28)
ebi-a-GCST90017024	FjHniz	MIGRAINE_WITH_AURA	|| id:ebi-a-GCST90017024	Weighted mode	15	-0.0907535	0.122197	0.469955	-0.33026	0.148753	0.913243	0.718737	1.16039	0.91 (0.72-1.16)
ebi-a-GCST90017025	XQJAok	MIGRAINE_WITH_AURA	|| id:ebi-a-GCST90017025	MR Egger	13	0.242117	0.347523	0.500452	-0.439028	0.923262	1.27394	0.644663	2.51749	1.27 (0.64-2.52)
ebi-a-GCST90017025	XQJAok	MIGRAINE_WITH_AURA	|| id:ebi-a-GCST90017025	Weighted median	13	0.0959226	0.0950223	0.312747	-0.0903211	0.282166	1.10067	0.913638	1.326	1.10 (0.91-1.33)
ebi-a-GCST90017025	XQJAok	MIGRAINE_WITH_AURA	|| id:ebi-a-GCST90017025	Inverse variance weighted	13	0.0517229	0.0779549	0.507012	-0.101069	0.204514	1.05308	0.903871	1.22693	1.05 (0.90-1.23)
ebi-a-GCST90017025	XQJAok	MIGRAINE_WITH_AURA	|| id:ebi-a-GCST90017025	Simple mode	13	0.137269	0.156848	0.398658	-0.170152	0.444691	1.14714	0.843536	1.56001	1.15 (0.84-1.56)
ebi-a-GCST90017025	XQJAok	MIGRAINE_WITH_AURA	|| id:ebi-a-GCST90017025	Weighted mode	13	0.140428	0.149082	0.364794	-0.151773	0.432629	1.15077	0.859184	1.5413	1.15 (0.86-1.54)
ebi-a-GCST90017026	lCyCyM	MIGRAINE_WITH_AURA	|| id:ebi-a-GCST90017026	MR Egger	12	-0.0386865	0.36756	0.918257	-0.759104	0.681731	0.962052	0.468086	1.9773	0.96 (0.47-1.98)
ebi-a-GCST90017026	lCyCyM	MIGRAINE_WITH_AURA	|| id:ebi-a-GCST90017026	Weighted median	12	0.00199424	0.117121	0.986415	-0.227562	0.231551	1.002	0.796473	1.26055	1.00 (0.80-1.26)
ebi-a-GCST90017026	lCyCyM	MIGRAINE_WITH_AURA	|| id:ebi-a-GCST90017026	Inverse variance weighted	12	0.0932636	0.0881914	0.290277	-0.0795916	0.266119	1.09775	0.923493	1.30489	1.10 (0.92-1.30)
ebi-a-GCST90017026	lCyCyM	MIGRAINE_WITH_AURA	|| id:ebi-a-GCST90017026	Simple mode	12	-0.0487334	0.173758	0.784323	-0.389298	0.291832	0.952435	0.677532	1.33888	0.95 (0.68-1.34)
ebi-a-GCST90017026	lCyCyM	MIGRAINE_WITH_AURA	|| id:ebi-a-GCST90017026	Weighted mode	12	-0.0438763	0.189697	0.821331	-0.415683	0.327931	0.957072	0.659889	1.38809	0.96 (0.66-1.39)
ebi-a-GCST90017027	rQq3wc	MIGRAINE_WITH_AURA	|| id:ebi-a-GCST90017027	MR Egger	10	0.1192	0.361662	0.750174	-0.589658	0.828058	1.1266	0.554517	2.28887	1.13 (0.55-2.29)
ebi-a-GCST90017027	rQq3wc	MIGRAINE_WITH_AURA	|| id:ebi-a-GCST90017027	Weighted median	10	0.129003	0.079892	0.106372	-0.0275853	0.285591	1.13769	0.972792	1.33055	1.14 (0.97-1.33)
ebi-a-GCST90017027	rQq3wc	MIGRAINE_WITH_AURA	|| id:ebi-a-GCST90017027	Inverse variance weighted	10	0.118214	0.0674933	0.0798617	-0.0140731	0.250501	1.12548	0.986025	1.28467	1.13 (0.99-1.28)
ebi-a-GCST90017027	rQq3wc	MIGRAINE_WITH_AURA	|| id:ebi-a-GCST90017027	Simple mode	10	0.12843	0.113563	0.287325	-0.0941533	0.351014	1.13704	0.910143	1.42051	1.14 (0.91-1.42)
ebi-a-GCST90017027	rQq3wc	MIGRAINE_WITH_AURA	|| id:ebi-a-GCST90017027	Weighted mode	10	0.130893	0.103863	0.239272	-0.0726778	0.334465	1.13985	0.9299	1.39719	1.14 (0.93-1.40)
ebi-a-GCST90017028	jwlSoj	MIGRAINE_WITH_AURA	|| id:ebi-a-GCST90017028	MR Egger	10	-0.242488	0.281653	0.414326	-0.794528	0.309552	0.784673	0.451795	1.36282	0.78 (0.45-1.36)
ebi-a-GCST90017028	jwlSoj	MIGRAINE_WITH_AURA	|| id:ebi-a-GCST90017028	Weighted median	10	0.0160955	0.123305	0.896144	-0.225583	0.257774	1.01623	0.798051	1.29405	1.02 (0.80-1.29)
ebi-a-GCST90017028	jwlSoj	MIGRAINE_WITH_AURA	|| id:ebi-a-GCST90017028	Inverse variance weighted	10	0.157442	0.092013	0.0870663	-0.0229039	0.337787	1.17051	0.977356	1.40184	1.17 (0.98-1.40)
ebi-a-GCST90017028	jwlSoj	MIGRAINE_WITH_AURA	|| id:ebi-a-GCST90017028	Simple mode	10	-0.041758	0.200426	0.839598	-0.434594	0.351078	0.959102	0.647528	1.4206	0.96 (0.65-1.42)
ebi-a-GCST90017028	jwlSoj	MIGRAINE_WITH_AURA	|| id:ebi-a-GCST90017028	Weighted mode	10	-0.0446353	0.191626	0.821027	-0.420222	0.330951	0.956346	0.656901	1.39229	0.96 (0.66-1.39)
ebi-a-GCST90017030	hOxGgT	MIGRAINE_WITH_AURA	|| id:ebi-a-GCST90017030	MR Egger	8	0.240826	0.162472	0.188785	-0.0776186	0.55927	1.2723	0.925317	1.7494	1.27 (0.93-1.75)
ebi-a-GCST90017030	hOxGgT	MIGRAINE_WITH_AURA	|| id:ebi-a-GCST90017030	Weighted median	8	0.113577	0.0837658	0.175136	-0.0506043	0.277758	1.12028	0.950655	1.32017	1.12 (0.95-1.32)
ebi-a-GCST90017030	hOxGgT	MIGRAINE_WITH_AURA	|| id:ebi-a-GCST90017030	Inverse variance weighted	8	0.0731233	0.0644806	0.25678	-0.0532587	0.199505	1.07586	0.948135	1.2208	1.08 (0.95-1.22)
ebi-a-GCST90017030	hOxGgT	MIGRAINE_WITH_AURA	|| id:ebi-a-GCST90017030	Simple mode	8	0.124292	0.123172	0.346531	-0.117125	0.36571	1.13235	0.889474	1.44154	1.13 (0.89-1.44)
ebi-a-GCST90017030	hOxGgT	MIGRAINE_WITH_AURA	|| id:ebi-a-GCST90017030	Weighted mode	8	0.121721	0.114748	0.324019	-0.103185	0.346627	1.12944	0.90196	1.41429	1.13 (0.90-1.41)
ebi-a-GCST90017031	OLiv9P	MIGRAINE_WITH_AURA	|| id:ebi-a-GCST90017031	MR Egger	8	-0.71679	0.260166	0.0330666	-1.22672	-0.206865	0.488317	0.293254	0.81313	0.49 (0.29-0.81)
ebi-a-GCST90017031	OLiv9P	MIGRAINE_WITH_AURA	|| id:ebi-a-GCST90017031	Weighted median	8	0.0305766	0.0811648	0.70638	-0.128506	0.18966	1.03105	0.879408	1.20884	1.03 (0.88-1.21)
ebi-a-GCST90017031	OLiv9P	MIGRAINE_WITH_AURA	|| id:ebi-a-GCST90017031	Inverse variance weighted	8	-0.0236062	0.0780792	0.762396	-0.176641	0.129429	0.97667	0.83808	1.13818	0.98 (0.84-1.14)
ebi-a-GCST90017031	OLiv9P	MIGRAINE_WITH_AURA	|| id:ebi-a-GCST90017031	Simple mode	8	0.0934912	0.122996	0.472007	-0.147582	0.334564	1.098	0.862792	1.39733	1.10 (0.86-1.40)
ebi-a-GCST90017031	OLiv9P	MIGRAINE_WITH_AURA	|| id:ebi-a-GCST90017031	Weighted mode	8	0.0934912	0.120503	0.463243	-0.142694	0.329676	1.098	0.867019	1.39052	1.10 (0.87-1.39)
ebi-a-GCST90017032	C9p8vk	MIGRAINE_WITH_AURA	|| id:ebi-a-GCST90017032	MR Egger	10	0.149565	0.363899	0.691856	-0.563677	0.862808	1.16133	0.569112	2.36981	1.16 (0.57-2.37)
ebi-a-GCST90017032	C9p8vk	MIGRAINE_WITH_AURA	|| id:ebi-a-GCST90017032	Weighted median	10	0.108312	0.119282	0.363857	-0.12548	0.342105	1.1144	0.882074	1.40791	1.11 (0.88-1.41)
ebi-a-GCST90017032	C9p8vk	MIGRAINE_WITH_AURA	|| id:ebi-a-GCST90017032	Inverse variance weighted	10	0.133554	0.0880883	0.129486	-0.0390994	0.306207	1.14288	0.961655	1.35826	1.14 (0.96-1.36)
ebi-a-GCST90017032	C9p8vk	MIGRAINE_WITH_AURA	|| id:ebi-a-GCST90017032	Simple mode	10	0.0289609	0.209303	0.892996	-0.381272	0.439194	1.02938	0.682992	1.55146	1.03 (0.68-1.55)
ebi-a-GCST90017032	C9p8vk	MIGRAINE_WITH_AURA	|| id:ebi-a-GCST90017032	Weighted mode	10	-0.0488469	0.195365	0.808178	-0.431761	0.334068	0.952327	0.649364	1.39664	0.95 (0.65-1.40)
ebi-a-GCST90017033	12qJBb	MIGRAINE_WITH_AURA	|| id:ebi-a-GCST90017033	MR Egger	6	-0.0287062	0.24786	0.91338	-0.514512	0.457099	0.971702	0.597792	1.57949	0.97 (0.60-1.58)
ebi-a-GCST90017033	12qJBb	MIGRAINE_WITH_AURA	|| id:ebi-a-GCST90017033	Weighted median	6	0.100058	0.0829607	0.227782	-0.0625448	0.262661	1.10524	0.939371	1.30039	1.11 (0.94-1.30)
ebi-a-GCST90017033	12qJBb	MIGRAINE_WITH_AURA	|| id:ebi-a-GCST90017033	Inverse variance weighted	6	0.0741138	0.0657489	0.259648	-0.0547541	0.202982	1.07693	0.946718	1.22505	1.08 (0.95-1.23)
ebi-a-GCST90017033	12qJBb	MIGRAINE_WITH_AURA	|| id:ebi-a-GCST90017033	Simple mode	6	0.126184	0.109625	0.301763	-0.0886803	0.341048	1.13449	0.915138	1.40642	1.13 (0.92-1.41)
ebi-a-GCST90017033	12qJBb	MIGRAINE_WITH_AURA	|| id:ebi-a-GCST90017033	Weighted mode	6	0.126184	0.103816	0.278447	-0.0772957	0.329663	1.13449	0.925616	1.3905	1.13 (0.93-1.39)
ebi-a-GCST90017034	u4uCtm	MIGRAINE_WITH_AURA	|| id:ebi-a-GCST90017034	MR Egger	7	0.449361	0.35954	0.266676	-0.255338	1.15406	1.56731	0.774655	3.17104	1.57 (0.77-3.17)
ebi-a-GCST90017034	u4uCtm	MIGRAINE_WITH_AURA	|| id:ebi-a-GCST90017034	Weighted median	7	-0.0398656	0.145659	0.784322	-0.325358	0.245627	0.960919	0.722269	1.27842	0.96 (0.72-1.28)
ebi-a-GCST90017034	u4uCtm	MIGRAINE_WITH_AURA	|| id:ebi-a-GCST90017034	Inverse variance weighted	7	0.0123002	0.121058	0.91907	-0.224974	0.249575	1.01238	0.798537	1.28348	1.01 (0.80-1.28)
ebi-a-GCST90017034	u4uCtm	MIGRAINE_WITH_AURA	|| id:ebi-a-GCST90017034	Simple mode	7	-0.0521864	0.201754	0.80454	-0.447625	0.343252	0.949152	0.639144	1.40952	0.95 (0.64-1.41)
ebi-a-GCST90017034	u4uCtm	MIGRAINE_WITH_AURA	|| id:ebi-a-GCST90017034	Weighted mode	7	-0.0431206	0.196945	0.833949	-0.429133	0.342892	0.957796	0.651073	1.40902	0.96 (0.65-1.41)
ebi-a-GCST90017035	Ucv5Lj	MIGRAINE_WITH_AURA	|| id:ebi-a-GCST90017035	MR Egger	10	0.0134994	0.147601	0.929377	-0.275799	0.302798	1.01359	0.758966	1.35364	1.01 (0.76-1.35)
ebi-a-GCST90017035	Ucv5Lj	MIGRAINE_WITH_AURA	|| id:ebi-a-GCST90017035	Weighted median	10	-0.105222	0.0609317	0.0841895	-0.224648	0.0142045	0.900125	0.798797	1.01431	0.90 (0.80-1.01)
ebi-a-GCST90017035	Ucv5Lj	MIGRAINE_WITH_AURA	|| id:ebi-a-GCST90017035	Inverse variance weighted	10	-0.0839535	0.046042	0.0682412	-0.174196	0.00628884	0.919474	0.840132	1.00631	0.92 (0.84-1.01)
ebi-a-GCST90017035	Ucv5Lj	MIGRAINE_WITH_AURA	|| id:ebi-a-GCST90017035	Simple mode	10	-0.0948238	0.0941711	0.340271	-0.279399	0.0897516	0.909533	0.756238	1.0939	0.91 (0.76-1.09)
ebi-a-GCST90017035	Ucv5Lj	MIGRAINE_WITH_AURA	|| id:ebi-a-GCST90017035	Weighted mode	10	-0.104334	0.0913617	0.282931	-0.283403	0.0747351	0.900924	0.753216	1.0776	0.90 (0.75-1.08)
ebi-a-GCST90017036	amkwLF	MIGRAINE_WITH_AURA	|| id:ebi-a-GCST90017036	MR Egger	13	-0.0963668	0.353641	0.790286	-0.789503	0.596769	0.908131	0.454071	1.81624	0.91 (0.45-1.82)
ebi-a-GCST90017036	amkwLF	MIGRAINE_WITH_AURA	|| id:ebi-a-GCST90017036	Weighted median	13	-0.0148609	0.0977063	0.87911	-0.206365	0.176644	0.985249	0.813536	1.19321	0.99 (0.81-1.19)
ebi-a-GCST90017036	amkwLF	MIGRAINE_WITH_AURA	|| id:ebi-a-GCST90017036	Inverse variance weighted	13	-0.00610585	0.088903	0.945244	-0.180356	0.168144	0.993913	0.834973	1.18311	0.99 (0.83-1.18)
ebi-a-GCST90017036	amkwLF	MIGRAINE_WITH_AURA	|| id:ebi-a-GCST90017036	Simple mode	13	0.224658	0.219268	0.325771	-0.205107	0.654424	1.25189	0.81456	1.92403	1.25 (0.81-1.92)
ebi-a-GCST90017036	amkwLF	MIGRAINE_WITH_AURA	|| id:ebi-a-GCST90017036	Weighted mode	13	0.187929	0.196436	0.357601	-0.197087	0.572944	1.20675	0.82112	1.77348	1.21 (0.82-1.77)
ebi-a-GCST90017037	Vjmyra	MIGRAINE_WITH_AURA	|| id:ebi-a-GCST90017037	MR Egger	8	0.0166385	0.362031	0.964835	-0.692942	0.726219	1.01678	0.500103	2.06725	1.02 (0.50-2.07)
ebi-a-GCST90017037	Vjmyra	MIGRAINE_WITH_AURA	|| id:ebi-a-GCST90017037	Weighted median	8	-0.0643966	0.106649	0.545965	-0.273429	0.144636	0.937633	0.760766	1.15562	0.94 (0.76-1.16)
ebi-a-GCST90017037	Vjmyra	MIGRAINE_WITH_AURA	|| id:ebi-a-GCST90017037	Inverse variance weighted	8	-0.0330201	0.0857495	0.700181	-0.201089	0.135049	0.967519	0.81784	1.14459	0.97 (0.82-1.14)
ebi-a-GCST90017037	Vjmyra	MIGRAINE_WITH_AURA	|| id:ebi-a-GCST90017037	Simple mode	8	-0.0678445	0.174271	0.708622	-0.409415	0.273726	0.934406	0.664039	1.31485	0.93 (0.66-1.31)
ebi-a-GCST90017037	Vjmyra	MIGRAINE_WITH_AURA	|| id:ebi-a-GCST90017037	Weighted mode	8	-0.0724117	0.1755	0.692242	-0.416392	0.271568	0.930148	0.659422	1.31202	0.93 (0.66-1.31)
ebi-a-GCST90017038	V8Gk7C	MIGRAINE_WITH_AURA	|| id:ebi-a-GCST90017038	MR Egger	11	0.0564085	0.226344	0.808788	-0.387226	0.500043	1.05803	0.678938	1.64879	1.06 (0.68-1.65)
ebi-a-GCST90017038	V8Gk7C	MIGRAINE_WITH_AURA	|| id:ebi-a-GCST90017038	Weighted median	11	0.0654772	0.0626738	0.296148	-0.0573634	0.188318	1.06767	0.944251	1.20722	1.07 (0.94-1.21)
ebi-a-GCST90017038	V8Gk7C	MIGRAINE_WITH_AURA	|| id:ebi-a-GCST90017038	Inverse variance weighted	11	0.1278	0.0481128	0.00790146	0.0334987	0.222101	1.13633	1.03407	1.2487	1.14 (1.03-1.25)
ebi-a-GCST90017038	V8Gk7C	MIGRAINE_WITH_AURA	|| id:ebi-a-GCST90017038	Simple mode	11	0.0523769	0.101178	0.615945	-0.145932	0.250686	1.05377	0.864217	1.28491	1.05 (0.86-1.28)
ebi-a-GCST90017038	V8Gk7C	MIGRAINE_WITH_AURA	|| id:ebi-a-GCST90017038	Weighted mode	11	0.0486486	0.0906496	0.603232	-0.129025	0.226322	1.04985	0.878952	1.25398	1.05 (0.88-1.25)
ebi-a-GCST90017039	KE9sU6	MIGRAINE_WITH_AURA	|| id:ebi-a-GCST90017039	MR Egger	5	-1.99218	1.10891	0.170273	-4.16565	0.181292	0.136398	0.0155197	1.19877	0.14 (0.02-1.20)
ebi-a-GCST90017039	KE9sU6	MIGRAINE_WITH_AURA	|| id:ebi-a-GCST90017039	Weighted median	5	0.0491076	0.191451	0.797563	-0.326135	0.424351	1.05033	0.721707	1.5286	1.05 (0.72-1.53)
ebi-a-GCST90017039	KE9sU6	MIGRAINE_WITH_AURA	|| id:ebi-a-GCST90017039	Inverse variance weighted	5	-0.0826762	0.21929	0.70616	-0.512484	0.347131	0.920649	0.599006	1.415	0.92 (0.60-1.42)
ebi-a-GCST90017039	KE9sU6	MIGRAINE_WITH_AURA	|| id:ebi-a-GCST90017039	Simple mode	5	0.178721	0.232918	0.485681	-0.277799	0.635242	1.19569	0.757449	1.88748	1.20 (0.76-1.89)
ebi-a-GCST90017039	KE9sU6	MIGRAINE_WITH_AURA	|| id:ebi-a-GCST90017039	Weighted mode	5	0.159649	0.24142	0.544574	-0.313534	0.632831	1.1731	0.73086	1.88293	1.17 (0.73-1.88)
ebi-a-GCST90017040	QbIjiQ	MIGRAINE_WITH_AURA	|| id:ebi-a-GCST90017040	MR Egger	13	-0.440482	0.201986	0.0517969	-0.836374	-0.0445895	0.643726	0.433279	0.95639	0.64 (0.43-0.96)
ebi-a-GCST90017040	QbIjiQ	MIGRAINE_WITH_AURA	|| id:ebi-a-GCST90017040	Weighted median	13	-0.0107899	0.0730992	0.882654	-0.154064	0.132485	0.989268	0.857217	1.14166	0.99 (0.86-1.14)
ebi-a-GCST90017040	QbIjiQ	MIGRAINE_WITH_AURA	|| id:ebi-a-GCST90017040	Inverse variance weighted	13	0.0166975	0.0556356	0.764084	-0.0923484	0.125743	1.01684	0.911787	1.13399	1.02 (0.91-1.13)
ebi-a-GCST90017040	QbIjiQ	MIGRAINE_WITH_AURA	|| id:ebi-a-GCST90017040	Simple mode	13	-0.0213103	0.131828	0.87427	-0.279694	0.237073	0.978915	0.756015	1.26753	0.98 (0.76-1.27)
ebi-a-GCST90017040	QbIjiQ	MIGRAINE_WITH_AURA	|| id:ebi-a-GCST90017040	Weighted mode	13	-0.0240508	0.108988	0.829057	-0.237668	0.189566	0.976236	0.788465	1.20873	0.98 (0.79-1.21)
ebi-a-GCST90017041	Inh1bW	MIGRAINE_WITH_AURA	|| id:ebi-a-GCST90017041	MR Egger	14	-0.125752	0.176364	0.489464	-0.471426	0.219921	0.881833	0.624112	1.24598	0.88 (0.62-1.25)
ebi-a-GCST90017041	Inh1bW	MIGRAINE_WITH_AURA	|| id:ebi-a-GCST90017041	Weighted median	14	0.0336294	0.0906215	0.710565	-0.143989	0.211248	1.0342	0.865897	1.23522	1.03 (0.87-1.24)
ebi-a-GCST90017041	Inh1bW	MIGRAINE_WITH_AURA	|| id:ebi-a-GCST90017041	Inverse variance weighted	14	-0.0323666	0.0637638	0.611733	-0.157344	0.0926105	0.968152	0.85441	1.09703	0.97 (0.85-1.10)
ebi-a-GCST90017041	Inh1bW	MIGRAINE_WITH_AURA	|| id:ebi-a-GCST90017041	Simple mode	14	0.109915	0.15936	0.502493	-0.202431	0.42226	1.11618	0.816743	1.52541	1.12 (0.82-1.53)
ebi-a-GCST90017041	Inh1bW	MIGRAINE_WITH_AURA	|| id:ebi-a-GCST90017041	Weighted mode	14	0.0630816	0.124944	0.622094	-0.181809	0.307972	1.06511	0.833761	1.36066	1.07 (0.83-1.36)
ebi-a-GCST90017042	otsUWr	MIGRAINE_WITH_AURA	|| id:ebi-a-GCST90017042	MR Egger	12	-0.425498	0.19607	0.0551572	-0.809795	-0.0412016	0.653444	0.444949	0.959636	0.65 (0.44-0.96)
ebi-a-GCST90017042	otsUWr	MIGRAINE_WITH_AURA	|| id:ebi-a-GCST90017042	Weighted median	12	-0.0624494	0.0730889	0.392867	-0.205704	0.0808049	0.939461	0.814074	1.08416	0.94 (0.81-1.08)
ebi-a-GCST90017042	otsUWr	MIGRAINE_WITH_AURA	|| id:ebi-a-GCST90017042	Inverse variance weighted	12	-0.0603755	0.0534839	0.25896	-0.165204	0.044453	0.941411	0.847721	1.04546	0.94 (0.85-1.05)
ebi-a-GCST90017042	otsUWr	MIGRAINE_WITH_AURA	|| id:ebi-a-GCST90017042	Simple mode	12	-0.0307545	0.137	0.826495	-0.299275	0.237766	0.969714	0.741355	1.26841	0.97 (0.74-1.27)
ebi-a-GCST90017042	otsUWr	MIGRAINE_WITH_AURA	|| id:ebi-a-GCST90017042	Weighted mode	12	-0.144665	0.121927	0.260424	-0.383641	0.094312	0.865312	0.681376	1.0989	0.87 (0.68-1.10)
ebi-a-GCST90017043	SjsXZR	MIGRAINE_WITH_AURA	|| id:ebi-a-GCST90017043	MR Egger	7	0.758302	0.458398	0.158984	-0.140158	1.65676	2.13465	0.869221	5.24231	2.13 (0.87-5.24)
ebi-a-GCST90017043	SjsXZR	MIGRAINE_WITH_AURA	|| id:ebi-a-GCST90017043	Weighted median	7	0.00494032	0.127548	0.969103	-0.245053	0.254934	1.00495	0.782663	1.29038	1.00 (0.78-1.29)
ebi-a-GCST90017043	SjsXZR	MIGRAINE_WITH_AURA	|| id:ebi-a-GCST90017043	Inverse variance weighted	7	0.0678693	0.0949529	0.474752	-0.118238	0.253977	1.07023	0.888484	1.28914	1.07 (0.89-1.29)
ebi-a-GCST90017043	SjsXZR	MIGRAINE_WITH_AURA	|| id:ebi-a-GCST90017043	Simple mode	7	0.0145469	0.163117	0.931841	-0.305163	0.334257	1.01465	0.737003	1.3969	1.01 (0.74-1.40)
ebi-a-GCST90017043	SjsXZR	MIGRAINE_WITH_AURA	|| id:ebi-a-GCST90017043	Weighted mode	7	0.0216396	0.167537	0.90145	-0.306733	0.350012	1.02188	0.735847	1.41909	1.02 (0.74-1.42)
ebi-a-GCST90017044	Qkp1v3	MIGRAINE_WITH_AURA	|| id:ebi-a-GCST90017044	MR Egger	11	0.345048	0.265017	0.225256	-0.174386	0.864482	1.41206	0.839973	2.37378	1.41 (0.84-2.37)
ebi-a-GCST90017044	Qkp1v3	MIGRAINE_WITH_AURA	|| id:ebi-a-GCST90017044	Weighted median	11	0.111138	0.0631094	0.078231	-0.012556	0.234833	1.11755	0.987522	1.2647	1.12 (0.99-1.26)
ebi-a-GCST90017044	Qkp1v3	MIGRAINE_WITH_AURA	|| id:ebi-a-GCST90017044	Inverse variance weighted	11	0.121328	0.0456692	0.00789164	0.0318164	0.21084	1.129	1.03233	1.23471	1.13 (1.03-1.23)
ebi-a-GCST90017044	Qkp1v3	MIGRAINE_WITH_AURA	|| id:ebi-a-GCST90017044	Simple mode	11	0.135457	0.107362	0.235697	-0.0749729	0.345887	1.14506	0.927769	1.41324	1.15 (0.93-1.41)
ebi-a-GCST90017044	Qkp1v3	MIGRAINE_WITH_AURA	|| id:ebi-a-GCST90017044	Weighted mode	11	0.115723	0.104328	0.293298	-0.0887606	0.320207	1.12268	0.915065	1.37741	1.12 (0.92-1.38)
ebi-a-GCST90017045	BOgM8M	MIGRAINE_WITH_AURA	|| id:ebi-a-GCST90017045	MR Egger	15	-0.25034	0.170361	0.165488	-0.584249	0.083568	0.778536	0.557525	1.08716	0.78 (0.56-1.09)
ebi-a-GCST90017045	BOgM8M	MIGRAINE_WITH_AURA	|| id:ebi-a-GCST90017045	Weighted median	15	-0.211341	0.0830628	0.0109481	-0.374144	-0.0485379	0.809498	0.687878	0.952621	0.81 (0.69-0.95)
ebi-a-GCST90017045	BOgM8M	MIGRAINE_WITH_AURA	|| id:ebi-a-GCST90017045	Inverse variance weighted	15	-0.181307	0.0585217	0.0019475	-0.29601	-0.0666049	0.834179	0.74378	0.935565	0.83 (0.74-0.94)
ebi-a-GCST90017045	BOgM8M	MIGRAINE_WITH_AURA	|| id:ebi-a-GCST90017045	Simple mode	15	-0.236501	0.141561	0.116984	-0.513962	0.0409591	0.789385	0.598121	1.04181	0.79 (0.60-1.04)
ebi-a-GCST90017045	BOgM8M	MIGRAINE_WITH_AURA	|| id:ebi-a-GCST90017045	Weighted mode	15	-0.239397	0.133123	0.0937166	-0.500317	0.0215229	0.787102	0.606338	1.02176	0.79 (0.61-1.02)
ebi-a-GCST90017046	MlHKW5	MIGRAINE_WITH_AURA	|| id:ebi-a-GCST90017046	MR Egger	11	-0.182134	0.391521	0.652842	-0.949515	0.585248	0.83349	0.386929	1.79544	0.83 (0.39-1.80)
ebi-a-GCST90017046	MlHKW5	MIGRAINE_WITH_AURA	|| id:ebi-a-GCST90017046	Weighted median	11	-0.0608159	0.0655007	0.35316	-0.189197	0.0675656	0.940996	0.827623	1.0699	0.94 (0.83-1.07)
ebi-a-GCST90017046	MlHKW5	MIGRAINE_WITH_AURA	|| id:ebi-a-GCST90017046	Inverse variance weighted	11	-0.0652469	0.0598739	0.275829	-0.1826	0.052106	0.936836	0.833101	1.05349	0.94 (0.83-1.05)
ebi-a-GCST90017046	MlHKW5	MIGRAINE_WITH_AURA	|| id:ebi-a-GCST90017046	Simple mode	11	-0.0886588	0.110788	0.442159	-0.305803	0.128486	0.915158	0.736531	1.13711	0.92 (0.74-1.14)
ebi-a-GCST90017046	MlHKW5	MIGRAINE_WITH_AURA	|| id:ebi-a-GCST90017046	Weighted mode	11	-0.0886588	0.0959669	0.377319	-0.276754	0.0994364	0.915158	0.758241	1.10455	0.92 (0.76-1.10)
ebi-a-GCST90017047	a9OJwY	MIGRAINE_WITH_AURA	|| id:ebi-a-GCST90017047	MR Egger	13	0.11375	0.32711	0.734596	-0.527386	0.754887	1.12047	0.590145	2.12737	1.12 (0.59-2.13)
ebi-a-GCST90017047	a9OJwY	MIGRAINE_WITH_AURA	|| id:ebi-a-GCST90017047	Weighted median	13	-0.0359814	0.125035	0.773522	-0.28105	0.209087	0.964658	0.754991	1.23255	0.96 (0.75-1.23)
ebi-a-GCST90017047	a9OJwY	MIGRAINE_WITH_AURA	|| id:ebi-a-GCST90017047	Inverse variance weighted	13	-0.0456624	0.109005	0.675289	-0.259313	0.167988	0.955364	0.771582	1.18292	0.96 (0.77-1.18)
ebi-a-GCST90017047	a9OJwY	MIGRAINE_WITH_AURA	|| id:ebi-a-GCST90017047	Simple mode	13	0.180435	0.241432	0.469242	-0.292771	0.65364	1.19774	0.746193	1.92253	1.20 (0.75-1.92)
ebi-a-GCST90017047	a9OJwY	MIGRAINE_WITH_AURA	|| id:ebi-a-GCST90017047	Weighted mode	13	0.169833	0.232717	0.479527	-0.286293	0.625959	1.18511	0.751043	1.87004	1.19 (0.75-1.87)
ebi-a-GCST90017048	oLehiJ	MIGRAINE_WITH_AURA	|| id:ebi-a-GCST90017048	MR Egger	13	-0.209091	0.286979	0.481475	-0.77157	0.353389	0.811322	0.462287	1.42388	0.81 (0.46-1.42)
ebi-a-GCST90017048	oLehiJ	MIGRAINE_WITH_AURA	|| id:ebi-a-GCST90017048	Weighted median	13	0.0152198	0.119736	0.898852	-0.219463	0.249902	1.01534	0.80295	1.2839	1.02 (0.80-1.28)
ebi-a-GCST90017048	oLehiJ	MIGRAINE_WITH_AURA	|| id:ebi-a-GCST90017048	Inverse variance weighted	13	-0.0715811	0.0921027	0.437048	-0.252102	0.10894	0.930921	0.777165	1.1151	0.93 (0.78-1.12)
ebi-a-GCST90017048	oLehiJ	MIGRAINE_WITH_AURA	|| id:ebi-a-GCST90017048	Simple mode	13	0.0888612	0.186153	0.641685	-0.275999	0.453721	1.09293	0.758814	1.57416	1.09 (0.76-1.57)
ebi-a-GCST90017048	oLehiJ	MIGRAINE_WITH_AURA	|| id:ebi-a-GCST90017048	Weighted mode	13	0.0661714	0.173819	0.710085	-0.274513	0.406856	1.06841	0.759942	1.50209	1.07 (0.76-1.50)
ebi-a-GCST90017049	A50LxM	MIGRAINE_WITH_AURA	|| id:ebi-a-GCST90017049	MR Egger	10	0.0558065	0.416226	0.896653	-0.759996	0.871609	1.05739	0.467668	2.39076	1.06 (0.47-2.39)
ebi-a-GCST90017049	A50LxM	MIGRAINE_WITH_AURA	|| id:ebi-a-GCST90017049	Weighted median	10	0.12337	0.130832	0.3457	-0.133061	0.3798	1.1313	0.875412	1.46199	1.13 (0.88-1.46)
ebi-a-GCST90017049	A50LxM	MIGRAINE_WITH_AURA	|| id:ebi-a-GCST90017049	Inverse variance weighted	10	0.144988	0.101506	0.153186	-0.0539637	0.343939	1.15603	0.947466	1.41049	1.16 (0.95-1.41)
ebi-a-GCST90017049	A50LxM	MIGRAINE_WITH_AURA	|| id:ebi-a-GCST90017049	Simple mode	10	0.0971464	0.197309	0.634255	-0.28958	0.483873	1.10202	0.748578	1.62235	1.10 (0.75-1.62)
ebi-a-GCST90017049	A50LxM	MIGRAINE_WITH_AURA	|| id:ebi-a-GCST90017049	Weighted mode	10	0.107776	0.191828	0.587943	-0.268206	0.483758	1.1138	0.76475	1.62216	1.11 (0.76-1.62)
ebi-a-GCST90017050	OKtd3Z	MIGRAINE_WITH_AURA	|| id:ebi-a-GCST90017050	MR Egger	15	0.285688	0.191804	0.160216	-0.0902467	0.661623	1.33068	0.913706	1.93794	1.33 (0.91-1.94)
ebi-a-GCST90017050	OKtd3Z	MIGRAINE_WITH_AURA	|| id:ebi-a-GCST90017050	Weighted median	15	0.000399454	0.107377	0.997032	-0.21006	0.210859	1.0004	0.810535	1.23474	1.00 (0.81-1.23)
ebi-a-GCST90017050	OKtd3Z	MIGRAINE_WITH_AURA	|| id:ebi-a-GCST90017050	Inverse variance weighted	15	-0.00371333	0.0819392	0.963854	-0.164314	0.156887	0.996294	0.848475	1.16986	1.00 (0.85-1.17)
ebi-a-GCST90017050	OKtd3Z	MIGRAINE_WITH_AURA	|| id:ebi-a-GCST90017050	Simple mode	15	-0.0919553	0.17141	0.60006	-0.427919	0.244009	0.912146	0.651864	1.27636	0.91 (0.65-1.28)
ebi-a-GCST90017050	OKtd3Z	MIGRAINE_WITH_AURA	|| id:ebi-a-GCST90017050	Weighted mode	15	-0.00550535	0.148631	0.970976	-0.296822	0.285811	0.99451	0.743177	1.33084	0.99 (0.74-1.33)
ebi-a-GCST90017051	Hdm5db	MIGRAINE_WITH_AURA	|| id:ebi-a-GCST90017051	MR Egger	8	0.837235	0.549008	0.178103	-0.238821	1.91329	2.30997	0.787556	6.77534	2.31 (0.79-6.78)
ebi-a-GCST90017051	Hdm5db	MIGRAINE_WITH_AURA	|| id:ebi-a-GCST90017051	Weighted median	8	-0.0685801	0.154401	0.65692	-0.371206	0.234045	0.933719	0.689902	1.2637	0.93 (0.69-1.26)
ebi-a-GCST90017051	Hdm5db	MIGRAINE_WITH_AURA	|| id:ebi-a-GCST90017051	Inverse variance weighted	8	-0.0247378	0.117033	0.832595	-0.254123	0.204647	0.975566	0.775597	1.22709	0.98 (0.78-1.23)
ebi-a-GCST90017051	Hdm5db	MIGRAINE_WITH_AURA	|| id:ebi-a-GCST90017051	Simple mode	8	-0.116706	0.251618	0.656853	-0.609876	0.376465	0.889847	0.543418	1.45712	0.89 (0.54-1.46)
ebi-a-GCST90017051	Hdm5db	MIGRAINE_WITH_AURA	|| id:ebi-a-GCST90017051	Weighted mode	8	-0.0858447	0.249111	0.740513	-0.574102	0.402413	0.917737	0.56321	1.49543	0.92 (0.56-1.50)
ebi-a-GCST90017052	woagyS	MIGRAINE_WITH_AURA	|| id:ebi-a-GCST90017052	MR Egger	13	-0.0311659	0.333709	0.927271	-0.685236	0.622904	0.969315	0.503971	1.86433	0.97 (0.50-1.86)
ebi-a-GCST90017052	woagyS	MIGRAINE_WITH_AURA	|| id:ebi-a-GCST90017052	Weighted median	13	-0.0656296	0.119154	0.581773	-0.299171	0.167912	0.936478	0.741432	1.18283	0.94 (0.74-1.18)
ebi-a-GCST90017052	woagyS	MIGRAINE_WITH_AURA	|| id:ebi-a-GCST90017052	Inverse variance weighted	13	0.0201363	0.0969322	0.835435	-0.169851	0.210123	1.02034	0.843791	1.23383	1.02 (0.84-1.23)
ebi-a-GCST90017052	woagyS	MIGRAINE_WITH_AURA	|| id:ebi-a-GCST90017052	Simple mode	13	-0.134168	0.206936	0.528967	-0.539763	0.271427	0.874443	0.582886	1.31183	0.87 (0.58-1.31)
ebi-a-GCST90017052	woagyS	MIGRAINE_WITH_AURA	|| id:ebi-a-GCST90017052	Weighted mode	13	-0.115952	0.185522	0.543669	-0.479575	0.247671	0.890518	0.619046	1.28104	0.89 (0.62-1.28)
ebi-a-GCST90017053	dnpH0o	MIGRAINE_WITH_AURA	|| id:ebi-a-GCST90017053	MR Egger	20	0.177018	0.166731	0.30241	-0.149774	0.50381	1.19365	0.860902	1.65502	1.19 (0.86-1.66)
ebi-a-GCST90017053	dnpH0o	MIGRAINE_WITH_AURA	|| id:ebi-a-GCST90017053	Weighted median	20	-0.0161317	0.0893437	0.856715	-0.191245	0.158982	0.983998	0.82593	1.17232	0.98 (0.83-1.17)
ebi-a-GCST90017053	dnpH0o	MIGRAINE_WITH_AURA	|| id:ebi-a-GCST90017053	Inverse variance weighted	20	0.0329762	0.0641311	0.607113	-0.0927207	0.158673	1.03353	0.911448	1.17195	1.03 (0.91-1.17)
ebi-a-GCST90017053	dnpH0o	MIGRAINE_WITH_AURA	|| id:ebi-a-GCST90017053	Simple mode	20	0.0419362	0.154605	0.789126	-0.261089	0.344962	1.04283	0.770212	1.41194	1.04 (0.77-1.41)
ebi-a-GCST90017053	dnpH0o	MIGRAINE_WITH_AURA	|| id:ebi-a-GCST90017053	Weighted mode	20	0.0519459	0.129005	0.691689	-0.200905	0.304797	1.05332	0.81799	1.35635	1.05 (0.82-1.36)
ebi-a-GCST90017054	Eex2hq	MIGRAINE_WITH_AURA	|| id:ebi-a-GCST90017054	MR Egger	12	0.142971	0.261394	0.596402	-0.369361	0.655304	1.1537	0.691176	1.92573	1.15 (0.69-1.93)
ebi-a-GCST90017054	Eex2hq	MIGRAINE_WITH_AURA	|| id:ebi-a-GCST90017054	Weighted median	12	0.0814632	0.0997269	0.414006	-0.114001	0.276928	1.08487	0.892257	1.31907	1.08 (0.89-1.32)
ebi-a-GCST90017054	Eex2hq	MIGRAINE_WITH_AURA	|| id:ebi-a-GCST90017054	Inverse variance weighted	12	0.0794601	0.079722	0.318903	-0.0767951	0.235715	1.0827	0.92608	1.26581	1.08 (0.93-1.27)
ebi-a-GCST90017054	Eex2hq	MIGRAINE_WITH_AURA	|| id:ebi-a-GCST90017054	Simple mode	12	0.146304	0.177446	0.427173	-0.20149	0.494097	1.15755	0.817512	1.63902	1.16 (0.82-1.64)
ebi-a-GCST90017054	Eex2hq	MIGRAINE_WITH_AURA	|| id:ebi-a-GCST90017054	Weighted mode	12	0.157634	0.166133	0.363081	-0.167986	0.483254	1.17074	0.845365	1.62134	1.17 (0.85-1.62)
ebi-a-GCST90017055	Fd3JYC	MIGRAINE_WITH_AURA	|| id:ebi-a-GCST90017055	MR Egger	11	0.676192	0.419532	0.141469	-0.14609	1.49847	1.96638	0.86408	4.47485	1.97 (0.86-4.47)
ebi-a-GCST90017055	Fd3JYC	MIGRAINE_WITH_AURA	|| id:ebi-a-GCST90017055	Weighted median	11	0.123863	0.10394	0.233386	-0.0798587	0.327585	1.13186	0.923247	1.38761	1.13 (0.92-1.39)
ebi-a-GCST90017055	Fd3JYC	MIGRAINE_WITH_AURA	|| id:ebi-a-GCST90017055	Inverse variance weighted	11	0.0324392	0.0813959	0.690235	-0.127097	0.191975	1.03297	0.880648	1.21164	1.03 (0.88-1.21)
ebi-a-GCST90017055	Fd3JYC	MIGRAINE_WITH_AURA	|| id:ebi-a-GCST90017055	Simple mode	11	0.148451	0.162359	0.382057	-0.169773	0.466674	1.16004	0.843857	1.59468	1.16 (0.84-1.59)
ebi-a-GCST90017055	Fd3JYC	MIGRAINE_WITH_AURA	|| id:ebi-a-GCST90017055	Weighted mode	11	0.159091	0.162438	0.350486	-0.159289	0.47747	1.17244	0.85275	1.61199	1.17 (0.85-1.61)
ebi-a-GCST90017056	u1icz2	MIGRAINE_WITH_AURA	|| id:ebi-a-GCST90017056	MR Egger	14	-0.0253834	0.200158	0.901186	-0.417693	0.366926	0.974936	0.658564	1.44329	0.97 (0.66-1.44)
ebi-a-GCST90017056	u1icz2	MIGRAINE_WITH_AURA	|| id:ebi-a-GCST90017056	Weighted median	14	0.109232	0.10188	0.283645	-0.0904525	0.308917	1.11542	0.913518	1.36195	1.12 (0.91-1.36)
ebi-a-GCST90017056	u1icz2	MIGRAINE_WITH_AURA	|| id:ebi-a-GCST90017056	Inverse variance weighted	14	0.0998333	0.0738374	0.176353	-0.044888	0.244555	1.10499	0.956105	1.27705	1.10 (0.96-1.28)
ebi-a-GCST90017056	u1icz2	MIGRAINE_WITH_AURA	|| id:ebi-a-GCST90017056	Simple mode	14	0.280809	0.185087	0.153158	-0.0819605	0.643579	1.3242	0.921308	1.90328	1.32 (0.92-1.90)
ebi-a-GCST90017056	u1icz2	MIGRAINE_WITH_AURA	|| id:ebi-a-GCST90017056	Weighted mode	14	0.0301511	0.15575	0.849492	-0.275119	0.335421	1.03061	0.759482	1.39853	1.03 (0.76-1.40)
ebi-a-GCST90017057	coqV3I	MIGRAINE_WITH_AURA	|| id:ebi-a-GCST90017057	MR Egger	11	-0.211686	0.239493	0.39975	-0.681092	0.25772	0.809219	0.506064	1.29398	0.81 (0.51-1.29)
ebi-a-GCST90017057	coqV3I	MIGRAINE_WITH_AURA	|| id:ebi-a-GCST90017057	Weighted median	11	0.110242	0.0830713	0.184485	-0.0525782	0.273061	1.11655	0.94878	1.31398	1.12 (0.95-1.31)
ebi-a-GCST90017057	coqV3I	MIGRAINE_WITH_AURA	|| id:ebi-a-GCST90017057	Inverse variance weighted	11	0.0750788	0.0624644	0.229384	-0.0473514	0.197509	1.07797	0.953752	1.21836	1.08 (0.95-1.22)
ebi-a-GCST90017057	coqV3I	MIGRAINE_WITH_AURA	|| id:ebi-a-GCST90017057	Simple mode	11	0.115897	0.14358	0.438334	-0.165521	0.397314	1.12288	0.847452	1.48782	1.12 (0.85-1.49)
ebi-a-GCST90017057	coqV3I	MIGRAINE_WITH_AURA	|| id:ebi-a-GCST90017057	Weighted mode	11	0.114187	0.141915	0.43975	-0.163966	0.39234	1.12096	0.848771	1.48044	1.12 (0.85-1.48)
ebi-a-GCST90017058	IrRN6z	MIGRAINE_WITH_AURA	|| id:ebi-a-GCST90017058	MR Egger	6	-0.0801724	0.457068	0.869282	-0.976025	0.81568	0.922957	0.376806	2.26071	0.92 (0.38-2.26)
ebi-a-GCST90017058	IrRN6z	MIGRAINE_WITH_AURA	|| id:ebi-a-GCST90017058	Weighted median	6	0.0123795	0.147929	0.933307	-0.277562	0.302321	1.01246	0.757629	1.353	1.01 (0.76-1.35)
ebi-a-GCST90017058	IrRN6z	MIGRAINE_WITH_AURA	|| id:ebi-a-GCST90017058	Inverse variance weighted	6	-0.117191	0.148944	0.431391	-0.409122	0.174739	0.889415	0.664233	1.19094	0.89 (0.66-1.19)
ebi-a-GCST90017058	IrRN6z	MIGRAINE_WITH_AURA	|| id:ebi-a-GCST90017058	Simple mode	6	0.136909	0.188874	0.501023	-0.233285	0.507102	1.14672	0.791928	1.66047	1.15 (0.79-1.66)
ebi-a-GCST90017058	IrRN6z	MIGRAINE_WITH_AURA	|| id:ebi-a-GCST90017058	Weighted mode	6	0.062391	0.166469	0.723187	-0.263888	0.38867	1.06438	0.76806	1.47502	1.06 (0.77-1.48)
ebi-a-GCST90017059	GmPosC	MIGRAINE_WITH_AURA	|| id:ebi-a-GCST90017059	MR Egger	8	0.276494	0.342397	0.450184	-0.394605	0.947593	1.3185	0.673946	2.57949	1.32 (0.67-2.58)
ebi-a-GCST90017059	GmPosC	MIGRAINE_WITH_AURA	|| id:ebi-a-GCST90017059	Weighted median	8	-0.0346435	0.068603	0.613569	-0.169105	0.0998183	0.96595	0.84442	1.10497	0.97 (0.84-1.10)
ebi-a-GCST90017059	GmPosC	MIGRAINE_WITH_AURA	|| id:ebi-a-GCST90017059	Inverse variance weighted	8	-0.0299717	0.0676581	0.657775	-0.162582	0.102638	0.970473	0.849947	1.10809	0.97 (0.85-1.11)
ebi-a-GCST90017059	GmPosC	MIGRAINE_WITH_AURA	|| id:ebi-a-GCST90017059	Simple mode	8	-0.0617285	0.092951	0.527889	-0.243913	0.120456	0.940138	0.783556	1.12801	0.94 (0.78-1.13)
ebi-a-GCST90017059	GmPosC	MIGRAINE_WITH_AURA	|| id:ebi-a-GCST90017059	Weighted mode	8	-0.0461048	0.0820225	0.591584	-0.206869	0.114659	0.954942	0.813126	1.12149	0.95 (0.81-1.12)
ebi-a-GCST90017060	PCPOR6	MIGRAINE_WITH_AURA	|| id:ebi-a-GCST90017060	MR Egger	11	0.0660459	0.258649	0.804192	-0.440905	0.572997	1.06828	0.643454	1.77357	1.07 (0.64-1.77)
ebi-a-GCST90017060	PCPOR6	MIGRAINE_WITH_AURA	|| id:ebi-a-GCST90017060	Weighted median	11	0.00614124	0.114603	0.957264	-0.21848	0.230763	1.00616	0.803739	1.25956	1.01 (0.80-1.26)
ebi-a-GCST90017060	PCPOR6	MIGRAINE_WITH_AURA	|| id:ebi-a-GCST90017060	Inverse variance weighted	11	0.0593236	0.0898607	0.509143	-0.116803	0.235451	1.06112	0.88976	1.26548	1.06 (0.89-1.27)
ebi-a-GCST90017060	PCPOR6	MIGRAINE_WITH_AURA	|| id:ebi-a-GCST90017060	Simple mode	11	-0.0190414	0.187896	0.921284	-0.387318	0.349235	0.981139	0.678875	1.41798	0.98 (0.68-1.42)
ebi-a-GCST90017060	PCPOR6	MIGRAINE_WITH_AURA	|| id:ebi-a-GCST90017060	Weighted mode	11	-0.0427898	0.183198	0.82003	-0.401859	0.316279	0.958113	0.669075	1.37201	0.96 (0.67-1.37)
ebi-a-GCST90017061	09v5eb	MIGRAINE_WITH_AURA	|| id:ebi-a-GCST90017061	MR Egger	10	0.148883	0.243636	0.558101	-0.328644	0.626411	1.16054	0.719899	1.87088	1.16 (0.72-1.87)
ebi-a-GCST90017061	09v5eb	MIGRAINE_WITH_AURA	|| id:ebi-a-GCST90017061	Weighted median	10	0.120658	0.11516	0.294756	-0.105055	0.346372	1.12824	0.900275	1.41393	1.13 (0.90-1.41)
ebi-a-GCST90017061	09v5eb	MIGRAINE_WITH_AURA	|| id:ebi-a-GCST90017061	Inverse variance weighted	10	0.00108729	0.102491	0.991536	-0.199795	0.201969	1.00109	0.818899	1.22381	1.00 (0.82-1.22)
ebi-a-GCST90017061	09v5eb	MIGRAINE_WITH_AURA	|| id:ebi-a-GCST90017061	Simple mode	10	0.125717	0.194569	0.534322	-0.255639	0.507073	1.13396	0.774421	1.66042	1.13 (0.77-1.66)
ebi-a-GCST90017061	09v5eb	MIGRAINE_WITH_AURA	|| id:ebi-a-GCST90017061	Weighted mode	10	0.177061	0.135095	0.222438	-0.0877262	0.441848	1.1937	0.916012	1.55558	1.19 (0.92-1.56)
ebi-a-GCST90017062	LXS5u4	MIGRAINE_WITH_AURA	|| id:ebi-a-GCST90017062	MR Egger	10	0.189657	0.255265	0.478741	-0.310662	0.689976	1.20883	0.732961	1.99367	1.21 (0.73-1.99)
ebi-a-GCST90017062	LXS5u4	MIGRAINE_WITH_AURA	|| id:ebi-a-GCST90017062	Weighted median	10	0.0749811	0.119091	0.528947	-0.158436	0.308399	1.07786	0.853477	1.36124	1.08 (0.85-1.36)
ebi-a-GCST90017062	LXS5u4	MIGRAINE_WITH_AURA	|| id:ebi-a-GCST90017062	Inverse variance weighted	10	0.040667	0.0928477	0.661389	-0.141315	0.222649	1.04151	0.868216	1.24938	1.04 (0.87-1.25)
ebi-a-GCST90017062	LXS5u4	MIGRAINE_WITH_AURA	|| id:ebi-a-GCST90017062	Simple mode	10	-0.096177	0.186451	0.618405	-0.46162	0.269266	0.908303	0.630262	1.309	0.91 (0.63-1.31)
ebi-a-GCST90017062	LXS5u4	MIGRAINE_WITH_AURA	|| id:ebi-a-GCST90017062	Weighted mode	10	0.12347	0.173268	0.494157	-0.216136	0.463076	1.13142	0.805626	1.58895	1.13 (0.81-1.59)
ebi-a-GCST90017063	9Hkmhd	MIGRAINE_WITH_AURA	|| id:ebi-a-GCST90017063	MR Egger	15	0.0595215	0.165864	0.725464	-0.265573	0.384616	1.06133	0.766767	1.46905	1.06 (0.77-1.47)
ebi-a-GCST90017063	9Hkmhd	MIGRAINE_WITH_AURA	|| id:ebi-a-GCST90017063	Weighted median	15	0.101984	0.0932638	0.274174	-0.080813	0.284781	1.10737	0.922366	1.32947	1.11 (0.92-1.33)
ebi-a-GCST90017063	9Hkmhd	MIGRAINE_WITH_AURA	|| id:ebi-a-GCST90017063	Inverse variance weighted	15	0.0820887	0.0687728	0.232626	-0.0527061	0.216883	1.08555	0.948659	1.2422	1.09 (0.95-1.24)
ebi-a-GCST90017063	9Hkmhd	MIGRAINE_WITH_AURA	|| id:ebi-a-GCST90017063	Simple mode	15	0.170012	0.136919	0.234748	-0.0983489	0.438374	1.18532	0.906333	1.55018	1.19 (0.91-1.55)
ebi-a-GCST90017063	9Hkmhd	MIGRAINE_WITH_AURA	|| id:ebi-a-GCST90017063	Weighted mode	15	0.114284	0.118112	0.349669	-0.117216	0.345784	1.12107	0.889393	1.4131	1.12 (0.89-1.41)
ebi-a-GCST90017064	CGvbdg	MIGRAINE_WITH_AURA	|| id:ebi-a-GCST90017064	MR Egger	11	-0.217645	0.342482	0.540925	-0.888909	0.453619	0.804411	0.411104	1.574	0.80 (0.41-1.57)
ebi-a-GCST90017064	CGvbdg	MIGRAINE_WITH_AURA	|| id:ebi-a-GCST90017064	Weighted median	11	-0.0891092	0.109645	0.416388	-0.304014	0.125796	0.914746	0.73785	1.13405	0.91 (0.74-1.13)
ebi-a-GCST90017064	CGvbdg	MIGRAINE_WITH_AURA	|| id:ebi-a-GCST90017064	Inverse variance weighted	11	-0.0676321	0.0829836	0.415069	-0.23028	0.0950158	0.934604	0.794311	1.09968	0.93 (0.79-1.10)
ebi-a-GCST90017064	CGvbdg	MIGRAINE_WITH_AURA	|| id:ebi-a-GCST90017064	Simple mode	11	-0.0566495	0.18022	0.759726	-0.40988	0.296581	0.944925	0.66373	1.34525	0.94 (0.66-1.35)
ebi-a-GCST90017064	CGvbdg	MIGRAINE_WITH_AURA	|| id:ebi-a-GCST90017064	Weighted mode	11	-0.0566495	0.169146	0.744609	-0.388176	0.274877	0.944925	0.678293	1.31637	0.94 (0.68-1.32)
ebi-a-GCST90017065	VH2fio	MIGRAINE_WITH_AURA	|| id:ebi-a-GCST90017065	MR Egger	11	0.397323	0.282041	0.192509	-0.155477	0.950122	1.48784	0.856007	2.58603	1.49 (0.86-2.59)
ebi-a-GCST90017065	VH2fio	MIGRAINE_WITH_AURA	|| id:ebi-a-GCST90017065	Weighted median	11	-0.0445424	0.0844195	0.597755	-0.210005	0.12092	0.956435	0.810581	1.12853	0.96 (0.81-1.13)
ebi-a-GCST90017065	VH2fio	MIGRAINE_WITH_AURA	|| id:ebi-a-GCST90017065	Inverse variance weighted	11	-0.0151803	0.0605478	0.802033	-0.133854	0.103493	0.984934	0.874718	1.10904	0.98 (0.87-1.11)
ebi-a-GCST90017065	VH2fio	MIGRAINE_WITH_AURA	|| id:ebi-a-GCST90017065	Simple mode	11	-0.10069	0.137145	0.479696	-0.369494	0.168114	0.904213	0.691084	1.18307	0.90 (0.69-1.18)
ebi-a-GCST90017065	VH2fio	MIGRAINE_WITH_AURA	|| id:ebi-a-GCST90017065	Weighted mode	11	-0.0930643	0.147509	0.542251	-0.382181	0.196053	0.911135	0.682371	1.21659	0.91 (0.68-1.22)
ebi-a-GCST90017066	xS2MDh	MIGRAINE_WITH_AURA	|| id:ebi-a-GCST90017066	MR Egger	7	-0.0919531	0.401495	0.827921	-0.878883	0.694976	0.912148	0.415247	2.00366	0.91 (0.42-2.00)
ebi-a-GCST90017066	xS2MDh	MIGRAINE_WITH_AURA	|| id:ebi-a-GCST90017066	Weighted median	7	-0.109656	0.157446	0.486135	-0.41825	0.198938	0.896142	0.658197	1.22011	0.90 (0.66-1.22)
ebi-a-GCST90017066	xS2MDh	MIGRAINE_WITH_AURA	|| id:ebi-a-GCST90017066	Inverse variance weighted	7	-0.115444	0.130776	0.377368	-0.371765	0.140878	0.890971	0.689516	1.15128	0.89 (0.69-1.15)
ebi-a-GCST90017066	xS2MDh	MIGRAINE_WITH_AURA	|| id:ebi-a-GCST90017066	Simple mode	7	-0.0852024	0.247575	0.742476	-0.570449	0.400044	0.918326	0.565272	1.49189	0.92 (0.57-1.49)
ebi-a-GCST90017066	xS2MDh	MIGRAINE_WITH_AURA	|| id:ebi-a-GCST90017066	Weighted mode	7	-0.108831	0.236892	0.662113	-0.573141	0.355478	0.896882	0.563752	1.42686	0.90 (0.56-1.43)
ebi-a-GCST90017067	M7D5dW	MIGRAINE_WITH_AURA	|| id:ebi-a-GCST90017067	MR Egger	9	0.130763	0.374361	0.737138	-0.602984	0.86451	1.1397	0.547176	2.37384	1.14 (0.55-2.37)
ebi-a-GCST90017067	M7D5dW	MIGRAINE_WITH_AURA	|| id:ebi-a-GCST90017067	Weighted median	9	-0.00255484	0.06669	0.969441	-0.133267	0.128158	0.997448	0.875231	1.13673	1.00 (0.88-1.14)
ebi-a-GCST90017067	M7D5dW	MIGRAINE_WITH_AURA	|| id:ebi-a-GCST90017067	Inverse variance weighted	9	-0.0428585	0.0602772	0.47707	-0.161002	0.0752849	0.958047	0.85129	1.07819	0.96 (0.85-1.08)
ebi-a-GCST90017067	M7D5dW	MIGRAINE_WITH_AURA	|| id:ebi-a-GCST90017067	Simple mode	9	0.0277841	0.0991233	0.786361	-0.166498	0.222066	1.02817	0.846625	1.24865	1.03 (0.85-1.25)
ebi-a-GCST90017067	M7D5dW	MIGRAINE_WITH_AURA	|| id:ebi-a-GCST90017067	Weighted mode	9	0.0188744	0.0925379	0.843475	-0.1625	0.200249	1.01905	0.850016	1.22171	1.02 (0.85-1.22)
ebi-a-GCST90017068	8NKjuN	MIGRAINE_WITH_AURA	|| id:ebi-a-GCST90017068	MR Egger	5	-0.140046	0.467644	0.784129	-1.05663	0.776536	0.869318	0.347626	2.17393	0.87 (0.35-2.17)
ebi-a-GCST90017068	8NKjuN	MIGRAINE_WITH_AURA	|| id:ebi-a-GCST90017068	Weighted median	5	0.0453764	0.134121	0.735118	-0.2175	0.308253	1.04642	0.804528	1.36105	1.05 (0.80-1.36)
ebi-a-GCST90017068	8NKjuN	MIGRAINE_WITH_AURA	|| id:ebi-a-GCST90017068	Inverse variance weighted	5	0.0776858	0.109921	0.479727	-0.137759	0.293131	1.08078	0.871308	1.34062	1.08 (0.87-1.34)
ebi-a-GCST90017068	8NKjuN	MIGRAINE_WITH_AURA	|| id:ebi-a-GCST90017068	Simple mode	5	0.0282145	0.214209	0.901569	-0.391634	0.448063	1.02862	0.675951	1.56528	1.03 (0.68-1.57)
ebi-a-GCST90017068	8NKjuN	MIGRAINE_WITH_AURA	|| id:ebi-a-GCST90017068	Weighted mode	5	0.242238	0.223843	0.340053	-0.196495	0.680971	1.2741	0.821605	1.97579	1.27 (0.82-1.98)
ebi-a-GCST90017069	DzR5vH	MIGRAINE_WITH_AURA	|| id:ebi-a-GCST90017069	MR Egger	6	-0.183793	0.538927	0.750238	-1.24009	0.872504	0.832108	0.289358	2.39289	0.83 (0.29-2.39)
ebi-a-GCST90017069	DzR5vH	MIGRAINE_WITH_AURA	|| id:ebi-a-GCST90017069	Weighted median	6	-0.0717469	0.10363	0.488724	-0.274861	0.131367	0.930766	0.759678	1.14039	0.93 (0.76-1.14)
ebi-a-GCST90017069	DzR5vH	MIGRAINE_WITH_AURA	|| id:ebi-a-GCST90017069	Inverse variance weighted	6	-0.0218712	0.0823014	0.790435	-0.183182	0.139439	0.978366	0.832617	1.14963	0.98 (0.83-1.15)
ebi-a-GCST90017069	DzR5vH	MIGRAINE_WITH_AURA	|| id:ebi-a-GCST90017069	Simple mode	6	-0.0941815	0.156066	0.572522	-0.40007	0.211707	0.910118	0.670273	1.23579	0.91 (0.67-1.24)
ebi-a-GCST90017069	DzR5vH	MIGRAINE_WITH_AURA	|| id:ebi-a-GCST90017069	Weighted mode	6	-0.10539	0.154918	0.526535	-0.40903	0.19825	0.899973	0.664294	1.21927	0.90 (0.66-1.22)
ebi-a-GCST90017070	W8OpfV	MIGRAINE_WITH_AURA	|| id:ebi-a-GCST90017070	MR Egger	12	0.193963	0.340108	0.581062	-0.472649	0.860575	1.21405	0.623349	2.36452	1.21 (0.62-2.36)
ebi-a-GCST90017070	W8OpfV	MIGRAINE_WITH_AURA	|| id:ebi-a-GCST90017070	Weighted median	12	0.0781099	0.119511	0.513383	-0.156131	0.312351	1.08124	0.855447	1.36663	1.08 (0.86-1.37)
ebi-a-GCST90017070	W8OpfV	MIGRAINE_WITH_AURA	|| id:ebi-a-GCST90017070	Inverse variance weighted	12	0.014791	0.0915061	0.87159	-0.164561	0.194143	1.0149	0.848266	1.21427	1.01 (0.85-1.21)
ebi-a-GCST90017070	W8OpfV	MIGRAINE_WITH_AURA	|| id:ebi-a-GCST90017070	Simple mode	12	0.0618107	0.184806	0.74432	-0.300408	0.42403	1.06376	0.740516	1.52811	1.06 (0.74-1.53)
ebi-a-GCST90017070	W8OpfV	MIGRAINE_WITH_AURA	|| id:ebi-a-GCST90017070	Weighted mode	12	0.0880207	0.172649	0.620248	-0.250372	0.426413	1.09201	0.778511	1.53175	1.09 (0.78-1.53)
ebi-a-GCST90017071	ySeZjP	MIGRAINE_WITH_AURA	|| id:ebi-a-GCST90017071	MR Egger	10	-0.231307	0.325991	0.498139	-0.87025	0.407636	0.793496	0.418847	1.50326	0.79 (0.42-1.50)
ebi-a-GCST90017071	ySeZjP	MIGRAINE_WITH_AURA	|| id:ebi-a-GCST90017071	Weighted median	10	-0.00231478	0.132543	0.986066	-0.2621	0.25747	0.997688	0.769434	1.29365	1.00 (0.77-1.29)
ebi-a-GCST90017071	ySeZjP	MIGRAINE_WITH_AURA	|| id:ebi-a-GCST90017071	Inverse variance weighted	10	-0.0158649	0.124075	0.898256	-0.259052	0.227322	0.98426	0.771783	1.25523	0.98 (0.77-1.26)
ebi-a-GCST90017071	ySeZjP	MIGRAINE_WITH_AURA	|| id:ebi-a-GCST90017071	Simple mode	10	-0.0960285	0.192256	0.629421	-0.472849	0.280792	0.908438	0.623224	1.32418	0.91 (0.62-1.32)
ebi-a-GCST90017071	ySeZjP	MIGRAINE_WITH_AURA	|| id:ebi-a-GCST90017071	Weighted mode	10	-0.0185363	0.170485	0.915805	-0.352687	0.315615	0.981634	0.702797	1.3711	0.98 (0.70-1.37)
ebi-a-GCST90017072	TMMUOn	MIGRAINE_WITH_AURA	|| id:ebi-a-GCST90017072	MR Egger	12	-0.0666571	0.350613	0.853022	-0.753859	0.620545	0.935516	0.470547	1.85994	0.94 (0.47-1.86)
ebi-a-GCST90017072	TMMUOn	MIGRAINE_WITH_AURA	|| id:ebi-a-GCST90017072	Weighted median	12	-0.0938762	0.106093	0.376237	-0.301818	0.114065	0.910395	0.739473	1.12083	0.91 (0.74-1.12)
ebi-a-GCST90017072	TMMUOn	MIGRAINE_WITH_AURA	|| id:ebi-a-GCST90017072	Inverse variance weighted	12	-0.043263	0.0810357	0.593428	-0.202093	0.115567	0.95766	0.817019	1.12251	0.96 (0.82-1.12)
ebi-a-GCST90017072	TMMUOn	MIGRAINE_WITH_AURA	|| id:ebi-a-GCST90017072	Simple mode	12	-0.122445	0.178224	0.506291	-0.471764	0.226874	0.884755	0.623901	1.25467	0.88 (0.62-1.25)
ebi-a-GCST90017072	TMMUOn	MIGRAINE_WITH_AURA	|| id:ebi-a-GCST90017072	Weighted mode	12	-0.110606	0.169362	0.52712	-0.442555	0.221342	0.895291	0.642393	1.24775	0.90 (0.64-1.25)
ebi-a-GCST90017073	NMQzYK	MIGRAINE_WITH_AURA	|| id:ebi-a-GCST90017073	MR Egger	5	0.242678	0.284781	0.456752	-0.315493	0.800849	1.27466	0.729429	2.22743	1.27 (0.73-2.23)
ebi-a-GCST90017073	NMQzYK	MIGRAINE_WITH_AURA	|| id:ebi-a-GCST90017073	Weighted median	5	0.058422	0.117133	0.617942	-0.171158	0.288002	1.06016	0.842689	1.33376	1.06 (0.84-1.33)
ebi-a-GCST90017073	NMQzYK	MIGRAINE_WITH_AURA	|| id:ebi-a-GCST90017073	Inverse variance weighted	5	0.00409562	0.0939496	0.965228	-0.180046	0.188237	1.0041	0.835232	1.20712	1.00 (0.84-1.21)
ebi-a-GCST90017073	NMQzYK	MIGRAINE_WITH_AURA	|| id:ebi-a-GCST90017073	Simple mode	5	0.116149	0.171755	0.535966	-0.22049	0.452788	1.12316	0.802126	1.57269	1.12 (0.80-1.57)
ebi-a-GCST90017073	NMQzYK	MIGRAINE_WITH_AURA	|| id:ebi-a-GCST90017073	Weighted mode	5	0.111653	0.159989	0.523693	-0.201926	0.425232	1.11812	0.817156	1.52995	1.12 (0.82-1.53)
ebi-a-GCST90017074	6WsBDF	MIGRAINE_WITH_AURA	|| id:ebi-a-GCST90017074	MR Egger	9	0.110242	0.308558	0.731409	-0.494531	0.715015	1.11655	0.609857	2.04422	1.12 (0.61-2.04)
ebi-a-GCST90017074	6WsBDF	MIGRAINE_WITH_AURA	|| id:ebi-a-GCST90017074	Weighted median	9	-0.0301043	0.100926	0.765489	-0.227919	0.167711	0.970344	0.796188	1.18259	0.97 (0.80-1.18)
ebi-a-GCST90017074	6WsBDF	MIGRAINE_WITH_AURA	|| id:ebi-a-GCST90017074	Inverse variance weighted	9	-0.0358689	0.0762736	0.638165	-0.185365	0.113627	0.964767	0.830801	1.12033	0.96 (0.83-1.12)
ebi-a-GCST90017074	6WsBDF	MIGRAINE_WITH_AURA	|| id:ebi-a-GCST90017074	Simple mode	9	0.0103511	0.161028	0.950323	-0.305264	0.325966	1.0104	0.736929	1.38537	1.01 (0.74-1.39)
ebi-a-GCST90017074	6WsBDF	MIGRAINE_WITH_AURA	|| id:ebi-a-GCST90017074	Weighted mode	9	-0.0480649	0.12983	0.720832	-0.302531	0.206401	0.953072	0.738945	1.22925	0.95 (0.74-1.23)
ebi-a-GCST90017075	MAjQsW	MIGRAINE_WITH_AURA	|| id:ebi-a-GCST90017075	MR Egger	12	-0.3182	0.349957	0.384606	-1.00412	0.367716	0.727457	0.366368	1.44443	0.73 (0.37-1.44)
ebi-a-GCST90017075	MAjQsW	MIGRAINE_WITH_AURA	|| id:ebi-a-GCST90017075	Weighted median	12	-0.00128469	0.0738985	0.98613	-0.146126	0.143556	0.998716	0.864049	1.15437	1.00 (0.86-1.15)
ebi-a-GCST90017075	MAjQsW	MIGRAINE_WITH_AURA	|| id:ebi-a-GCST90017075	Inverse variance weighted	12	-0.00694032	0.0622447	0.911219	-0.12894	0.115059	0.993084	0.879027	1.12194	0.99 (0.88-1.12)
ebi-a-GCST90017075	MAjQsW	MIGRAINE_WITH_AURA	|| id:ebi-a-GCST90017075	Simple mode	12	0.0115082	0.110982	0.919279	-0.206017	0.229033	1.01157	0.81382	1.25738	1.01 (0.81-1.26)
ebi-a-GCST90017075	MAjQsW	MIGRAINE_WITH_AURA	|| id:ebi-a-GCST90017075	Weighted mode	12	0.0209855	0.10169	0.840274	-0.178328	0.220299	1.02121	0.836668	1.24645	1.02 (0.84-1.25)
ebi-a-GCST90017076	ovRMfH	MIGRAINE_WITH_AURA	|| id:ebi-a-GCST90017076	MR Egger	15	0.0612843	0.170475	0.725	-0.272847	0.395416	1.0632	0.761209	1.485	1.06 (0.76-1.49)
ebi-a-GCST90017076	ovRMfH	MIGRAINE_WITH_AURA	|| id:ebi-a-GCST90017076	Weighted median	15	0.0139809	0.0875016	0.873055	-0.157522	0.185484	1.01408	0.854258	1.2038	1.01 (0.85-1.20)
ebi-a-GCST90017076	ovRMfH	MIGRAINE_WITH_AURA	|| id:ebi-a-GCST90017076	Inverse variance weighted	15	0.0248566	0.0626453	0.691527	-0.0979282	0.147641	1.02517	0.906714	1.1591	1.03 (0.91-1.16)
ebi-a-GCST90017076	ovRMfH	MIGRAINE_WITH_AURA	|| id:ebi-a-GCST90017076	Simple mode	15	-0.00173269	0.134183	0.98988	-0.264731	0.261266	0.998269	0.767412	1.29857	1.00 (0.77-1.30)
ebi-a-GCST90017076	ovRMfH	MIGRAINE_WITH_AURA	|| id:ebi-a-GCST90017076	Weighted mode	15	0.000776029	0.114044	0.994667	-0.222751	0.224303	1.00078	0.800314	1.25145	1.00 (0.80-1.25)
ebi-a-GCST90017077	oj3aWr	MIGRAINE_WITH_AURA	|| id:ebi-a-GCST90017077	MR Egger	9	0.190682	0.294048	0.537363	-0.385652	0.767015	1.21007	0.680007	2.15333	1.21 (0.68-2.15)
ebi-a-GCST90017077	oj3aWr	MIGRAINE_WITH_AURA	|| id:ebi-a-GCST90017077	Weighted median	9	0.153124	0.096433	0.112314	-0.035885	0.342132	1.16547	0.964751	1.40795	1.17 (0.96-1.41)
ebi-a-GCST90017077	oj3aWr	MIGRAINE_WITH_AURA	|| id:ebi-a-GCST90017077	Inverse variance weighted	9	-0.00351937	0.0950611	0.970467	-0.189839	0.1828	0.996487	0.827092	1.20057	1.00 (0.83-1.20)
ebi-a-GCST90017077	oj3aWr	MIGRAINE_WITH_AURA	|| id:ebi-a-GCST90017077	Simple mode	9	0.200423	0.165486	0.260409	-0.123929	0.524776	1.22192	0.883443	1.69008	1.22 (0.88-1.69)
ebi-a-GCST90017077	oj3aWr	MIGRAINE_WITH_AURA	|| id:ebi-a-GCST90017077	Weighted mode	9	0.187477	0.141108	0.220625	-0.0890953	0.46405	1.2062	0.914758	1.5905	1.21 (0.91-1.59)
ebi-a-GCST90017078	MEq8ue	MIGRAINE_WITH_AURA	|| id:ebi-a-GCST90017078	MR Egger	12	-0.181801	0.21733	0.4224	-0.607768	0.244165	0.833767	0.544565	1.27655	0.83 (0.54-1.28)
ebi-a-GCST90017078	MEq8ue	MIGRAINE_WITH_AURA	|| id:ebi-a-GCST90017078	Weighted median	12	-0.103271	0.0979097	0.291538	-0.295174	0.0886325	0.901883	0.744402	1.09268	0.90 (0.74-1.09)
ebi-a-GCST90017078	MEq8ue	MIGRAINE_WITH_AURA	|| id:ebi-a-GCST90017078	Inverse variance weighted	12	-0.116161	0.071103	0.102322	-0.255523	0.0232008	0.890332	0.774511	1.02347	0.89 (0.77-1.02)
ebi-a-GCST90017078	MEq8ue	MIGRAINE_WITH_AURA	|| id:ebi-a-GCST90017078	Simple mode	12	-0.100446	0.13804	0.482025	-0.371005	0.170113	0.904434	0.690041	1.18544	0.90 (0.69-1.19)
ebi-a-GCST90017078	MEq8ue	MIGRAINE_WITH_AURA	|| id:ebi-a-GCST90017078	Weighted mode	12	-0.102886	0.147897	0.501074	-0.392765	0.186992	0.902229	0.675187	1.20562	0.90 (0.68-1.21)
ebi-a-GCST90017079	isH66u	MIGRAINE_WITH_AURA	|| id:ebi-a-GCST90017079	MR Egger	8	0.132563	0.292461	0.666287	-0.44066	0.705786	1.14175	0.643611	2.02544	1.14 (0.64-2.03)
ebi-a-GCST90017079	isH66u	MIGRAINE_WITH_AURA	|| id:ebi-a-GCST90017079	Weighted median	8	-0.0847377	0.0979604	0.387028	-0.27674	0.107265	0.918753	0.758252	1.11323	0.92 (0.76-1.11)
ebi-a-GCST90017079	isH66u	MIGRAINE_WITH_AURA	|| id:ebi-a-GCST90017079	Inverse variance weighted	8	-0.120176	0.0730673	0.100026	-0.263388	0.0230362	0.886765	0.768444	1.0233	0.89 (0.77-1.02)
ebi-a-GCST90017079	isH66u	MIGRAINE_WITH_AURA	|| id:ebi-a-GCST90017079	Simple mode	8	-0.0423331	0.152644	0.789536	-0.341515	0.256849	0.95855	0.710693	1.29285	0.96 (0.71-1.29)
ebi-a-GCST90017079	isH66u	MIGRAINE_WITH_AURA	|| id:ebi-a-GCST90017079	Weighted mode	8	-0.0595898	0.139996	0.683142	-0.333983	0.214803	0.942151	0.716066	1.23962	0.94 (0.72-1.24)
ebi-a-GCST90017080	YBqjJ6	MIGRAINE_WITH_AURA	|| id:ebi-a-GCST90017080	MR Egger	12	0.11097	0.203314	0.597162	-0.287524	0.509465	1.11736	0.750118	1.6644	1.12 (0.75-1.66)
ebi-a-GCST90017080	YBqjJ6	MIGRAINE_WITH_AURA	|| id:ebi-a-GCST90017080	Weighted median	12	-0.107042	0.0675457	0.113026	-0.239432	0.0253472	0.898488	0.787075	1.02567	0.90 (0.79-1.03)
ebi-a-GCST90017080	YBqjJ6	MIGRAINE_WITH_AURA	|| id:ebi-a-GCST90017080	Inverse variance weighted	12	-0.0797499	0.0500369	0.110976	-0.177822	0.0183224	0.923347	0.837091	1.01849	0.92 (0.84-1.02)
ebi-a-GCST90017080	YBqjJ6	MIGRAINE_WITH_AURA	|| id:ebi-a-GCST90017080	Simple mode	12	-0.172643	0.121052	0.181573	-0.409904	0.0646193	0.841438	0.663714	1.06675	0.84 (0.66-1.07)
ebi-a-GCST90017080	YBqjJ6	MIGRAINE_WITH_AURA	|| id:ebi-a-GCST90017080	Weighted mode	12	-0.161425	0.117352	0.196321	-0.391436	0.0685854	0.85093	0.676086	1.07099	0.85 (0.68-1.07)
ebi-a-GCST90017081	3ai9l0	MIGRAINE_WITH_AURA	|| id:ebi-a-GCST90017081	MR Egger	9	0.221383	0.412985	0.608525	-0.588068	1.03083	1.2478	0.555399	2.8034	1.25 (0.56-2.80)
ebi-a-GCST90017081	3ai9l0	MIGRAINE_WITH_AURA	|| id:ebi-a-GCST90017081	Weighted median	9	0.113646	0.11492	0.322705	-0.111597	0.338888	1.12036	0.894405	1.40339	1.12 (0.89-1.40)
ebi-a-GCST90017081	3ai9l0	MIGRAINE_WITH_AURA	|| id:ebi-a-GCST90017081	Inverse variance weighted	9	-0.028744	0.125929	0.819448	-0.275566	0.218078	0.971665	0.759142	1.24368	0.97 (0.76-1.24)
ebi-a-GCST90017081	3ai9l0	MIGRAINE_WITH_AURA	|| id:ebi-a-GCST90017081	Simple mode	9	0.178952	0.193655	0.382472	-0.200611	0.558515	1.19596	0.818231	1.74808	1.20 (0.82-1.75)
ebi-a-GCST90017081	3ai9l0	MIGRAINE_WITH_AURA	|| id:ebi-a-GCST90017081	Weighted mode	9	0.19225	0.159837	0.263447	-0.121032	0.505531	1.21197	0.886006	1.65787	1.21 (0.89-1.66)
ebi-a-GCST90017082	MHY33o	MIGRAINE_WITH_AURA	|| id:ebi-a-GCST90017082	MR Egger	8	-0.0237926	0.215592	0.915723	-0.446353	0.398768	0.976488	0.639958	1.48999	0.98 (0.64-1.49)
ebi-a-GCST90017082	MHY33o	MIGRAINE_WITH_AURA	|| id:ebi-a-GCST90017082	Weighted median	8	0.0604029	0.107901	0.575615	-0.151083	0.271888	1.06226	0.859777	1.31244	1.06 (0.86-1.31)
ebi-a-GCST90017082	MHY33o	MIGRAINE_WITH_AURA	|| id:ebi-a-GCST90017082	Inverse variance weighted	8	0.0268974	0.0774425	0.72835	-0.12489	0.178685	1.02726	0.882594	1.19564	1.03 (0.88-1.20)
ebi-a-GCST90017082	MHY33o	MIGRAINE_WITH_AURA	|| id:ebi-a-GCST90017082	Simple mode	8	0.0708378	0.12958	0.601586	-0.183139	0.324814	1.07341	0.832653	1.38377	1.07 (0.83-1.38)
ebi-a-GCST90017082	MHY33o	MIGRAINE_WITH_AURA	|| id:ebi-a-GCST90017082	Weighted mode	8	0.0577439	0.111408	0.620218	-0.160616	0.276104	1.05944	0.851619	1.31799	1.06 (0.85-1.32)
ebi-a-GCST90017083	ovBYEG	MIGRAINE_WITH_AURA	|| id:ebi-a-GCST90017083	MR Egger	12	0.128389	0.248093	0.616057	-0.357873	0.614652	1.137	0.699162	1.84901	1.14 (0.70-1.85)
ebi-a-GCST90017083	ovBYEG	MIGRAINE_WITH_AURA	|| id:ebi-a-GCST90017083	Weighted median	12	-0.0569945	0.0894172	0.523865	-0.232252	0.118263	0.944599	0.792746	1.12554	0.94 (0.79-1.13)
ebi-a-GCST90017083	ovBYEG	MIGRAINE_WITH_AURA	|| id:ebi-a-GCST90017083	Inverse variance weighted	12	-0.0432229	0.0742631	0.560551	-0.188779	0.102333	0.957698	0.82797	1.10775	0.96 (0.83-1.11)
ebi-a-GCST90017083	ovBYEG	MIGRAINE_WITH_AURA	|| id:ebi-a-GCST90017083	Simple mode	12	-0.109984	0.153148	0.487636	-0.410154	0.190186	0.895849	0.663548	1.20947	0.90 (0.66-1.21)
ebi-a-GCST90017083	ovBYEG	MIGRAINE_WITH_AURA	|| id:ebi-a-GCST90017083	Weighted mode	12	-0.0903484	0.139683	0.531019	-0.364127	0.18343	0.913613	0.694803	1.20133	0.91 (0.69-1.20)
ebi-a-GCST90017084	MZ0LNg	MIGRAINE_WITH_AURA	|| id:ebi-a-GCST90017084	MR Egger	15	0.071174	0.36023	0.84643	-0.634876	0.777224	1.07377	0.530001	2.17543	1.07 (0.53-2.18)
ebi-a-GCST90017084	MZ0LNg	MIGRAINE_WITH_AURA	|| id:ebi-a-GCST90017084	Weighted median	15	-0.0324585	0.0993239	0.743823	-0.227133	0.162216	0.968063	0.796815	1.17611	0.97 (0.80-1.18)
ebi-a-GCST90017084	MZ0LNg	MIGRAINE_WITH_AURA	|| id:ebi-a-GCST90017084	Inverse variance weighted	15	-0.0267013	0.0714467	0.70861	-0.166737	0.113334	0.973652	0.846422	1.12001	0.97 (0.85-1.12)
ebi-a-GCST90017084	MZ0LNg	MIGRAINE_WITH_AURA	|| id:ebi-a-GCST90017084	Simple mode	15	0.0287929	0.17233	0.869697	-0.308975	0.36656	1.02921	0.734199	1.44276	1.03 (0.73-1.44)
ebi-a-GCST90017084	MZ0LNg	MIGRAINE_WITH_AURA	|| id:ebi-a-GCST90017084	Weighted mode	15	-0.0172492	0.15573	0.913376	-0.322479	0.287981	0.982899	0.724351	1.33373	0.98 (0.72-1.33)
ebi-a-GCST90017085	GWSDat	MIGRAINE_WITH_AURA	|| id:ebi-a-GCST90017085	MR Egger	12	-0.106258	0.215602	0.632766	-0.528837	0.316322	0.899193	0.58929	1.37207	0.90 (0.59-1.37)
ebi-a-GCST90017085	GWSDat	MIGRAINE_WITH_AURA	|| id:ebi-a-GCST90017085	Weighted median	12	0.0217414	0.0856731	0.799672	-0.146178	0.189661	1.02198	0.864004	1.20884	1.02 (0.86-1.21)
ebi-a-GCST90017085	GWSDat	MIGRAINE_WITH_AURA	|| id:ebi-a-GCST90017085	Inverse variance weighted	12	0.0387489	0.0605164	0.521975	-0.0798633	0.157361	1.03951	0.923243	1.17042	1.04 (0.92-1.17)
ebi-a-GCST90017085	GWSDat	MIGRAINE_WITH_AURA	|| id:ebi-a-GCST90017085	Simple mode	12	-0.024252	0.144718	0.869954	-0.307898	0.259394	0.97604	0.73499	1.29614	0.98 (0.73-1.30)
ebi-a-GCST90017085	GWSDat	MIGRAINE_WITH_AURA	|| id:ebi-a-GCST90017085	Weighted mode	12	0.0104454	0.124168	0.93447	-0.232923	0.253814	1.0105	0.792214	1.28893	1.01 (0.79-1.29)
ebi-a-GCST90017086	3vUfUM	MIGRAINE_WITH_AURA	|| id:ebi-a-GCST90017086	MR Egger	13	-0.420125	0.21017	0.0709275	-0.832058	-0.00819286	0.656964	0.435153	0.991841	0.66 (0.44-0.99)
ebi-a-GCST90017086	3vUfUM	MIGRAINE_WITH_AURA	|| id:ebi-a-GCST90017086	Weighted median	13	-0.0982766	0.101886	0.33476	-0.297974	0.101421	0.906398	0.742321	1.10674	0.91 (0.74-1.11)
ebi-a-GCST90017086	3vUfUM	MIGRAINE_WITH_AURA	|| id:ebi-a-GCST90017086	Inverse variance weighted	13	-0.0205174	0.0750078	0.78444	-0.167533	0.126498	0.979692	0.845749	1.13485	0.98 (0.85-1.13)
ebi-a-GCST90017086	3vUfUM	MIGRAINE_WITH_AURA	|| id:ebi-a-GCST90017086	Simple mode	13	-0.0667573	0.165985	0.694616	-0.392087	0.258573	0.935422	0.675645	1.29508	0.94 (0.68-1.30)
ebi-a-GCST90017086	3vUfUM	MIGRAINE_WITH_AURA	|| id:ebi-a-GCST90017086	Weighted mode	13	-0.0956012	0.149756	0.535219	-0.389122	0.19792	0.908826	0.677652	1.21886	0.91 (0.68-1.22)
ebi-a-GCST90017087	TWEnqy	MIGRAINE_WITH_AURA	|| id:ebi-a-GCST90017087	MR Egger	11	-0.528739	0.334038	0.147911	-1.18345	0.125976	0.589348	0.306219	1.13426	0.59 (0.31-1.13)
ebi-a-GCST90017087	TWEnqy	MIGRAINE_WITH_AURA	|| id:ebi-a-GCST90017087	Weighted median	11	-0.0626302	0.0767348	0.414391	-0.21303	0.0877699	0.939291	0.808132	1.09174	0.94 (0.81-1.09)
ebi-a-GCST90017087	TWEnqy	MIGRAINE_WITH_AURA	|| id:ebi-a-GCST90017087	Inverse variance weighted	11	-0.00119167	0.0700089	0.986419	-0.138409	0.136026	0.998809	0.870742	1.14571	1.00 (0.87-1.15)
ebi-a-GCST90017087	TWEnqy	MIGRAINE_WITH_AURA	|| id:ebi-a-GCST90017087	Simple mode	11	-0.09705	0.142161	0.510316	-0.375685	0.181585	0.907511	0.686818	1.19912	0.91 (0.69-1.20)
ebi-a-GCST90017087	TWEnqy	MIGRAINE_WITH_AURA	|| id:ebi-a-GCST90017087	Weighted mode	11	-0.09705	0.147862	0.526411	-0.38686	0.19276	0.907511	0.679186	1.21259	0.91 (0.68-1.21)
ebi-a-GCST90017088	vFovrN	MIGRAINE_WITH_AURA	|| id:ebi-a-GCST90017088	MR Egger	5	-2.45965	2.46487	0.39188	-7.2908	2.37151	0.085465	0.000681781	10.7135	0.09 (0.00-10.71)
ebi-a-GCST90017088	vFovrN	MIGRAINE_WITH_AURA	|| id:ebi-a-GCST90017088	Weighted median	5	0.00970857	0.135738	0.94298	-0.256337	0.275755	1.00976	0.773881	1.31752	1.01 (0.77- 1.32)
ebi-a-GCST90017088	vFovrN	MIGRAINE_WITH_AURA	|| id:ebi-a-GCST90017088	Inverse variance weighted	5	-0.026501	0.106326	0.803173	-0.2349	0.181898	0.973847	0.79065	1.19949	0.97 (0.79- 1.20)
ebi-a-GCST90017088	vFovrN	MIGRAINE_WITH_AURA	|| id:ebi-a-GCST90017088	Simple mode	5	0.0364062	0.180409	0.849922	-0.317196	0.390008	1.03708	0.728188	1.47699	1.04 (0.73- 1.48)
ebi-a-GCST90017088	vFovrN	MIGRAINE_WITH_AURA	|| id:ebi-a-GCST90017088	Weighted mode	5	0.0298825	0.176814	0.873995	-0.316672	0.376437	1.03033	0.728569	1.45708	1.03 (0.73- 1.46)
ebi-a-GCST90017089	Zpqfm3	MIGRAINE_WITH_AURA	|| id:ebi-a-GCST90017089	MR Egger	10	0.236562	0.357562	0.526822	-0.46426	0.937383	1.26689	0.6286	2.55329	1.27 (0.63-2.55)
ebi-a-GCST90017089	Zpqfm3	MIGRAINE_WITH_AURA	|| id:ebi-a-GCST90017089	Weighted median	10	0.125568	0.0587664	0.0326194	0.0103862	0.240751	1.13379	1.01044	1.2722	1.13 (1.01-1.27)
ebi-a-GCST90017089	Zpqfm3	MIGRAINE_WITH_AURA	|| id:ebi-a-GCST90017089	Inverse variance weighted	10	0.116189	0.0469094	0.0132534	0.0242468	0.208132	1.12321	1.02454	1.23138	1.12 (1.02-1.23)
ebi-a-GCST90017089	Zpqfm3	MIGRAINE_WITH_AURA	|| id:ebi-a-GCST90017089	Simple mode	10	0.150608	0.0981044	0.159112	-0.0416767	0.342893	1.16254	0.95918	1.40902	1.16 (0.96-1.41)
ebi-a-GCST90017089	Zpqfm3	MIGRAINE_WITH_AURA	|| id:ebi-a-GCST90017089	Weighted mode	10	0.146796	0.0956371	0.159172	-0.0406523	0.334245	1.15812	0.960163	1.39689	1.16 (0.96-1.40)
ebi-a-GCST90017090	fxK8Ux	MIGRAINE_WITH_AURA	|| id:ebi-a-GCST90017090	MR Egger	4	-0.0166194	0.213696	0.94509	-0.435463	0.402224	0.983518	0.646965	1.49515	0.98 (0.65-1.50)
ebi-a-GCST90017090	fxK8Ux	MIGRAINE_WITH_AURA	|| id:ebi-a-GCST90017090	Weighted median	4	0.097903	0.113572	0.388669	-0.124699	0.320504	1.10286	0.882763	1.37782	1.10 (0.88-1.38)
ebi-a-GCST90017090	fxK8Ux	MIGRAINE_WITH_AURA	|| id:ebi-a-GCST90017090	Inverse variance weighted	4	0.0989846	0.0982547	0.313729	-0.0935946	0.291564	1.10405	0.910652	1.33852	1.10 (0.91-1.34)
ebi-a-GCST90017090	fxK8Ux	MIGRAINE_WITH_AURA	|| id:ebi-a-GCST90017090	Simple mode	4	0.174105	0.166137	0.371641	-0.151523	0.499734	1.19018	0.859398	1.64828	1.19 (0.86-1.65)
ebi-a-GCST90017090	fxK8Ux	MIGRAINE_WITH_AURA	|| id:ebi-a-GCST90017090	Weighted mode	4	0.0844545	0.127427	0.554853	-0.165303	0.334212	1.08812	0.847637	1.39684	1.09 (0.85-1.40)
ebi-a-GCST90017091	VsMC6C	MIGRAINE_WITH_AURA	|| id:ebi-a-GCST90017091	MR Egger	8	-0.420272	0.205632	0.0869848	-0.823311	-0.0172331	0.656868	0.438976	0.982915	0.66 (0.44-0.98)
ebi-a-GCST90017091	VsMC6C	MIGRAINE_WITH_AURA	|| id:ebi-a-GCST90017091	Weighted median	8	-0.00166511	0.0710056	0.981291	-0.140836	0.137506	0.998336	0.868632	1.14741	1.00 (0.87-1.15)
ebi-a-GCST90017091	VsMC6C	MIGRAINE_WITH_AURA	|| id:ebi-a-GCST90017091	Inverse variance weighted	8	0.0115783	0.0633185	0.854909	-0.112526	0.135683	1.01165	0.893574	1.14532	1.01 (0.89-1.15)
ebi-a-GCST90017091	VsMC6C	MIGRAINE_WITH_AURA	|| id:ebi-a-GCST90017091	Simple mode	8	0.063765	0.117077	0.602912	-0.165707	0.293237	1.06584	0.847295	1.34076	1.07 (0.85-1.34)
ebi-a-GCST90017091	VsMC6C	MIGRAINE_WITH_AURA	|| id:ebi-a-GCST90017091	Weighted mode	8	0.0266221	0.104247	0.805775	-0.177702	0.230947	1.02698	0.837192	1.25979	1.03 (0.84-1.26)
ebi-a-GCST90017092	3xZcPl	MIGRAINE_WITH_AURA	|| id:ebi-a-GCST90017092	MR Egger	13	-0.0868376	0.169314	0.618178	-0.418692	0.245017	0.916826	0.657907	1.27764	0.92 (0.66-1.28)
ebi-a-GCST90017092	3xZcPl	MIGRAINE_WITH_AURA	|| id:ebi-a-GCST90017092	Weighted median	13	-0.050394	0.116454	0.665207	-0.278644	0.177856	0.950855	0.756809	1.19465	0.95 (0.76-1.19)
ebi-a-GCST90017092	3xZcPl	MIGRAINE_WITH_AURA	|| id:ebi-a-GCST90017092	Inverse variance weighted	13	-0.11911	0.0845881	0.159097	-0.284903	0.0466828	0.88771	0.752088	1.04779	0.89 (0.75-1.05)
ebi-a-GCST90017092	3xZcPl	MIGRAINE_WITH_AURA	|| id:ebi-a-GCST90017092	Simple mode	13	-0.0211498	0.172432	0.90441	-0.359117	0.316818	0.979072	0.698292	1.37275	0.98 (0.70-1.37)
ebi-a-GCST90017092	3xZcPl	MIGRAINE_WITH_AURA	|| id:ebi-a-GCST90017092	Weighted mode	13	-0.0272025	0.153005	0.861855	-0.327092	0.272687	0.973164	0.721017	1.31349	0.97 (0.72-1.31)
ebi-a-GCST90017093	HSVWau	MIGRAINE_WITH_AURA	|| id:ebi-a-GCST90017093	MR Egger	11	-0.390649	0.257486	0.163536	-0.895322	0.114025	0.676618	0.408476	1.12078	0.68 (0.41-1.12)
ebi-a-GCST90017093	HSVWau	MIGRAINE_WITH_AURA	|| id:ebi-a-GCST90017093	Weighted median	11	-0.13747	0.104834	0.189751	-0.342945	0.0680042	0.87156	0.709677	1.07037	0.87 (0.71-1.07)
ebi-a-GCST90017093	HSVWau	MIGRAINE_WITH_AURA	|| id:ebi-a-GCST90017093	Inverse variance weighted	11	-0.19606	0.0789313	0.0129939	-0.350766	-0.041355	0.821963	0.704149	0.959488	0.82 (0.70-0.96)
ebi-a-GCST90017093	HSVWau	MIGRAINE_WITH_AURA	|| id:ebi-a-GCST90017093	Simple mode	11	-0.0201123	0.181901	0.914147	-0.376639	0.336414	0.980089	0.686164	1.39992	0.98 (0.69-1.40)
ebi-a-GCST90017093	HSVWau	MIGRAINE_WITH_AURA	|| id:ebi-a-GCST90017093	Weighted mode	11	-0.0343279	0.133084	0.801682	-0.295172	0.226516	0.966255	0.744404	1.25422	0.97 (0.74-1.25)
ebi-a-GCST90017094	yvTlcN	MIGRAINE_WITH_AURA	|| id:ebi-a-GCST90017094	MR Egger	10	0.184817	0.308191	0.565312	-0.419238	0.788871	1.203	0.657548	2.20091	1.20 (0.66-2.20)
ebi-a-GCST90017094	yvTlcN	MIGRAINE_WITH_AURA	|| id:ebi-a-GCST90017094	Weighted median	10	0.147759	0.134931	0.273485	-0.116706	0.412225	1.15923	0.889847	1.51017	1.16 (0.89-1.51)
ebi-a-GCST90017094	yvTlcN	MIGRAINE_WITH_AURA	|| id:ebi-a-GCST90017094	Inverse variance weighted	10	0.0847985	0.0975539	0.384712	-0.106407	0.276004	1.0885	0.899058	1.31785	1.09 (0.90-1.32)
ebi-a-GCST90017094	yvTlcN	MIGRAINE_WITH_AURA	|| id:ebi-a-GCST90017094	Simple mode	10	0.203604	0.224876	0.388846	-0.237154	0.644362	1.22581	0.78887	1.90477	1.23 (0.79-1.90)
ebi-a-GCST90017094	yvTlcN	MIGRAINE_WITH_AURA	|| id:ebi-a-GCST90017094	Weighted mode	10	0.164393	0.22535	0.484248	-0.277293	0.606078	1.17868	0.757833	1.83323	1.18 (0.76-1.83)
ebi-a-GCST90017095	X60WwP	MIGRAINE_WITH_AURA	|| id:ebi-a-GCST90017095	MR Egger	13	-0.393899	0.23203	0.117654	-0.848677	0.0608789	0.674422	0.427981	1.06277	0.67 (0.43-1.06)
ebi-a-GCST90017095	X60WwP	MIGRAINE_WITH_AURA	|| id:ebi-a-GCST90017095	Weighted median	13	-0.174069	0.115922	0.133199	-0.401275	0.053138	0.840239	0.669466	1.05458	0.84 (0.67-1.05)
ebi-a-GCST90017095	X60WwP	MIGRAINE_WITH_AURA	|| id:ebi-a-GCST90017095	Inverse variance weighted	13	-0.114988	0.0873669	0.188122	-0.286228	0.0562508	0.891377	0.751092	1.05786	0.89 (0.75-1.06)
ebi-a-GCST90017095	X60WwP	MIGRAINE_WITH_AURA	|| id:ebi-a-GCST90017095	Simple mode	13	-0.287592	0.185699	0.147411	-0.651561	0.0763773	0.750068	0.521231	1.07937	0.75 (0.52-1.08)
ebi-a-GCST90017095	X60WwP	MIGRAINE_WITH_AURA	|| id:ebi-a-GCST90017095	Weighted mode	13	-0.274919	0.179082	0.150682	-0.62592	0.0760826	0.759634	0.534769	1.07905	0.76 (0.53-1.08)
ebi-a-GCST90017096	YdAD4b	MIGRAINE_WITH_AURA	|| id:ebi-a-GCST90017096	MR Egger	14	-0.857329	0.477486	0.0977778	-1.7932	0.0785432	0.424294	0.166427	1.08171	0.42 (0.17-1.08)
ebi-a-GCST90017096	YdAD4b	MIGRAINE_WITH_AURA	|| id:ebi-a-GCST90017096	Weighted median	14	-0.0966486	0.126089	0.443373	-0.343783	0.150486	0.907875	0.709083	1.1624	0.91 (0.71-1.16)
ebi-a-GCST90017096	YdAD4b	MIGRAINE_WITH_AURA	|| id:ebi-a-GCST90017096	Inverse variance weighted	14	-0.0808344	0.124514	0.51621	-0.324882	0.163213	0.922346	0.722613	1.17729	0.92 (0.72-1.18)
ebi-a-GCST90017096	YdAD4b	MIGRAINE_WITH_AURA	|| id:ebi-a-GCST90017096	Simple mode	14	0.000254193	0.220113	0.999096	-0.431166	0.431675	1.00025	0.649751	1.53983	1.00 (0.65-1.54)
ebi-a-GCST90017096	YdAD4b	MIGRAINE_WITH_AURA	|| id:ebi-a-GCST90017096	Weighted mode	14	-0.0194895	0.182475	0.916573	-0.37714	0.338161	0.980699	0.68582	1.40237	0.98 (0.69-1.40)
ebi-a-GCST90017097	MIItkn	MIGRAINE_WITH_AURA	|| id:ebi-a-GCST90017097	MR Egger	11	-0.157541	0.399914	0.702797	-0.941372	0.62629	0.854241	0.390092	1.87066	0.85 (0.39-1.87)
ebi-a-GCST90017097	MIItkn	MIGRAINE_WITH_AURA	|| id:ebi-a-GCST90017097	Weighted median	11	-0.00174091	0.115698	0.987995	-0.228509	0.225027	0.998261	0.795719	1.25236	1.00 (0.80-1.25)
ebi-a-GCST90017097	MIItkn	MIGRAINE_WITH_AURA	|| id:ebi-a-GCST90017097	Inverse variance weighted	11	-0.020356	0.0935224	0.827695	-0.20366	0.162948	0.97985	0.81574	1.17698	0.98 (0.82-1.18)
ebi-a-GCST90017097	MIItkn	MIGRAINE_WITH_AURA	|| id:ebi-a-GCST90017097	Simple mode	11	-0.0184666	0.185662	0.922736	-0.382365	0.345432	0.981703	0.682246	1.4126	0.98 (0.68-1.41)
ebi-a-GCST90017097	MIItkn	MIGRAINE_WITH_AURA	|| id:ebi-a-GCST90017097	Weighted mode	11	0.00860065	0.189328	0.964661	-0.362482	0.379683	1.00864	0.695947	1.46182	1.01 (0.70-1.46)
ebi-a-GCST90017098	PwVONq	MIGRAINE_WITH_AURA	|| id:ebi-a-GCST90017098	MR Egger	7	-0.860665	0.758515	0.307963	-2.34735	0.626024	0.422881	0.0956219	1.87016	0.42 (0.10-1.87)
ebi-a-GCST90017098	PwVONq	MIGRAINE_WITH_AURA	|| id:ebi-a-GCST90017098	Weighted median	7	0.183393	0.1588	0.248145	-0.127856	0.494642	1.20129	0.87998	1.63991	1.20 (0.88-1.64)
ebi-a-GCST90017098	PwVONq	MIGRAINE_WITH_AURA	|| id:ebi-a-GCST90017098	Inverse variance weighted	7	0.0505467	0.131683	0.701089	-0.207553	0.308646	1.05185	0.81257	1.36158	1.05 (0.81-1.36)
ebi-a-GCST90017098	PwVONq	MIGRAINE_WITH_AURA	|| id:ebi-a-GCST90017098	Simple mode	7	0.243585	0.22741	0.325296	-0.202139	0.689309	1.27581	0.816981	1.99234	1.28 (0.82-1.99)
ebi-a-GCST90017098	PwVONq	MIGRAINE_WITH_AURA	|| id:ebi-a-GCST90017098	Weighted mode	7	0.250994	0.225746	0.30876	-0.191467	0.693456	1.2853	0.825747	2.00062	1.29 (0.83-2.00)
ebi-a-GCST90017099	rd4jZ3	MIGRAINE_WITH_AURA	|| id:ebi-a-GCST90017099	MR Egger	13	-0.170075	0.440427	0.706744	-1.03331	0.693163	0.843602	0.355827	2.00003	0.84 (0.36-2.00)
ebi-a-GCST90017099	rd4jZ3	MIGRAINE_WITH_AURA	|| id:ebi-a-GCST90017099	Weighted median	13	-0.210957	0.132521	0.111413	-0.470698	0.0487842	0.809809	0.624566	1.04999	0.81 (0.62-1.05)
ebi-a-GCST90017099	rd4jZ3	MIGRAINE_WITH_AURA	|| id:ebi-a-GCST90017099	Inverse variance weighted	13	-0.117033	0.0973601	0.229338	-0.307859	0.0737925	0.889556	0.735019	1.07658	0.89 (0.74-1.08)
ebi-a-GCST90017099	rd4jZ3	MIGRAINE_WITH_AURA	|| id:ebi-a-GCST90017099	Simple mode	13	-0.255741	0.23332	0.294547	-0.713047	0.201566	0.774343	0.490148	1.22332	0.77 (0.49-1.22)
ebi-a-GCST90017099	rd4jZ3	MIGRAINE_WITH_AURA	|| id:ebi-a-GCST90017099	Weighted mode	13	-0.251968	0.218992	0.272317	-0.681191	0.177256	0.77727	0.506014	1.19394	0.78 (0.51-1.19)
ebi-a-GCST90017100	iOLQLs	MIGRAINE_WITH_AURA	|| id:ebi-a-GCST90017100	MR Egger	9	0.190682	0.294048	0.537363	-0.385652	0.767015	1.21007	0.680007	2.15333	1.21 (0.68-2.15)
ebi-a-GCST90017100	iOLQLs	MIGRAINE_WITH_AURA	|| id:ebi-a-GCST90017100	Weighted median	9	0.153124	0.0987706	0.12107	-0.0404666	0.346714	1.16547	0.960341	1.41441	1.17 (0.96-1.41)
ebi-a-GCST90017100	iOLQLs	MIGRAINE_WITH_AURA	|| id:ebi-a-GCST90017100	Inverse variance weighted	9	-0.00351937	0.0950611	0.970467	-0.189839	0.1828	0.996487	0.827092	1.20057	1.00 (0.83-1.20)
ebi-a-GCST90017100	iOLQLs	MIGRAINE_WITH_AURA	|| id:ebi-a-GCST90017100	Simple mode	9	0.200423	0.164508	0.25781	-0.122013	0.522859	1.22192	0.885137	1.68684	1.22 (0.89-1.69)
ebi-a-GCST90017100	iOLQLs	MIGRAINE_WITH_AURA	|| id:ebi-a-GCST90017100	Weighted mode	9	0.187477	0.136482	0.206811	-0.0800269	0.454981	1.2062	0.923092	1.57614	1.21 (0.92-1.58)
ebi-a-GCST90017101	K0MJM2	MIGRAINE_WITH_AURA	|| id:ebi-a-GCST90017101	MR Egger	15	0.0875801	0.211617	0.685722	-0.327189	0.502349	1.09153	0.720948	1.6526	1.09 (0.72-1.65)
ebi-a-GCST90017101	K0MJM2	MIGRAINE_WITH_AURA	|| id:ebi-a-GCST90017101	Weighted median	15	0.063835	0.118346	0.589616	-0.168123	0.295793	1.06592	0.84525	1.34419	1.07 (0.85-1.34)
ebi-a-GCST90017101	K0MJM2	MIGRAINE_WITH_AURA	|| id:ebi-a-GCST90017101	Inverse variance weighted	15	0.0996475	0.0808954	0.218021	-0.0589075	0.258203	1.10478	0.942794	1.2946	1.10 (0.94-1.29)
ebi-a-GCST90017101	K0MJM2	MIGRAINE_WITH_AURA	|| id:ebi-a-GCST90017101	Simple mode	15	-0.0163249	0.195617	0.934672	-0.399733	0.367083	0.983808	0.670499	1.44352	0.98 (0.67-1.44)
ebi-a-GCST90017101	K0MJM2	MIGRAINE_WITH_AURA	|| id:ebi-a-GCST90017101	Weighted mode	15	0.00432279	0.181299	0.981314	-0.351024	0.35967	1.00433	0.703967	1.43286	1.00 (0.70-1.43)
ebi-a-GCST90017102	RbV5en	MIGRAINE_WITH_AURA	|| id:ebi-a-GCST90017102	MR Egger	9	0.173331	0.246229	0.504205	-0.309278	0.65594	1.18926	0.733977	1.92695	1.19 (0.73-1.93)
ebi-a-GCST90017102	RbV5en	MIGRAINE_WITH_AURA	|| id:ebi-a-GCST90017102	Weighted median	9	-0.0186265	0.073549	0.800073	-0.162783	0.12553	0.981546	0.849776	1.13375	0.98 (0.85-1.13)
ebi-a-GCST90017102	RbV5en	MIGRAINE_WITH_AURA	|| id:ebi-a-GCST90017102	Inverse variance weighted	9	-0.0474733	0.0619521	0.443503	-0.168899	0.0739528	0.953636	0.844594	1.07676	0.95 (0.84-1.08)
ebi-a-GCST90017102	RbV5en	MIGRAINE_WITH_AURA	|| id:ebi-a-GCST90017102	Simple mode	9	0.00453177	0.111108	0.968465	-0.213239	0.222303	1.00454	0.807963	1.24895	1.00 (0.81-1.25)
ebi-a-GCST90017102	RbV5en	MIGRAINE_WITH_AURA	|| id:ebi-a-GCST90017102	Weighted mode	9	0.0197495	0.0864318	0.824992	-0.149657	0.189156	1.01995	0.861003	1.20823	1.02 (0.86-1.21)
ebi-a-GCST90017103	upVxyf	MIGRAINE_WITH_AURA	|| id:ebi-a-GCST90017103	MR Egger	12	-0.181801	0.21733	0.4224	-0.607768	0.244165	0.833767	0.544565	1.27655	0.83 (0.54-1.28)
ebi-a-GCST90017103	upVxyf	MIGRAINE_WITH_AURA	|| id:ebi-a-GCST90017103	Weighted median	12	-0.103271	0.0934172	0.268953	-0.286368	0.0798271	0.901883	0.750986	1.0831	0.90 (0.75-1.08)
ebi-a-GCST90017103	upVxyf	MIGRAINE_WITH_AURA	|| id:ebi-a-GCST90017103	Inverse variance weighted	12	-0.116161	0.071103	0.102322	-0.255523	0.0232008	0.890332	0.774511	1.02347	0.89 (0.77-1.02)
ebi-a-GCST90017103	upVxyf	MIGRAINE_WITH_AURA	|| id:ebi-a-GCST90017103	Simple mode	12	-0.100446	0.155002	0.530259	-0.40425	0.203358	0.904434	0.667477	1.22551	0.90 (0.67-1.23)
ebi-a-GCST90017103	upVxyf	MIGRAINE_WITH_AURA	|| id:ebi-a-GCST90017103	Weighted mode	12	-0.102886	0.147055	0.498676	-0.391114	0.185341	0.902229	0.676303	1.20363	0.90 (0.68-1.20)
ebi-a-GCST90017104	BUFxse	MIGRAINE_WITH_AURA	|| id:ebi-a-GCST90017104	MR Egger	12	0.11097	0.203314	0.597162	-0.287524	0.509465	1.11736	0.750118	1.6644	1.12 (0.75-1.66)
ebi-a-GCST90017104	BUFxse	MIGRAINE_WITH_AURA	|| id:ebi-a-GCST90017104	Weighted median	12	-0.107042	0.0690363	0.121016	-0.242353	0.0282688	0.898488	0.784779	1.02867	0.90 (0.78-1.03)
ebi-a-GCST90017104	BUFxse	MIGRAINE_WITH_AURA	|| id:ebi-a-GCST90017104	Inverse variance weighted	12	-0.0797499	0.0500369	0.110976	-0.177822	0.0183224	0.923347	0.837091	1.01849	0.92 (0.84-1.02)
ebi-a-GCST90017104	BUFxse	MIGRAINE_WITH_AURA	|| id:ebi-a-GCST90017104	Simple mode	12	-0.172643	0.113642	0.156924	-0.395381	0.0500957	0.841438	0.673424	1.05137	0.84 (0.67-1.05)
ebi-a-GCST90017104	BUFxse	MIGRAINE_WITH_AURA	|| id:ebi-a-GCST90017104	Weighted mode	12	-0.161425	0.124033	0.219694	-0.404529	0.0816788	0.85093	0.667291	1.08511	0.85 (0.67-1.09)
ebi-a-GCST90017105	6LA1H5	MIGRAINE_WITH_AURA	|| id:ebi-a-GCST90017105	MR Egger	13	-0.0148317	0.170855	0.932383	-0.349708	0.320044	0.985278	0.704894	1.37719	0.99 (0.70-1.38)
ebi-a-GCST90017105	6LA1H5	MIGRAINE_WITH_AURA	|| id:ebi-a-GCST90017105	Weighted median	13	-0.0277567	0.0820289	0.735079	-0.188533	0.13302	0.972625	0.828173	1.14227	0.97 (0.83-1.14)
ebi-a-GCST90017105	6LA1H5	MIGRAINE_WITH_AURA	|| id:ebi-a-GCST90017105	Inverse variance weighted	13	-0.0185828	0.0762946	0.807567	-0.16812	0.130955	0.981589	0.845252	1.13992	0.98 (0.85-1.14)
ebi-a-GCST90017105	6LA1H5	MIGRAINE_WITH_AURA	|| id:ebi-a-GCST90017105	Simple mode	13	0.0309002	0.112268	0.787817	-0.189145	0.250946	1.03138	0.827666	1.28524	1.03 (0.83-1.29)
ebi-a-GCST90017105	6LA1H5	MIGRAINE_WITH_AURA	|| id:ebi-a-GCST90017105	Weighted mode	13	-0.0283846	0.0960072	0.77255	-0.216559	0.15979	0.972014	0.805285	1.17326	0.97 (0.81-1.17)
ebi-a-GCST90017106	UZrkTw	MIGRAINE_WITH_AURA	|| id:ebi-a-GCST90017106	MR Egger	13	-0.178548	0.249879	0.489779	-0.668311	0.311214	0.836484	0.512574	1.36508	0.84 (0.51-1.37)
ebi-a-GCST90017106	UZrkTw	MIGRAINE_WITH_AURA	|| id:ebi-a-GCST90017106	Weighted median	13	0.0308305	0.0838527	0.713116	-0.133521	0.195182	1.03131	0.875009	1.21553	1.03 (0.88-1.22)
ebi-a-GCST90017106	UZrkTw	MIGRAINE_WITH_AURA	|| id:ebi-a-GCST90017106	Inverse variance weighted	13	0.0425812	0.0636858	0.503742	-0.0822431	0.167405	1.0435	0.921048	1.18223	1.04 (0.92-1.18)
ebi-a-GCST90017106	UZrkTw	MIGRAINE_WITH_AURA	|| id:ebi-a-GCST90017106	Simple mode	13	0.154665	0.14262	0.29947	-0.12487	0.4342	1.16727	0.882612	1.54373	1.17 (0.88-1.54)
ebi-a-GCST90017106	UZrkTw	MIGRAINE_WITH_AURA	|| id:ebi-a-GCST90017106	Weighted mode	13	0.0379678	0.119969	0.757076	-0.197172	0.273108	1.0387	0.821049	1.31404	1.04 (0.82-1.31)
ebi-a-GCST90017107	LilNoz	MIGRAINE_WITH_AURA	|| id:ebi-a-GCST90017107	MR Egger	12	-0.31516	0.387743	0.435252	-1.07514	0.444815	0.729672	0.341251	1.5602	0.73 (0.34-1.56)
ebi-a-GCST90017107	LilNoz	MIGRAINE_WITH_AURA	|| id:ebi-a-GCST90017107	Weighted median	12	-0.0180125	0.128898	0.888864	-0.270653	0.234628	0.982149	0.762881	1.26444	0.98 (0.76-1.26)
ebi-a-GCST90017107	LilNoz	MIGRAINE_WITH_AURA	|| id:ebi-a-GCST90017107	Inverse variance weighted	12	0.000208337	0.110231	0.998492	-0.215845	0.216262	1.00021	0.80586	1.24143	1.00 (0.81-1.24)
ebi-a-GCST90017107	LilNoz	MIGRAINE_WITH_AURA	|| id:ebi-a-GCST90017107	Simple mode	12	-0.0594291	0.210434	0.78287	-0.471879	0.353021	0.942302	0.623829	1.42336	0.94 (0.62-1.42)
ebi-a-GCST90017107	LilNoz	MIGRAINE_WITH_AURA	|| id:ebi-a-GCST90017107	Weighted mode	12	-0.0700578	0.187704	0.716066	-0.437958	0.297842	0.93234	0.645353	1.34695	0.93 (0.65-1.35)
ebi-a-GCST90017108	8bboo9	MIGRAINE_WITH_AURA	|| id:ebi-a-GCST90017108	MR Egger	11	0.226709	0.318128	0.494132	-0.396821	0.850239	1.25446	0.672454	2.34021	1.25 (0.67-2.34)
ebi-a-GCST90017108	8bboo9	MIGRAINE_WITH_AURA	|| id:ebi-a-GCST90017108	Weighted median	11	0.0771526	0.109997	0.483048	-0.138441	0.292746	1.08021	0.870715	1.3401	1.08 (0.87-1.34)
ebi-a-GCST90017108	8bboo9	MIGRAINE_WITH_AURA	|| id:ebi-a-GCST90017108	Inverse variance weighted	11	-0.047245	0.0926234	0.609998	-0.228787	0.134297	0.953854	0.795498	1.14373	0.95 (0.80-1.14)
ebi-a-GCST90017108	8bboo9	MIGRAINE_WITH_AURA	|| id:ebi-a-GCST90017108	Simple mode	11	0.0778664	0.177959	0.671009	-0.270933	0.426666	1.08098	0.762667	1.53214	1.08 (0.76-1.53)
ebi-a-GCST90017108	8bboo9	MIGRAINE_WITH_AURA	|| id:ebi-a-GCST90017108	Weighted mode	11	0.113556	0.151267	0.470127	-0.182926	0.410039	1.12025	0.83283	1.50688	1.12 (0.83-1.51)
ebi-a-GCST90017109	DgsdTj	MIGRAINE_WITH_AURA	|| id:ebi-a-GCST90017109	MR Egger	8	0.445421	0.236727	0.108916	-0.0185647	0.909406	1.56115	0.981607	2.48285	1.56 (0.98-2.48)
ebi-a-GCST90017109	DgsdTj	MIGRAINE_WITH_AURA	|| id:ebi-a-GCST90017109	Weighted median	8	0.0326752	0.0775626	0.673554	-0.119347	0.184698	1.03321	0.887499	1.20285	1.03 (0.89-1.20)
ebi-a-GCST90017109	DgsdTj	MIGRAINE_WITH_AURA	|| id:ebi-a-GCST90017109	Inverse variance weighted	8	0.0727873	0.0739501	0.324979	-0.0721548	0.217729	1.0755	0.930387	1.24325	1.08 (0.93-1.24)
ebi-a-GCST90017109	DgsdTj	MIGRAINE_WITH_AURA	|| id:ebi-a-GCST90017109	Simple mode	8	0.0246918	0.109448	0.827956	-0.189827	0.23921	1.025	0.827102	1.27025	1.02 (0.83-1.27)
ebi-a-GCST90017109	DgsdTj	MIGRAINE_WITH_AURA	|| id:ebi-a-GCST90017109	Weighted mode	8	0.0269726	0.110564	0.814262	-0.189733	0.243678	1.02734	0.82718	1.27593	1.03 (0.83-1.28)
ebi-a-GCST90017110	NWpOy8	MIGRAINE_WITH_AURA	|| id:ebi-a-GCST90017110	MR Egger	14	-0.554583	0.456128	0.24742	-1.44859	0.339428	0.574312	0.234901	1.40414	0.57 (0.23-1.40)
ebi-a-GCST90017110	NWpOy8	MIGRAINE_WITH_AURA	|| id:ebi-a-GCST90017110	Weighted median	14	-0.0893028	0.136849	0.514037	-0.357527	0.178921	0.914569	0.699404	1.19593	0.91 (0.70-1.20)
ebi-a-GCST90017110	NWpOy8	MIGRAINE_WITH_AURA	|| id:ebi-a-GCST90017110	Inverse variance weighted	14	-0.102362	0.110065	0.352363	-0.318089	0.113365	0.902703	0.727538	1.12004	0.90 (0.73-1.12)
ebi-a-GCST90017110	NWpOy8	MIGRAINE_WITH_AURA	|| id:ebi-a-GCST90017110	Simple mode	14	0.0322017	0.275486	0.908734	-0.507752	0.572155	1.03273	0.601847	1.77208	1.03 (0.60-1.77)
ebi-a-GCST90017110	NWpOy8	MIGRAINE_WITH_AURA	|| id:ebi-a-GCST90017110	Weighted mode	14	0.00100566	0.246986	0.996813	-0.483087	0.485098	1.00101	0.616876	1.62433	1.00 (0.62-1.62)
ebi-a-GCST90017111	BRvnwf	MIGRAINE_WITH_AURA	|| id:ebi-a-GCST90017111	MR Egger	10	-0.203714	0.221991	0.385623	-0.638817	0.231388	0.815695	0.527917	1.26035	0.82 (0.53-1.26)
ebi-a-GCST90017111	BRvnwf	MIGRAINE_WITH_AURA	|| id:ebi-a-GCST90017111	Weighted median	10	-0.0212443	0.128248	0.868432	-0.272611	0.230122	0.97898	0.761389	1.25875	0.98 (0.76-1.26)
ebi-a-GCST90017111	BRvnwf	MIGRAINE_WITH_AURA	|| id:ebi-a-GCST90017111	Inverse variance weighted	10	-0.080142	0.100744	0.42632	-0.2776	0.117316	0.922985	0.7576	1.12447	0.92 (0.76-1.12)
ebi-a-GCST90017111	BRvnwf	MIGRAINE_WITH_AURA	|| id:ebi-a-GCST90017111	Simple mode	10	0.0156688	0.224168	0.945804	-0.423701	0.455039	1.01579	0.65462	1.57623	1.02 (0.65-1.58)
ebi-a-GCST90017111	BRvnwf	MIGRAINE_WITH_AURA	|| id:ebi-a-GCST90017111	Weighted mode	10	0.026901	0.186948	0.888754	-0.339518	0.39332	1.02727	0.712114	1.48189	1.03 (0.71-1.48)
ebi-a-GCST90017112	cHKdbx	MIGRAINE_WITH_AURA	|| id:ebi-a-GCST90017112	MR Egger	8	0.0694041	0.496895	0.893487	-0.904511	1.04332	1.07187	0.40474	2.83862	1.07 (0.40-2.84)
ebi-a-GCST90017112	cHKdbx	MIGRAINE_WITH_AURA	|| id:ebi-a-GCST90017112	Weighted median	8	0.11378	0.120046	0.343226	-0.121509	0.34907	1.12051	0.885583	1.41775	1.12 (0.89-1.42)
ebi-a-GCST90017112	cHKdbx	MIGRAINE_WITH_AURA	|| id:ebi-a-GCST90017112	Inverse variance weighted	8	0.124848	0.129096	0.333494	-0.128179	0.377876	1.13298	0.879696	1.45918	1.13 (0.88-1.46)
ebi-a-GCST90017112	cHKdbx	MIGRAINE_WITH_AURA	|| id:ebi-a-GCST90017112	Simple mode	8	-0.22892	0.276989	0.435805	-0.771818	0.313978	0.795392	0.462172	1.36886	0.80 (0.46-1.37)
ebi-a-GCST90017112	cHKdbx	MIGRAINE_WITH_AURA	|| id:ebi-a-GCST90017112	Weighted mode	8	0.299328	0.225009	0.225124	-0.14169	0.740345	1.34895	0.86789	2.09666	1.35 (0.87-2.10)
ebi-a-GCST90017113	tPcibM	MIGRAINE_WITH_AURA	|| id:ebi-a-GCST90017113	MR Egger	11	-0.0668793	0.204041	0.750578	-0.466799	0.33304	0.935308	0.627006	1.3952	0.94 (0.63-1.40)
ebi-a-GCST90017113	tPcibM	MIGRAINE_WITH_AURA	|| id:ebi-a-GCST90017113	Weighted median	11	-0.065677	0.060705	0.279295	-0.184659	0.0533048	0.936433	0.831388	1.05475	0.94 (0.83-1.05)
ebi-a-GCST90017113	tPcibM	MIGRAINE_WITH_AURA	|| id:ebi-a-GCST90017113	Inverse variance weighted	11	-0.0181723	0.0458524	0.691867	-0.108043	0.0716984	0.981992	0.897589	1.07433	0.98 (0.90-1.07)
ebi-a-GCST90017113	tPcibM	MIGRAINE_WITH_AURA	|| id:ebi-a-GCST90017113	Simple mode	11	-0.0840881	0.0980348	0.411123	-0.276236	0.10806	0.91935	0.758634	1.11411	0.92 (0.76-1.11)
ebi-a-GCST90017113	tPcibM	MIGRAINE_WITH_AURA	|| id:ebi-a-GCST90017113	Weighted mode	11	-0.0886315	0.0936837	0.366411	-0.272251	0.0949885	0.915183	0.761663	1.09965	0.92 (0.76-1.10)
ebi-a-GCST90017114	HuZYdp	MIGRAINE_WITH_AURA	|| id:ebi-a-GCST90017114	MR Egger	15	-0.137965	0.179202	0.455133	-0.489201	0.213272	0.871129	0.613116	1.23772	0.87 (0.61-1.24)
ebi-a-GCST90017114	HuZYdp	MIGRAINE_WITH_AURA	|| id:ebi-a-GCST90017114	Weighted median	15	-0.0326053	0.100339	0.745218	-0.22927	0.164059	0.967921	0.795114	1.17828	0.97 (0.80-1.18)
ebi-a-GCST90017114	HuZYdp	MIGRAINE_WITH_AURA	|| id:ebi-a-GCST90017114	Inverse variance weighted	15	-0.0832335	0.0767876	0.278389	-0.233737	0.0672701	0.920136	0.79157	1.06958	0.92 (0.79-1.07)
ebi-a-GCST90017114	HuZYdp	MIGRAINE_WITH_AURA	|| id:ebi-a-GCST90017114	Simple mode	15	-0.0223244	0.158431	0.889949	-0.33285	0.288201	0.977923	0.716878	1.33403	0.98 (0.72-1.33)
ebi-a-GCST90017114	HuZYdp	MIGRAINE_WITH_AURA	|| id:ebi-a-GCST90017114	Weighted mode	15	-0.0282126	0.151014	0.854481	-0.3242	0.267775	0.972182	0.723106	1.30705	0.97 (0.72-1.31)
ebi-a-GCST90017115	StgCIx	MIGRAINE_WITH_AURA	|| id:ebi-a-GCST90017115	MR Egger	9	0.39288	0.256754	0.169824	-0.110357	0.896118	1.48124	0.895515	2.45007	1.48 (0.90-2.45)
ebi-a-GCST90017115	StgCIx	MIGRAINE_WITH_AURA	|| id:ebi-a-GCST90017115	Weighted median	9	0.0201946	0.07742	0.794213	-0.131549	0.171938	1.0204	0.876737	1.1876	1.02 (0.88-1.19)
ebi-a-GCST90017115	StgCIx	MIGRAINE_WITH_AURA	|| id:ebi-a-GCST90017115	Inverse variance weighted	9	0.041087	0.0713387	0.564654	-0.0987368	0.180911	1.04194	0.905981	1.19831	1.04 (0.91-1.20)
ebi-a-GCST90017115	StgCIx	MIGRAINE_WITH_AURA	|| id:ebi-a-GCST90017115	Simple mode	9	0.0246813	0.109668	0.827579	-0.190268	0.23963	1.02499	0.826738	1.27078	1.02 (0.83-1.27)
ebi-a-GCST90017115	StgCIx	MIGRAINE_WITH_AURA	|| id:ebi-a-GCST90017115	Weighted mode	9	0.0271092	0.111104	0.813373	-0.190655	0.244873	1.02748	0.826418	1.27746	1.03 (0.83-1.28)
ebi-a-GCST90017116	YOvU0D	MIGRAINE_WITH_AURA	|| id:ebi-a-GCST90017116	MR Egger	12	-0.103322	0.248821	0.68673	-0.591011	0.384366	0.901836	0.553767	1.46868	0.90 (0.55-1.47)
ebi-a-GCST90017116	YOvU0D	MIGRAINE_WITH_AURA	|| id:ebi-a-GCST90017116	Weighted median	12	-0.062088	0.124315	0.617468	-0.305745	0.181569	0.9398	0.736574	1.1991	0.94 (0.74-1.20)
ebi-a-GCST90017116	YOvU0D	MIGRAINE_WITH_AURA	|| id:ebi-a-GCST90017116	Inverse variance weighted	12	-0.138259	0.0896495	0.123021	-0.313972	0.037454	0.870873	0.730539	1.03816	0.87 (0.73-1.04)
ebi-a-GCST90017116	YOvU0D	MIGRAINE_WITH_AURA	|| id:ebi-a-GCST90017116	Simple mode	12	-0.0200527	0.194774	0.919853	-0.401809	0.361704	0.980147	0.669108	1.43577	0.98 (0.67-1.44)
ebi-a-GCST90017116	YOvU0D	MIGRAINE_WITH_AURA	|| id:ebi-a-GCST90017116	Weighted mode	12	-0.0722299	0.167081	0.673873	-0.399708	0.255249	0.930317	0.670516	1.29078	0.93 (0.67-1.29)
ebi-a-GCST90017117	lWsRoL	MIGRAINE_WITH_AURA	|| id:ebi-a-GCST90017117	MR Egger	12	-0.0499948	0.275996	0.859874	-0.590947	0.490957	0.951234	0.553803	1.63388	0.95 (0.55-1.63)
ebi-a-GCST90017117	lWsRoL	MIGRAINE_WITH_AURA	|| id:ebi-a-GCST90017117	Weighted median	12	-0.0695034	0.111025	0.531306	-0.287113	0.148106	0.932857	0.750427	1.15964	0.93 (0.75-1.16)
ebi-a-GCST90017117	lWsRoL	MIGRAINE_WITH_AURA	|| id:ebi-a-GCST90017117	Inverse variance weighted	12	-0.0220021	0.0770755	0.77529	-0.17307	0.129066	0.978238	0.841079	1.13777	0.98 (0.84-1.14)
ebi-a-GCST90017117	lWsRoL	MIGRAINE_WITH_AURA	|| id:ebi-a-GCST90017117	Simple mode	12	-0.184022	0.185253	0.341887	-0.547118	0.179074	0.831918	0.578615	1.19611	0.83 (0.58-1.20)
ebi-a-GCST90017117	lWsRoL	MIGRAINE_WITH_AURA	|| id:ebi-a-GCST90017117	Weighted mode	12	-0.151581	0.163459	0.373654	-0.47196	0.168799	0.859349	0.623779	1.18388	0.86 (0.62-1.18)
ebi-a-GCST90017118	XBWGpD	MIGRAINE_WITH_AURA	|| id:ebi-a-GCST90017118	MR Egger	12	0.130909	0.195629	0.518539	-0.252524	0.514342	1.13986	0.776837	1.67254	1.14 (0.78-1.67)
ebi-a-GCST90017118	XBWGpD	MIGRAINE_WITH_AURA	|| id:ebi-a-GCST90017118	Weighted median	12	0.0437973	0.106648	0.681312	-0.165232	0.252827	1.04477	0.847697	1.28766	1.04 (0.85-1.29)
ebi-a-GCST90017118	XBWGpD	MIGRAINE_WITH_AURA	|| id:ebi-a-GCST90017118	Inverse variance weighted	12	-0.0353964	0.0744124	0.634303	-0.181245	0.110452	0.965223	0.834231	1.11678	0.97 (0.83-1.12)
ebi-a-GCST90017118	XBWGpD	MIGRAINE_WITH_AURA	|| id:ebi-a-GCST90017118	Simple mode	12	0.0991846	0.170958	0.573493	-0.235894	0.434263	1.10427	0.789865	1.54382	1.10 (0.79-1.54)
ebi-a-GCST90017118	XBWGpD	MIGRAINE_WITH_AURA	|| id:ebi-a-GCST90017118	Weighted mode	12	0.0760854	0.131991	0.575922	-0.182618	0.334789	1.07905	0.833086	1.39765	1.08 (0.83-1.40)

## Sheet: Table S8
Table S8: Casual effects of TSMR Analysis between gut microbiota and migraine (R9_G6_MIGRAINE_NO_AURA,P<1.00E-05).
id.exposure	id.outcome	outcome	exposure	method	nsnp	b	se	pval	beta-low	beta-up	or	OR-low	OR-up	OR(95%CI)
ebi-a-GCST90016908	vg63P2	MIGRAINE_NO_AURA	|| id:ebi-a-GCST90016908	MR Egger	14	-0.248343	0.22769	0.296819	-0.694616	0.19793	0.780092	0.499266	1.21888	0.78 (0.50-1.22)
ebi-a-GCST90016908	vg63P2	MIGRAINE_NO_AURA	|| id:ebi-a-GCST90016908	Weighted median	14	-0.0705338	0.111143	0.525674	-0.288373	0.147306	0.931896	0.749482	1.15871	0.93 (0.75-1.16)
ebi-a-GCST90016908	vg63P2	MIGRAINE_NO_AURA	|| id:ebi-a-GCST90016908	Inverse variance weighted	14	0.00936639	0.0806832	0.907582	-0.148773	0.167505	1.00941	0.861765	1.18235	1.01 (0.86-1.18)
ebi-a-GCST90016908	vg63P2	MIGRAINE_NO_AURA	|| id:ebi-a-GCST90016908	Simple mode	14	-0.0428372	0.197462	0.831624	-0.429863	0.344189	0.958067	0.650598	1.41084	0.96 (0.65-1.41)
ebi-a-GCST90016908	vg63P2	MIGRAINE_NO_AURA	|| id:ebi-a-GCST90016908	Weighted mode	14	-0.112009	0.15711	0.488487	-0.419945	0.195927	0.894036	0.657083	1.21644	0.89 (0.66-1.22)
ebi-a-GCST90016909	jyofXg	MIGRAINE_NO_AURA	|| id:ebi-a-GCST90016909	MR Egger	6	-0.712448	0.353985	0.114453	-1.40626	-0.0186373	0.490442	0.245058	0.981535	0.49 (0.25-0.98)
ebi-a-GCST90016909	jyofXg	MIGRAINE_NO_AURA	|| id:ebi-a-GCST90016909	Weighted median	6	-0.0746736	0.138216	0.589011	-0.345576	0.196229	0.928046	0.707812	1.21681	0.93 (0.71-1.22)
ebi-a-GCST90016909	jyofXg	MIGRAINE_NO_AURA	|| id:ebi-a-GCST90016909	Inverse variance weighted	6	-0.0422521	0.105233	0.688044	-0.248508	0.164004	0.958628	0.779963	1.17822	0.96 (0.78-1.18)
ebi-a-GCST90016909	jyofXg	MIGRAINE_NO_AURA	|| id:ebi-a-GCST90016909	Simple mode	6	0.121849	0.213784	0.593356	-0.297168	0.540867	1.12958	0.742919	1.71749	1.13 (0.74-1.72)
ebi-a-GCST90016909	jyofXg	MIGRAINE_NO_AURA	|| id:ebi-a-GCST90016909	Weighted mode	6	-0.166721	0.202222	0.447218	-0.563075	0.229634	0.846436	0.569455	1.25814	0.85 (0.57-1.26)
ebi-a-GCST90016910	UKY111	MIGRAINE_NO_AURA	|| id:ebi-a-GCST90016910	MR Egger	18	0.0287828	0.219227	0.897181	-0.400903	0.458468	1.0292	0.669715	1.58165	1.03 (0.67-1.58)
ebi-a-GCST90016910	UKY111	MIGRAINE_NO_AURA	|| id:ebi-a-GCST90016910	Weighted median	18	0.198536	0.115691	0.0861449	-0.0282177	0.425291	1.21962	0.972177	1.53003	1.22 (0.97-1.53)
ebi-a-GCST90016910	UKY111	MIGRAINE_NO_AURA	|| id:ebi-a-GCST90016910	Inverse variance weighted	18	0.148553	0.0793032	0.0610373	-0.00688151	0.303987	1.16015	0.993142	1.35525	1.16 (0.99-1.36)
ebi-a-GCST90016910	UKY111	MIGRAINE_NO_AURA	|| id:ebi-a-GCST90016910	Simple mode	18	0.306918	0.225741	0.191718	-0.135534	0.749369	1.35923	0.873249	2.11567	1.36 (0.87-2.12)
ebi-a-GCST90016910	UKY111	MIGRAINE_NO_AURA	|| id:ebi-a-GCST90016910	Weighted mode	18	0.245421	0.18691	0.206617	-0.120922	0.611764	1.27816	0.886103	1.84368	1.28 (0.89-1.84)
ebi-a-GCST90016911	cNAhZG	MIGRAINE_NO_AURA	|| id:ebi-a-GCST90016911	MR Egger	13	-0.136759	0.183727	0.47226	-0.496864	0.223345	0.87218	0.608435	1.25025	0.87 (0.61-1.25)
ebi-a-GCST90016911	cNAhZG	MIGRAINE_NO_AURA	|| id:ebi-a-GCST90016911	Weighted median	13	-0.205874	0.124801	0.09902	-0.450484	0.0387353	0.813935	0.63732	1.0395	0.81 (0.64-1.04)
ebi-a-GCST90016911	cNAhZG	MIGRAINE_NO_AURA	|| id:ebi-a-GCST90016911	Inverse variance weighted	13	-0.0914992	0.0918049	0.318925	-0.271437	0.0884384	0.912562	0.762284	1.09247	0.91 (0.76-1.09)
ebi-a-GCST90016911	cNAhZG	MIGRAINE_NO_AURA	|| id:ebi-a-GCST90016911	Simple mode	13	-0.192895	0.202835	0.36037	-0.590451	0.204662	0.824569	0.554077	1.22711	0.82 (0.55-1.23)
ebi-a-GCST90016911	cNAhZG	MIGRAINE_NO_AURA	|| id:ebi-a-GCST90016911	Weighted mode	13	-0.205193	0.172871	0.258205	-0.544021	0.133634	0.81449	0.58041	1.14297	0.81 (0.58-1.14)
ebi-a-GCST90016912	xotouD	MIGRAINE_NO_AURA	|| id:ebi-a-GCST90016912	MR Egger	10	0.0920675	0.399786	0.823644	-0.691513	0.875648	1.09644	0.500818	2.40043	1.10 (0.50-2.40)
ebi-a-GCST90016912	xotouD	MIGRAINE_NO_AURA	|| id:ebi-a-GCST90016912	Weighted median	10	0.0386671	0.143892	0.788142	-0.24336	0.320695	1.03942	0.783989	1.37808	1.04 (0.78-1.38)
ebi-a-GCST90016912	xotouD	MIGRAINE_NO_AURA	|| id:ebi-a-GCST90016912	Inverse variance weighted	10	0.061082	0.119018	0.607799	-0.172192	0.294356	1.06299	0.841817	1.34226	1.06 (0.84-1.34)
ebi-a-GCST90016912	xotouD	MIGRAINE_NO_AURA	|| id:ebi-a-GCST90016912	Simple mode	10	-0.0994379	0.229111	0.674495	-0.548495	0.349619	0.905346	0.577819	1.41853	0.91 (0.58-1.42)
ebi-a-GCST90016912	xotouD	MIGRAINE_NO_AURA	|| id:ebi-a-GCST90016912	Weighted mode	10	0.00738554	0.211015	0.972844	-0.406203	0.420974	1.00741	0.666175	1.52345	1.01 (0.67-1.52)
ebi-a-GCST90016913	e44PaZ	MIGRAINE_NO_AURA	|| id:ebi-a-GCST90016913	MR Egger	11	-0.393558	0.281728	0.195917	-0.945745	0.15863	0.674652	0.38839	1.1719	0.67 (0.39-1.17)
ebi-a-GCST90016913	e44PaZ	MIGRAINE_NO_AURA	|| id:ebi-a-GCST90016913	Weighted median	11	-0.185606	0.140377	0.186102	-0.460746	0.0895329	0.8306	0.630813	1.09366	0.83 (0.63-1.09)
ebi-a-GCST90016913	e44PaZ	MIGRAINE_NO_AURA	|| id:ebi-a-GCST90016913	Inverse variance weighted	11	-0.0554901	0.111056	0.617317	-0.273161	0.162181	0.946021	0.76097	1.17607	0.95 (0.76-1.18)
ebi-a-GCST90016913	e44PaZ	MIGRAINE_NO_AURA	|| id:ebi-a-GCST90016913	Simple mode	11	-0.182075	0.243118	0.471157	-0.658585	0.294436	0.833539	0.517583	1.34237	0.83 (0.52-1.34)
ebi-a-GCST90016913	e44PaZ	MIGRAINE_NO_AURA	|| id:ebi-a-GCST90016913	Weighted mode	11	-0.215099	0.182019	0.26465	-0.571856	0.141659	0.806462	0.564477	1.15218	0.81 (0.56-1.15)
ebi-a-GCST90016914	yrkMHN	MIGRAINE_NO_AURA	|| id:ebi-a-GCST90016914	MR Egger	14	-0.554247	0.386474	0.177082	-1.31174	0.203242	0.574505	0.269352	1.22537	0.57 (0.27-1.23)
ebi-a-GCST90016914	yrkMHN	MIGRAINE_NO_AURA	|| id:ebi-a-GCST90016914	Weighted median	14	-0.317282	0.129946	0.0146208	-0.571977	-0.0625871	0.728125	0.564408	0.939331	0.73 (0.56-0.94)
ebi-a-GCST90016914	yrkMHN	MIGRAINE_NO_AURA	|| id:ebi-a-GCST90016914	Inverse variance weighted	14	-0.255732	0.0944541	0.00677976	-0.440862	-0.0706019	0.774349	0.643481	0.931833	0.77 (0.64-0.93)
ebi-a-GCST90016914	yrkMHN	MIGRAINE_NO_AURA	|| id:ebi-a-GCST90016914	Simple mode	14	-0.344432	0.204276	0.115611	-0.744813	0.0559497	0.708623	0.474823	1.05754	0.71 (0.47-1.06)
ebi-a-GCST90016914	yrkMHN	MIGRAINE_NO_AURA	|| id:ebi-a-GCST90016914	Weighted mode	14	-0.347692	0.199843	0.105493	-0.739383	0.044	0.706317	0.477408	1.04498	0.71 (0.48-1.04)
ebi-a-GCST90016915	G7tLFu	MIGRAINE_NO_AURA	|| id:ebi-a-GCST90016915	MR Egger	12	-0.64243	0.725345	0.396584	-2.06411	0.779247	0.526013	0.126932	2.17983	0.53 (0.13-2.18)
ebi-a-GCST90016915	G7tLFu	MIGRAINE_NO_AURA	|| id:ebi-a-GCST90016915	Weighted median	12	-0.180786	0.161888	0.264108	-0.498087	0.136515	0.834614	0.607692	1.14627	0.83 (0.61-1.15)
ebi-a-GCST90016915	G7tLFu	MIGRAINE_NO_AURA	|| id:ebi-a-GCST90016915	Inverse variance weighted	12	-0.0867038	0.156326	0.579145	-0.393103	0.219696	0.916949	0.674959	1.2457	0.92 (0.67-1.25)
ebi-a-GCST90016915	G7tLFu	MIGRAINE_NO_AURA	|| id:ebi-a-GCST90016915	Simple mode	12	-0.347217	0.327689	0.312041	-0.989487	0.295052	0.706652	0.371767	1.3432	0.71 (0.37-1.34)
ebi-a-GCST90016915	G7tLFu	MIGRAINE_NO_AURA	|| id:ebi-a-GCST90016915	Weighted mode	12	-0.318937	0.297526	0.30669	-0.902087	0.264213	0.726921	0.405722	1.30241	0.73 (0.41-1.30)
ebi-a-GCST90016916	eeDFUH	MIGRAINE_NO_AURA	|| id:ebi-a-GCST90016916	MR Egger	13	-0.0368359	0.451433	0.936432	-0.921644	0.847972	0.963834	0.397864	2.33491	0.96 (0.40-2.33)
ebi-a-GCST90016916	eeDFUH	MIGRAINE_NO_AURA	|| id:ebi-a-GCST90016916	Weighted median	13	-0.0659617	0.139012	0.635141	-0.338425	0.206502	0.936167	0.712892	1.22937	0.94 (0.71-1.23)
ebi-a-GCST90016916	eeDFUH	MIGRAINE_NO_AURA	|| id:ebi-a-GCST90016916	Inverse variance weighted	13	-0.0217207	0.101998	0.831364	-0.221637	0.178195	0.978514	0.801207	1.19506	0.98 (0.80-1.20)
ebi-a-GCST90016916	eeDFUH	MIGRAINE_NO_AURA	|| id:ebi-a-GCST90016916	Simple mode	13	-0.125494	0.251247	0.62647	-0.617939	0.366951	0.882061	0.539054	1.44333	0.88 (0.54-1.44)
ebi-a-GCST90016916	eeDFUH	MIGRAINE_NO_AURA	|| id:ebi-a-GCST90016916	Weighted mode	13	-0.147405	0.242597	0.55477	-0.622895	0.328086	0.862945	0.536389	1.38831	0.86 (0.54-1.39)
ebi-a-GCST90016917	hktsE6	MIGRAINE_NO_AURA	|| id:ebi-a-GCST90016917	MR Egger	6	-0.324646	0.423994	0.486548	-1.15567	0.506383	0.722783	0.314845	1.65928	0.72 (0.31-1.66)
ebi-a-GCST90016917	hktsE6	MIGRAINE_NO_AURA	|| id:ebi-a-GCST90016917	Weighted median	6	-0.00851597	0.172149	0.960546	-0.345927	0.328895	0.99152	0.707564	1.38943	0.99 (0.71-1.39)
ebi-a-GCST90016917	hktsE6	MIGRAINE_NO_AURA	|| id:ebi-a-GCST90016917	Inverse variance weighted	6	0.01335	0.140207	0.924143	-0.261456	0.288156	1.01344	0.76993	1.33396	1.01 (0.77-1.33)
ebi-a-GCST90016917	hktsE6	MIGRAINE_NO_AURA	|| id:ebi-a-GCST90016917	Simple mode	6	0.0497551	0.255104	0.85304	-0.450249	0.549759	1.05101	0.63747	1.73284	1.05 (0.64-1.73)
ebi-a-GCST90016917	hktsE6	MIGRAINE_NO_AURA	|| id:ebi-a-GCST90016917	Weighted mode	6	-7.93958e-05	0.239796	0.999749	-0.470079	0.46992	0.999921	0.624953	1.59987	1.00 (0.62-1.60)
ebi-a-GCST90016918	VvkIaV	MIGRAINE_NO_AURA	|| id:ebi-a-GCST90016918	MR Egger	8	-0.0863742	0.231744	0.722173	-0.540593	0.367845	0.917251	0.582403	1.44462	0.92 (0.58-1.44)
ebi-a-GCST90016918	VvkIaV	MIGRAINE_NO_AURA	|| id:ebi-a-GCST90016918	Weighted median	8	-0.0183395	0.0822402	0.823536	-0.17953	0.142851	0.981828	0.835663	1.15356	0.98 (0.84-1.15)
ebi-a-GCST90016918	VvkIaV	MIGRAINE_NO_AURA	|| id:ebi-a-GCST90016918	Inverse variance weighted	8	-0.028723	0.065113	0.659122	-0.156344	0.0988984	0.971686	0.855265	1.10395	0.97 (0.86-1.10)
ebi-a-GCST90016918	VvkIaV	MIGRAINE_NO_AURA	|| id:ebi-a-GCST90016918	Simple mode	8	-0.0029753	0.132802	0.982751	-0.263266	0.257316	0.997029	0.768537	1.29345	1.00 (0.77-1.29)
ebi-a-GCST90016918	VvkIaV	MIGRAINE_NO_AURA	|| id:ebi-a-GCST90016918	Weighted mode	8	-0.00577592	0.11984	0.962906	-0.240662	0.22911	0.994241	0.786107	1.25748	0.99 (0.79-1.26)
ebi-a-GCST90016919	RaFluF	MIGRAINE_NO_AURA	|| id:ebi-a-GCST90016919	MR Egger	10	-0.177336	0.227351	0.457838	-0.622943	0.268271	0.837498	0.536363	1.3077	0.84 (0.54-1.31)
ebi-a-GCST90016919	RaFluF	MIGRAINE_NO_AURA	|| id:ebi-a-GCST90016919	Weighted median	10	0.000449566	0.0905803	0.99604	-0.177088	0.177987	1.00045	0.837706	1.19481	1.00 (0.84-1.19)
ebi-a-GCST90016919	RaFluF	MIGRAINE_NO_AURA	|| id:ebi-a-GCST90016919	Inverse variance weighted	10	-0.0789164	0.0713817	0.268919	-0.218824	0.0609916	0.924117	0.803463	1.06289	0.92 (0.80-1.06)
ebi-a-GCST90016919	RaFluF	MIGRAINE_NO_AURA	|| id:ebi-a-GCST90016919	Simple mode	10	0.0542819	0.127146	0.679464	-0.194924	0.303487	1.05578	0.822898	1.35457	1.06 (0.82-1.35)
ebi-a-GCST90016919	RaFluF	MIGRAINE_NO_AURA	|| id:ebi-a-GCST90016919	Weighted mode	10	0.0129715	0.121056	0.917018	-0.224299	0.250242	1.01306	0.799076	1.28434	1.01 (0.80-1.28)
ebi-a-GCST90016920	Az4tdX	MIGRAINE_NO_AURA	|| id:ebi-a-GCST90016920	MR Egger	9	0.436687	0.227186	0.0960245	-0.00859744	0.881972	1.54757	0.991439	2.41566	1.55 (0.99-2.42)
ebi-a-GCST90016920	Az4tdX	MIGRAINE_NO_AURA	|| id:ebi-a-GCST90016920	Weighted median	9	0.111152	0.0797329	0.163302	-0.0451246	0.267428	1.11756	0.955878	1.3066	1.12 (0.96-1.31)
ebi-a-GCST90016920	Az4tdX	MIGRAINE_NO_AURA	|| id:ebi-a-GCST90016920	Inverse variance weighted	9	0.0734768	0.0635958	0.247939	-0.0511711	0.198125	1.07624	0.950116	1.21911	1.08 (0.95-1.22)
ebi-a-GCST90016920	Az4tdX	MIGRAINE_NO_AURA	|| id:ebi-a-GCST90016920	Simple mode	9	0.103415	0.125615	0.434208	-0.142791	0.349621	1.10895	0.866936	1.41853	1.11 (0.87-1.42)
ebi-a-GCST90016920	Az4tdX	MIGRAINE_NO_AURA	|| id:ebi-a-GCST90016920	Weighted mode	9	0.118588	0.118962	0.348028	-0.114578	0.351753	1.12591	0.891743	1.42156	1.13 (0.89-1.42)
ebi-a-GCST90016921	MGrImp	MIGRAINE_NO_AURA	|| id:ebi-a-GCST90016921	MR Egger	12	-0.421541	0.296459	0.185481	-1.0026	0.159518	0.656035	0.366924	1.17295	0.66 (0.37-1.17)
ebi-a-GCST90016921	MGrImp	MIGRAINE_NO_AURA	|| id:ebi-a-GCST90016921	Weighted median	12	0.00216533	0.109935	0.984286	-0.213308	0.217638	1.00217	0.807908	1.24314	1.00 (0.81-1.24)
ebi-a-GCST90016921	MGrImp	MIGRAINE_NO_AURA	|| id:ebi-a-GCST90016921	Inverse variance weighted	12	0.0225375	0.0922452	0.806982	-0.158263	0.203338	1.02279	0.853625	1.22549	1.02 (0.85-1.23)
ebi-a-GCST90016921	MGrImp	MIGRAINE_NO_AURA	|| id:ebi-a-GCST90016921	Simple mode	12	0.093125	0.198896	0.648775	-0.296711	0.482961	1.0976	0.743259	1.62087	1.10 (0.74-1.62)
ebi-a-GCST90016921	MGrImp	MIGRAINE_NO_AURA	|| id:ebi-a-GCST90016921	Weighted mode	12	0.0188462	0.164143	0.91066	-0.302873	0.340566	1.01902	0.738693	1.40574	1.02 (0.74-1.41)
ebi-a-GCST90016922	WH4uyH	MIGRAINE_NO_AURA	|| id:ebi-a-GCST90016922	MR Egger	12	-0.443232	0.44692	0.344711	-1.3192	0.432731	0.641958	0.26735	1.54146	0.64 (0.27-1.54)
ebi-a-GCST90016922	WH4uyH	MIGRAINE_NO_AURA	|| id:ebi-a-GCST90016922	Weighted median	12	0.127179	0.154241	0.409629	-0.175134	0.429492	1.13562	0.839345	1.53648	1.14 (0.84-1.54)
ebi-a-GCST90016922	WH4uyH	MIGRAINE_NO_AURA	|| id:ebi-a-GCST90016922	Inverse variance weighted	12	0.0851032	0.131783	0.518421	-0.173192	0.343399	1.08883	0.840976	1.40973	1.09 (0.84-1.41)
ebi-a-GCST90016922	WH4uyH	MIGRAINE_NO_AURA	|| id:ebi-a-GCST90016922	Simple mode	12	0.248626	0.312402	0.442953	-0.363682	0.860934	1.28226	0.695112	2.36537	1.28 (0.70-2.37)
ebi-a-GCST90016922	WH4uyH	MIGRAINE_NO_AURA	|| id:ebi-a-GCST90016922	Weighted mode	12	0.232025	0.293002	0.445166	-0.342258	0.806308	1.26115	0.710165	2.23962	1.26 (0.71-2.24)
ebi-a-GCST90016923	NAEJlw	MIGRAINE_NO_AURA	|| id:ebi-a-GCST90016923	MR Egger	11	0.337188	0.289922	0.274725	-0.231059	0.905435	1.401	0.793693	2.47301	1.40 (0.79-2.47)
ebi-a-GCST90016923	NAEJlw	MIGRAINE_NO_AURA	|| id:ebi-a-GCST90016923	Weighted median	11	-0.0417933	0.115712	0.717962	-0.268589	0.185002	0.959068	0.764458	1.20322	0.96 (0.76-1.20)
ebi-a-GCST90016923	NAEJlw	MIGRAINE_NO_AURA	|| id:ebi-a-GCST90016923	Inverse variance weighted	11	-0.0638604	0.0851794	0.453425	-0.230812	0.103091	0.938136	0.793889	1.10859	0.94 (0.79-1.11)
ebi-a-GCST90016923	NAEJlw	MIGRAINE_NO_AURA	|| id:ebi-a-GCST90016923	Simple mode	11	-0.0485581	0.17805	0.790616	-0.397536	0.300419	0.952602	0.671974	1.35043	0.95 (0.67-1.35)
ebi-a-GCST90016923	NAEJlw	MIGRAINE_NO_AURA	|| id:ebi-a-GCST90016923	Weighted mode	11	-0.0140724	0.167907	0.934861	-0.34317	0.315025	0.986026	0.709518	1.37029	0.99 (0.71-1.37)
ebi-a-GCST90016924	JLGH0u	MIGRAINE_NO_AURA	|| id:ebi-a-GCST90016924	MR Egger	7	-0.313132	0.305056	0.351741	-0.911042	0.284779	0.731154	0.402105	1.32947	0.73 (0.40-1.33)
ebi-a-GCST90016924	JLGH0u	MIGRAINE_NO_AURA	|| id:ebi-a-GCST90016924	Weighted median	7	0.00519856	0.131214	0.968397	-0.25198	0.262377	1.00521	0.77726	1.30002	1.01 (0.78-1.30)
ebi-a-GCST90016924	JLGH0u	MIGRAINE_NO_AURA	|| id:ebi-a-GCST90016924	Inverse variance weighted	7	0.00551512	0.102691	0.957169	-0.195759	0.206789	1.00553	0.822211	1.22972	1.01 (0.82-1.23)
ebi-a-GCST90016924	JLGH0u	MIGRAINE_NO_AURA	|| id:ebi-a-GCST90016924	Simple mode	7	0.0239606	0.209156	0.912533	-0.385985	0.433906	1.02425	0.679781	1.54327	1.02 (0.68-1.54)
ebi-a-GCST90016924	JLGH0u	MIGRAINE_NO_AURA	|| id:ebi-a-GCST90016924	Weighted mode	7	0.0540657	0.193158	0.78895	-0.324523	0.432654	1.05555	0.722872	1.54134	1.06 (0.72-1.54)
ebi-a-GCST90016925	MYM0Be	MIGRAINE_NO_AURA	|| id:ebi-a-GCST90016925	MR Egger	4	0.22752	0.231689	0.429638	-0.226591	0.681631	1.25548	0.797247	1.9771	1.26 (0.80-1.98)
ebi-a-GCST90016925	MYM0Be	MIGRAINE_NO_AURA	|| id:ebi-a-GCST90016925	Weighted median	4	0.150029	0.124379	0.227733	-0.0937546	0.393812	1.16187	0.910506	1.48262	1.16 (0.91-1.48)
ebi-a-GCST90016925	MYM0Be	MIGRAINE_NO_AURA	|| id:ebi-a-GCST90016925	Inverse variance weighted	4	0.0978159	0.10668	0.359191	-0.111277	0.306909	1.10276	0.89469	1.35922	1.10 (0.89-1.36)
ebi-a-GCST90016925	MYM0Be	MIGRAINE_NO_AURA	|| id:ebi-a-GCST90016925	Simple mode	4	-0.094235	0.191687	0.656717	-0.469941	0.281471	0.910069	0.625039	1.32508	0.91 (0.63-1.33)
ebi-a-GCST90016925	MYM0Be	MIGRAINE_NO_AURA	|| id:ebi-a-GCST90016925	Weighted mode	4	0.17096	0.14392	0.320356	-0.111123	0.453042	1.18644	0.894829	1.57309	1.19 (0.89-1.57)
ebi-a-GCST90016926	wkIJvV	MIGRAINE_NO_AURA	|| id:ebi-a-GCST90016926	MR Egger	11	0.347167	0.489012	0.495726	-0.611297	1.30563	1.41505	0.542647	3.69002	1.42 (0.54-3.69)
ebi-a-GCST90016926	wkIJvV	MIGRAINE_NO_AURA	|| id:ebi-a-GCST90016926	Weighted median	11	-0.100312	0.136681	0.463001	-0.368206	0.167582	0.904555	0.691974	1.18244	0.90 (0.69-1.18)
ebi-a-GCST90016926	wkIJvV	MIGRAINE_NO_AURA	|| id:ebi-a-GCST90016926	Inverse variance weighted	11	-0.0268688	0.106626	0.801048	-0.235855	0.182118	0.973489	0.789895	1.19976	0.97 (0.79-1.20)
ebi-a-GCST90016926	wkIJvV	MIGRAINE_NO_AURA	|| id:ebi-a-GCST90016926	Simple mode	11	-0.0941737	0.190232	0.631263	-0.467028	0.27868	0.910125	0.626863	1.32138	0.91 (0.63-1.32)
ebi-a-GCST90016926	wkIJvV	MIGRAINE_NO_AURA	|| id:ebi-a-GCST90016926	Weighted mode	11	-0.13548	0.17965	0.468156	-0.487595	0.216635	0.873297	0.614102	1.24189	0.87 (0.61-1.24)
ebi-a-GCST90016927	LpVGNd	MIGRAINE_NO_AURA	|| id:ebi-a-GCST90016927	MR Egger	8	-0.194518	0.632832	0.768946	-1.43487	1.04583	0.823231	0.238147	2.84577	0.82 (0.24-2.85)
ebi-a-GCST90016927	LpVGNd	MIGRAINE_NO_AURA	|| id:ebi-a-GCST90016927	Weighted median	8	0.0480415	0.148701	0.746639	-0.243412	0.339495	1.04921	0.783948	1.40424	1.05 (0.78-1.40)
ebi-a-GCST90016927	LpVGNd	MIGRAINE_NO_AURA	|| id:ebi-a-GCST90016927	Inverse variance weighted	8	0.0666999	0.119517	0.576789	-0.167553	0.300952	1.06897	0.845732	1.35114	1.07 (0.85-1.35)
ebi-a-GCST90016927	LpVGNd	MIGRAINE_NO_AURA	|| id:ebi-a-GCST90016927	Simple mode	8	0.0353136	0.215711	0.874588	-0.387481	0.458108	1.03594	0.678765	1.58108	1.04 (0.68-1.58)
ebi-a-GCST90016927	LpVGNd	MIGRAINE_NO_AURA	|| id:ebi-a-GCST90016927	Weighted mode	8	0.0303922	0.199461	0.883193	-0.360551	0.421335	1.03086	0.697292	1.524	1.03 (0.70-1.52)
ebi-a-GCST90016928	m0IexT	MIGRAINE_NO_AURA	|| id:ebi-a-GCST90016928	MR Egger	8	0.237262	0.317665	0.483357	-0.385361	0.859885	1.26777	0.680205	2.36289	1.27 (0.68-2.36)
ebi-a-GCST90016928	m0IexT	MIGRAINE_NO_AURA	|| id:ebi-a-GCST90016928	Weighted median	8	0.0151233	0.103905	0.884278	-0.188531	0.218778	1.01524	0.828174	1.24456	1.02 (0.83-1.24)
ebi-a-GCST90016928	m0IexT	MIGRAINE_NO_AURA	|| id:ebi-a-GCST90016928	Inverse variance weighted	8	0.0916769	0.0793588	0.248	-0.0638663	0.24722	1.09601	0.93813	1.28046	1.10 (0.94-1.28)
ebi-a-GCST90016928	m0IexT	MIGRAINE_NO_AURA	|| id:ebi-a-GCST90016928	Simple mode	8	-0.0286038	0.158449	0.861856	-0.339163	0.281956	0.971801	0.712366	1.32572	0.97 (0.71-1.33)
ebi-a-GCST90016928	m0IexT	MIGRAINE_NO_AURA	|| id:ebi-a-GCST90016928	Weighted mode	8	-0.0185171	0.155825	0.908746	-0.323934	0.286899	0.981653	0.723298	1.33229	0.98 (0.72-1.33)
ebi-a-GCST90016929	Q7HHiQ	MIGRAINE_NO_AURA	|| id:ebi-a-GCST90016929	MR Egger	11	-0.157864	0.279617	0.586159	-0.705913	0.390185	0.853966	0.493658	1.47725	0.85 (0.49-1.48)
ebi-a-GCST90016929	Q7HHiQ	MIGRAINE_NO_AURA	|| id:ebi-a-GCST90016929	Weighted median	11	-0.149034	0.115873	0.198377	-0.376144	0.0780763	0.86154	0.686503	1.08121	0.86 (0.69-1.08)
ebi-a-GCST90016929	Q7HHiQ	MIGRAINE_NO_AURA	|| id:ebi-a-GCST90016929	Inverse variance weighted	11	-0.161221	0.0857227	0.0600089	-0.329237	0.00679542	0.851104	0.719472	1.00682	0.85 (0.72-1.01)
ebi-a-GCST90016929	Q7HHiQ	MIGRAINE_NO_AURA	|| id:ebi-a-GCST90016929	Simple mode	11	-0.102845	0.174513	0.568719	-0.44489	0.239201	0.902267	0.640895	1.27023	0.90 (0.64-1.27)
ebi-a-GCST90016929	Q7HHiQ	MIGRAINE_NO_AURA	|| id:ebi-a-GCST90016929	Weighted mode	11	-0.1709	0.137689	0.24286	-0.440771	0.0989715	0.842906	0.64354	1.10403	0.84 (0.64-1.10)
ebi-a-GCST90016931	CMT8pp	MIGRAINE_NO_AURA	|| id:ebi-a-GCST90016931	MR Egger	10	0.242962	0.284145	0.417386	-0.313961	0.799886	1.27502	0.730547	2.22529	1.28 (0.73-2.23)
ebi-a-GCST90016931	CMT8pp	MIGRAINE_NO_AURA	|| id:ebi-a-GCST90016931	Weighted median	10	0.0514268	0.132173	0.697213	-0.207633	0.310487	1.05277	0.812505	1.36409	1.05 (0.81-1.36)
ebi-a-GCST90016931	CMT8pp	MIGRAINE_NO_AURA	|| id:ebi-a-GCST90016931	Inverse variance weighted	10	0.0184607	0.0974523	0.849753	-0.172546	0.209467	1.01863	0.84152	1.23302	1.02 (0.84-1.23)
ebi-a-GCST90016931	CMT8pp	MIGRAINE_NO_AURA	|| id:ebi-a-GCST90016931	Simple mode	10	0.153829	0.207378	0.477132	-0.252633	0.56029	1.16629	0.776753	1.75118	1.17 (0.78-1.75)
ebi-a-GCST90016931	CMT8pp	MIGRAINE_NO_AURA	|| id:ebi-a-GCST90016931	Weighted mode	10	0.125203	0.187519	0.52109	-0.242336	0.492741	1.13338	0.784793	1.6368	1.13 (0.78-1.64)
ebi-a-GCST90016932	y8Kfia	MIGRAINE_NO_AURA	|| id:ebi-a-GCST90016932	MR Egger	15	-0.00416724	0.185263	0.982396	-0.367282	0.358948	0.995841	0.692614	1.43182	1.00 (0.69-1.43)
ebi-a-GCST90016932	y8Kfia	MIGRAINE_NO_AURA	|| id:ebi-a-GCST90016932	Weighted median	15	-0.0166896	0.0903672	0.853475	-0.193809	0.16043	0.983449	0.823815	1.17402	0.98 (0.82-1.17)
ebi-a-GCST90016932	y8Kfia	MIGRAINE_NO_AURA	|| id:ebi-a-GCST90016932	Inverse variance weighted	15	-0.0436589	0.068043	0.521108	-0.177023	0.0897053	0.95728	0.83776	1.09385	0.96 (0.84-1.09)
ebi-a-GCST90016932	y8Kfia	MIGRAINE_NO_AURA	|| id:ebi-a-GCST90016932	Simple mode	15	-0.00470634	0.155641	0.976304	-0.309764	0.300351	0.995305	0.73362	1.35033	1.00 (0.73-1.35)
ebi-a-GCST90016932	y8Kfia	MIGRAINE_NO_AURA	|| id:ebi-a-GCST90016932	Weighted mode	15	-0.054994	0.125855	0.668802	-0.301669	0.191681	0.946491	0.739583	1.21128	0.95 (0.74-1.21)
ebi-a-GCST90016933	swFoQt	MIGRAINE_NO_AURA	|| id:ebi-a-GCST90016933	MR Egger	14	-0.554247	0.386474	0.177082	-1.31174	0.203242	0.574505	0.269352	1.22537	0.57 (0.27-1.23)
ebi-a-GCST90016933	swFoQt	MIGRAINE_NO_AURA	|| id:ebi-a-GCST90016933	Weighted median	14	-0.317282	0.126271	0.0119807	-0.564773	-0.0697913	0.728125	0.568489	0.932588	0.73 (0.57-0.93)
ebi-a-GCST90016933	swFoQt	MIGRAINE_NO_AURA	|| id:ebi-a-GCST90016933	Inverse variance weighted	14	-0.255732	0.0944541	0.00677976	-0.440862	-0.0706019	0.774349	0.643481	0.931833	0.77 (0.64-0.93)
ebi-a-GCST90016933	swFoQt	MIGRAINE_NO_AURA	|| id:ebi-a-GCST90016933	Simple mode	14	-0.344432	0.203343	0.114104	-0.742985	0.0541214	0.708623	0.475692	1.05561	0.71 (0.48-1.06)
ebi-a-GCST90016933	swFoQt	MIGRAINE_NO_AURA	|| id:ebi-a-GCST90016933	Weighted mode	14	-0.347692	0.194905	0.0977857	-0.729705	0.0343218	0.706317	0.482051	1.03492	0.71 (0.48-1.03)
ebi-a-GCST90016934	UsDLGW	MIGRAINE_NO_AURA	|| id:ebi-a-GCST90016934	MR Egger	11	0.106144	0.25785	0.690228	-0.399243	0.61153	1.11198	0.670828	1.84325	1.11 (0.67-1.84)
ebi-a-GCST90016934	UsDLGW	MIGRAINE_NO_AURA	|| id:ebi-a-GCST90016934	Weighted median	11	-0.0356633	0.0989219	0.718459	-0.22955	0.158224	0.964965	0.794891	1.17143	0.96 (0.79-1.17)
ebi-a-GCST90016934	UsDLGW	MIGRAINE_NO_AURA	|| id:ebi-a-GCST90016934	Inverse variance weighted	11	-0.0514079	0.0754983	0.495926	-0.199385	0.0965689	0.949891	0.819235	1.10139	0.95 (0.82-1.10)
ebi-a-GCST90016934	UsDLGW	MIGRAINE_NO_AURA	|| id:ebi-a-GCST90016934	Simple mode	11	-0.0310173	0.150482	0.840833	-0.325962	0.263928	0.969459	0.721832	1.30203	0.97 (0.72-1.30)
ebi-a-GCST90016934	UsDLGW	MIGRAINE_NO_AURA	|| id:ebi-a-GCST90016934	Weighted mode	11	-0.0368609	0.150366	0.811304	-0.331578	0.257856	0.96381	0.71779	1.29415	0.96 (0.72-1.29)
ebi-a-GCST90016935	fsf1sa	MIGRAINE_NO_AURA	|| id:ebi-a-GCST90016935	MR Egger	9	-0.324912	0.731044	0.670134	-1.75776	1.10793	0.722591	0.172431	3.0281	0.72 (0.17-3.03)
ebi-a-GCST90016935	fsf1sa	MIGRAINE_NO_AURA	|| id:ebi-a-GCST90016935	Weighted median	9	-0.223273	0.168782	0.185887	-0.554086	0.10754	0.799896	0.574597	1.11354	0.80 (0.57-1.11)
ebi-a-GCST90016935	fsf1sa	MIGRAINE_NO_AURA	|| id:ebi-a-GCST90016935	Inverse variance weighted	9	-0.193913	0.165652	0.241758	-0.51859	0.130765	0.82373	0.595359	1.1397	0.82 (0.60-1.14)
ebi-a-GCST90016935	fsf1sa	MIGRAINE_NO_AURA	|| id:ebi-a-GCST90016935	Simple mode	9	-0.352614	0.311876	0.290968	-0.963892	0.258663	0.702848	0.381406	1.2952	0.70 (0.38-1.30)
ebi-a-GCST90016935	fsf1sa	MIGRAINE_NO_AURA	|| id:ebi-a-GCST90016935	Weighted mode	9	-0.295167	0.28894	0.336889	-0.86149	0.271156	0.744407	0.422532	1.31148	0.74 (0.42-1.31)
ebi-a-GCST90016936	ccC0NQ	MIGRAINE_NO_AURA	|| id:ebi-a-GCST90016936	MR Egger	7	-0.31259	0.731065	0.686746	-1.74548	1.1203	0.73155	0.174562	3.06577	0.73 (0.17-3.07)
ebi-a-GCST90016936	ccC0NQ	MIGRAINE_NO_AURA	|| id:ebi-a-GCST90016936	Weighted median	7	-0.349833	0.162958	0.0318121	-0.669232	-0.0304347	0.704806	0.512102	0.970024	0.70 (0.51-0.97)
ebi-a-GCST90016936	ccC0NQ	MIGRAINE_NO_AURA	|| id:ebi-a-GCST90016936	Inverse variance weighted	7	-0.275177	0.122036	0.0241404	-0.514367	-0.0359868	0.759438	0.597879	0.964653	0.76 (0.60-0.96)
ebi-a-GCST90016936	ccC0NQ	MIGRAINE_NO_AURA	|| id:ebi-a-GCST90016936	Simple mode	7	-0.371738	0.239845	0.17214	-0.841834	0.098359	0.689535	0.430919	1.10336	0.69 (0.43-1.10)
ebi-a-GCST90016936	ccC0NQ	MIGRAINE_NO_AURA	|| id:ebi-a-GCST90016936	Weighted mode	7	-0.369045	0.243112	0.179812	-0.845545	0.107456	0.691395	0.429323	1.11344	0.69 (0.43-1.11)
ebi-a-GCST90016937	gWV3RY	MIGRAINE_NO_AURA	|| id:ebi-a-GCST90016937	MR Egger	13	-0.0368359	0.451433	0.936432	-0.921644	0.847972	0.963834	0.397864	2.33491	0.96 (0.40-2.33)
ebi-a-GCST90016937	gWV3RY	MIGRAINE_NO_AURA	|| id:ebi-a-GCST90016937	Weighted median	13	-0.0659617	0.145486	0.650269	-0.351114	0.219191	0.936167	0.703904	1.24507	0.94 (0.70-1.25)
ebi-a-GCST90016937	gWV3RY	MIGRAINE_NO_AURA	|| id:ebi-a-GCST90016937	Inverse variance weighted	13	-0.0217207	0.101998	0.831364	-0.221637	0.178195	0.978514	0.801207	1.19506	0.98 (0.80-1.20)
ebi-a-GCST90016937	gWV3RY	MIGRAINE_NO_AURA	|| id:ebi-a-GCST90016937	Simple mode	13	-0.125494	0.259205	0.636996	-0.633536	0.382548	0.882061	0.530712	1.46602	0.88 (0.53-1.47)
ebi-a-GCST90016937	gWV3RY	MIGRAINE_NO_AURA	|| id:ebi-a-GCST90016937	Weighted mode	13	-0.147405	0.22536	0.525394	-0.58911	0.2943	0.862945	0.554821	1.34219	0.86 (0.55-1.34)
ebi-a-GCST90016938	LhbiY0	MIGRAINE_NO_AURA	|| id:ebi-a-GCST90016938	MR Egger	8	-0.682707	0.36056	0.107137	-1.3894	0.0239918	0.505248	0.249224	1.02428	0.51 (0.25-1.02)
ebi-a-GCST90016938	LhbiY0	MIGRAINE_NO_AURA	|| id:ebi-a-GCST90016938	Weighted median	8	0.00670539	0.0735055	0.927315	-0.137365	0.150776	1.00673	0.871652	1.16274	1.01 (0.87-1.16)
ebi-a-GCST90016938	LhbiY0	MIGRAINE_NO_AURA	|| id:ebi-a-GCST90016938	Inverse variance weighted	8	-0.0312959	0.0656698	0.633672	-0.160009	0.0974169	0.969189	0.852136	1.10232	0.97 (0.85-1.10)
ebi-a-GCST90016938	LhbiY0	MIGRAINE_NO_AURA	|| id:ebi-a-GCST90016938	Simple mode	8	-0.00413643	0.112565	0.971713	-0.224764	0.216491	0.995872	0.798705	1.24171	1.00 (0.80-1.24)
ebi-a-GCST90016938	LhbiY0	MIGRAINE_NO_AURA	|| id:ebi-a-GCST90016938	Weighted mode	8	-0.00900076	0.118084	0.941374	-0.240446	0.222444	0.99104	0.786277	1.24913	0.99 (0.79-1.25)
ebi-a-GCST90016939	kYskQY	MIGRAINE_NO_AURA	|| id:ebi-a-GCST90016939	MR Egger	7	-0.205698	0.504489	0.70034	-1.1945	0.7831	0.814079	0.302857	2.18825	0.81 (0.30-2.19)
ebi-a-GCST90016939	kYskQY	MIGRAINE_NO_AURA	|| id:ebi-a-GCST90016939	Weighted median	7	0.0109723	0.166397	0.947425	-0.315166	0.337111	1.01103	0.729668	1.40089	1.01 (0.73-1.40)
ebi-a-GCST90016939	kYskQY	MIGRAINE_NO_AURA	|| id:ebi-a-GCST90016939	Inverse variance weighted	7	-0.0313161	0.133654	0.814746	-0.293278	0.230646	0.969169	0.745815	1.25941	0.97 (0.75-1.26)
ebi-a-GCST90016939	kYskQY	MIGRAINE_NO_AURA	|| id:ebi-a-GCST90016939	Simple mode	7	0.0957351	0.241519	0.705532	-0.377643	0.569113	1.10047	0.685475	1.7667	1.10 (0.69-1.77)
ebi-a-GCST90016939	kYskQY	MIGRAINE_NO_AURA	|| id:ebi-a-GCST90016939	Weighted mode	7	0.0982755	0.243197	0.700151	-0.378392	0.574943	1.10327	0.684962	1.77703	1.10 (0.68-1.78)
ebi-a-GCST90016940	hZyUTX	MIGRAINE_NO_AURA	|| id:ebi-a-GCST90016940	MR Egger	16	-0.146266	0.341171	0.674651	-0.814962	0.522429	0.863927	0.442656	1.68612	0.86 (0.44-1.69)
ebi-a-GCST90016940	hZyUTX	MIGRAINE_NO_AURA	|| id:ebi-a-GCST90016940	Weighted median	16	0.0458657	0.133388	0.730958	-0.215575	0.307306	1.04693	0.806078	1.35976	1.05 (0.81-1.36)
ebi-a-GCST90016940	hZyUTX	MIGRAINE_NO_AURA	|| id:ebi-a-GCST90016940	Inverse variance weighted	16	-0.0679775	0.0946755	0.472754	-0.253542	0.117587	0.934282	0.776048	1.12478	0.93 (0.78-1.12)
ebi-a-GCST90016940	hZyUTX	MIGRAINE_NO_AURA	|| id:ebi-a-GCST90016940	Simple mode	16	0.0407128	0.243513	0.869454	-0.436573	0.517999	1.04155	0.646247	1.67867	1.04 (0.65-1.68)
ebi-a-GCST90016940	hZyUTX	MIGRAINE_NO_AURA	|| id:ebi-a-GCST90016940	Weighted mode	16	0.0553578	0.216274	0.801457	-0.368538	0.479254	1.05692	0.691745	1.61487	1.06 (0.69-1.61)
ebi-a-GCST90016941	XwP3I0	MIGRAINE_NO_AURA	|| id:ebi-a-GCST90016941	MR Egger	8	0.0747628	0.180808	0.693618	-0.279621	0.429147	1.07763	0.75607	1.53595	1.08 (0.76-1.54)
ebi-a-GCST90016941	XwP3I0	MIGRAINE_NO_AURA	|| id:ebi-a-GCST90016941	Weighted median	8	0.0372836	0.0949749	0.694642	-0.148867	0.223434	1.03799	0.861684	1.25036	1.04 (0.86-1.25)
ebi-a-GCST90016941	XwP3I0	MIGRAINE_NO_AURA	|| id:ebi-a-GCST90016941	Inverse variance weighted	8	0.0392638	0.0705554	0.577872	-0.0990248	0.177552	1.04004	0.90572	1.19429	1.04 (0.91-1.19)
ebi-a-GCST90016941	XwP3I0	MIGRAINE_NO_AURA	|| id:ebi-a-GCST90016941	Simple mode	8	-0.0568158	0.142189	0.701377	-0.335506	0.221874	0.944768	0.714976	1.24841	0.94 (0.71-1.25)
ebi-a-GCST90016941	XwP3I0	MIGRAINE_NO_AURA	|| id:ebi-a-GCST90016941	Weighted mode	8	0.0376484	0.118222	0.759431	-0.194067	0.269364	1.03837	0.823603	1.30913	1.04 (0.82-1.31)
ebi-a-GCST90016942	SKcUaX	MIGRAINE_NO_AURA	|| id:ebi-a-GCST90016942	MR Egger	9	0.436687	0.227186	0.0960245	-0.00859744	0.881972	1.54757	0.991439	2.41566	1.55 (0.99-2.42)
ebi-a-GCST90016942	SKcUaX	MIGRAINE_NO_AURA	|| id:ebi-a-GCST90016942	Weighted median	9	0.111152	0.080632	0.168047	-0.0468869	0.269191	1.11756	0.954195	1.3089	1.12 (0.95-1.31)
ebi-a-GCST90016942	SKcUaX	MIGRAINE_NO_AURA	|| id:ebi-a-GCST90016942	Inverse variance weighted	9	0.0734768	0.0635958	0.247939	-0.0511711	0.198125	1.07624	0.950116	1.21911	1.08 (0.95-1.22)
ebi-a-GCST90016942	SKcUaX	MIGRAINE_NO_AURA	|| id:ebi-a-GCST90016942	Simple mode	9	0.103415	0.12417	0.429089	-0.139958	0.346788	1.10895	0.869395	1.41452	1.11 (0.87-1.41)
ebi-a-GCST90016942	SKcUaX	MIGRAINE_NO_AURA	|| id:ebi-a-GCST90016942	Weighted mode	9	0.118588	0.119036	0.348313	-0.114724	0.351899	1.12591	0.891613	1.42176	1.13 (0.89-1.42)
ebi-a-GCST90016943	iocoOK	MIGRAINE_NO_AURA	|| id:ebi-a-GCST90016943	MR Egger	14	-0.294934	0.256552	0.272702	-0.797777	0.207908	0.744581	0.450329	1.2311	0.74 (0.45-1.23)
ebi-a-GCST90016943	iocoOK	MIGRAINE_NO_AURA	|| id:ebi-a-GCST90016943	Weighted median	14	-0.0102898	0.0754143	0.891471	-0.158102	0.137522	0.989763	0.853763	1.14743	0.99 (0.85-1.15)
ebi-a-GCST90016943	iocoOK	MIGRAINE_NO_AURA	|| id:ebi-a-GCST90016943	Inverse variance weighted	14	0.00835759	0.067745	0.901815	-0.124423	0.141138	1.00839	0.883007	1.15158	1.01 (0.88-1.15)
ebi-a-GCST90016943	iocoOK	MIGRAINE_NO_AURA	|| id:ebi-a-GCST90016943	Simple mode	14	0.0157032	0.133649	0.908263	-0.246249	0.277656	1.01583	0.781727	1.32003	1.02 (0.78-1.32)
ebi-a-GCST90016943	iocoOK	MIGRAINE_NO_AURA	|| id:ebi-a-GCST90016943	Weighted mode	14	0.00325292	0.128338	0.980164	-0.24829	0.254796	1.00326	0.780134	1.2902	1.00 (0.78-1.29)
ebi-a-GCST90016944	dM3dI1	MIGRAINE_NO_AURA	|| id:ebi-a-GCST90016944	MR Egger	13	-0.175551	0.196955	0.391833	-0.561582	0.21048	0.838995	0.570306	1.23427	0.84 (0.57-1.23)
ebi-a-GCST90016944	dM3dI1	MIGRAINE_NO_AURA	|| id:ebi-a-GCST90016944	Weighted median	13	-0.0494178	0.0961995	0.607461	-0.237969	0.139133	0.951783	0.788227	1.14928	0.95 (0.79-1.15)
ebi-a-GCST90016944	dM3dI1	MIGRAINE_NO_AURA	|| id:ebi-a-GCST90016944	Inverse variance weighted	13	-0.0655749	0.0892349	0.462427	-0.240475	0.109326	0.936529	0.786254	1.11553	0.94 (0.79-1.12)
ebi-a-GCST90016944	dM3dI1	MIGRAINE_NO_AURA	|| id:ebi-a-GCST90016944	Simple mode	13	0.0237392	0.171075	0.891937	-0.311568	0.359046	1.02402	0.732298	1.43196	1.02 (0.73-1.43)
ebi-a-GCST90016944	dM3dI1	MIGRAINE_NO_AURA	|| id:ebi-a-GCST90016944	Weighted mode	13	-0.0461935	0.120645	0.7085	-0.282658	0.190271	0.954857	0.753777	1.20958	0.95 (0.75-1.21)
ebi-a-GCST90016945	x0qugR	MIGRAINE_NO_AURA	|| id:ebi-a-GCST90016945	MR Egger	9	-0.0121841	0.236621	0.960372	-0.475961	0.451593	0.98789	0.621288	1.57081	0.99 (0.62-1.57)
ebi-a-GCST90016945	x0qugR	MIGRAINE_NO_AURA	|| id:ebi-a-GCST90016945	Weighted median	9	-0.0288233	0.10505	0.783794	-0.234721	0.177074	0.971588	0.790791	1.19372	0.97 (0.79-1.19)
ebi-a-GCST90016945	x0qugR	MIGRAINE_NO_AURA	|| id:ebi-a-GCST90016945	Inverse variance weighted	9	-0.0641531	0.0850012	0.45041	-0.230755	0.102449	0.937861	0.793934	1.10788	0.94 (0.79-1.11)
ebi-a-GCST90016945	x0qugR	MIGRAINE_NO_AURA	|| id:ebi-a-GCST90016945	Simple mode	9	0.0288598	0.166599	0.866774	-0.297673	0.355393	1.02928	0.742544	1.42674	1.03 (0.74-1.43)
ebi-a-GCST90016945	x0qugR	MIGRAINE_NO_AURA	|| id:ebi-a-GCST90016945	Weighted mode	9	0.0477993	0.158712	0.770964	-0.263276	0.358875	1.04896	0.76853	1.43172	1.05 (0.77-1.43)
ebi-a-GCST90016946	jzr7P5	MIGRAINE_NO_AURA	|| id:ebi-a-GCST90016946	MR Egger	12	-0.0548819	0.24601	0.827958	-0.537061	0.427297	0.946597	0.584464	1.53311	0.95 (0.58-1.53)
ebi-a-GCST90016946	jzr7P5	MIGRAINE_NO_AURA	|| id:ebi-a-GCST90016946	Weighted median	12	-0.0985468	0.125187	0.431167	-0.343914	0.14682	0.906153	0.70899	1.15815	0.91 (0.71-1.16)
ebi-a-GCST90016946	jzr7P5	MIGRAINE_NO_AURA	|| id:ebi-a-GCST90016946	Inverse variance weighted	12	-0.0736532	0.104644	0.481529	-0.278756	0.131449	0.928994	0.756725	1.14048	0.93 (0.76-1.14)
ebi-a-GCST90016946	jzr7P5	MIGRAINE_NO_AURA	|| id:ebi-a-GCST90016946	Simple mode	12	-0.305115	0.235279	0.221235	-0.766263	0.156033	0.737039	0.464747	1.16886	0.74 (0.46-1.17)
ebi-a-GCST90016946	jzr7P5	MIGRAINE_NO_AURA	|| id:ebi-a-GCST90016946	Weighted mode	12	-0.323319	0.284212	0.279461	-0.880374	0.233736	0.723743	0.414628	1.26331	0.72 (0.41-1.26)
ebi-a-GCST90016947	TBvC9R	MIGRAINE_NO_AURA	|| id:ebi-a-GCST90016947	MR Egger	9	0.190396	0.560942	0.744248	-0.909051	1.28984	1.20973	0.402906	3.63221	1.21 (0.40-3.63)
ebi-a-GCST90016947	TBvC9R	MIGRAINE_NO_AURA	|| id:ebi-a-GCST90016947	Weighted median	9	-0.237832	0.175643	0.175715	-0.582093	0.106428	0.788335	0.558728	1.1123	0.79 (0.56-1.11)
ebi-a-GCST90016947	TBvC9R	MIGRAINE_NO_AURA	|| id:ebi-a-GCST90016947	Inverse variance weighted	9	-0.0940108	0.126982	0.459088	-0.342895	0.154873	0.910273	0.709713	1.16751	0.91 (0.71-1.17)
ebi-a-GCST90016947	TBvC9R	MIGRAINE_NO_AURA	|| id:ebi-a-GCST90016947	Simple mode	9	-0.334997	0.297228	0.292382	-0.917564	0.247571	0.715341	0.399491	1.28091	0.72 (0.40-1.28)
ebi-a-GCST90016947	TBvC9R	MIGRAINE_NO_AURA	|| id:ebi-a-GCST90016947	Weighted mode	9	-0.339003	0.290018	0.276092	-0.907439	0.229433	0.71248	0.403556	1.25789	0.71 (0.40-1.26)
ebi-a-GCST90016948	ZDmnSl	MIGRAINE_NO_AURA	|| id:ebi-a-GCST90016948	MR Egger	16	-0.341001	0.309869	0.28969	-0.948344	0.266342	0.711058	0.387382	1.30518	0.71 (0.39-1.31)
ebi-a-GCST90016948	ZDmnSl	MIGRAINE_NO_AURA	|| id:ebi-a-GCST90016948	Weighted median	16	0.0640066	0.117122	0.584726	-0.165552	0.293566	1.0661	0.847425	1.3412	1.07 (0.85-1.34)
ebi-a-GCST90016948	ZDmnSl	MIGRAINE_NO_AURA	|| id:ebi-a-GCST90016948	Inverse variance weighted	16	0.0569827	0.0863625	0.509377	-0.112288	0.226253	1.05864	0.893787	1.25389	1.06 (0.89-1.25)
ebi-a-GCST90016948	ZDmnSl	MIGRAINE_NO_AURA	|| id:ebi-a-GCST90016948	Simple mode	16	0.0291515	0.196483	0.88403	-0.355956	0.414259	1.02958	0.700504	1.51325	1.03 (0.70-1.51)
ebi-a-GCST90016948	ZDmnSl	MIGRAINE_NO_AURA	|| id:ebi-a-GCST90016948	Weighted mode	16	0.0113116	0.215008	0.958737	-0.410105	0.432728	1.01138	0.663581	1.54146	1.01 (0.66-1.54)
ebi-a-GCST90016949	cf1qEa	MIGRAINE_NO_AURA	|| id:ebi-a-GCST90016949	MR Egger	14	-0.0447474	0.310822	0.887918	-0.653958	0.564463	0.956239	0.519984	1.7585	0.96 (0.52-1.76)
ebi-a-GCST90016949	cf1qEa	MIGRAINE_NO_AURA	|| id:ebi-a-GCST90016949	Weighted median	14	0.0348305	0.0941328	0.711372	-0.14967	0.219331	1.03544	0.860992	1.24524	1.04 (0.86-1.25)
ebi-a-GCST90016949	cf1qEa	MIGRAINE_NO_AURA	|| id:ebi-a-GCST90016949	Inverse variance weighted	14	0.0216705	0.07354	0.768241	-0.122468	0.165809	1.02191	0.884734	1.18035	1.02 (0.88-1.18)
ebi-a-GCST90016949	cf1qEa	MIGRAINE_NO_AURA	|| id:ebi-a-GCST90016949	Simple mode	14	0.0496906	0.170642	0.775494	-0.284768	0.38415	1.05095	0.752188	1.46837	1.05 (0.75-1.47)
ebi-a-GCST90016949	cf1qEa	MIGRAINE_NO_AURA	|| id:ebi-a-GCST90016949	Weighted mode	14	0.103524	0.137883	0.466141	-0.166727	0.373775	1.10907	0.846431	1.45321	1.11 (0.85-1.45)
ebi-a-GCST90016950	LfEMfv	MIGRAINE_NO_AURA	|| id:ebi-a-GCST90016950	MR Egger	16	-0.0645669	0.259878	0.807393	-0.573929	0.444795	0.937473	0.563308	1.56017	0.94 (0.56-1.56)
ebi-a-GCST90016950	LfEMfv	MIGRAINE_NO_AURA	|| id:ebi-a-GCST90016950	Weighted median	16	0.1555	0.122669	0.204925	-0.0849302	0.39593	1.16824	0.918576	1.48577	1.17 (0.92-1.49)
ebi-a-GCST90016950	LfEMfv	MIGRAINE_NO_AURA	|| id:ebi-a-GCST90016950	Inverse variance weighted	16	0.0500656	0.0848238	0.555036	-0.116189	0.21632	1.05134	0.890307	1.2415	1.05 (0.89-1.24)
ebi-a-GCST90016950	LfEMfv	MIGRAINE_NO_AURA	|| id:ebi-a-GCST90016950	Simple mode	16	0.160632	0.223268	0.482918	-0.276973	0.598237	1.17425	0.758075	1.81891	1.17 (0.76-1.82)
ebi-a-GCST90016950	LfEMfv	MIGRAINE_NO_AURA	|| id:ebi-a-GCST90016950	Weighted mode	16	0.164771	0.187099	0.392393	-0.201943	0.531486	1.17912	0.817141	1.70146	1.18 (0.82-1.70)
ebi-a-GCST90016951	U5aRSC	MIGRAINE_NO_AURA	|| id:ebi-a-GCST90016951	MR Egger	10	-0.00855487	0.239232	0.97235	-0.477449	0.460339	0.991482	0.620364	1.58461	0.99 (0.62-1.58)
ebi-a-GCST90016951	U5aRSC	MIGRAINE_NO_AURA	|| id:ebi-a-GCST90016951	Weighted median	10	-0.0236064	0.137535	0.863721	-0.293175	0.245962	0.97667	0.745892	1.27885	0.98 (0.75-1.28)
ebi-a-GCST90016951	U5aRSC	MIGRAINE_NO_AURA	|| id:ebi-a-GCST90016951	Inverse variance weighted	10	-0.0211096	0.104121	0.839338	-0.225187	0.182968	0.979112	0.798367	1.20078	0.98 (0.80-1.20)
ebi-a-GCST90016951	U5aRSC	MIGRAINE_NO_AURA	|| id:ebi-a-GCST90016951	Simple mode	10	0.0479629	0.224951	0.835911	-0.392941	0.488867	1.04913	0.675069	1.63047	1.05 (0.68-1.63)
ebi-a-GCST90016951	U5aRSC	MIGRAINE_NO_AURA	|| id:ebi-a-GCST90016951	Weighted mode	10	-0.0266144	0.163858	0.87456	-0.347775	0.294546	0.973737	0.706258	1.34252	0.97 (0.71-1.34)
ebi-a-GCST90016952	vMFJm6	MIGRAINE_NO_AURA	|| id:ebi-a-GCST90016952	MR Egger	11	0.259232	0.428173	0.559843	-0.579986	1.09845	1.29593	0.559906	2.99951	1.30 (0.56-3.00)
ebi-a-GCST90016952	vMFJm6	MIGRAINE_NO_AURA	|| id:ebi-a-GCST90016952	Weighted median	11	-0.204531	0.142907	0.152367	-0.484629	0.0755662	0.815029	0.615926	1.07849	0.82 (0.62-1.08)
ebi-a-GCST90016952	vMFJm6	MIGRAINE_NO_AURA	|| id:ebi-a-GCST90016952	Inverse variance weighted	11	-0.0933173	0.10336	0.366611	-0.295903	0.109268	0.910904	0.74386	1.11546	0.91 (0.74-1.12)
ebi-a-GCST90016952	vMFJm6	MIGRAINE_NO_AURA	|| id:ebi-a-GCST90016952	Simple mode	11	-0.280925	0.21573	0.22204	-0.703756	0.141907	0.755085	0.494724	1.15247	0.76 (0.49-1.15)
ebi-a-GCST90016952	vMFJm6	MIGRAINE_NO_AURA	|| id:ebi-a-GCST90016952	Weighted mode	11	-0.276641	0.208922	0.214924	-0.686127	0.132845	0.758327	0.503522	1.14207	0.76 (0.50-1.14)
ebi-a-GCST90016953	1nQ1S1	MIGRAINE_NO_AURA	|| id:ebi-a-GCST90016953	MR Egger	9	-0.31427	0.343855	0.39113	-0.988225	0.359685	0.730322	0.372237	1.43288	0.73 (0.37-1.43)
ebi-a-GCST90016953	1nQ1S1	MIGRAINE_NO_AURA	|| id:ebi-a-GCST90016953	Weighted median	9	-0.0393488	0.0990626	0.691212	-0.233511	0.154814	0.961415	0.791749	1.16744	0.96 (0.79-1.17)
ebi-a-GCST90016953	1nQ1S1	MIGRAINE_NO_AURA	|| id:ebi-a-GCST90016953	Inverse variance weighted	9	-0.0305039	0.113064	0.787319	-0.252109	0.191101	0.969957	0.77716	1.21058	0.97 (0.78-1.21)
ebi-a-GCST90016953	1nQ1S1	MIGRAINE_NO_AURA	|| id:ebi-a-GCST90016953	Simple mode	9	0.0433476	0.1597	0.792932	-0.269665	0.35636	1.0443	0.763635	1.42812	1.04 (0.76-1.43)
ebi-a-GCST90016953	1nQ1S1	MIGRAINE_NO_AURA	|| id:ebi-a-GCST90016953	Weighted mode	9	-0.0128543	0.120852	0.917913	-0.249725	0.224016	0.987228	0.779015	1.25109	0.99 (0.78-1.25)
ebi-a-GCST90016954	kSTXCq	MIGRAINE_NO_AURA	|| id:ebi-a-GCST90016954	MR Egger	12	-0.1571	0.254555	0.550926	-0.656028	0.341829	0.854619	0.518908	1.40752	0.85 (0.52-1.41)
ebi-a-GCST90016954	kSTXCq	MIGRAINE_NO_AURA	|| id:ebi-a-GCST90016954	Weighted median	12	-0.0504549	0.102447	0.622369	-0.251252	0.150342	0.950797	0.777826	1.16223	0.95 (0.78-1.16)
ebi-a-GCST90016954	kSTXCq	MIGRAINE_NO_AURA	|| id:ebi-a-GCST90016954	Inverse variance weighted	12	-0.0415982	0.0802407	0.604167	-0.19887	0.115674	0.959255	0.819656	1.12263	0.96 (0.82-1.12)
ebi-a-GCST90016954	kSTXCq	MIGRAINE_NO_AURA	|| id:ebi-a-GCST90016954	Simple mode	12	-0.0149555	0.160536	0.927452	-0.329606	0.299695	0.985156	0.719207	1.34945	0.99 (0.72-1.35)
[truncated: 801 more rows]

## Sheet: Table S9
Table S9: Casual effects of TSMR Analysis between gut microbiota and migraine (UK Biobank data, P<1.00E-05).
[truncated: 1,031 more rows]

## Sheet: Table S10
Table S10: Casual effects of TSMR Analysis between gut microbiota and migraine (GERA and UK Biobank data, P<1.00E-05).
[truncated: 1,001 more rows]
