# Supplementary material for: A thorough investigation into the correlation between migraines and the gut microbiome: an in-depth analysis using Mendelian randomization studies
Source: Front Neurol. 2024 Jul 2;15:1356974. doi: 10.3389/fneur.2024.1356974 (PMC11250663; doi:10.3389/fneur.2024.1356974)
Supplement: Supplementary file 2 [file Data_Sheet_2.ZIP]

Archive with 10 entries (10 files):
- Raw Data 1/FinnGen R9-Forest map plots data.xls
- Raw Data 1/FinnGen R9-Ring heat map draws data.csv
- Raw Data 1/Forest map drawing code.R
- Raw Data 1/GERA and UK Biobank and UK Biobank data - Ring heat map draws data.csv
- Raw Data 1/GERA and UK Biobank and UK Biobank data-Forest map plots data.xls
- Raw Data 1/Meta-analysis forest mapping code.R
- Raw Data 1/Meta-analysis of forest mapping data.csv
- Raw Data 1/MR Analyzes the forward code.R
- Raw Data 1/MR Analyzes the reverse code.R
- Raw Data 1/Ring heat map code.R
