# Supplementary material for: A thorough investigation into the correlation between migraines and the gut microbiome: an in-depth analysis using Mendelian randomization studies
Source: Front Neurol. 2024 Jul 2;15:1356974. doi: 10.3389/fneur.2024.1356974 (PMC11250663; doi:10.3389/fneur.2024.1356974)
Supplement: Supplementary file 2 [file Data_Sheet_2.ZIP › Raw Data 1/FinnGen R9-Forest map plots data.xls]

## Sheet: Sheet1
Level	Taxa	nsnp	method	Pval	OR	95%CI
class	Coriobacteriia id.809（migraine）	14	MR Egger	0.177	0.57	0.27-1.23
			Weighted median	0.0124	0.73	0.57-0.93
			Inverse variance weighted	0.007	0.77	0.64-0.93
	Coriobacteriia id.809(MO)	14	MR Egger	0.177	0.57	0.27-1.23
			Weighted median	0.015	0.73	0.56-0.94
			Inverse variance weighted	0.007	0.77	0.64-0.93
family	Bifidobacteriaceae id.433(MA)	11	MR Egger	0.164	0.68	0.41-1.12
			Weighted median	0.201	0.87	0.71-1.08
			Inverse variance weighted	0.013	0.82	0.70-0.96
	Clostridiaceae1 id.1869(MA)	10	MR Egger	0.236	0.72	0.43-1.19
			Weighted median	0.114	0.83	0.66-1.04
			Inverse variance weighted	0.015	0.8	0.67-0.96
	Coriobacteriaceae id.811（migraine）	14	MR Egger	0.177	0.57	0.27-1.23
			Weighted median	0.0121	0.73	0.57-0.93
			Inverse variance weighted	0.007	0.77	0.64-0.93
	Coriobacteriaceae id.811(MO)	14	MR Egger	0.177	0.57	0.27-1.23
			Weighted median	0.012	0.73	0.57-0.93
			Inverse variance weighted	0.007	0.77	0.64-0.93
	Enterobacteriaceae id.3469（migraine）	7	MR Egger	0.687	0.73	0.17-3.07
			Weighted median	0.03	0.7	0.51-0.97
			Inverse variance weighted	0.024	0.76	0.60-0.96
	Enterobacteriaceae id.3469(MO)	7	MR Egger	0.687	0.73	0.17-3.07
			Weighted median	0.032	0.7	0.51-0.97
			Inverse variance weighted	0.024	0.76	0.60-0.96
genus	Christensenellaceae R 7group id.11283(MA)	8	MR Egger	0.129	0.48	0.21-1.09
			Weighted median	0.021	0.7	0.52-0.95
			Inverse variance weighted	0.016	0.75	0.60-0.95
	Coprobacter id.949(MA)	11	MR Egger	0.343	1.27	0.80-2.03
			Weighted median	0.029	1.19	1.02-1.40
			Inverse variance weighted	0.016	1.16	1.03-1.31
	Lachnospiraceae UCG008 id.11328（migraine）	10	MR Egger	0.83	1.08	0.56-2.09
			Weighted median	0.274	1.1	0.93-1.32
			Inverse variance weighted	0.044	1.14	1.00-1.30
	Lachnospiraceae UCG008 id.11328(MO)	10	MR Egger	0.83	1.08	0.56-2.09
			Weighted median	0.287	1.1	0.92-1.32
			Inverse variance weighted	0.044	1.14	1.00-1.30
	Oxalobacter id.2978(MA)	11	MR Egger	0.809	1.06	0.68-1.65
			Weighted median	0.296	1.07	0.94-1.21
			Inverse variance weighted	0.008	1.14	1.03-1.25
	Prevotella7 id.11182(MA)	11	MR Egger	0.225	1.41	0.84-2.37
			Weighted median	0.078	1.12	0.99-1.26
			Inverse variance weighted	0.008	1.13	1.03-1.23
	Prevotella9 id.11183(MA)	15	MR Egger	0.165	0.78	0.56-1.09
			Weighted median	0.011	0.81	0.69-0.95
			Inverse variance weighted	0.002	0.83	0.74-0.94
	Ruminococcaceae UCG009 id.11366（migraine）	13	MR Egger	0.408	1.25	0.75-2.09
			Weighted median	0.169	1.13	0.95-1.34
			Inverse variance weighted	0.032	1.16	1.01-1.32
	Ruminococcaceae UCG009 id.11366(MO)	11	MR Egger	0.408	1.25	0.75-2.09
			Weighted median	0.144	1.13	0.96-1.33
			Inverse variance weighted	0.032	1.16	1.01-1.32
	Roseburia id.2012（migraine）	13	MR Egger	0.448	1.33	0.65-2.72
			Weighted median	0.023	1.35	1.04-1.75
			Inverse variance weighted	0.041	1.27	1.01-1.59
	Roseburia id.2012(MO)	13	MR Egger	0.448	1.33	0.65-2.72
			Weighted median	0.026	1.35	1.04-1.76
			Inverse variance weighted	0.041	1.27	1.01-1.59
	unknown id.2755（migraine）	12	MR Egger	0.871	1.04	0.64-1.71
			Weighted median	0.044	1.21	1.01-1.45
			Inverse variance weighted	0.019	1.17	1.03-1.34
	unknown id.2755(MO)	12	MR Egger	0.871	1.04	0.64-1.71
			Weighted median	0.034	1.21	1.01-1.44
			Inverse variance weighted	0.019	1.17	1.03-1.34
	Victivallis id.2256(MA)	10	MR Egger	0.527	1.27	0.63-2.55
			Weighted median	0.033	1.13	1.01-1.27
			Inverse variance weighted	0.013	1.12	1.02-1.23
order	Bifidobacteriales id.432(MA)	11	MR Egger	0.164	0.68	0.41-1.12
			Weighted median	0.19	0.87	0.71-1.07
			Inverse variance weighted	0.013	0.82	0.70-0.96
	Coriobacteriales id.810（migraine）	14	MR Egger	0.177	0.57	0.27-1.23
			Weighted median	0.012	0.73	0.57-0.93
			Inverse variance weighted	0.007	0.77	0.64-0.93
	Coriobacteriales id.810(MO)	14	MR Egger	0.177	0.57	0.27-1.23
			Weighted median	0.011	0.73	0.57-0.93
			Inverse variance weighted	0.007	0.77	0.64-0.93
	Enterobacteriales id.3468（migraine）	7	MR Egger	0.687	0.73	0.17-3.07
			Weighted median	0.025	0.7	0.52-0.96
			Inverse variance weighted	0.024	0.76	0.60-0.96
	Enterobacteriales id.3468(MO)	7	MR Egger	0.687	0.73	0.17-3.07
			Weighted median	0.036	0.7	0.51-0.98
			Inverse variance weighted	0.024	0.76	0.60-0.96
