# Supplementary material for: A thorough investigation into the correlation between migraines and the gut microbiome: an in-depth analysis using Mendelian randomization studies
Source: Front Neurol. 2024 Jul 2;15:1356974. doi: 10.3389/fneur.2024.1356974 (PMC11250663; doi:10.3389/fneur.2024.1356974)
Supplement: Supplementary file 2 [file Data_Sheet_2.ZIP › Raw Data 1/FinnGen R9-Ring heat map draws data.csv]

ID	Level	MR-IVW-p	MR-IVW-OR	Cochran's Q test(IVW)	MR-Egger-OR	Cochran's Q test(MR-Egger)	MR-Egger-p	MR-WM-OR	MR-WM-p	MR-Egger-intercept test	MR-PRESSO global test
Coriobacteriia id.809(migraine)	class	0.007	0.774	0.864	0.575	0.855	0.177	0.728	0.012	0.441	0.91
Coriobacteriaceae id.811(migraine)	family	0.007	0.774	0.864	0.575	0.855	0.177	0.728	0.012	0.441	0.88
Enterobacteriaceae id.3469(Migraine)	family	0.024	0.759	0.677	0.732	0.55	0.687	0.705	0.03	0.961	0.7
Lachnospiraceae UCG008 id.11328(Migraine)	genus	0.044	1.144	0.565	1.078	0.467	0.83	1.103	0.274	0.862	0.56
Roseburia id.2012(Migraine)	genus	0.041	1.267	0.154	1.332	0.112	0.448	1.349	0.023	0.886	0.15
Ruminococcaceae UCG009 id.11366(Migraine)	genus	0.032	1.157	0.975	1.253	0.958	0.408	1.128	0.169	0.757	0.98
unknown id.2755(Migraine)	genus	0.019	1.174	0.367	1.043	0.307	0.871	1.207	0.044	0.636	0.35
Coriobacteriales id.810(Migraine)	order	0.007	0.774	0.864	0.575	0.855	0.177	0.575	0.012	0.441	0.91
Enterobacteriales id.3468(Migraine)	order	0.024	0.759	0.677	0.732	0.55	0.687	0.705	0.025	0.961	0.69
Bifidobacteriaceae id.433(MA)	family	0.013	0.822	0.686	0.677	0.66	0.164	0.872	0.201	0.448	0.69
Clostridiaceae1 id.1869(MA)	family	0.015	0.803	0.716	0.716	0.646	0.236	0.832	0.114	0.65	0.72
Christensenellaceae R 7group id.11283(MA)	genus	0.016	0.754	0.588	0.482	0.633	0.129	0.703	0.021	0.303	0.65
Coprobacter id.949(MA)	genus	0.016	0.158	0.909	1.27	0.87	0.343	1.195	0.029	0.7	0.9
Oxalobacter id.2978(MA)	genus	0.008	1.136	0.653	1.058	0.57	0.809	1.068	0.296	0.754	0.61
Prevotella7 id.11182(MA)	genus	0.008	1.129	0.568	1.412	0.545	0.225	1.118	0.078	0.414	0.58
Prevotella9 id.11183(MA)	genus	0.002	0.834	0.698	0.779	0.639	0.165	0.809	0.011	0.673	0.7
Victivallis id.2256(MA)	genus	0.013	1.123	0.935	1.267	0.899	0.527	1.134	0.033	0.743	0.94
Bifidobacteriales id.432(MA)	order	0.013	0.822	0.686	0.677	0.66	0.164	0.872	0.19	0.448	0.64
Coriobacteriia id.809(MO)	class	0.007	0.774	0.864	0.575	0.855	0.177	0.728	0.015	0.441	0.84
Coriobacteriaceae id.811(MO)	family	0.007	0.774	0.864	0.575	0.855	0.177	0.728	0.012	0.441	0.85
Enterobacteriaceae id.3469(MO)	family	0.024	0.759	0.677	0.732	0.55	0.687	0.705	0.032	0.961	0.72
Lachnospiraceae UCG008 id.11328(MO)	genus	0.044	1.144	0.565	1.078	0.467	0.83	1.103	0.287	0.862	0.58
Roseburia id.2012(MO)	genus	0.041	1.267	0.154	1.332	0.112	0.448	1.349	0.026	0.886	0.21
Ruminococcaceae UCG009 id.11366(MO)	genus	0.032	1.157	0.975	1.253	0.958	0.408	1.128	0.144	0.757	0.96
unknown id.2755(MO)	genus	0.019	1.174	0.367	1.043	0.307	0.871	1.207	0.034	0.636	0.37
Coriobacteriales id.810(MO)	order	0.007	0.774	0.864	0.575	0.855	0.177	0.728	0.011	0.441	0.87
Enterobacteriales id.3468(MO)	order	0.024	0.759	0.677	0.732	0.55	0.687	0.705	0.036	0.961	0.63
