# Supplementary material for: A thorough investigation into the correlation between migraines and the gut microbiome: an in-depth analysis using Mendelian randomization studies
Source: Front Neurol. 2024 Jul 2;15:1356974. doi: 10.3389/fneur.2024.1356974 (PMC11250663; doi:10.3389/fneur.2024.1356974)
Supplement: Supplementary file 2 [file Data_Sheet_2.ZIP › Raw Data 1/Forest map drawing code.R]

#forestRWQ专业模式演示
library(ggplot2)
library(data.table)
library(dplyr)
library(forestRWQ)

mydata <- fread("IVW阳性结果.csv") %>% 
  filter(method%in% c("Inverse variance weighted", "MR Egger", "Weighted median"))


mydata <- mydata%>%
  mutate(
    
    signif = case_when(
      pval > 0.05 ~ "ns",
      pval >= 0.01 & pval < 0.05 ~ "P<0.05",
      pval < 0.01 ~ "P<0.01"
      
    )
  )


# 设置group的factor顺序

mydata$signif <- factor(mydata$signif, levels = c("ns", "P<0.05", "P<0.01"))


# 对数据按照指定的顺序排序
mydata <- mydata %>% 
  mutate(outcome = ifelse(method != "Inverse variance weighted", NA, outcome)  )%>% as.data.frame()
mydata <- mydata %>% 
  mutate(Level = ifelse(method != "Inverse variance weighted", NA, Level)  )%>% as.data.frame()

mydata$pval <- sprintf("%.2e", mydata$pval)
names(mydata) <- c("Exposure","NSNP","Method","Pval","OR","Low","UP","IVW_Q_P", "pleiotropy_P", "group", "signif")

mydata$Pval <- round(mydata$Pval,4)
mydata$IVW_Q_P <- round(mydata$IVW_Q_P,4)
mydata$pleiotropy_P <- round(mydata$pleiotropy_P,4)
head(mydata)

mydata <- mydata[1:20,]


##############以上为数据整理，主要思想增加一列或几列作为分组显示的标识##############

group_forest(left_dataframe = mydata[, 1:4,drop =F],
             OR_dataframe = mydata[, 6:8],
             plot_width = 20,
             xlim = c(0, 2),
             vline_at = 1,
             head_text = "finngen_R9",           
             OR_precision = 4,
             font_family = "sans",    #设置字体样式，默认为sans
             OR_col_name = "OR(95%CI)",
             stripe_list = c(    #设置不同分组的底纹颜色
               "#B0E2FFFF",
               "#CDB79EFF",
               "#E3E3E3FF",
               "#EEAEEEFF",
               "#EEEED1FF",
               "#A2CD5AFF",
               "#FFDC91FF"
             ),
             xbreaks = NULL,
             point_shapes = 15,  #设置默认点的形状
             point_color="#7C878EFF",   #设置默认点的颜色
             group_color =mydata$signif, #设置不同分组显示不同颜色的点（选择分组的列）
             group_size =NULL,  #设置不同分组显示不同大小的点（选择分组的列）
             group_shape =mydata$method, #设置不同分组显示不同形状的点（选择分组的列）
             group_stripe = mydata$group, #设置不同分组显示不同条纹底色的点（选择分组的列）
             group_bold = mydata$outcome, #设置不同分组显示不同加粗样式（选择分组的列）
             # group_fontcolor = NULL, #设置不同分组显示不同字体颜色（选择分组的列）
             color_list = c("#7C878EFF","#0072B5FF","#BC3C29FF","#E18727FF","#20854EFF","#7876B1FF","#6F99ADFF","#FFDC91FF"),
             bold_list = rep(2,30), #设置不同分组加粗样式，2为加粗，1为正常，3为斜体
             color_lable = c("P>0.05", "P<0.05", "P<0.01"),
             shape_lable = c("Inverse variance weighted", "MR Egger", "Weighted median"),
             arrow_labels = c("protect", "risk"),
             adjust_plot =0.4)


#########如果需要在特殊行显示不同的字体颜色，可以增加2行代码######

group_forest(
  group_fontcolor = mydata$signif,   #新增2行代码，用于显示需要特殊显示颜色的行
  fontcolor_list = c("black","#E18727FF","#20854EFF"),
  left_dataframe = mydata[, 1:4, drop = F],  #########以下其他代码和之前相同
  OR_dataframe = mydata[, 5:7],
  right_dataframe = mydata[, 8:9, drop = F],
  plot_width = 20,
  xlim = c(0, 6),
  head_text = "finngen_R9",
  font_family = "sans",    #设置字体样式，默认为sans
  OR_col_name = "OR(95%CI)",
  stripe_list = c(    #设置不同分组的底纹颜色
    "#B0E2FFFF",
    "#CDB79EFF",
    "#E3E3E3FF",
    "#EEAEEEFF",
    "#EEEED1FF",
    "#A2CD5AFF",
    "#FFDC91FF"
  ),
  xbreaks = NULL,
  point_shapes = 15,  #设置默认点的形状
  point_color="#7C878EFF",   #设置默认点的颜色
  group_color =mydata$signif, #设置不同分组显示不同颜色的点（选择分组的列）
  group_size =NULL,  #设置不同分组显示不同大小的点（选择分组的列）
  group_shape =mydata$Method, #设置不同分组显示不同形状的点（选择分组的列）
  group_stripe = mydata$group, #设置不同分组显示不同条纹底色的点（选择分组的列）
  group_bold = mydata$Exposure, #设置不同分组显示不同加粗样式（选择分组的列）
  # group_fontcolor = NULL, #设置不同分组显示不同字体颜色（选择分组的列）
  color_list = c("#7C878EFF","#BC3C29FF","#0072B5FF","#E18727FF","#20854EFF","#7876B1FF","#6F99ADFF","#FFDC91FF"),
  bold_list = rep(2,30), #设置不同分组加粗样式，2为加粗，1为正常，3为斜体
  color_lable = c("P>0.05", "P<0.05", "P<0.01"),
  shape_lable = c("IVW", "MR Egger", "WMe"),
  arrow_labels = c("protect", "risk"),
  adjust_plot =0.4
)
