# Supplementary material for: A thorough investigation into the correlation between migraines and the gut microbiome: an in-depth analysis using Mendelian randomization studies
Source: Front Neurol. 2024 Jul 2;15:1356974. doi: 10.3389/fneur.2024.1356974 (PMC11250663; doi:10.3389/fneur.2024.1356974)
Supplement: Supplementary file 2 [file Data_Sheet_2.ZIP › Raw Data 1/GERA and UK Biobank and UK Biobank data - Ring heat map draws data.csv]

Level	MR-IVW-p	MR-IVW-OR	Cochran's Q test(IVW)	MR-Egger-OR	Cochran's Q test(MR-Egger)	MR-Egger-p	MR-WM-OR	MR-WM-p	MR-Egger-intercept test	MR-PRESSO global test
class Bacteroidia id.912(D?nerta? at al)	0.137	1	0.578	1.01	0.753	0.041	1	0.215	0.103	0.67
class Mollicutes id.3920(D?nerta? at al)	0.031	1	0.516	1	0.435	0.357	1	0.62	0.754	0.5
family Streptococcaceae id.1850(D?nerta? at al)	0.007	1	0.759	1	0.707	0.846	1	0.045	0.637	0.81
genus Collinsella id.815(D?nerta? at al)	0.006	0.99	0.779	0.98	0.94	0.058	0.99	0.028	0.159	0.91
genus Parabacteroides id.954(D?nerta? at al)	0.269	1	0.115	1	0.067	0.88	1.01	0.041	0.871	0.12
genus Peptococcus id.2037(D?nerta? at al)	0.017	1	0.142	1	0.114	0.962	1	0.081	0.596	0.18
genus Streptococcus id.1853(D?nerta? at al)	0.026	1	0.133	1	0.1	0.742	1	0.053	0.798	0.14
order Bacteroidales id.913(D?nerta? at al)	0.137	1	0.578	1	0.753	0.041	1.01	0.227	0.103	0.62
phylum Tenericutes id.3919(D?nerta? at al)	0.031	1	0.516	1	0.435	0.357	1	0.628	0.754	0.57
class Mollicutes id.3920(Choquet at al)	0.028	0.88	0.305	0.88	0.208	0.78	0.87	0.076	0.993	0.34
genus Eubacterium nodatum group id.11297(Choquet at al)	0.017	0.94	0.611	0.87	0.57	0.245	0.96	0.221	0.479	0.68
genus Parabacteroides id.954(Choquet at al)	0.031	1.19	0.191	1.1	0.122	0.736	1.2	0.043	0.792	0.26
phylum Tenericutes id.3919(Choquet at al)	0.028	0.88	0.305	0.88	0.208	0.78	0.87	0.077	0.993	0.25
