# Supplementary material for: A thorough investigation into the correlation between migraines and the gut microbiome: an in-depth analysis using Mendelian randomization studies
Source: Front Neurol. 2024 Jul 2;15:1356974. doi: 10.3389/fneur.2024.1356974 (PMC11250663; doi:10.3389/fneur.2024.1356974)
Supplement: Supplementary file 2 [file Data_Sheet_2.ZIP › Raw Data 1/GERA and UK Biobank and UK Biobank data-Forest map plots data.xls]

## Sheet: Sheet1
Level	Taxa	nsnp	method	Pval	OR	95%CI
class	Bacteroidia id.912	15	MR Egger	0.041	1.01	1.00-1.01
			Weighted median	0.215	1	1.00-1.01
			Inverse variance weighted	0.137	1	1.00-1.01
	Mollicutes id.3920	7	MR Egger	0.78	0.88	0.39-2.01
			Weighted median	0.076	0.87	0.75-1.01
			Inverse variance weighted	0.028	0.88	0.78-0.99
	Mollicutes id.3920	12	MR Egger	0.357	1	0.99-1.01
			Weighted median	0.62	1	0.99-1.00
			Inverse variance weighted	0.031	1	0.99-1.00
family	Streptococcaceae id.1850	14	MR Egger	0.846	1	0.99-1.01
			Weighted median	0.045	1	0.99-1.00
			Inverse variance weighted	0.007	1	0.99-1.00
genus	Collinsella id.815	9	MR Egger	0.058	0.98	0.97-1.00
			Weighted median	0.028	0.99	0.99-1.00
			Inverse variance weighted	0.006	0.99	0.99-1.00
	Eubacterium nodatum group id.11297	10	MR Egger	0.245	0.87	0.70-1.08
			Weighted median	0.221	0.96	0.89-1.03
			Inverse variance weighted	0.017	0.94	0.90-0.99
	Parabacteroides id.954	6	MR Egger	0.736	1.1	0.65-1.88
			Weighted median	0.043	1.2	1.01-1.43
			Inverse variance weighted	0.031	1.19	1.02-1.39
	Parabacteroides id.954	6	MR Egger	0.88	1	0.98-1.02
			Weighted median	0.041	1.01	1.00-1.01
			Inverse variance weighted	0.269	1	1.00-1.01
	Peptococcus id.2037	12	MR Egger	0.962	1	0.99-1.01
			Weighted median	0.081	1	1.00-1.01
			Inverse variance weighted	0.017	1	1.00-1.01
	Streptococcus id.1853	15	MR Egger	0.742	1	0.98-1.01
			Weighted median	0.053	1	0.99-1.00
			Inverse variance weighted	0.026	1	0.99-1.00
order	Bacteroidales id.913	15	MR Egger	0.041	1.01	1.00-1.01
			Weighted median	0.227	1	1.00-1.01
			Inverse variance weighted	0.137	1	1.00-1.01
phylum	Tenericutes id.3919	7	MR Egger	0.78	0.88	0.39-2.01
			Weighted median	0.077	0.87	0.75-1.01
			Inverse variance weighted	0.028	0.88	0.78-0.99
	Tenericutes id.3919	12	MR Egger	0.357	1	0.99-1.01
			Weighted median	0.628	1	0.99-1.00
			Inverse variance weighted	0.031	1	0.99-1.00
