# Supplementary material for: A thorough investigation into the correlation between migraines and the gut microbiome: an in-depth analysis using Mendelian randomization studies
Source: Front Neurol. 2024 Jul 2;15:1356974. doi: 10.3389/fneur.2024.1356974 (PMC11250663; doi:10.3389/fneur.2024.1356974)
Supplement: Supplementary file 2 [file Data_Sheet_2.ZIP › Raw Data 1/Meta-analysis forest mapping code.R]

setwd("设置自己的文件路径")
data<-read.csv(".csv") #改成自己的路径
View(data)
library(meta)
#数据正态性检验
shapiro.test(data$OR)
#其具体命令为：
lnor<-  log(data[,"OR"])
lnuci<-  log(data[,"UCI"])
lnlci<-  log(data[,"LCI"])
selnor<-  (lnuci-lnlci)/(2*1.96)
#随后进行meta分析
MetaOR=metagen(lnor, #效应量的对数
               selnor, #效应量的标准误
               sm="OR",   #可选合并效应量类别"RD", "RR", "OR"
               data=data,
               studlab=paste(data$Study,data$Year,sep="-"),#添加标签
               fixed = F,
               random = T,
               backtransf=T
)
#森林图
forest(MetaOR)
settings.meta('JAMA')
