# Supplementary material for: A thorough investigation into the correlation between migraines and the gut microbiome: an in-depth analysis using Mendelian randomization studies
Source: Front Neurol. 2024 Jul 2;15:1356974. doi: 10.3389/fneur.2024.1356974 (PMC11250663; doi:10.3389/fneur.2024.1356974)
Supplement: Supplementary file 2 [file Data_Sheet_2.ZIP › Raw Data 1/Meta-analysis of forest mapping data.csv]

Study	OR	LCI	UCI
FinnGen	0.77	0.64	0.93
FinnGen	0.77	0.64	0.93
FinnGen	0.76	0.60	0.96
FinnGen	1.27	1.01	1.59
FinnGen	1.17	1.03	1.34
FinnGen	0.77	0.64	0.93
FinnGen	0.76	0.6	0.96
FinnGen	0.75	0.6	0.95
FinnGen	1.16	1.03	1.31
FinnGen	0.83	0.74	0.94
FinnGen	1.12	1.02	1.23
Choquet at all	1.19	1.02	1.39
UK Biobank	1.00	0.99	1
UK Biobank	0.99	0.99	1
