# Supplementary material for: A thorough investigation into the correlation between migraines and the gut microbiome: an in-depth analysis using Mendelian randomization studies
Source: Front Neurol. 2024 Jul 2;15:1356974. doi: 10.3389/fneur.2024.1356974 (PMC11250663; doi:10.3389/fneur.2024.1356974)
Supplement: Supplementary file 2 [file Data_Sheet_2.ZIP › Raw Data 1/MR Analyzes the forward code.R]

setwd(dir="D:/mendelian randomization/test")  #设置你自己的工作路径

# -加载需要用到的包，没安装的需要提前安装一下
library(TwoSampleMR)
library(data.table)
library(tidyverse)
library(readxl)
library(writexl)

# 暴露，把"1.txt"这个文件放在你设置的工作路径下
name <- read.table("1.txt")
exp_dat_ids <- name[,1]
exps <- name[,1]

# 【本地自己导入，环境保持一致】
# 结局
out<-fread(".tsv",header = T)#读取本地结局（这里将文件名换成你自己本地结局的文件名）
out$trait <- 'MIGRAINE'  #改成你所用到的结局的表型的名称
outcomeid <- out
#
dir.create(path = "mendelian")  #在你的工作路径下创建一个名为"mendelian"的文件夹，后面的结果都会生成在这个文件夹里面

#######以下为循环代码，不需要进行更改######################
for (qaq in 1:length(exp_dat_ids)) {{ # 
  exp_dat_id <- exp_dat_ids[qaq]
  exp <- exps[qaq]
  
  exp_data <- extract_instruments(
    outcomes = exp_dat_id,p1=1e-05,clump =TRUE )
  if(length(exp_data[,1])>2){
  outcome_dat<-merge(exp_data,outcomeid,by.x = "SNP",by.y = "SNP")#修改本地结局数据中对应rsid列的列名为SNP
  write.csv(outcome_dat,file = "d.csv")
  out_data <- read_outcome_data(
    snps = exp_data$SNP, 
    filename = "d.csv",
    sep = ",",
    phenotype_col = "trait",
    snp_col = "SNP",
    beta_col = "beta",
    se_col = "se",
    eaf_col="eaf",
    effect_allele_col = "effect_allele",
    other_allele_col = "other_allele",
    pval_col = "p")
  
  dat <- TwoSampleMR::harmonise_data(
    exposure_dat = exp_data,
    outcome_dat = out_data)
  
  ####回文的直接去除
  dat <-subset(dat,mr_keep==TRUE)
  
  ####增加eaf
  snp_add_eaf <- function(dat, build = "37", pop = "EUR")
  {
    stopifnot(build %in% c("37","38"))
    stopifnot("SNP" %in% names(dat))
    
    # Create and get a url
    server <- ifelse(build == "37","http://grch37.rest.ensembl.org","http://rest.ensembl.org")
    pop <- paste0("1000GENOMES:phase_3:",pop)
    
    snp_reverse_base <- function(x)
    {
      x <- str_to_upper(x)
      stopifnot(x %in% c("A","T","C","G"))
      switch(x,"A"="T","T"="A","C"="G","G"="C")
    }
    
    res_tab <- lapply(1:nrow(dat), function(i)
    {
      print(paste0("seaching for No.", i, " SNP"))
      dat_i <- dat[i,]
      
      ext <- paste0("/variation/Homo_sapiens/",dat_i$SNP, "?content-type=application/json;pops=1")
      url <- paste(server, ext, sep = "")
      res <- httr::GET(url)
      
      # Converts http errors to R errors or warnings
      httr::stop_for_status(res)
      
      # Convert R objects from JSON
      res <- httr::content(res)
      res_pop <- jsonlite::fromJSON(jsonlite::toJSON(res))$populations
      
      # Filter query results based on population set
      res_pop <- try(res_pop[res_pop$population == pop,])
      if("try-error" %in% class(res_pop))
      {
        print(paste0("There is not information for population ",pop))
        queried_effect_allele <- "NR"
        queried_other_allele <- "NR"
        queried_eaf <- -1
      }
      else
      {
        if(nrow(res_pop)==0)
        {
          print(paste0("There is not information for population ",pop))
          queried_effect_allele <- "NR"
          queried_other_allele <- "NR"
          queried_eaf <- -1
        }
        else
        {
          queried_effect_allele <- res_pop[1,"allele"][[1]]
          queried_other_allele <- res_pop[2,"allele"][[1]]
          queried_eaf <- res_pop[1,"frequency"][[1]]    
        }
      }
      
      effect_allele <- ifelse("effect_allele.exposure" %in% names(dat),
                              dat_i$effect_allele.exposure,
                              dat_i$effect_allele)
      
      other_allele <- ifelse("effect_allele.exposure" %in% names(dat),
                             dat_i$other_allele.exposure,
                             dat_i$other_allele)
      
      if("effect_allele.exposure" %in% names(dat))
      {
        name_output <- unique(c(names(dat), "eaf.exposure","reliability.exposure"))
      }
      else
      {
        name_output <- unique(c(names(dat), "eaf","reliability.exposure"))
      }
      
      len_effect_allele <- nchar(effect_allele)
      len_other_allele <- nchar(other_allele)
      
      if(len_effect_allele==1&len_other_allele==1)
      {
        if((queried_effect_allele==effect_allele & queried_other_allele==other_allele)|
           (queried_effect_allele==other_allele & queried_other_allele==effect_allele))
        {
          dat_i$eaf.exposure <- ifelse(effect_allele == queried_effect_allele,
                                       queried_eaf,
                                       1-queried_eaf)
          dat_i$eaf <- dat_i$eaf.exposure 
          dat_i$reliability.exposure <- "high"
        }
        else
        {
          r_queried_effect_allele <- snp_reverse_base(queried_effect_allele)
          r_queried_other_allele <- snp_reverse_base(queried_other_allele)
          if((r_queried_effect_allele==effect_allele & r_queried_other_allele==other_allele)|
             (r_queried_effect_allele==other_allele & r_queried_other_allele==effect_allele))
          {
            dat_i$eaf.exposure <- ifelse(effect_allele == r_queried_effect_allele,
                                         queried_eaf,
                                         1-queried_eaf)
            dat_i$eaf <- dat_i$eaf.exposure 
            dat_i$reliability.exposure <- "high"
          }
          else
          {
            dat_i$eaf.exposure <- ifelse(effect_allele == queried_effect_allele,
                                         queried_eaf,
                                         1-queried_eaf)
            dat_i$eaf <- dat_i$eaf.exposure 
            dat_i$reliability.exposure <- "low"
          }
        }
      }
      
      else
      {
        # To identify the potential DEL/ INS
        short_allele <- ifelse(len_effect_allele==1,
                               effect_allele,
                               other_allele)
        short_allele_eaf <- ifelse(short_allele == queried_effect_allele, 
                                   queried_eaf, 
                                   1-queried_eaf)
        dat_i$eaf.exposure <- ifelse(effect_allele == short_allele,
                                     short_allele_eaf,
                                     1-short_allele_eaf)
        dat_i$eaf <- dat_i$eaf.exposure 
        dat_i$reliability.exposure <- "low"
      }
      
      dat_i[name_output]
    })
    
    return(do.call(rbind, res_tab))
  }
  
  
  ##########更改这里data即可#############
  dat <- snp_add_eaf(dat)
  
  #计算F值和R2
  get_f<-function(dat,F_value=10){
    log<-is.na(dat$eaf.exposure)
    log<-unique(log)
    if(length(log)==1)
    {if(log==TRUE){
      print("数据不包含eaf，无法计算F统计量")
      return(dat)}
    }
    if(is.null(dat$beta.exposure[1])==T || is.na(dat$beta.exposure[1])==T){print("数据不包含beta，无法计算F统计量")
      return(dat)}
    if(is.null(dat$se.exposure[1])==T || is.na(dat$se.exposure[1])==T){print("数据不包含se，无法计算F统计量")
      return(dat)}
    if(is.null(dat$samplesize.exposure[1])==T || is.na(dat$samplesize.exposure[1])==T){print("数据不包含samplesize(样本量)，无法计算F统计量")
      return(dat)}
    
    
    if("FALSE"%in%log && is.null(dat$beta.exposure[1])==F && is.na(dat$beta.exposure[1])==F && is.null(dat$se.exposure[1])==F && is.na(dat$se.exposure[1])==F && is.null(dat$samplesize.exposure[1])==F && is.na(dat$samplesize.exposure[1])==F){
      R2<-(2*(1-dat$eaf.exposure)*dat$eaf.exposure*(dat$beta.exposure^2))/((2*(1-dat$eaf.exposure)*dat$eaf.exposure*(dat$beta.exposure^2))+(2*(1-dat$eaf.exposure)*dat$eaf.exposure*(dat$se.exposure^2)*dat$samplesize.exposure))
      F<- (dat$samplesize.exposure-2)*R2/(1-R2)
      dat$R2<-R2
      dat$F<-F
      dat<-subset(dat,F>F_value)
      return(dat)
    }
  }
  
  dat <- get_f(dat, F_value = 10)
  
  
  res=TwoSampleMR::mr(dat)
  
  print(paste0(exp,"_SNP数_",res$nsnp[1]))
  
  results <- TwoSampleMR::generate_odds_ratios(res)
  
  results$estimate <- paste0(
    format(round(results$or, 2), nsmall = 2), " (", 
    format(round(results$or_lci95, 2), nsmall = 2), "-",
    format(round(results$or_uci95, 2), nsmall = 2), ")")
  resdata <- dat
  openxlsx::write.xlsx(dat,file = paste0("mendelian/",exp,"-dat.xlsx"), row.names = FALSE)
  
  names(resdata)
  Assumption13 <- subset(resdata,mr_keep==TRUE,
                         select = c("SNP","pval.exposure",
                                    "pval.outcome", # "F_statistic",
                                    "mr_keep"))
  
  res_hete <- TwoSampleMR::mr_heterogeneity(dat)
  res_plei <- TwoSampleMR::mr_pleiotropy_test(dat)
  res_leaveone <- mr_leaveoneout(dat)  # 
  
  
  # 若需运行MR—presso,将最左侧7个#删去即可
  
          res_presso <- TwoSampleMR::run_mr_presso(dat,
                                              NbDistribution = 100)
        # [["MR-PRESSO results"]][["Global Test"]][["Pvalue"]]
        sink(paste0("mendelian/",exp,"_PRESSO.txt"),
                         append=FALSE,split = FALSE) 
        print(res_presso)
       sink()
        print(res_presso)
  
  
  openxlsx::write.xlsx(x = list(
    "main"=results,
    "Assumption13"=Assumption13,
    "pleiotropy"=res_plei,
    "heterogeneity"=res_hete,
    "leaveone"=res_leaveone),
    overwrite = TRUE,
    paste0("mendelian/",exp,"-res.xlsx"))
  
  
  p1 <- mr_scatter_plot(res, dat)
  p1[[1]]
  pdf(paste0("mendelian/",exp,"_scatter.pdf"))
  print(p1[[1]])
  dev.off()
  
  res_single <- mr_singlesnp(dat)
  p2 <- mr_forest_plot(res_single)
  pdf(paste0("mendelian/",exp,"_forest.pdf"))
  print(p2[[1]])
  dev.off()
  
  p3 <- mr_funnel_plot(res_single)
  pdf(paste0("mendelian/",exp,"_funnel.pdf"))
  print(p3[[1]])
  dev.off()
  
  res_loo <- mr_leaveoneout(dat)
  pdf(paste0("mendelian/",exp,"_leave_one_out.pdf"))
  print(mr_leaveoneout_plot(res_loo))
  dev.off()
}
  
  library(magrittr)
  res2 <- res[1:3,]
  
  judge_1 <- function(mr_res=res2) {
    mr_res$b_direction <- as.numeric(sign(mr_res$b))
    mr_res$b_direction=ifelse(abs(sum(mr_res$b_direction))==3 ,
                              NA,"Inconsistent direction")
    mr_res$p_no <- NA
    mr_res[mr_res$method=="MR Egger","p_no"] <- ifelse(
      mr_res[mr_res$method=="MR Egger","pval"]<0.05," ",
      "MR Egger")
    mr_res[mr_res$method=="Weighted median","p_no"] <- ifelse(
      mr_res[mr_res$method=="Weighted median","pval"]<0.05," ",
      "Weighted median")
    mr_res[mr_res$method=="Inverse variance weighted","p_no"] <- ifelse(
      mr_res[mr_res$method=="Inverse variance weighted","pval"]<0.05,
      " ","Inverse variance weighted")
    mr_res$p_no <- paste(mr_res$p_no,collapse = " ")
    mr_res$p_no=trimws(mr_res$p_no,which = c("both"))
    return(mr_res)
  }
  
  res3 <- judge_1(mr_res = res2)
  
  # 转换成论文格式
  library(magrittr)
  # Main result 
  res4 <- tidyr::pivot_wider(
    res3,names_from ="method",names_vary = "slowest",
    values_from = c("b","se","pval") )
  # Heterogeneity statistics
  res_hete2 <- tidyr::pivot_wider(
    res_hete,names_from ="method",names_vary = "slowest",
    values_from = c("Q","Q_df","Q_pval") ) %>% 
    dplyr::select( -id.exposure,-id.outcome,-outcome,-exposure)
  # Horizontal pleiotropy
  res_plei2 <- dplyr::select(res_plei,
                             egger_intercept,se,pval)
  # Merge
  res_ALL <- cbind(res4, res_hete2, res_plei2)
  
  write.csv(res_ALL,file = paste0("mendelian/",exp,".csv"), row.names = FALSE)
}}


#导出合并的结果
fs=list.files("", pattern = "csv",full.names = TRUE) #把导出的路径改成自己的工作路径  
df = map_dfr(fs, read.csv)
write.csv(df,"res.csv")
