# Supplementary material for: A thorough investigation into the correlation between migraines and the gut microbiome: an in-depth analysis using Mendelian randomization studies
Source: Front Neurol. 2024 Jul 2;15:1356974. doi: 10.3389/fneur.2024.1356974 (PMC11250663; doi:10.3389/fneur.2024.1356974)
Supplement: Supplementary file 2 [file Data_Sheet_2.ZIP › Raw Data 1/MR Analyzes the reverse code.R]

library(TwoSampleMR)
library(vroom)
library(forestploter)


# 读取菌群数据

# 读取处理好的疾病数据作为暴露，注意调整p kb r2
exposure <-  vroom("Migraine.tsv")
exposure_set <- subset(exposure, pval < 5e-08)

bl <- "exposure.csv"
bl_exp_dat <- read_exposure_data(filename = bl, sep = ",",
                                 snp_col = "SNP",
                                 beta_col = "beta",
                                 se_col = "se",
                                 effect_allele_col = "effect_allele",
                                 other_allele_col = "other_allele",
                                 eaf_col = "eaf",phenotype_col = "trait", 
                                 samplesize_col = "n",id="id",clump = F)
bl_exp_dat_clumped <-clump_data(bl_exp_dat, clump_kb = 10000, clump_r2 = 0.001) 


# 依次读取菌群数据
outcome_dat <- extract_outcome_data(snps = bl_exp_dat_clumped$SNP, outcomes = 'ebi-a-GCST90018894', proxies = FALSE)

#数据协同
dat <- harmonise_data(exposure_dat = bl_exp_dat_clumped, outcome_dat = outcome_dat)

# F值计算（注意这里根据有无eaf和样本量选择不同公式）
dat$F <- (dat$beta.exposure^2) / (dat$se.exposure^2)  # 简便方法计算的F值


#剔除回文和弱工具变量
datFN <- subset(datF, !(palindromic == TRUE | F < 10))
write.csv(datFN, file = "datFN.csv", row.names = FALSE)

# MR计算
resultsMR<-mr(datFN)
write.csv(resultsMR,'resultsMR.csv', row.names = FALSE)

OR <-generate_odds_ratios(resultsMR)   #OR
write.csv(OR,'resultsOR.csv', row.names = FALSE)

DAT <-read.csv('datFN.csv',header = TRUE)

#稳健性检验
heterogeneity <- mr_heterogeneity(DAT)
write.csv(heterogeneity,'heterogeneity.csv', row.names = FALSE)

pleio <- mr_pleiotropy_test(DAT)  
write.csv(pleio,'pleio.csv', row.names = FALSE)

presso <- run_mr_presso(dat = DAT, NbDistribution = 1000, SignifThreshold = 0.05)
writeLines(captured_outputpresso, "presso.txt")

#留一法
c <- mr_leaveoneout_plot(leaveoneout_results = mr_leaveoneout(DAT))
pdf(file.path( "leaveoneout.pdf"))
print(c)
dev.off()


#散点图
mr_scatter_plot1 <- mr_scatter_plot(resultsMR, DAT)
pdf(file.path( "scatter1.pdf"))
print(mr_scatter_plot1)
dev.off()

# 散点图
results_scatter <- mr(DAT, method_list = c("mr_ivw", "mr_egger_regression", "mr_weighted_median"))
mr_scatter_plot2 <- mr_scatter_plot(results_scatter, DAT)
pdf(file.path( "scatter2.pdf"))
print(mr_scatter_plot2)
dev.off()

#森林图绘制
results_single <- mr_singlesnp(DAT)
forest_plot <- mr_forest_plot(results_single)
pdf(file.path( "forestOLD.pdf"))
print(forest_plot)
dev.off()


dt <- read.csv("resultsOR.csv",header = T,fileEncoding = 'GBK')
dt<-dt[,5:14]#(3,5)
dt$` ` <- paste(rep(" ", 20), collapse = " ")
dt$'OR(95%CI)'<-ifelse(is.na(dt$or),"",
                       sprintf('%.2f(%.2f to %.2f)',
                               dt$or,dt$or_lci95,dt$or_uci95))
dt[is.na(dt)] <- " "
tm <- forest_theme(base_size = 10, 
                   ci_pch = 16,
                   ci_col = "#4575b4", 
                   ci_lty = 1,
                   ci_lwd = 2.3,
                   ci_Theight = 0.2,
                   refline_lwd = 1.5,
                   refline_lty = "dashed",
                   refline_col = "red",
                   summary_fill = "#4575b4",
                   summary_col = "#4575b4",
                   footnote_cex = 1.1,
                   footnote_fontface = "italic",
                   footnote_col = "blue")
p <- forest(dt[,c(1:5, 11:12)],
            est = dt$or,
            lower = dt$or_lci95,
            upper = dt$or_uci95,
            sizes = 0.6,
            ci_column = 6,
            ref_line = 1,
            xlim = c(0,2),
            ticks_at = c(0,1,2),
            arrow_lab = c('protective factor','risk factor'),
            footnote = 'P<0.05 was considered statistically significant',
            theme=tm)

pdf(file.path("forestNEW.pdf"), width = 4500/350, height = 2800/350)
print(p)
dev.off()

#漏斗图绘制 
mr_funnel_plot(results_single)
funnel_plot <- mr_funnel_plot(results_single)
pdf(file.path( "loudou.pdf"))
print(funnel_plot)
dev.off()      
