# Supplementary material for: A thorough investigation into the correlation between migraines and the gut microbiome: an in-depth analysis using Mendelian randomization studies
Source: Front Neurol. 2024 Jul 2;15:1356974. doi: 10.3389/fneur.2024.1356974 (PMC11250663; doi:10.3389/fneur.2024.1356974)
Supplement: Supplementary file 2 [file Data_Sheet_2.ZIP › Raw Data 1/Ring heat map code.R]

library(circlize)
library(ComplexHeatmap)
library (randomcoloR)
palette <- randomColor (count = 3) 
setwd("E:\\环状热图")

circos.clear()#重新作图前需要执行此命令

dt <- read.csv("data.CSV",header=T)
dt1<-dt[,c(11,12)]
dt1 <- as.matrix(dt1)
row.names(dt1)=dt[,1]
dt11=dt1[,2]
dt11 <- as.matrix(dt11)
row.names(dt11)=dt[,1]


ann_row = dt[,2]
row.names(ann_row) = rownames(dt1)
ann_row <- as.matrix(ann_row)#在circlize函数中，需要为matrix
unique(dt[,2])
circos.clear()
pdf("cir1.pdf",width = 15,height = 15)
palette <- randomColor (count = 3) 
mycol1 <- colorRamp2(c(0, 0.5, 1),palette)
circos.par(gap.after=c(3,3,3,3,3,3,3,3,3,90)) #circos.par()调整圆环首尾间的距离，数值越大，距离越宽#让分裂的一个口大一点，可以添加行信息

circos.heatmap(dt11,col=mycol1,
               #dend.side="inside",#dend.side：控制行聚类树的方向，inside为显示在圆环内圈，outside为显示在圆环外圈
               rownames.side="outside",#rownames.side：控制矩阵行名的方向,与dend.side相同；但注意二者不能在同一侧，必须一内一外
               track.height = 0.01, #轨道的高度，数值越大圆环越粗
               rownames.col="black",
               bg.border="black", #背景边缘颜色
               split = ann_row,#用行注释分裂热图
               show.sector.labels = F,
               rownames.cex=0.5,#字体大小
               rownames.font=3,#字体粗细
               cluster=FALSE
)
dt21<-dt[,11]
palette <- randomColor (count = 3) 
range(dt21)
mycol2 <- colorRamp2(c(0, 0.5, 1),palette)
circos.heatmap(dt21,col=mycol2,
               #dend.side="inside",#dend.side：控制行聚类树的方向，inside为显示在圆环内圈，outside为显示在圆环外圈
               rownames.side="outside",#rownames.side：控制矩阵行名的方向,与dend.side相同；但注意二者不能在同一侧，必须一内一外
               track.height = 0.01, #轨道的高度，数值越大圆环越粗
               rownames.col="black",
               bg.border="black", #背景边缘颜色
               split = ann_row,#用行注释分裂热图
               show.sector.labels = F,
               rownames.cex=0.2,#字体大小
               rownames.font=3,#字体粗细
               cluster=FALSE
)
dt31<-dt[,8]
palette <- randomColor (count = 3) 
range(dt31)
mycol3 <- colorRamp2(c(0, 0.5, 1),palette)
circos.heatmap(dt31,col=mycol3,
               #dend.side="inside",#dend.side：控制行聚类树的方向，inside为显示在圆环内圈，outside为显示在圆环外圈
               rownames.side="outside",#rownames.side：控制矩阵行名的方向,与dend.side相同；但注意二者不能在同一侧，必须一内一外
               track.height = 0.01, #轨道的高度，数值越大圆环越粗
               rownames.col="black",
               bg.border="black", #背景边缘颜色
               split = ann_row,#用行注释分裂热图
               show.sector.labels = F,
               rownames.cex=0.2,#字体大小
               rownames.font=3,#字体粗细
               cluster=FALSE
)
dt41<-dt[,5]
palette <- randomColor (count = 3) 
range(dt41)
mycol4 <- colorRamp2(c(0, 0.5, 1),palette)
circos.heatmap(dt41,col=mycol4,
               #dend.side="inside",#dend.side：控制行聚类树的方向，inside为显示在圆环内圈，outside为显示在圆环外圈
               rownames.side="outside",#rownames.side：控制矩阵行名的方向,与dend.side相同；但注意二者不能在同一侧，必须一内一外
               track.height = 0.01, #轨道的高度，数值越大圆环越粗
               rownames.col="black",
               bg.border="black", #背景边缘颜色
               split = ann_row,#用行注释分裂热图
               show.sector.labels = F,
               rownames.cex=0.2,#字体大小
               rownames.font=3,#字体粗细
               cluster=FALSE
)
dt51<-dt[,9]
palette <- randomColor (count = 3) 
range(dt51)
mycol5 <- colorRamp2(c(0, 0.5, 1),palette)
circos.heatmap(dt51,col=mycol5,
               #dend.side="inside",#dend.side：控制行聚类树的方向，inside为显示在圆环内圈，outside为显示在圆环外圈
               rownames.side="outside",#rownames.side：控制矩阵行名的方向,与dend.side相同；但注意二者不能在同一侧，必须一内一外
               track.height = 0.01, #轨道的高度，数值越大圆环越粗
               rownames.col="black",
               bg.border="black", #背景边缘颜色
               split = ann_row,#用行注释分裂热图
               show.sector.labels = F,
               rownames.cex=0.2,#字体大小
               rownames.font=3,#字体粗细
               cluster=FALSE
)


row_mean <- as.numeric(dt[, 10])
circos.track(
  ylim = range(row_mean), panel.fun = function(x, y) {
    # 获取当前扇形对应的数据的行均值
    y = row_mean[CELL_META$subset]
    # 将行均值按聚类顺序排列
    y = y[CELL_META$row_order]
    # 添加线条和点
    circos.lines(CELL_META$cell.xlim, c(1,1), lty = 2, col = "grey50",border = "blue")
    circos.points(seq_along(y)-0.5 , y, col =  "darkblue",cex = 0.5,#修改点大小
                  pch = 16
    )
  }, 
  cell.padding = c(0.02, 0, 0.02, 0),track.height = 0.05,#最内圈高度
  sectors = ann_row
)
dt61<-dt[,6]
palette <- randomColor (count = 3) 
range(dt61)
mycol6 <- colorRamp2(c(0, 0.5, 1),palette)
circos.heatmap(dt61,col=mycol6,
               #dend.side="inside",#dend.side：控制行聚类树的方向，inside为显示在圆环内圈，outside为显示在圆环外圈
               rownames.side="outside",#rownames.side：控制矩阵行名的方向,与dend.side相同；但注意二者不能在同一侧，必须一内一外
               track.height = 0.01, #轨道的高度，数值越大圆环越粗
               rownames.col="black",
               bg.border="black", #背景边缘颜色
               split = ann_row,#用行注释分裂热图
               show.sector.labels = F,
               rownames.cex=0.2,#字体大小
               rownames.font=3,#字体粗细
               cluster=FALSE
)
row_mean <- as.numeric(dt[, 7])
circos.track(
  ylim = range(row_mean), panel.fun = function(x, y) {
    # 获取当前扇形对应的数据的行均值
    y = row_mean[CELL_META$subset]
    # 将行均值按聚类顺序排列
    y = y[CELL_META$row_order]
    # 添加线条和点
    circos.lines(CELL_META$cell.xlim, c(1,1), lty = 2, col = "grey50",border = "blue")
    circos.points(seq_along(y)-0.5 , y, col =  "darkred",cex = 0.5,#修改点大小
                  pch = 16
    )
  }, 
  cell.padding = c(0.02, 0, 0.02, 0),track.height = 0.05,#最内圈高度
  sectors = ann_row
)
dt71<-dt[,3]
palette <- randomColor (count = 3) 
range(dt71)
mycol7 <- colorRamp2(c(0, 0.5, 1),palette)
circos.heatmap(dt71,col=mycol7,
               #dend.side="inside",#dend.side：控制行聚类树的方向，inside为显示在圆环内圈，outside为显示在圆环外圈
               rownames.side="outside",#rownames.side：控制矩阵行名的方向,与dend.side相同；但注意二者不能在同一侧，必须一内一外
               track.height = 0.01, #轨道的高度，数值越大圆环越粗
               rownames.col="black",
               bg.border="black", #背景边缘颜色
               split = ann_row,#用行注释分裂热图
               show.sector.labels = F,
               rownames.cex=0.2,#字体大小
               rownames.font=3,#字体粗细
               cluster=FALSE
)
row_mean <- as.numeric(dt[, 4])
circos.track(
  ylim = range(row_mean), panel.fun = function(x, y) {
    # 获取当前扇形对应的数据的行均值
    y = row_mean[CELL_META$subset]
    # 将行均值按聚类顺序排列
    y = y[CELL_META$row_order]
    # 添加线条和点
    circos.lines(CELL_META$cell.xlim, c(1,1), lty = 2, col = "grey50",border = "blue")
    circos.points(seq_along(y)-0.5 , y, col =  "darkgreen",cex = 0.5,#修改点大小
                  pch = 16
    )
  }, 
  cell.padding = c(0.02, 0, 0.02, 0),track.height = 0.05,#最内圈高度
  sectors = ann_row
)
palette <- randomColor (count = 10) 
circos.trackPlotRegion(ylim = c(0,0.1),track.height = 0.03,bg.border = palette,
                       bg.col = palette,
                       panel.fun = function(x, y) {
                         chr = CELL_META$sector.index
                         xlim = CELL_META$xlim
                         ylim = CELL_META$ylim
                         #circos.text(mean(xlim),mean(ylim),chr,cex = 0.08,
                         #            col = "black",facing = "clockwise", niceFacing = F)
                         
                       })
dev.off()

x<-1:10
y=x^1/2
z= x^2

# plotting x and y coordinate 
# line 
plot(x,y, col="blue")

# adding another line on the
# coordinates involving y and z
lines(z, y ,col="red")

# Adding a legend to the graph
# defining the lines 

legend(x = "top", box.col = NA,cex = 0.5,
       box.lwd = 1 , title="Level", 
       legend=unique(dt$Level), 
       fill = palette)

names<-c("MR.PRESSO.global.test",
         "MR.Egger.intercept",
         "Cochrans.Q.test.MR.Egger",
         "Cochrans.Q.test.IVW.",
         
         "Weighted.median",
         "MR.Egger",
         "IVW")
pdf("1.pdf",width = 5,height = 5)
lg=Legend(title=paste0(names[1]," ","pval"),
          title_gp = gpar(fontsize = 10),
          col_fun=mycol1,direction = c("horizontal"),grid_height = unit(5, "mm"),
          grid_width = unit(10, "mm"),legend_gp = gpar(fontsize = 50))
grid.draw(lg)
dev.off()
color=c(mycol1,mycol2,mycol3,mycol4,mycol5,mycol6,mycol7)
for (i in 1:6) {pdf(paste0(i+1,".pdf"),width = 5,height = 5)
  lg=Legend(title=paste0(names[i+1]," ","pval"),
            title_gp = gpar(fontsize = 10),
            col_fun=color[[i+1]],direction = c("horizontal"),grid_height = unit(5, "mm"),
            grid_width = unit(10, "mm"),legend_gp = gpar(fontsize = 50))
  grid.draw(lg)
  dev.off()
  
}
