# Supplementary material for: A thorough investigation into the correlation between migraines and the gut microbiome: an in-depth analysis using Mendelian randomization studies
Source: Front Neurol. 2024 Jul 2;15:1356974. doi: 10.3389/fneur.2024.1356974 (PMC11250663; doi:10.3389/fneur.2024.1356974)
Supplement: Supplementary file 3 [file Data_Sheet_3.ZIP › Intestinal flora Database-Raw Data 2/1.txt]

ebi-a-GCST90016908
ebi-a-GCST90016909
ebi-a-GCST90016910
ebi-a-GCST90016911
ebi-a-GCST90016912
ebi-a-GCST90016913
ebi-a-GCST90016914
ebi-a-GCST90016915
ebi-a-GCST90016916
ebi-a-GCST90016917
ebi-a-GCST90016918
ebi-a-GCST90016919
ebi-a-GCST90016920
ebi-a-GCST90016921
ebi-a-GCST90016922
ebi-a-GCST90016923
ebi-a-GCST90016924
ebi-a-GCST90016925
ebi-a-GCST90016926
ebi-a-GCST90016927
ebi-a-GCST90016928
ebi-a-GCST90016929
ebi-a-GCST90016930
ebi-a-GCST90016931
ebi-a-GCST90016932
ebi-a-GCST90016933
ebi-a-GCST90016934
ebi-a-GCST90016935
ebi-a-GCST90016936
ebi-a-GCST90016937
ebi-a-GCST90016938
ebi-a-GCST90016939
ebi-a-GCST90016940
ebi-a-GCST90016941
ebi-a-GCST90016942
ebi-a-GCST90016943
ebi-a-GCST90016944
ebi-a-GCST90016945
ebi-a-GCST90016946
ebi-a-GCST90016947
ebi-a-GCST90016948
ebi-a-GCST90016949
ebi-a-GCST90016950
ebi-a-GCST90016951
ebi-a-GCST90016952
ebi-a-GCST90016956
ebi-a-GCST90016957
ebi-a-GCST90016958
ebi-a-GCST90016959
ebi-a-GCST90016960
ebi-a-GCST90016961
ebi-a-GCST90016962
ebi-a-GCST90016963
ebi-a-GCST90016964
ebi-a-GCST90016965
ebi-a-GCST90016966
ebi-a-GCST90016967
ebi-a-GCST90016968
ebi-a-GCST90016969
ebi-a-GCST90016970
ebi-a-GCST90016971
ebi-a-GCST90016972
ebi-a-GCST90016973
ebi-a-GCST90016974
ebi-a-GCST90016975
ebi-a-GCST90016976
ebi-a-GCST90016977
ebi-a-GCST90016978
ebi-a-GCST90016979
ebi-a-GCST90016980
ebi-a-GCST90016981
ebi-a-GCST90016982
ebi-a-GCST90016983
ebi-a-GCST90016984
ebi-a-GCST90016985
ebi-a-GCST90016986
ebi-a-GCST90016987
ebi-a-GCST90016988
ebi-a-GCST90016989
ebi-a-GCST90016990
ebi-a-GCST90016991
ebi-a-GCST90016992
ebi-a-GCST90016993
ebi-a-GCST90016994
ebi-a-GCST90016995
ebi-a-GCST90016996
ebi-a-GCST90016997
ebi-a-GCST90016998
ebi-a-GCST90016999
ebi-a-GCST90017000
ebi-a-GCST90017001
ebi-a-GCST90017002
ebi-a-GCST90017003
ebi-a-GCST90017004
ebi-a-GCST90017005
ebi-a-GCST90017006
ebi-a-GCST90017007
ebi-a-GCST90017008
ebi-a-GCST90017009
ebi-a-GCST90017010
ebi-a-GCST90017011
ebi-a-GCST90017012
ebi-a-GCST90017013
ebi-a-GCST90017014
ebi-a-GCST90017015
ebi-a-GCST90017016
ebi-a-GCST90017017
ebi-a-GCST90017018
ebi-a-GCST90017019
ebi-a-GCST90017020
ebi-a-GCST90017029
ebi-a-GCST90017021
ebi-a-GCST90017022
ebi-a-GCST90017023
ebi-a-GCST90017024
ebi-a-GCST90017025
ebi-a-GCST90017026
ebi-a-GCST90017027
ebi-a-GCST90017028
ebi-a-GCST90017030
ebi-a-GCST90017031
ebi-a-GCST90017032
ebi-a-GCST90017033
ebi-a-GCST90017034
ebi-a-GCST90017035
ebi-a-GCST90017036
ebi-a-GCST90017037
ebi-a-GCST90017038
ebi-a-GCST90017039
ebi-a-GCST90017040
ebi-a-GCST90017041
ebi-a-GCST90017042
ebi-a-GCST90017043
ebi-a-GCST90017044
ebi-a-GCST90017045
ebi-a-GCST90017046
ebi-a-GCST90017047
ebi-a-GCST90017048
ebi-a-GCST90017049
ebi-a-GCST90017050
ebi-a-GCST90017051
ebi-a-GCST90017052
ebi-a-GCST90017053
ebi-a-GCST90017054
ebi-a-GCST90017055
ebi-a-GCST90017056
ebi-a-GCST90017057
ebi-a-GCST90017058
ebi-a-GCST90017059
ebi-a-GCST90017060
ebi-a-GCST90017061
ebi-a-GCST90017064
ebi-a-GCST90017065
ebi-a-GCST90017066
ebi-a-GCST90017062
ebi-a-GCST90017063
ebi-a-GCST90017067
ebi-a-GCST90017068
ebi-a-GCST90017069
ebi-a-GCST90017070
ebi-a-GCST90017071
ebi-a-GCST90017072
ebi-a-GCST90017073
ebi-a-GCST90017074
ebi-a-GCST90017075
ebi-a-GCST90017088
ebi-a-GCST90017089
ebi-a-GCST90017090
ebi-a-GCST90017091
ebi-a-GCST90017092
ebi-a-GCST90017093
ebi-a-GCST90017094
ebi-a-GCST90017095
ebi-a-GCST90017096
ebi-a-GCST90017097
ebi-a-GCST90017098
ebi-a-GCST90017099
ebi-a-GCST90017100
ebi-a-GCST90017101
ebi-a-GCST90017102
ebi-a-GCST90017103
ebi-a-GCST90017104
ebi-a-GCST90017105
ebi-a-GCST90017106
ebi-a-GCST90017107
ebi-a-GCST90017108
ebi-a-GCST90017109
ebi-a-GCST90017110
ebi-a-GCST90017111
ebi-a-GCST90017112
ebi-a-GCST90017113
ebi-a-GCST90017114
ebi-a-GCST90017115
ebi-a-GCST90017116
ebi-a-GCST90017117
ebi-a-GCST90017118
ebi-a-GCST90016953
ebi-a-GCST90016954
ebi-a-GCST90016955
ebi-a-GCST90017076
ebi-a-GCST90017077
ebi-a-GCST90017078
ebi-a-GCST90017079
ebi-a-GCST90017080
ebi-a-GCST90017081
ebi-a-GCST90017082
ebi-a-GCST90017083
ebi-a-GCST90017084
ebi-a-GCST90017085
ebi-a-GCST90017086
ebi-a-GCST90017087
